# Supplementary material for: Nascent Proteome Remodeling following Homeostatic Scaling at Hippocampal Synapses
Source: Neuron. 2016 Oct 19;92(2):358–71. doi: 10.1016/j.neuron.2016.09.058 (PMC5078608; doi:10.1016/j.neuron.2016.09.058)
Supplement: Table S1. Table of All Proteins Identified in Each Group [file mmc2.xlsx]

## Sheet: 5940 newly synthesized proteins
Protein ID(s)	Gene symbol(s)	Bic / Untd [↑↓]	TTX / Untd [↑↓]	Regulated in Bic / TTX	Number of proteins	Mol. weight [kDa]	Sequence length	Score	Bic: number of biological replicates	TTX: number of biological replicates	Untd: number of biological replicates	Bic: mean unique peptides	TTX: mean unique peptides	Untd: mean unique peptides	Peptide ratio Bic/Untd	Peptide ratio TTX/Untd	Bic: mean Log2 LFQ	TTX: mean Log2 LFQ	Untd: mean Log2 LFQ	Bic: coefficient of variation	TTX: coefficient of variation	Untd: coefficient of variation	Log2 fold change Bic-TTX (±pooled standard error)	Log2 fold change Bic-Untd (±pooled standard error)	Log2 fold change TTX-Untd (±pooled standard error)	-Log ANOVA p value	ANOVA q-value	ANOVA significant	Fisher LSD test Bic-Untd	Fisher LSD test TTX-Untd	Fisher LSD test Bic-TTX	Log2 LFQ intensity Bic_A	Log2 LFQ intensity Bic_B	Log2 LFQ intensity Bic_C	Log2 LFQ intensity Bic_D	Log2 LFQ intensity Bic_E	Log2 LFQ intensity TTX_A	Log2 LFQ intensity TTX_B	Log2 LFQ intensity TTX_C	Log2 LFQ intensity TTX_D	Log2 LFQ intensity TTX_E	Log2 LFQ intensity Untd_A	Log2 LFQ intensity Untd_B	Log2 LFQ intensity Untd_C	Log2 LFQ intensity Untd_D	Log2 LFQ intensity Untd_E
A0A023ILP9, P97949, P97561, P97560, A0A023IMI8, A0A023IM48, A0A023IKJ0, A0A023IKD8, P36370, Q6MGA3, Q63522, Q63521, P97559	Tap2, Tap1, tap1, TAP2U, TAP2C	-	-	-	13	72.564	664	4.8458	1	1	0	1	1	0	1	1	-	-	-	-	-	-	-	-	-	-	-	-	-	-	-	-	-	-	-	-	-	22.9109	-	-	-	-	-	-	-	-
A0A059NZR0, Q6AXU6	Hn1	-	-	-	2	15.575	149	27.151	2	3	2	1	1.16667	1.83333	0.35	0.39	-	-	23.519	-	-	0.437	-	-	-	-	-	-	-	-	-	-	-	22.2202	-	-	-	-	23.4414	-	-	-	23.8887	23.1484	-	-
A0A059NZV6, Q5BK20, D3ZDL0	Hn1l, RGD1559903	-	-	-	3	20.07	190	2.3541	3	4	2	1	1	1	0.5	0.5	23.17	22.901	23.267	0.388	0.547	0.181	0.269±0.437	-0.097±0.374	-0.366±0.483	0.160635	0.865411	-	-	-	-	-	-	22.8836	22.9105	23.7151	23.161	21.9948	-	23.0094	23.4372	23.4363	-	-	23.0972	-
A0A075FKQ4	-	-	-	-	1	42.902	387	7.329	5	5	5	1.1	1.05	1.2	0.48	0.47	22.397	22.54	22.714	0.324	0.74	0.617	-0.143±0.407	-0.317±0.359	-0.175±0.497	0.130464	0.890646	-	-	-	-	22.5329	22.7563	21.83	22.1288	22.7378	-	23.7093	21.9377	22.1456	22.3665	22.4549	23.1196	22.0036	22.2811	23.7126
A0A096MIS5, Q5PQM0	Tmem168	-	-	-	2	78.886	697	12.936	4	4	5	2.02083	1.83333	2.31667	0.47	0.44	22.964	22.65	23.287	0.218	0.148	0.32	0.314±0.174	-0.323±0.239	-0.637±0.221	1.39463	0.184961	-	-	-	-	-	23.2922	23.0709	22.6261	22.8656	-	22.9361	22.6267	22.4829	22.5551	23.6755	23.7402	23.0557	22.8287	23.1348
A0A096MIS7, Q66HC1	Tdrd3	-	-	-	2	70.843	632	2.0882	2	2	2	1	1	1	0.5	0.5	-	-	19.92	-	-	0.171	-	-	-	-	-	-	-	-	-	21.639	-	-	-	-	19.4819	-	-	-	-	-	-	20.0809	19.7587	-
A0A096MIS8, D3ZX61, Q9JIH7, Q9JIH7-3, Q9JIH7-2	Wnk1	-	-	-	6	278.87	2624	43.348	5	5	5	4.4	4.35	3.9	0.53	0.53	25.049	24.885	25.167	0.517	0.651	0.503	0.164±0.421	-0.119±0.376	-0.283±0.417	0.104501	0.920077	-	-	-	-	25.2401	24.1644	24.7376	25.6663	25.4344	24.4636	23.8604	25.0353	25.5703	25.4948	25.131	24.1611	25.4966	25.5666	25.4817
A0A096MIS9, Q5XIA4	Cnot10	↑	-	yes	2	81.72	740	2.4464	5	5	5	1.1	1	1	0.52	0.5	21.468	20.814	20.598	0.293	0.116	0.186	0.654±0.18	0.871±0.199	0.217±0.131	3.11438	0.0184049	yes	yes	-	yes	21.8395	21.8504	21.0433	21.4297	21.1782	20.613	20.6818	20.979	20.9007	20.8973	20.6321	20.7289	20.1689	20.7798	20.6782
A0A096MIT3, Q9WVK3	Pecr	-	-	-	2	32.99	307	180.57	5	5	5	5.1	4.45	4.3	0.54	0.51	26.382	26.157	26.094	0.113	0.081	0.142	0.225±0.086	0.287±0.11	0.062±0.1	1.49787	0.416703	-	-	-	-	26.1415	26.54	26.4766	26.417	26.3327	26.0713	26.2903	26.0783	26.2696	26.074	25.9326	26.1761	25.8478	26.2731	26.2423
A0A096MIV5	Abcf2	-	-	-	1	71.655	627	42.374	4	4	4	1	1	1	0.5	0.5	23.927	24.098	23.871	0.176	0.296	0.269	-0.171±0.221	0.056±0.208	0.227±0.254	0.220186	0.872189	-	-	-	-	23.964	24.2375	23.6987	-	23.8071	24.5739	24.2084	23.8792	-	23.7316	23.888	24.3516	23.6349	-	23.61
A0A096MIX2, E9PT29	Ddx17	-	-	-	4	72.644	652	323.31	5	5	5	19.7	20.15	19.6	0.5	0.51	31.499	31.523	31.441	0.093	0.095	0.149	-0.024±0.082	0.057±0.106	0.082±0.107	0.150722	0.96483	-	-	-	-	31.5962	31.3651	31.5917	31.5886	31.3518	31.5236	31.5463	31.6308	31.6111	31.3019	31.1108	31.596	31.5779	31.5222	31.3992
A0A096MIZ1, D4A4D8	Palm2	-	-	-	4	42.055	376	133.15	5	5	5	3.96667	4.05	3.96667	0.5	0.51	25.264	25.345	25.272	1.437	1.71	0.55	-0.081±0.863	-0.008±0.641	0.073±0.703	-	-	-	-	-	-	27.1752	25.6174	24.7626	25.0953	23.6673	27.0139	26.4898	25.1096	23.4249	24.6858	25.9699	25.8604	25.0375	24.465	25.0254
A0A096MJ42, Q62936-2, Q62936	Dlg3	-	-	-	4	90.384	817	323.31	5	5	5	16.65	17.95	15.05	0.53	0.54	27.967	28.334	27.752	0.327	0.401	0.318	-0.367±0.284	0.215±0.255	0.582±0.281	0.849927	0.35501	-	-	-	-	28.4051	27.9041	28.3419	27.7449	27.4383	28.8132	28.2666	28.8304	28.043	27.7172	27.6021	27.8901	28.3334	27.6834	27.2517
A0A096MJ57, F1M037	RGD1308428	-	-	-	4	115.64	1060	92.762	5	5	5	5.65	5.4	5.7	0.5	0.49	24.86	24.69	24.967	0.293	0.198	0.204	0.169±0.202	-0.107±0.204	-0.276±0.167	0.420558	0.744889	-	-	-	-	24.5269	24.5537	24.7593	25.0539	25.4038	24.4588	24.5928	24.4671	24.9125	25.0207	24.8446	25.1795	24.565	25.0273	25.2166
A0A096MJ90, F1LNW6, B5DFM3	Ly6h	-	-	-	3	13.181	124	18.556	2	2	2	1.625	1.875	1.75	0.48	0.52	25.022	25.329	24.933	0.118	0.09	0.251	-0.306±0.144	0.09±0.256	0.396±0.245	0.508253	0.59255	-	-	-	-	-	-	-	25.1362	24.9085	-	-	-	25.4166	25.241	-	-	-	25.1614	24.7037
A0A096MJA9, A0A096MKE0	Asph	-	-	-	4	74.889	657	19.365	5	5	4	1.53333	1.5	1.5	0.51	0.5	23.18	22.841	22.976	0.206	0.341	0.257	0.339±0.282	0.203±0.235	-0.135±0.268	0.309783	0.769268	-	-	-	-	22.8787	23.2598	23.4003	-	-	23.2787	22.9876	22.8248	-	22.2718	23.257	23.143	22.997	-	22.5076
A0A096MJB0	Adcy9	-	-	-	2	151	1354	16.431	4	4	3	1.16667	2.25	1.94444	0.38	0.54	22.255	23.31	23.171	0.53	0.63	0.275	-1.055±0.467	-0.916±0.401	0.139±0.45	1.10672	0.149588	-	-	-	-	22.8059	21.4357	22.1455	22.6336	-	23.2512	24.3189	22.9342	22.736	-	-	23.4615	23.2701	22.7819	-
A0A096MJB3, M0R565	Wdr82	-	-	-	2	25.305	227	141.53	5	5	5	2.6	3.15	2.95	0.47	0.52	26.497	26.875	26.569	0.143	0.151	0.108	-0.378±0.125	-0.071±0.109	0.307±0.112	1.81487	0.251449	-	-	-	-	26.8274	26.365	26.5057	26.4183	26.3696	26.8887	26.8477	27.0351	27.0535	26.5505	26.6044	26.5655	26.4605	26.7956	26.4163
A0A096MJD6, Q5U4F0	Rrp8	-	-	-	2	24.25	215	2.2874	2	2	2	1	1	1	0.5	0.5	20.438	-	20.707	0.065	-	0.266	-	-0.268±0.249	-	-	-	-	-	-	-	-	-	20.5026	20.3737	-	-	20.7963	-	-	-	-	20.947	-	20.4659	-
A0A096MJH0	Ube2j1	-	-	-	1	10.154	92	70.123	5	5	5	1.5	1.55	1.55	0.49	0.5	23.748	23.855	23.896	0.301	0.067	0.093	-0.107±0.175	-0.149±0.179	-0.041±0.071	0.216941	0.906581	-	-	-	-	23.1717	24.1197	23.5786	23.9961	23.8713	23.7598	23.8832	23.8022	24.0032	23.8256	23.8497	23.9354	23.7219	24.0747	23.8983
A0A096MJH1, D3ZYR4	Sema4d	-	-	-	2	72.148	649	3.5865	0	0	1	0	0	1	0	0	-	-	-	-	-	-	-	-	-	-	-	-	-	-	-	-	-	-	-	-	-	-	-	-	-	-	19.9612	-	-	-
A0A096MJJ6, B1H213, A0FKI7-2, A0FKI7, A0FKI7-3, M0R9S4	Acbd5, LOC100910957	-	-	-	6	52.389	470	163.09	5	5	5	7.8	6.8	7.05	0.53	0.49	26.5	26.262	26.481	0.16	0.319	0.123	0.238±0.203	0.019±0.121	-0.219±0.194	0.447403	0.744847	-	-	-	-	26.4225	26.1664	26.5895	26.7128	26.6101	25.5794	26.2323	26.4662	26.516	26.5179	26.299	26.5054	26.3239	26.5968	26.6812
A0A096MJL9, D3ZTH7, Q99N02	Slco3a1	-	-	-	3	63.716	595	1.7404	2	0	1	1	0	1	0.5	0	-	-	-	-	-	-	-	-	-	-	-	-	-	-	-	-	-	20.5942	-	-	-	-	-	-	-	-	-	21.0186	-	-
A0A096MJM1, Q32PX6, A0A096MK75	Rhog	-	-	-	3	20.622	185	190.57	5	5	5	3.5	3.45	3.55	0.5	0.49	25.519	25.418	25.759	0.177	0.144	0.231	0.101±0.137	-0.24±0.17	-0.341±0.16	0.910946	0.496749	-	-	-	-	25.167	25.5482	25.6049	25.8131	25.4597	25.1648	25.664	25.4698	25.5022	25.2892	25.3401	25.8747	25.5718	26.0914	25.9152
A0A096MJM8, F7FJR8, B5DFD9	Las1l	-	-	-	3	75.472	656	5.0039	4	4	5	1.875	1.8125	1.46667	0.56	0.55	22.183	22.197	22.433	0.252	0.435	0.392	-0.014±0.307	-0.25±0.288	-0.235±0.353	0.16296	0.882971	-	-	-	-	-	22.6003	22.2629	22.004	21.8637	-	22.9713	21.9987	21.9773	21.8408	-	23.1122	21.9975	22.2878	22.3327
A0A096MJN2, M0R6G6, Q32PY7	Nudcd3	-	-	-	4	40.769	363	146.26	5	5	5	7.7	9.4	8.8	0.47	0.52	26.306	26.562	26.548	0.261	0.215	0.203	-0.255±0.196	-0.241±0.191	0.014±0.173	0.46688	0.72063	-	-	-	-	26.7731	26.2705	26.4585	25.8795	26.1504	26.556	26.3373	27.0445	26.4108	26.4598	26.5795	26.6199	26.9397	26.286	26.3126
A0A096MJN8, D3ZQ46	Cmtm5	-	-	-	2	11.6	105	42.845	5	5	5	2	1.85	1.9	0.51	0.49	25.839	25.828	25.826	0.086	0.152	0.164	0.011±0.106	0.013±0.111	0.002±0.134	0.00301495	0.996723	-	-	-	-	25.6569	25.7854	25.8809	25.9558	25.9131	25.7431	26.0796	25.7971	25.9669	25.5512	25.9323	25.9344	25.9078	25.9183	25.4347
A0A096MJP0, A0A096MIX8, A0A096MIX5, A0A096MJG1, Q62880, Q5BKE0	Taf9, Taf9b	↑	-	yes	6	17.367	155	2.4138	5	4	4	1.1	1.1875	1.125	0.49	0.51	22.334	21.367	20.75	0.316	0.309	0.356	0.968±0.277	1.584±0.316	0.616±0.313	2.59266	0.0117895	yes	yes	-	yes	22.26	22.7903	21.8403	-	22.4462	21.136	21.7965	20.9543	-	21.5795	-	21.2151	20.693	20.3423	-
A0A096MJP9, Q4V8J5	Ddi2	-	-	-	2	106.03	986	20.149	5	5	5	3.15	3.6	3.4	0.48	0.51	24.161	24.251	24.119	0.514	0.292	0.234	-0.09±0.315	0.041±0.3	0.131±0.214	0.0495801	0.974351	-	-	-	-	23.287	24.0071	24.0645	24.7729	24.6713	24.2427	23.6657	24.2095	24.5286	24.6064	23.6711	24.3555	24.2306	23.953	24.3861
A0A096MJT6	RGD1307100	-	-	-	2	554.48	5006	2.3814	1	2	0	2	1.5	0	1	1	-	-	-	-	-	-	-	-	-	-	-	-	-	-	-	-	-	-	23.5092	-	-	-	-	-	-	-	-	-	-	-
A0A096MJU1	Atad2b	-	-	-	1	79.483	697	9.1355	4	5	4	1.08333	1.26667	1.125	0.49	0.53	21.922	21.808	21.859	0.03	0.106	0.034	0.114±0.111	0.063±0.042	-0.051±0.088	0.301213	0.923246	-	-	-	-	-	21.9516	-	21.8923	-	-	-	21.6537	21.9425	21.8285	-	21.886	-	21.8034	21.8871
A0A096MJV0, A0A096MJS4, D3Z9D3, B1WC78	Brms1l	-	-	-	4	20.658	176	2.9163	0	1	0	0	1	0	NaN	1	-	-	-	-	-	-	-	-	-	-	-	-	-	-	-	-	-	-	-	-	-	-	-	-	-	-	-	-	-	-
A0A096MJV6, A0A096MKH8, A0A096MJI1	Zfx	-	-	-	7	90.029	799	48.298	5	5	5	4.7	4	3.75	0.56	0.52	25.303	24.615	25.079	0.132	0.36	0.374	0.688±0.214	0.223±0.22	-0.464±0.285	1.38396	0.173909	-	-	-	-	25.193	25.066	25.3102	25.4395	25.505	24.6232	24.8122	24.557	25.1475	23.9361	25.4723	25.0473	24.3176	25.1687	25.3907
A0A096MJW2, Q66H50, A0A096MJJ7	Far1	-	-	-	3	59.375	515	5.0148	4	4	1	1	1.45833	1	0.5	0.59	-	22.944	-	-	0.189	-	-	-	-	-	-	-	-	-	-	-	-	-	-	21.8074	23.2307	22.7702	22.8319	-	-	-	22.2494	-	-	-
A0A096MJW6, P59824, F1M546	Il1rapl1	-	-	-	4	79.797	696	13.445	5	5	2	1.48333	1.1	1.33333	0.53	0.45	22.741	21.424	-	0.142	0.221	-	1.318±0.18	-	-	-	-	-	-	-	-	22.7973	22.6315	22.694	23.0418	22.5417	-	-	-	21.627	21.22	-	-	-	21.2925	-
A0A096MJX5, D3ZKZ0	RGD1305178	-	-	-	2	33.543	289	40.021	5	4	3	1.2	1.4375	1.47222	0.45	0.49	23.02	23	23.732	0.258	0.313	0.259	0.02±0.258	-0.711±0.242	-0.731±0.297	1.34159	0.14883	-	-	-	-	23.0615	22.9289	22.6806	22.8706	23.5601	-	23.2837	-	22.5521	23.165	23.357	23.8472	-	-	23.9902
A0A096MJY0, D4AD08	Chd2	-	-	-	2	210.92	1827	29.527	5	5	5	3.7	4.2	3.36667	0.52	0.56	23.6	23.818	23.568	0.279	0.225	0.37	-0.218±0.206	0.032±0.258	0.25±0.242	0.273294	0.818652	-	-	-	-	23.6357	23.9474	23.5522	23.8343	23.0309	23.847	24.1131	23.5058	24.0924	23.5312	23.8432	24.0962	23.6134	23.3768	22.9105
A0A096MJY1, D4AA04	Gpc6	-	-	-	4	62.957	555	13.024	5	5	5	2.35	2.2	2.75	0.46	0.44	24.021	24.026	24.474	0.169	0.309	0.314	-0.005±0.201	-0.453±0.203	-0.448±0.247	1.0118	0.330123	-	-	-	-	23.8332	24.4037	23.9069	24.0309	23.9293	24.3132	24.4611	23.4613	23.9316	23.9605	24.7193	25.0052	24.374	23.9951	24.2763
A0A096MJZ2	Tbl2	-	-	-	2	49.613	442	152.48	5	5	5	8.8	9.6	8.75	0.5	0.52	27.154	27.371	27.031	0.213	0.156	0.267	-0.217±0.156	0.123±0.197	0.34±0.179	0.706596	0.569702	-	-	-	-	27.5539	27.3282	27.0383	26.9479	26.9003	27.5221	27.4903	27.5121	27.2956	27.0354	26.7346	27.6165	26.9084	26.8879	27.0074
A0A096MK06, M0R8Z0	Astn2	-	-	-	3	133.64	1192	11.178	3	2	2	1	1.5	1.75	0.36	0.46	-	20.833	21.672	-	0.075	0.122	-	-	-0.839±0.139	-	-	-	-	-	-	-	-	-	-	21.0503	-	20.7593	20.9068	-	-	-	21.7895	21.5543	-	-
A0A096MK29, Q6AYP7	Nt5c3b	-	-	-	2	29.806	257	35.442	1	2	1	1	1	1	0.5	0.5	-	21.311	-	-	0.099	-	-	-	-	-	-	-	-	-	-	-	20.055	-	-	-	21.2149	21.4067	-	-	-	-	20.9985	-	-	-
A0A096MK46, Q9R1B1, F1LTU8	Timm10b	-	-	-	3	11.657	100	6.4449	5	4	5	1.05	1.625	1.06667	0.5	0.6	23.146	24.002	23.483	0.331	0.249	0.35	-0.856±0.302	-0.337±0.311	0.52±0.292	1.08321	0.211071	-	-	-	-	-	22.6744	23.4413	23.3225	-	-	24.1876	24.188	-	23.6316	23.3878	23.9424	23.8979	23.2563	22.9293
A0A096MK61, M0R3U4	LOC102555086, LOC100910835	-	-	-	3	46.49	403	4.9875	5	5	4	1.51667	1.21667	1.5625	0.49	0.44	22.282	22.648	23.031	0.311	0.4	0.261	-0.365±0.291	-0.748±0.273	-0.383±0.33	1.0282	0.243396	-	-	-	-	21.8561	22.9035	22.1976	22.1018	22.3522	22.1826	22.715	-	22.3948	23.2982	22.7977	23.4139	-	22.8799	-
A0A096MK67, M0R4S1	Fstl5	-	-	-	3	95.733	847	9.702	5	4	5	1.4	1.25	1.36667	0.51	0.48	21.552	21.408	21.931	0.262	0.392	0.683	0.144±0.304	-0.378±0.414	-0.522±0.514	0.31482	0.703562	-	-	-	-	21.6539	21.9576	21.1669	-	21.4311	-	21.8975	-	21.3829	20.9442	22.3786	22.3493	-	21.0636	-
A0A096MK73, P13668	Stmn1	-	-	-	2	14.637	126	66.47	3	3	3	2.16667	2.25	2.41667	0.47	0.48	26.677	26.926	27.015	0.489	0.198	0.261	-0.25±0.364	-0.338±0.384	-0.089±0.245	0.216694	0.822915	-	-	-	-	26.055	-	-	26.7877	27.1871	26.6507	-	-	26.9603	27.1674	26.6724	-	-	27.0297	27.3419
A0A096MK76, G3V7M5, Q9QZC4	Pcyt1b	-	-	-	3	39.927	349	6.8421	1	4	4	1.25	1.125	1.25	0.5	0.47	-	21.376	19.751	-	0.142	0.203	-	-	1.625±0.232	-	-	-	-	-	-	22.0008	-	-	-	-	21.511	-	-	21.2408	-	-	19.5629	19.9396	-	-
A0A096MK84, Q8K1Q3	Gpr3	-	-	-	2	34.449	321	2.9498	1	2	2	1	1	1	0.5	0.5	-	-	-	-	-	-	-	-	-	-	-	-	-	-	-	-	-	21.1712	-	-	-	-	22.1414	-	-	-	-	21.8457	-	-
A0A096MKA2, D4A3B4, D3ZSP6, V9GW19	Kdm5c	-	-	-	4	86.194	783	3.8355	4	4	2	1	1.125	1.16667	0.46	0.49	22.961	23.155	22.34	0.325	0.381	0.071	-0.194±0.309	0.621±0.308	0.815±0.352	0.875953	0.281486	-	-	-	-	-	22.7119	23.5302	22.6307	22.9725	-	23.0695	23.8313	22.7822	22.9387	-	22.2703	-	22.4101	-
A0A096MKA5	Atad2b	↑	-	yes	1	21.085	189	2.3396	5	3	4	1	1	1	0.5	0.5	22.383	20.989	21.246	0.159	0.138	0.341	1.394±0.164	1.137±0.274	-0.257±0.267	2.60096	0.0118992	yes	yes	-	yes	-	-	22.15	22.5691	22.4289	20.8855	21.2036	20.8765	-	-	20.9046	21.7197	21.113	-	-
A0A096MKB0, G3V842	Rab24	-	-	-	2	23.144	203	28.366	5	5	5	1.81667	2.23333	1.66667	0.52	0.57	23.312	23.769	23.544	0.157	0.383	0.408	-0.457±0.229	-0.232±0.24	0.225±0.304	0.597522	0.542349	-	-	-	-	23.3535	23.5894	23.0892	23.1157	23.4123	24.3669	24.1631	23.3389	23.5852	23.3911	24.3445	23.6318	23.329	23.0444	23.3692
A0A096MKC0, B2RYE6	Gigyf2	-	↓	yes	2	83.432	740	27.885	5	4	5	1.15	1.35417	1.55	0.43	0.47	23.021	21.844	23.276	0.165	0.173	0.235	1.177±0.172	-0.256±0.197	-1.432±0.221	3.37065	0.0040625	yes	-	yes	yes	22.8707	22.7941	-	23.1832	23.2341	-	21.7084	22.1099	21.7126	-	23.3492	-	23.538	22.9411	-
A0A096MKC1	Fyn	-	-	-	2	60.099	534	2.7685	1	1	1	1	1	1	0.5	0.5	-	-	-	-	-	-	-	-	-	-	-	-	-	-	-	-	-	-	23.275	-	-	22.1587	-	-	-	-	-	-	-	-
A0A096MKE2, D4A719, A0A096MKG7	Snx12	-	-	-	3	18.884	162	57.61	5	5	5	4.35	4.85	4	0.52	0.55	25.743	26.013	25.798	0.537	0.437	0.416	-0.27±0.363	-0.055±0.357	0.214±0.324	0.141301	0.891034	-	-	-	-	24.9571	25.2415	25.9101	26.2162	26.3901	25.1271	26.0367	26.2785	26.1333	26.4882	24.9294	25.8394	25.9699	26.0764	26.1769
A0A096MKE5	LOC682914	-	-	-	1	17.242	151	31.027	5	5	5	1.85	1.65	1.55	0.54	0.52	24.745	24.438	24.384	0.154	0.328	0.255	0.307±0.205	0.361±0.174	0.054±0.235	0.680463	0.544472	-	-	-	-	24.611	25.0176	24.8667	24.7383	24.4911	24.053	25.0114	24.5192	24.5762	24.0301	24.0693	24.8563	24.0793	24.508	24.4057
A0A096MKE9, Q5U2M4	Lig3	-	-	-	2	112.02	1002	4.0515	2	2	3	1	1	1.27778	0.44	0.44	-	-	20.81	-	-	0.087	-	-	-	-	-	-	-	-	-	-	-	21.05	-	-	-	19.8714	-	-	-	-	20.7934	20.9375	20.6976	-
A0A096MKG2	Nol6	-	-	-	3	127.8	1143	323.31	5	5	5	19.25	19.05	18.65	0.51	0.51	28.403	28.332	28.328	0.099	0.213	0.265	0.071±0.139	0.075±0.163	0.004±0.196	0.0547989	0.980305	-	-	-	-	28.2962	28.5286	28.3903	28.5532	28.2457	28.0656	28.7203	28.0688	28.4702	28.3326	27.9668	28.7976	28.0304	28.3895	28.4535
A0A096MKG5, Q1HCL7	Nadk2	-	-	-	2	50.654	450	9.5423	5	5	5	1.25	1.15	1.4	0.47	0.45	22.399	22.138	22.446	0.144	0.204	0.218	0.262±0.148	-0.047±0.154	-0.308±0.175	0.806977	0.547043	-	-	-	-	22.436	22.7085	22.2509	22.2232	22.3785	22.5581	22.2273	21.8758	21.9793	22.0483	22.7843	22.6038	22.0528	22.284	22.5051
A0A096MKH2, Q4KM55	Vta1	-	-	-	2	33.975	309	5.3322	5	5	4	1.05	1.25	1.20833	0.46	0.51	22.68	23.899	22.977	1.002	0.28	0.443	-1.219±0.473	-0.296±0.797	0.923±0.332	-	-	-	-	-	-	22.5672	21.7402	-	23.7337	-	23.7233	24.1773	24.293	23.896	23.4064	22.6028	-	23.3504	-	-
A0A096MKH4, D4ABY4	Ube2j1	-	-	-	2	21.893	199	78.22	5	5	5	3.15	4.05	3.7	0.46	0.52	25.84	26.1	26.092	0.402	0.227	0.407	-0.26±0.255	-0.252±0.31	0.008±0.257	0.239949	0.826399	-	-	-	-	25.2203	26.4549	25.8614	26.139	25.5236	26.1017	26.5331	25.9954	26.154	25.7157	25.8281	26.6329	26.3125	26.3107	25.377
A0A096P6L1, D3ZCL3	Snrpc	-	-	-	2	18.476	170	68.355	4	4	4	2.25	2.3125	2.1875	0.51	0.51	26.023	26.068	25.8	0.298	0.148	0.222	-0.045±0.213	0.223±0.237	0.268±0.176	0.368903	0.758119	-	-	-	-	26.2077	-	26.4572	25.7871	25.6403	26.0453	-	26.3569	25.9295	25.9406	25.4878	-	26.1056	25.6294	25.9762
A0A096P6L2, Q8VIG2	LOC678813, Marf1	-	-	-	2	192.63	1735	2.1736	4	4	3	1	1.08333	1	0.5	0.52	23.647	24.274	23.692	0.421	0.317	0.44	-0.628±0.372	-0.045±0.469	0.582±0.406	0.531152	0.470593	-	-	-	-	-	24.2027	23.2095	-	23.5282	-	24.0781	-	24.7319	24.0131	24.0643	23.3196	-	-	-
A0A096P6L4, D3ZND0	Uvssa	-	-	-	2	81.135	714	2.4632	2	3	2	1	1	1	0.5	0.5	20.195	20.543	20.009	0.095	0.213	0.053	-0.348±0.218	0.186±0.106	0.534±0.204	0.890757	0.328163	-	-	-	-	-	20.1024	-	20.287	-	-	20.7397	-	20.3454	-	-	19.9557	20.0618	-	-
A0A096P6L7, M0R4L3, A0A0A0MP84, Q2M2R8	Pex5	-	-	-	4	66.973	603	323.31	5	5	5	10.5	10.1	10.25	0.51	0.5	27.038	26.9	26.937	0.012	0.085	0.192	0.138±0.053	0.101±0.113	-0.037±0.125	0.395559	0.879222	-	-	-	-	27.0181	27.0564	27.0327	27.0282	27.0556	27.0796	26.9254	26.83	26.7661	26.8979	26.9331	27.3695	26.7986	26.7293	26.8531
A0A096UWG1, A0A096MJ74	Rfwd2	-	-	-	2	80.393	733	4.2988	2	1	0	1	1	0	1	1	-	-	-	-	-	-	-	-	-	-	-	-	-	-	-	-	-	20.6024	-	-	-	-	-	23.3518	-	-	-	-	-	-
A0A097BVJ5, P13233	Cnp	-	-	-	2	44.856	400	323.31	3	3	3	15.1667	15.25	15.8333	0.49	0.49	28.285	28.302	28.262	0.489	0.482	0.326	-0.017±0.466	0.022±0.407	0.039±0.403	0.00186039	0.996004	-	-	-	-	-	-	27.6224	28.58	28.651	-	-	27.6478	28.5885	28.6684	-	-	27.7948	28.4505	28.5413
A0A097PID6, J7FMV4, J7FPF5, Q80ZA5-3, Q80ZA5, Z4YP24	Slc4a10	-	-	-	6	125.67	1117	5.1618	0	1	0	0	1	0	NaN	1	-	-	-	-	-	-	-	-	-	-	-	-	-	-	-	-	-	-	-	-	21.0949	-	-	-	-	-	-	-	-	-
A0A097PIG6	Map4k4	-	-	-	1	77.912	694	3.9955	1	1	1	1	1	1	0.5	0.5	-	-	-	-	-	-	-	-	-	-	-	-	-	-	-	-	-	-	22.8125	-	-	20.0896	-	-	-	-	21.1639	-	-	-
A0A0A0MP77, F1M386	Rapgef2	-	↑	yes	2	144.29	1294	43.552	5	5	5	3.3	5	3.45	0.49	0.59	23.284	24.01	23.3	0.224	0.134	0.069	-0.726±0.154	-0.016±0.138	0.71±0.092	3.83939	0.0128571	yes	-	yes	yes	23.7196	23.1026	22.957	23.3874	23.2525	24.2433	23.8114	23.9116	24.1554	23.9261	23.4092	23.1516	23.3546	23.276	23.3081
A0A0A0MXV1, F1M3L7	Eps8	-	-	-	2	92.524	828	297.8	5	5	5	11.45	12.05	11.45	0.5	0.51	27.226	27.311	27.181	0.08	0.044	0.05	-0.085±0.057	0.046±0.059	0.131±0.042	1.09499	0.814437	-	-	-	-	27.0827	27.1746	27.3762	27.2826	27.2148	27.3305	27.2917	27.4064	27.2837	27.2432	27.1972	27.1369	27.1381	27.2973	27.1327
A0A0A0MXV5, P09759	Ephb1	-	-	-	2	108.16	967	10.709	5	5	5	1.53333	1.36667	1.25	0.55	0.52	22.127	22.314	20.872	0.705	0.998	0.614	-0.187±0.587	1.255±0.632	1.442±0.806	0.721169	0.275285	-	-	-	-	22.8914	20.8394	22.4582	22.2573	22.188	20.8171	-	22.823	22.7583	22.857	-	20.3842	21.3604	-	-
A0A0A0MXV9, P69478	Chst11	-	-	-	4	36.97	312	56.63	5	5	5	4.55	4.35	4.25	0.52	0.51	26.058	25.789	25.829	0.214	0.202	0.139	0.269±0.173	0.229±0.151	-0.04±0.145	0.656663	0.641414	-	-	-	-	25.5942	26.1677	26.089	26.09	26.3477	25.5063	25.7511	25.5622	26.0802	26.0432	25.6613	26.1241	25.6992	25.895	25.7627
A0A0A0MXW7, P62916	Gtf2b	-	-	-	2	34.447	311	24.251	5	5	5	4.4	3.4	3.55	0.55	0.49	24.882	24.691	24.719	0.302	0.349	0.254	0.191±0.257	0.163±0.224	-0.028±0.242	0.153586	0.906749	-	-	-	-	24.5112	25.246	24.5539	24.778	25.3184	24.6358	24.9082	23.9701	24.8656	25.0734	24.8621	25.1131	24.221	24.6773	24.7189
A0A0A0MXX0, F1LRS8, Q80ZE7	Cd2ap	-	-	-	3	70.472	637	1.6524	3	3	2	1	1	1	0.5	0.5	21.073	21.189	21.257	0.112	0.023	0.113	-0.115±0.116	-0.184±0.14	-0.068±0.111	0.406364	0.814415	-	-	-	-	-	21.2361	-	21.0534	20.9308	-	-	-	21.2116	21.166	-	21.148	-	-	21.3661
A0A0A0MXX2, Q78E60-2, Q78E60	Arnt2	-	-	-	3	76.878	701	5.0701	3	1	3	1.11111	1	1.11111	0.5	0.47	22.554	-	-	0.139	-	-	-	-	-	-	-	-	-	-	-	22.6865	-	-	-	22.4209	-	-	-	-	22.8886	-	-	-	-	22.421
A0A0A0MXX8, D3ZYR1	Fcho2	-	-	-	2	93.63	855	137.55	5	5	5	2.3	2.9	3.91667	0.37	0.43	23.837	23.894	24.26	0.112	0.374	0.743	-0.057±0.242	-0.423±0.412	-0.366±0.413	0.319921	0.717881	-	-	-	-	-	23.7832	23.8594	23.6705	24.0358	23.4732	24.1037	23.3759	24.0531	24.4639	24.0812	25.1656	23.0142	24.3942	24.6438
A0A0A0MXX9, O88419	B4galt6	-	-	-	2	40.527	345	3.3171	5	5	4	1.2	1.05	1.125	0.52	0.48	21.855	21.641	21.296	0.103	0.144	0.238	0.213±0.107	0.558±0.153	0.345±0.167	2.04466	0.132542	-	-	-	-	21.9104	21.9255	21.6257	21.9923	21.8201	21.4159	21.844	21.8454	21.5373	21.5638	-	21.6632	20.9309	21.384	21.2073
A0A0A0MXY3, Q62763, Q62762	Csnk1g3, Csnk1g2	-	-	-	4	51.57	448	49.506	5	5	5	2.21667	2.35	2.35	0.49	0.5	24.337	24.033	24.317	0.474	0.565	0.337	0.304±0.382	0.02±0.313	-0.284±0.344	0.199694	0.842022	-	-	-	-	24.6273	24.6937	24.897	23.7486	23.7186	24.1755	24.6936	24.5502	23.5689	23.1783	24.3489	24.8884	24.4892	24.082	23.7781
A0A0A0MXY9, Q8CG45	Akr7a2	-	-	-	2	40.604	366	6.4056	5	4	5	1.2	1.125	1.15	0.51	0.49	22.965	23.104	23.053	0.237	0.11	0.069	-0.139±0.171	-0.088±0.188	0.05±0.1	0.174995	0.923984	-	-	-	-	22.6134	-	22.8084	23.2696	23.1696	22.9094	23.1935	-	23.2467	23.0653	23.0653	-	-	22.9514	23.1431
A0A0A0MXZ0, Q80W96	Isca1	-	-	-	2	14.122	129	46.298	4	4	4	2.22917	2.4375	2.22917	0.5	0.52	24.665	24.978	24.728	0.788	0.647	0.39	-0.314±0.553	-0.063±0.482	0.251±0.431	0.0967282	0.920123	-	-	-	-	25.7649	-	24.8669	23.9485	24.0782	25.8249	-	25.3155	24.2766	24.4963	25.2554	-	24.9943	24.2538	24.4078
A0A0A0MXZ3, B2GV75, P84850	D2hgdh	-	-	-	3	57.74	527	61.688	2	2	3	1	1.375	1	0.5	0.58	-	20.893	19.951	-	0.071	0.157	-	-	0.942±0.165	-	-	-	-	-	-	-	22.9779	-	-	-	20.823	20.9632	-	-	-	-	19.7341	20.1546	19.9637	-
A0A0A0MXZ8, D3ZLZ7	Impdh1	-	-	-	2	58.609	548	49.359	5	5	5	1.21667	1.38333	1.83333	0.4	0.43	-	22.111	22.795	-	0.455	0.267	-	-	-0.684±0.294	-	-	-	-	-	-	-	-	-	22.904	-	22.8335	-	21.83	22.1896	21.5914	23.0562	23.1649	22.6084	22.319	22.825
A0A0A0MXZ9, O88764, O88764-2	Dapk3	-	-	-	3	52.748	460	3.9101	2	0	1	1.16667	0	1	0.54	0	-	-	-	-	-	-	-	-	-	-	-	-	-	-	-	-	-	-	-	23.613	-	-	-	-	-	-	-	-	-	-
A0A0A0MY07, Q9R085	Usp15	-	-	-	2	109.24	952	51.081	5	5	5	4.05	5.05	4.2	0.49	0.55	23.513	24.004	23.664	0.102	0.245	0.116	-0.491±0.155	-0.151±0.095	0.34±0.158	1.92459	0.168727	-	-	-	-	23.5955	23.3602	23.3664	23.5761	23.6653	24.4339	24.1863	23.7356	23.6744	23.9874	23.6998	23.9113	23.5111	23.5443	23.6531
A0A0A0MY12, Q5TKR9	Kat6a	-	-	-	2	222.94	1997	23.712	5	5	5	3.95	3.55	3.55	0.53	0.5	24.269	23.772	24.419	0.448	0.86	0.252	0.497±0.466	-0.151±0.306	-0.647±0.476	0.494417	0.522891	-	-	-	-	23.8532	24.1932	24.1199	25.1946	23.983	23.2518	24.1167	23.1411	25.1984	23.1516	-	24.2987	24.1409	24.8873	24.3507
A0A0A0MY13, D4A6L0	Gpr158	-	-	-	2	134.83	1206	76.474	4	5	3	1.33333	3.15	4.11111	0.24	0.43	23.204	24.384	24.674	0.206	0.831	1.956	-1.18±0.457	-1.47±0.772	-0.29±0.915	-	-	-	-	-	-	23.2176	23.567	23.1054	22.9258	-	-	23.9831	25.6925	23.916	23.9454	23.5071	24.0648	26.4509	-	-
A0A0A0MY17, Q9JLU4-2, Q9JLU4, Q9JLU4-3	Shank3	-	-	-	4	193.26	1815	9.8878	2	4	3	1	1.16667	1	0.5	0.54	-	-	-	-	-	-	-	-	-	-	-	-	-	-	-	21.4743	-	-	-	-	-	20.2275	-	-	-	-	20.0778	-	-	-
A0A0A0MY35, F1LZF0, J3KTS0, F1LZ52	Klhl2, Klhl3	-	-	-	4	65.841	592	1.4758	0	1	1	0	1.33333	1.75	0	0.43	-	-	-	-	-	-	-	-	-	-	-	-	-	-	-	-	-	-	-	-	-	-	22.2898	-	-	-	-	22.2694	-	-
A0A0A0MY42, Q7TP65-2, Q7TP65	Ankle2	-	-	-	3	96.597	869	59.673	5	5	5	3.35	3.3	4.7	0.42	0.41	23.512	23.521	24.164	0.237	0.212	0.288	-0.009±0.185	-0.653±0.214	-0.643±0.205	1.99175	0.0825	-	-	-	-	24.048	23.3827	23.3371	23.3065	23.4851	23.4504	23.5565	23.0942	23.8291	23.6759	24.024	24.4417	23.587	24.3239	24.4455
A0A0A6YYM0, P33124	Acsl6	-	-	-	3	80.948	722	123.01	0	0	1	0	0	1	0	0	-	-	-	-	-	-	-	-	-	-	-	-	-	-	-	-	-	-	-	-	-	-	-	-	-	-	-	23.3163	-	-
A0A5D0	Cd200	-	-	-	1	31.116	278	4.2603	5	5	5	1	1	1	0.5	0.5	23.634	23.413	23.913	1.198	0.743	0.993	0.222±0.622	-0.278±0.675	-0.5±0.572	-	-	-	-	-	-	22.8435	22.5704	24.2876	25.2977	23.1728	22.3588	23.0062	24.063	24.3401	23.2954	22.8647	23.4421	24.9983	24.9564	23.3013
A0JN17, P08644-2, P08644	Kras	-	-	-	3	21.494	188	323.31	5	5	5	2.75	2.35	2.2	0.56	0.52	26.44	25.838	25.973	0.533	0.114	0.285	0.603±0.284	0.467±0.319	-0.136±0.176	0.999607	0.285583	-	-	-	-	26.7515	25.4103	26.6907	26.9811	26.3686	25.7678	25.7705	25.9869	25.6504	26.0133	25.5345	25.7238	25.9342	26.313	26.3612
A0JN29	Lnp	-	-	-	1	42.169	376	77.839	5	5	5	9.35	9.7	10.05	0.48	0.49	28.089	28.168	28.202	0.296	0.06	0.132	-0.078±0.172	-0.113±0.185	-0.035±0.088	0.119175	0.954997	-	-	-	-	27.4945	28.1385	28.2711	28.4995	28.0421	28.0896	28.0672	28.2145	28.261	28.2054	28.2961	28.1392	28.3246	28.3351	27.9155
A0JN30	Cnpy2	-	-	-	1	20.709	182	58.225	5	5	5	5.05	5.05	5.35	0.49	0.49	26.715	26.665	26.782	0.165	0.113	0.096	0.05±0.12	-0.067±0.115	-0.116±0.091	0.236313	0.931091	-	-	-	-	26.6419	26.9173	26.366	26.8473	26.8021	26.7796	26.8463	26.4601	26.6635	26.5769	26.6745	26.92	26.8184	26.8808	26.6142
A0JPJ7	Ola1	-	-	-	1	44.535	396	47.527	5	5	5	5.65	6.25	6.2	0.48	0.5	25.868	26.192	26.001	0.115	0.227	0.218	-0.324±0.149	-0.133±0.145	0.191±0.184	0.770933	0.562052	-	-	-	-	25.9841	26.0318	25.65	25.771	25.9014	26.5793	26.441	26.0044	25.9846	25.9504	26.2991	26.3192	25.8654	25.7504	25.7696
A0JPK5, Q6QA69	Abhd5	-	-	-	2	41.247	375	6.8234	5	5	5	1.68333	1.35	1.45	0.54	0.48	21.656	21.449	21.637	0.165	0.21	0.316	0.207±0.157	0.019±0.203	-0.188±0.216	0.286416	0.837743	-	-	-	-	21.7235	21.8811	21.5406	21.3324	21.8017	21.321	21.7353	21.0531	21.6625	21.4747	21.7594	21.9064	21.6828	20.9483	21.8892
A0JPL2, D3ZRE3, P97633, P97633-2	Csnk1a1	-	-	-	4	38.914	337	29.519	5	5	5	3.15	3.9	3.6	0.47	0.52	25.913	26.11	25.841	0.344	0.377	0.551	-0.197±0.281	0.071±0.342	0.268±0.351	0.15345	0.887414	-	-	-	-	26.2755	26.2755	25.2763	25.6995	26.0359	26.454	26.5068	25.3507	26.0993	26.1381	26.2528	26.4338	24.8484	25.6129	26.0589
A0JPM9	Eif3j	-	-	-	2	29.187	259	110.43	5	5	5	6.1	6.05	6.8	0.47	0.47	26.791	26.692	26.912	0.23	0.312	0.229	0.099±0.22	-0.12±0.188	-0.22±0.22	0.228371	0.876879	-	-	-	-	26.5606	26.7096	26.5185	26.9258	27.2421	26.4917	26.8093	26.1876	26.7279	27.2436	26.3982	26.9748	26.9534	27.122	27.1107
A0JPN7, F1M4W7	Cstf3	-	-	-	4	69.265	590	72.976	5	5	5	4.5	4.35	4.95	0.48	0.47	25.419	25.367	25.468	0.31	0.212	0.2	0.052±0.214	-0.05±0.21	-0.101±0.171	0.0557881	0.976995	-	-	-	-	24.908	25.4997	25.1862	25.9308	25.5689	25.0551	25.1723	25.2963	25.6382	25.6729	25.0652	25.5754	25.4186	25.7819	25.501
A0JPP1	Drap1	-	-	-	1	22.326	205	14.611	5	5	5	2.4	1.95	2	0.55	0.49	24.463	24.05	24.261	0.485	0.656	0.514	0.413±0.414	0.202±0.37	-0.211±0.421	0.21944	0.806356	-	-	-	-	23.7518	24.7225	24.0722	24.5521	25.2173	23.0585	24.051	23.6583	24.6299	24.8532	23.4465	24.593	23.9435	24.314	25.0067
A0JPQ7	-	-	-	-	1	43.113	397	6.1777	4	4	5	1.0625	1	1	0.52	0.5	21.949	21.959	21.871	0.503	0.398	0.315	-0.01±0.44	0.078±0.342	0.088±0.312	0.0184298	0.987674	-	-	-	-	-	21.2904	22.1363	22.4209	-	-	21.4011	22.2548	22.2216	-	21.8993	21.2643	21.9955	22.3602	21.8356
A0JPQ9, Q7TP14	Chid1	-	-	-	2	44.874	393	71.459	5	5	5	5.4	6.35	5.95	0.48	0.52	25.537	26.025	25.804	0.318	0.254	0.544	-0.487±0.23	-0.267±0.332	0.22±0.316	0.532045	0.559518	-	-	-	-	25.1949	26.1853	25.6312	25.4009	25.2746	25.9176	26.5638	26.0812	25.7969	25.7639	24.9396	26.6267	26.1269	25.6989	25.6291
A0MV40	Shisa4	-	-	-	1	21.467	197	5.1464	5	5	5	1.9	1.9	1.9	0.5	0.5	25.271	25.262	25.176	0.467	0.303	0.482	0.009±0.301	0.095±0.354	0.086±0.306	0.0229112	0.986705	-	-	-	-	24.8407	24.6476	25.5073	26.0397	25.3206	24.7456	24.995	25.5759	25.6337	25.3594	24.337	24.9301	25.554	25.787	25.2735
A0MZ67-2, A0MZ67, D4A6P3	RGD1311558	-	-	-	3	52.435	456	11.364	5	5	5	1.35	1.55	1.6	0.46	0.49	24.417	23.282	23.806	0.122	0.355	0.13	1.135±0.337	0.611±0.158	-0.524±0.273	1.68423	0.0603114	-	-	-	-	-	-	24.5343	24.2997	-	23.5026	-	23.6837	23.2631	22.6769	23.6145	-	23.8391	23.9631	-
A0SXU1, Q32WR5	Bloc1s2	-	-	-	2	18.949	168	20.263	5	4	5	1.35	1.375	1.45	0.48	0.49	23.124	22.91	23.513	0.361	0.01	0.325	0.215±0.332	-0.389±0.348	-0.604±0.303	0.549098	0.495577	-	-	-	-	22.6339	23.2366	23.5025	-	-	22.8999	22.9197	-	-	-	23.3688	23.1993	23.972	-	-
A1A5L1, P70645	LOC100911400, Blmh	-	-	-	3	52.451	455	6.8291	2	2	2	1.25	1	1	0.56	0.5	22.942	23.085	22.799	0.043	0.247	0.117	-0.143±0.229	0.143±0.121	0.287±0.252	0.318334	0.776846	-	-	-	-	-	-	-	22.9851	22.8988	-	-	-	22.8602	23.3099	-	-	-	22.6855	22.9114
A1A5P0	Cdc42ep1	-	-	-	1	41.028	388	48.303	5	5	5	3.75	3.2	4.25	0.47	0.43	25.299	24.951	25.468	0.152	0.063	0.19	0.348±0.099	-0.168±0.145	-0.516±0.119	2.43394	0.110565	-	-	-	-	25.2568	25.5155	25.3471	25.4016	24.9761	25.0624	24.935	24.9114	25.0116	24.8365	25.6657	25.5512	25.5295	25.5637	25.0285
A1A5P2	Rrs1	-	-	-	1	41.536	365	323.31	5	5	5	6	6	5.85	0.51	0.51	27.241	26.975	26.934	0.157	0.265	0.331	0.266±0.178	0.307±0.207	0.041±0.239	0.498679	0.669484	-	-	-	-	27.1106	27.5613	27.2815	27.2455	27.0068	26.721	27.45	27.042	27.0804	26.5835	26.654	27.6078	26.8852	26.5548	26.9701
A1A5P4	Kifc3	-	-	-	1	85.062	753	2.7097	0	1	1	0	1	1	0	0.5	-	-	-	-	-	-	-	-	-	-	-	-	-	-	-	-	-	-	-	-	-	-	-	-	-	-	20.0173	-	-	-
A1A5P9	Magee1	-	-	-	1	102.18	933	3.213	4	2	3	1.0625	1.16667	1	0.52	0.54	21.021	21.284	20.683	0.251	0.208	0.004	-0.263±0.28	0.338±0.241	0.601±0.193	0.717716	0.406304	-	-	-	-	-	-	21.3884	20.7792	20.8958	-	-	21.0918	-	21.4767	-	20.6872	-	-	20.6788
A1A5R1	Rbfox2	-	-	-	1	45.55	432	8.4782	4	5	4	1	1.1	1.08333	0.48	0.5	23.694	23.484	23.89	0.382	0.395	0.275	0.211±0.348	-0.195±0.306	-0.406±0.288	0.377389	0.680091	-	-	-	-	23.865	24.0513	23.1667	-	-	23.8042	23.9714	23.0402	23.7014	22.9011	24.1012	24.1785	23.8786	-	23.3995
A1A5R3	Krr1	-	-	-	1	43.622	380	7.313	5	5	5	1.6	2.01667	2	0.44	0.5	23.528	24.114	23.98	0.424	0.385	0.508	-0.586±0.31	-0.452±0.35	0.134±0.338	0.649365	0.4418	-	-	-	-	23.3493	24.2039	22.8066	23.6946	23.5847	24.5455	24.545	23.6315	24.2443	23.6011	23.9417	24.999	23.486	23.7461	23.7259
A1A5S1	Prpf6	-	-	-	1	106.76	941	323.31	5	5	5	19.25	19.8	19.55	0.5	0.5	27.864	27.89	27.88	0.065	0.128	0.175	-0.027±0.088	-0.016±0.112	0.011±0.13	0.0126657	0.995826	-	-	-	-	27.7621	27.935	27.867	27.9691	27.7849	27.7872	28.01	27.7587	28.1384	27.7573	27.6384	28.1461	27.6743	28.0892	27.8499
A1EC69, A1EC68, Q99PT0, Q5FWY7	Ddx52	-	-	-	4	67.225	598	5.9261	2	1	3	1.25	1.25	1	0.56	0.56	-	-	19.858	-	-	0.036	-	-	-	-	-	-	-	-	-	-	20.1231	-	-	-	-	20.0098	-	-	-	-	19.8936	19.8223	-	-
A1EC95	Heatr6	-	-	-	1	136.5	1252	3.3153	0	1	0	0	1	0	NaN	1	-	-	-	-	-	-	-	-	-	-	-	-	-	-	-	-	-	-	-	-	-	19.856	-	-	-	-	-	-	-	-
A1L014, B2GUU0	Cactin	-	-	-	2	89.296	763	1.8362	1	1	1	1	1	1.25	0.44	0.44	-	-	-	-	-	-	-	-	-	-	-	-	-	-	-	-	20.8994	-	-	-	-	20.9587	-	-	-	-	21.7321	-	-	-
A1L122, F1M7W7, Q9Z1A5	Nae1	-	-	-	3	60.351	534	24.962	2	3	2	1.25	1.33333	1	0.56	0.57	22.387	22.765	22.633	0.492	0.172	0.037	-0.377±0.349	-0.245±0.41	0.132±0.173	0.284938	0.757224	-	-	-	-	-	-	-	21.9788	22.7957	-	22.951	-	22.5089	22.8338	-	22.6699	-	-	22.5954
A1L134	Aup1	-	-	-	1	46.199	410	162.16	5	5	5	4.65	4.1	4.85	0.49	0.46	24.941	24.583	25.188	0.266	0.249	0.234	0.358±0.209	-0.247±0.204	-0.605±0.197	1.44937	0.192328	-	-	-	-	24.7969	25.4381	24.8173	25.1031	24.5499	24.7648	24.9708	24.179	24.6613	24.34	24.875	25.6676	24.9903	25.2077	25.198
A1L1I3, Q3MUI2	Numbl	-	-	-	2	65.512	614	61.661	5	5	5	6.65	8.15	6.55	0.5	0.55	26.537	27.039	26.456	0.209	0.12	0.273	-0.502±0.142	0.081±0.198	0.583±0.172	1.95667	0.116067	-	-	-	-	26.443	26.9681	26.3271	26.3116	26.6354	27.2876	26.9491	26.9052	26.93	27.1239	26.2484	26.7645	25.9439	26.6297	26.692
A1L1I6, Q6RJR6-2	Rtn3	-	-	-	2	28.355	262	36.321	5	5	5	1	1	1	0.5	0.5	25.586	25.894	25.712	0.231	0.385	0.574	-0.308±0.249	-0.126±0.322	0.182±0.36	0.203137	0.851183	-	-	-	-	25.415	25.6159	25.6615	26.0192	25.2186	26.2042	26.2204	26.2011	25.6858	25.1578	25.2814	25.9605	26.4705	26.0254	24.8218
A1L1J2, Q99NG8, F7EYN3, A0A096MIY3	Tdg	-	-	-	4	42.41	385	4.0899	5	5	5	1.45	1.45	1.13333	0.56	0.56	23.899	24.07	23.562	0.368	0.219	0.196	-0.17±0.239	0.338±0.233	0.508±0.172	1.01087	0.331323	-	-	-	-	24.4188	23.5668	23.3263	23.9616	24.2232	24.2278	24.0065	23.6993	24.4547	23.9599	23.9886	23.5632	23.413	23.5279	23.3161
A1L1J4, O88483	Pdp1	-	-	-	2	61.18	538	55.431	5	5	5	4.25	4.15	3.9	0.52	0.52	24.954	24.58	24.584	0.457	0.746	0.24	0.374±0.434	0.371±0.28	-0.004±0.386	0.275267	0.757564	-	-	-	-	25.7448	25.0838	24.9982	24.6621	24.2826	24.9688	25.2982	24.7868	24.6351	23.2107	24.0956	24.926	24.7299	24.5213	24.6452
A1L1J6	Znf652	-	-	-	1	69.557	608	5.2221	1	2	1	1	1	1	0.5	0.5	-	-	-	-	-	-	-	-	-	-	-	-	-	-	-	-	-	-	-	21.0421	-	22.6491	-	-	-	-	-	-	-	21.6734
A1L1J8	Rab5b	-	-	-	1	23.674	215	189.59	5	5	5	4.7	4.6	4.6	0.51	0.5	27.006	27.07	26.983	0.149	0.158	0.243	-0.064±0.13	0.023±0.167	0.087±0.169	0.0709858	0.974426	-	-	-	-	26.902	27.2847	26.9679	27.1124	26.7607	27.3097	27.2876	26.8902	26.9686	26.8928	26.6818	27.5127	26.9052	26.96	26.8552
A1L1J9	Lmf2	-	-	-	1	80.253	702	23.82	4	4	4	1.27083	1.29167	1.25	0.5	0.51	22.344	21.555	22	0.153	0.603	0.378	0.789±0.411	0.344±0.292	-0.445±0.475	0.653661	0.38194	-	-	-	-	-	-	22.5817	22.2252	22.2247	-	22.3297	21.0507	21.2841	-	-	22.5087	21.8875	21.6037	-
A1L1K5	Cep85	-	-	-	1	74.078	666	2.0138	3	1	0	1	1	0	1	1	-	-	-	-	-	-	-	-	-	-	-	-	-	-	-	-	20.7104	-	-	-	24.1019	-	-	-	-	-	-	-	-	-
A1L1K8	Habp4	-	-	-	1	45.826	411	9.9237	5	5	5	1.15	1.15	1.06667	0.52	0.52	21.661	22.341	21.639	0.292	0.129	0.444	-0.68±0.183	0.021±0.289	0.701±0.25	1.65784	0.110721	-	-	-	-	21.5733	22.1246	21.9611	21.3534	21.2902	22.4541	22.5108	22.0585	22.3157	22.3648	20.8662	22.2417	21.8177	21.3808	21.8908
A1L1L0	Bbx	-	-	-	1	100.97	908	2.4528	2	2	2	1	1	1	0.5	0.5	-	-	-	-	-	-	-	-	-	-	-	-	-	-	-	-	-	-	-	22.8454	-	-	-	-	-	-	22.2211	-	-	-
A1L1L2	Tmem214	-	-	-	1	76.565	685	13.245	5	5	5	2.63333	3.11667	2.75	0.49	0.53	23.391	23.696	23.67	0.693	0.303	0.23	-0.305±0.38	-0.279±0.407	0.026±0.234	0.20163	0.837165	-	-	-	-	22.5572	24.5754	23.1544	23.6063	23.0622	23.7541	24.3224	23.3729	23.6082	23.4234	23.2553	23.91	23.6492	23.8648	-
A1L1L5	Ccnk	-	-	-	1	65.366	589	92.416	5	5	5	3.5	3.55	3.4	0.51	0.51	25.189	25.023	24.965	0.165	0.176	0.337	0.167±0.143	0.224±0.212	0.058±0.215	0.29973	0.826551	-	-	-	-	25.0258	25.5442	25.262	25.0689	25.0457	24.7267	25.3276	24.9037	25.1723	24.9823	24.6006	25.5365	24.5694	24.8736	25.2445
A1L1L6	Rhot1	-	-	-	1	72.156	631	323.31	5	5	5	12.05	12.35	12.65	0.49	0.49	27.906	28.075	27.945	0.156	0.158	0.218	-0.169±0.133	-0.039±0.158	0.13±0.158	0.28543	0.876871	-	-	-	-	27.9077	27.9423	28.1748	27.9153	27.5875	27.9327	28.166	28.3973	28.0033	27.8736	27.5252	28.262	28.1428	27.8561	27.9363
A2RRU1	Gys1	-	-	-	1	84.071	738	25.421	5	5	4	1.71667	1.63333	2.125	0.45	0.43	22.538	22.809	22.882	0.267	0.171	0.205	-0.272±0.2	-0.345±0.209	-0.073±0.176	0.669783	0.555079	-	-	-	-	22.1561	22.911	22.3437	22.3911	22.8859	-	22.9747	22.6925	22.547	23.0232	-	23.1741	23.0341	22.5871	22.7335
A2RRU2	Tmem127	-	-	-	1	25.857	238	24.038	5	5	5	1	1.1	1.1	0.48	0.5	22.572	22.849	22.702	0.411	0.332	0.404	-0.277±0.289	-0.13±0.312	0.146±0.287	0.183277	0.879039	-	-	-	-	22.9216	22.8921	22.8827	22.3836	21.779	23.0523	23.4625	22.679	22.6426	22.4059	22.6642	23.2823	23.0706	22.061	22.4318
A2RRU3	Utp15	-	-	-	2	59.515	528	24.866	5	5	5	2.8	3.05	3.01667	0.48	0.5	23.568	23.688	23.897	0.422	0.345	0.366	-0.12±0.297	-0.329±0.303	-0.209±0.277	0.266851	0.792026	-	-	-	-	23.002	24.0911	23.0449	23.8047	23.8957	23.4343	24.1276	23.0719	23.8692	23.9347	23.6941	24.4058	23.2556	23.9197	24.2081
A2RRU4	Scap	-	-	-	1	139.5	1276	8.9352	5	5	5	1.4	2.1	2.05	0.41	0.51	21.588	22.357	22.315	0.222	0.345	0.365	-0.769±0.231	-0.728±0.239	0.042±0.277	1.80515	0.080593	-	-	-	-	21.6583	21.7851	21.0762	21.7035	21.7145	21.8817	22.5777	21.9025	22.6992	22.7239	21.9518	22.8563	21.7597	22.4819	22.5264
A2RUW1	Tollip	-	-	-	2	30.314	274	172.11	4	4	4	5.9375	6.3125	5.9375	0.5	0.52	28.527	28.607	28.486	0.097	0.035	0.141	-0.08±0.071	0.041±0.116	0.121±0.098	0.324405	0.905427	-	-	-	-	28.6409	-	28.623	28.4906	28.3536	28.6509	-	28.6476	28.5805	28.5499	28.4355	-	28.7661	28.3572	28.3841
A2VCX1	Tiprl	-	-	-	1	31.224	271	22.344	5	5	5	3.45	3.4	3.45	0.5	0.5	25.417	25.012	25.196	0.349	0.565	0.439	0.405±0.348	0.221±0.304	-0.184±0.372	0.287684	0.755937	-	-	-	-	25.4547	25.1895	24.8058	25.8018	25.8317	24.5163	24.4385	24.698	25.5632	25.8434	24.8971	24.8694	24.6871	25.7107	25.816
A2VD09, Q9QZM5	Abi1	-	-	-	2	52.331	481	128.13	2	2	2	3.625	5.375	3.875	0.48	0.58	26.334	26.848	26.177	0.578	0.075	0.212	-0.514±0.471	0.157±0.505	0.672±0.21	0.434261	0.547125	-	-	-	-	25.8687	26.7992	-	-	-	26.922	26.7745	-	-	-	25.9803	26.3729	-	-	-
A2VD11, D3ZGE8	Ccdc94, RGD1563937	-	-	-	3	36.081	313	30.758	2	4	3	1	1	1	0.5	0.5	-	-	-	-	-	-	-	-	-	-	-	-	-	-	-	-	21.9248	-	-	-	-	-	-	23.8507	-	-	-	-	-	22.2754
A2VD12	Pbxip1	-	-	-	1	80.275	722	323.31	5	5	5	16.8	17.7	17.45	0.49	0.5	28.961	28.885	28.94	0.476	0.295	0.152	0.076±0.302	0.021±0.267	-0.055±0.19	0.0204023	0.988715	-	-	-	-	28.0747	29.0146	28.8542	29.531	29.3323	28.4307	28.8903	28.634	29.3806	29.0888	28.934	28.9657	28.883	29.2449	28.6743
A2VD15	Spidr	-	-	-	1	97.528	878	1.5636	1	1	0	1	1	0	1	1	-	-	-	-	-	-	-	-	-	-	-	-	-	-	-	23.1137	-	-	-	-	23.0317	-	-	-	-	-	-	-	-	-
A3KNA0	Aqr	-	-	-	1	170.76	1484	17.976	5	5	4	1.8	1.95	2.75	0.4	0.41	21.911	22.317	22.387	0.382	0.487	0.329	-0.406±0.33	-0.476±0.298	-0.07±0.342	0.49854	0.566229	-	-	-	-	22.0038	22.5035	21.1992	21.9703	21.8801	21.9824	22.8331	21.4732	22.6797	22.6168	-	22.9055	22.1347	21.9908	22.5172
A4D0F6, P0C0A1, Q7TPK6	Vps25, Wnk4	-	-	-	4	173.19	1552	42.522	5	5	5	1.45	1.65	1.6	0.48	0.51	22.099	22.197	22.302	0.543	0.367	0.302	-0.098±0.345	-0.203±0.328	-0.105±0.264	0.0893383	0.944975	-	-	-	-	21.4381	22.5016	21.4935	22.1902	22.8697	21.9745	22.3891	21.5585	22.3113	22.7517	22.2542	22.4545	21.8088	22.1517	22.8405
A4GW50	Stk38l	-	-	-	1	53.758	464	2.0999	2	1	1	1	1	1.5	0.4	0.4	-	-	-	-	-	-	-	-	-	-	-	-	-	-	-	22.2574	-	-	-	-	-	-	-	-	-	-	22.2818	-	-	-
A4L9P7	Pds5a	-	-	-	1	150.28	1333	6.8237	5	4	3	1.33333	1.25	1	0.57	0.56	24.103	24.207	23.969	0.248	0.402	0.387	-0.104±0.268	0.134±0.297	0.238±0.419	0.0973806	0.938457	-	-	-	-	23.6035	24.4337	24.2722	24.2034	24.0032	23.7746	24.8743	-	24.2526	23.9276	-	24.3023	23.6356	-	-
A4LA56, M0R8J1, Q9WTV1	Chi3l1	-	-	-	3	40.372	362	5.8666	1	1	2	1.5	2	1.5	0.5	0.57	-	-	-	-	-	-	-	-	-	-	-	-	-	-	-	-	22.0879	-	-	-	-	22.8826	-	-	-	-	23.0083	-	-	-
A4QN30, O55000, F1LQE9	Ppp1r10	-	-	-	3	92.827	872	322.7	3	3	3	21.75	21.4167	21.0833	0.51	0.5	29.367	29.218	29.316	0.18	0.164	0.237	0.149±0.187	0.051±0.225	-0.098±0.218	0.107695	0.944233	-	-	-	-	29.2075	-	-	29.6425	29.2523	29.0691	-	-	29.4695	29.1167	29.0478	-	-	29.6512	29.2493
A5HKJ1	Kcne5	-	-	-	1	15.044	143	1.5539	4	4	3	1	1	1	0.5	0.5	-	-	-	-	-	-	-	-	-	-	-	-	-	-	-	-	-	-	-	-	-	-	-	-	-	-	-	-	-	-
A5HKJ3	Pomp	-	-	-	1	15.844	141	43.286	5	5	5	5.5	5.15	5.25	0.51	0.5	26.515	26.314	26.48	0.228	0.19	0.247	0.201±0.174	0.035±0.195	-0.166±0.181	0.28163	0.853551	-	-	-	-	26.2194	26.4255	26.388	26.5384	27.0051	26.2498	26.3571	25.9214	26.4712	26.5719	26.7338	26.5243	26.0318	26.3031	26.8063
A6JUQ6	Clvs2	-	-	-	1	37.916	327	1.6325	1	0	1	1	0	1	0.5	0	-	-	-	-	-	-	-	-	-	-	-	-	-	-	-	-	-	22.9478	-	-	-	-	-	-	-	-	-	23.2116	-	-
A7BJV7, Q810T5-2, Q810T5	HBO1, Kat7	-	-	-	4	69.914	606	19.503	1	3	4	1	1	1	0.5	0.5	-	-	20.483	-	-	0.34	-	-	-	-	-	-	-	-	-	-	-	20.4837	-	-	-	-	20.7413	-	-	-	20.1843	20.7822	-	-
A7M746	Krt83	-	-	-	1	54.698	495	5.756	1	1	1	1	1	1	0.5	0.5	-	-	-	-	-	-	-	-	-	-	-	-	-	-	-	24.0386	-	-	-	-	-	-	-	-	27.9803	-	-	-	-	23.6564
A7UAK3, O35552-8, O35552-5, O35552-6, O35552-4, O35552-7, O35552-2, O35552-3, O35552	Pfkfb3	-	-	-	9	53.576	462	2.7118	1	0	0	2	0	0	1	NaN	-	-	-	-	-	-	-	-	-	-	-	-	-	-	-	-	-	-	-	22.8125	-	-	-	-	-	-	-	-	-	-
A8ASI9, Q9JLT6	Bid	↑	↑	-	2	22.249	196	36.539	3	5	4	1.16667	1.15	1.125	0.51	0.51	22.282	22.865	21.37	0.303	0.077	0.268	-0.583±0.216	0.912±0.363	1.495±0.198	2.0318	0.023087	yes	yes	yes	-	-	-	-	22.0118	22.5519	22.7665	-	-	22.8506	22.9783	-	-	-	21.1272	21.6124
A8C4G9, Q5XI91, K0J5S5	Zmynd8, spikar	-	-	-	3	133.6	1208	17.406	5	5	5	1.2	1.55	1.45	0.45	0.52	22.421	21.989	21.83	0.201	0.268	0.366	0.432±0.193	0.59±0.233	0.159±0.253	1.22376	0.23789	-	-	-	-	22.071	22.476	22.7541	22.5452	22.2582	22.2061	22.2034	21.9772	22.1588	21.3999	21.679	22.1213	22.437	21.6257	21.2891
A8IHN8	Ag2	-	-	-	1	26.096	242	19.689	5	5	5	1.95	2.35	2.35	0.45	0.5	24.891	25.34	25.22	0.392	0.364	0.503	-0.45±0.292	-0.33±0.339	0.12±0.33	0.420564	0.642349	-	-	-	-	24.5567	24.9396	25.7013	24.6119	24.6428	24.8955	25.2153	26.094	25.2165	25.2792	24.4276	25.6286	25.9408	24.9717	25.1316
A8QIC3	Dnajc9	-	-	-	1	29.979	259	12.751	3	4	4	1.44444	1.16667	1.14583	0.56	0.5	-	23.646	23.4	-	0.127	0.226	-	-	0.246±0.241	-	-	-	-	-	-	-	23.1532	-	-	-	23.5237	23.7679	-	-	-	23.1928	23.6078	-	-	-
A8WCF8	Tprg1l	-	-	-	2	29.844	266	323.31	5	5	5	5.15	4.35	5.3	0.49	0.45	26.455	26.091	26.423	0.432	0.388	0.249	0.364±0.314	0.032±0.273	-0.332±0.255	0.410463	0.674826	-	-	-	-	25.5785	26.4899	26.6027	26.6543	26.9491	25.3056	26.3611	26.0079	26.2951	26.4846	26.2736	26.6646	25.9714	26.4245	26.7784
A9CMA6	Tmem163	-	-	-	1	31.344	288	41.743	2	2	3	1	1.16667	1.11111	0.47	0.51	-	-	22.461	-	-	0.625	-	-	-	-	-	-	-	-	-	-	-	22.0142	-	-	-	-	23.0222	-	-	23.2292	-	22.2951	-	21.858
A9CMB7, P15178	Dars	-	-	-	2	57.126	501	57.907	5	5	5	7.6	6.85	6.55	0.54	0.51	26.126	25.965	25.693	0.199	0.167	0.111	0.16±0.154	0.433±0.136	0.272±0.121	1.59504	0.256327	-	-	-	-	25.9012	26.1186	26.0884	25.9537	26.5658	25.7699	26.1619	25.7671	25.8848	26.2419	25.6521	25.6946	25.5773	25.5898	25.9509
A9CMC8, Q02401, A9CMB6	Lct	-	-	-	3	217.61	1929	2.2583	3	5	5	1	1.05	1	0.5	0.51	23.231	23.378	23.24	0.418	0.724	0.465	-0.147±0.525	-0.009±0.431	0.138±0.535	0.0249312	0.985403	-	-	-	-	23.8065	22.8684	23.0171	-	-	24.2473	23.8121	22.8945	22.558	-	23.7781	23.2637	22.6775	-	-
A9CMD1, A9CMA3, Q08834	Mgat5	-	-	-	4	84.405	740	5.745	3	4	5	1.22222	1.08333	1.1	0.53	0.5	-	20.792	-	-	0.176	-	-	-	-	-	-	-	-	-	-	-	22.5926	-	-	-	20.9574	-	20.6274	-	-	-	22.3286	-	-	-
A9UK92, Q920M9	Siah1	-	-	-	2	31.137	282	8.5911	5	5	5	1.5	1.7	1.55	0.49	0.52	23.945	24.417	24.011	0.238	0.198	0.166	-0.473±0.18	-0.066±0.184	0.406±0.164	1.40858	0.233914	-	-	-	-	23.6843	24.39	23.8114	23.7031	24.1349	24.6943	24.4432	24.1332	24.1692	24.647	23.953	24.1735	-	23.7224	24.1953
A9UMV0, Q9R1S9	Mdk	-	-	-	2	15.406	140	151.2	5	5	5	3.25	2.95	3	0.52	0.5	26.311	25.938	26.116	0.217	0.226	0.598	0.373±0.183	0.195±0.328	-0.179±0.33	0.340296	0.733168	-	-	-	-	26.3884	26.1155	26.2454	26.7609	26.045	25.7979	25.5699	26.3405	26.0973	25.8837	26.3615	25.0145	26.7276	26.515	25.9635
A9UMV7	Uqcr11	-	-	-	1	6.5386	56	13.039	5	5	5	1	1	1	0.5	0.5	26.5	26.739	26.541	0.311	0.442	0.532	-0.239±0.294	-0.041±0.326	0.198±0.363	0.128172	0.907452	-	-	-	-	26.7245	27.0398	26.462	26.1671	26.1062	27.3127	27.2896	26.4822	26.4523	26.1584	27.1808	27.2361	26.1452	25.9591	26.1841
A9UMW0	Ubl5	-	-	-	1	8.5468	73	11.87	5	5	5	2.5	2.85	2.75	0.48	0.51	26.836	26.822	26.691	0.293	0.195	0.186	0.014±0.202	0.145±0.199	0.131±0.159	0.152456	0.92672	-	-	-	-	27.1414	26.2891	27.2195	26.7529	26.7755	26.8601	26.6044	27.2495	26.7197	26.6764	26.5228	26.501	27.0587	26.8345	26.5388
A9UMW1, P14942, F1LVC6	Gsta4, LOC100365881	-	-	-	4	25.51	222	31.055	5	5	5	3.26667	3.13333	3.4	0.49	0.48	25.992	25.729	25.944	0.845	0.766	0.619	0.263±0.539	0.047±0.503	-0.216±0.481	0.0652035	0.950359	-	-	-	-	25.5171	25.7572	24.965	26.4825	27.2357	25.054	24.9963	25.3652	26.638	26.5898	25.5602	25.2855	25.4841	26.7684	26.623
A9UMW2, F1M8L6, M0RB63	Ndufa3, LOC684509	-	-	-	3	9.2547	83	7.5793	5	5	5	1.15	1.25	1.25	0.48	0.5	24.13	24.293	24.232	0.35	0.394	0.427	-0.163±0.289	-0.102±0.3	0.061±0.314	0.0641903	0.963324	-	-	-	-	24.066	24.8441	24.1645	23.774	23.8	24.6134	24.8298	24.3383	24.0829	23.5994	24.2165	24.7409	24.7292	23.9054	23.5683
B0B1T8, B0B1T9	Ric3	-	-	-	2	40.264	366	2.4319	3	3	2	1.16667	1	1.25	0.48	0.44	22.912	-	20.779	0.207	-	0.016	-	2.132±0.192	-	-	-	-	-	-	-	-	-	23.103	22.7199	-	-	-	21.0341	-	-	-	-	20.763	20.7953	-
B0BMT3, A4L691	Pinx1	↓	↓	yes	2	36.71	331	14.893	5	4	4	2.2	2.0625	2.41667	0.48	0.46	24.597	24.197	24.956	0.098	0.073	0.295	0.4±0.082	-0.359±0.178	-0.759±0.193	2.53493	0.0463401	yes	yes	yes	yes	24.7604	24.4707	24.6518	24.6584	24.4422	24.1831	24.2466	-	24.296	24.0611	24.9164	24.7	-	25.4952	24.7124
B0BMT8, O09032	Elavl4	-	-	-	2	40.963	373	80.452	5	5	5	3.35	3.1	3.05	0.52	0.5	26.278	26.143	26.237	0.369	0.332	0.322	0.135±0.274	0.041±0.271	-0.093±0.258	0.056907	0.968394	-	-	-	-	26.0457	25.6286	26.4456	26.8111	26.458	25.8273	25.6879	26.3047	26.7347	26.1618	25.8527	25.9085	26.7223	26.6064	26.0934
B0BMT9	Sqrdl	-	-	-	1	50.201	450	1.9253	0	1	1	0	1	1	0	0.5	-	-	-	-	-	-	-	-	-	-	-	-	-	-	-	-	-	-	-	-	-	19.5005	-	-	-	-	19.7051	-	-	-
B0BMU0, Q7TP89	Ppie	-	↓	yes	2	33.369	301	8.9385	5	5	4	1.15	1.05	1.125	0.51	0.48	21.93	21.096	22.101	0.098	0.314	0.36	0.834±0.186	-0.171±0.206	-1.005±0.279	2.72161	0.0183273	yes	-	yes	yes	21.7195	22.0974	21.9443	21.946	21.9413	20.5798	21.6263	21.3036	21.0366	20.9333	-	22.7576	21.9777	21.8081	21.8612
B0BMU2, Q1RP77	Nop16	-	-	-	4	21.117	178	51.043	5	5	5	3.95	3.45	3.55	0.53	0.49	26.212	26.034	26.074	0.149	0.215	0.251	0.178±0.154	0.138±0.17	-0.04±0.191	0.242193	0.882719	-	-	-	-	26.0455	26.4029	25.9955	26.4336	26.1801	25.7005	26.3789	26.0351	26.233	25.8219	25.8285	26.6096	25.811	26.0668	26.0516
B0BMU8, Q80XX4	Mustn1	-	-	-	2	8.9851	82	8.5305	1	2	1	1	1	1	0.5	0.5	-	23.07	-	-	0.332	-	-	-	-	-	-	-	-	-	-	22.6591	-	-	-	-	22.7772	23.3619	-	-	-	-	23.1239	-	-	-
B0BMV0	Rap2ip	-	-	-	1	36.342	324	34.307	5	5	4	1	1	1	0.5	0.5	21.75	22.031	22.046	0.538	0.501	0.899	-0.281±0.382	-0.296±0.514	-0.015±0.503	0.113245	0.902347	-	-	-	-	22.3278	22.3856	21.4793	21.6562	20.9007	22.3488	22.8203	21.912	21.8037	21.2678	-	23.3064	22.138	21.538	21.2015
B0BMV5, P70550	Rab8b	-	-	-	2	23.603	207	11.41	5	5	5	2.18333	2.15	2	0.52	0.52	24.243	24.178	24.158	0.198	0.337	0.355	0.065±0.22	0.085±0.228	0.02±0.271	0.0295648	0.985988	-	-	-	-	23.8255	24.4867	24.4002	24.3303	24.1721	23.4866	24.2725	24.3209	24.6178	24.1904	23.6217	24.535	23.8693	24.1025	24.6604
B0BMV9, Q9Z2X3	Psmd10	-	-	-	2	13.384	124	2.0476	4	2	3	1	1	1.11111	0.47	0.47	22.343	22.672	22.679	0.254	0.073	0.12	-0.329±0.249	-0.336±0.211	-0.007±0.134	0.606229	0.555294	-	-	-	-	22.326	22.0256	22.6785	-	-	22.5999	22.7442	-	-	-	22.775	22.7725	22.4895	-	-
B0BMW0, P61107	Rab14	-	-	-	2	23.897	215	323.31	3	3	3	10.5833	10.5833	9.83333	0.52	0.52	29.388	29.417	29.251	0.155	0.097	0.094	-0.03±0.142	0.136±0.141	0.166±0.107	0.345324	0.857899	-	-	-	-	29.6126	-	-	29.204	29.3463	29.5205	-	-	29.2669	29.4648	29.214	-	-	29.145	29.3951
B0BMW2, O70351	Hsd17b10	-	-	-	2	27.249	261	323.31	5	5	5	12.3	12.75	12.65	0.49	0.5	29.116	29.104	29.083	0.072	0.15	0.146	0.012±0.101	0.032±0.099	0.02±0.126	0.0194512	0.99318	-	-	-	-	29.1384	29.2285	28.9676	29.1716	29.0722	29.2812	29.2704	28.7885	29.1353	29.0429	29.245	29.2364	28.7587	29.0932	29.0829
B0BMW4, P63095, B4F771, P63095-2	Gnas	-	-	-	10	45.663	394	275.43	5	5	5	1	1	1	0.5	0.5	24.89	25.078	24.863	0.171	0.195	0.235	-0.188±0.154	0.027±0.17	0.215±0.178	0.391496	0.7859	-	-	-	-	25.2248	24.8686	24.8198	24.596	24.9401	25.3638	25.2642	25.1225	24.8976	24.7402	24.9045	25.338	24.8788	24.5588	24.6352
B0BMX3	S100a16	-	-	-	1	14.224	123	8.5214	4	4	4	1.25	1.3125	1.1875	0.51	0.53	24.099	24.226	24.493	0.327	0.237	0.382	-0.128±0.255	-0.394±0.31	-0.267±0.279	0.397278	0.681921	-	-	-	-	23.6616	24.1405	-	23.9583	24.6342	24.2123	24.3567	-	23.8081	24.5277	24.2319	24.5249	-	24.0789	25.1357
B0BMX6	Rpp25l	-	-	-	1	17.688	163	1.7106	3	4	4	1	1	1	0.5	0.5	21.999	22.03	21.805	0.237	0.415	0.591	-0.031±0.339	0.194±0.423	0.225±0.464	0.0775564	0.945218	-	-	-	-	-	22.234	-	22.1106	21.6513	-	22.573	-	21.5848	21.9324	-	22.6981	21.0893	21.6139	21.8187
B0BMY5, F7FF20	Chchd5	-	-	-	2	12.323	110	2.7576	4	4	4	1.20833	1	1	0.55	0.5	22.076	-	22.019	0.332	-	0.122	-	0.057±0.318	-	-	-	-	-	-	-	21.7753	-	22.3794	22.4811	21.6679	-	-	-	21.0048	-	21.9012	-	22.1362	-	-
B0BMY6	Otulin	-	-	-	1	40.447	353	2.3021	2	3	4	1	1	1.0625	0.48	0.48	-	19.609	20.998	-	0.25	0.185	-	-	-1.389±0.212	-	-	-	-	-	-	-	-	19.3645	-	-	19.7137	19.865	19.2481	-	-	-	21.1229	20.6316	21.1112	21.1275
B0BMY7	Twf2	-	-	-	1	39.472	349	10.343	2	2	3	1	1.41667	1.5	0.4	0.49	-	-	22.878	-	-	0.096	-	-	-	-	-	-	-	-	-	-	-	22.4774	-	-	22.5169	-	-	-	-	23.0122	-	22.7467	22.8741	-
B0BMY8, P84245, D3ZQN4, D3ZK97, M0R537, M0RCB8	H3f3b, LOC100359421, H3f3c, LOC686736, LOC690171	-	-	-	6	15.328	136	148.15	3	3	3	1.33333	1.33333	1.33333	0.5	0.5	23.957	22.997	22.737	0.337	0.828	0.138	0.96±0.558	1.22±0.328	0.261±0.656	0.835972	0.225801	-	-	-	-	24.4307	-	-	23.8086	23.6323	22.0224	-	-	23.6949	23.2749	-	-	-	22.6046	22.8689
B0BMZ5	Stambpl1	-	-	-	1	49.673	436	4.9846	4	5	3	1	1.15	1.22222	0.45	0.48	21.38	21.415	21.468	0.331	0.139	0.124	-0.036±0.227	-0.089±0.257	-0.053±0.138	0.0343939	0.986604	-	-	-	-	-	21.9892	21.0849	21.1809	21.2632	-	21.6815	21.4128	21.2971	21.2689	-	21.6599	21.4009	21.3438	-
B0BN06	Bcas3	-	-	-	1	52.248	475	9.062	5	5	5	1	1.05	1	0.5	0.51	21.885	21.66	21.992	0.606	0.898	1	0.225±0.556	-0.107±0.606	-0.332±0.642	-	-	-	-	-	-	-	20.9614	21.8355	22.1818	22.5605	20.9618	20.4847	22.6549	22.3928	21.8068	-	20.5698	22.8826	22.4048	22.1116
B0BN18	Pfdn2	-	-	-	1	16.58	154	61.333	5	5	5	2.35	2.6	2.8	0.46	0.48	26.67	26.85	26.845	0.186	0.097	0.12	-0.18±0.125	-0.175±0.132	0.005±0.095	0.579522	0.758465	-	-	-	-	26.5266	26.5687	26.4667	26.7034	27.0823	26.9275	26.7727	26.6506	26.9583	26.9394	26.824	26.8769	26.5834	27.0275	26.9108
B0BN19, D4A9H0	Rab22a	-	-	-	2	21.775	194	15.396	5	5	5	2.38333	2.8	2.41667	0.5	0.54	23.092	23.403	22.94	0.261	0.246	0.323	-0.311±0.206	0.151±0.235	0.463±0.23	0.82016	0.429072	-	-	-	-	23.3742	23.462	22.6443	22.9182	23.0597	23.7185	23.5365	22.986	23.1508	23.6231	22.9742	23.6163	22.6701	22.6083	22.8325
B0BN20, Q5RJZ3	Tspan6	-	-	-	2	27.535	245	9.5868	5	5	5	1.65	1.9	1.93333	0.46	0.5	24.418	24.365	24.535	0.233	0.158	0.183	0.053±0.165	-0.117±0.173	-0.171±0.144	0.243619	0.887081	-	-	-	-	24.101	24.8973	24.2455	24.4679	24.3774	24.2539	24.6964	24.3837	24.3615	24.1276	24.3898	24.4416	24.349	24.9472	24.5485
B0BN29	Tmem189	-	-	-	1	31.075	271	2.8181	2	0	2	1.25	0	1	0.56	0	22.62	-	22.583	0.107	-	0.097	-	0.037±0.14	-	-	-	-	-	-	-	-	-	-	22.5168	22.7239	-	-	-	-	-	-	-	-	22.4882	22.6776
B0BN30	Mtch1	-	-	-	2	41.592	389	11.548	5	5	5	1.8	2.2	2.2	0.45	0.5	23.497	24.31	24.06	0.313	0.333	0.489	-0.812±0.256	-0.563±0.311	0.25±0.317	1.3208	0.153963	-	-	-	-	23.7378	24.0116	23.3849	23.3717	22.9799	24.4764	24.8409	24.4294	24.0221	23.7796	24.1382	24.6834	24.5059	23.6661	23.3059
B0BN42, E9PT49	Rfx7	-	-	-	2	33.009	297	1.6964	0	2	1	0	1	1	0	0.5	-	-	-	-	-	-	-	-	-	-	-	-	-	-	-	-	-	-	-	-	-	19.1841	-	-	-	-	20.5565	-	-	-
B0BN48, D4A033	Cdk2ap1, Cdk2ap2	-	-	-	2	12.354	114	4.2264	5	5	5	1.2	1.05	1.1	0.52	0.49	23.038	22.792	22.926	0.236	0.269	0.3	0.246±0.206	0.112±0.218	-0.134±0.229	0.263845	0.838452	-	-	-	-	22.7028	23.4268	22.7896	23.2544	23.0169	22.7217	23.112	22.3936	23.1801	22.5546	22.7642	23.6026	22.7153	22.771	22.7774
B0BN51, P17136	Snrpb	-	-	-	3	23.656	231	145.08	5	5	5	1.1	1.15	1.15	0.49	0.5	26.505	26.267	26.536	0.451	0.415	0.555	0.238±0.328	-0.031±0.373	-0.27±0.362	0.145744	0.889479	-	-	-	-	26.9011	26.9444	25.6952	26.2188	26.7662	26.6987	26.4337	25.4009	26.4351	26.3647	27.146	26.9087	25.5371	26.3043	26.7851
B0BN52	Mtch2	-	-	-	1	33.528	303	106.85	5	5	5	7.65	8.65	8.2	0.48	0.51	26.48	26.971	26.825	0.24	0.26	0.353	-0.491±0.203	-0.345±0.239	0.146±0.245	0.876853	0.389443	-	-	-	-	26.7611	26.6562	26.6639	26.2904	26.0283	26.8864	26.7655	27.5614	26.8172	26.8233	26.6172	26.813	27.5627	26.7047	26.4269
B0BN55, P32362	Urod	-	-	-	2	40.582	367	17.344	1	1	1	1	1	1	0.5	0.5	-	-	-	-	-	-	-	-	-	-	-	-	-	-	-	-	-	-	-	20.7574	-	20.1258	-	-	-	-	19.5458	-	-	-
B0BN56	Mrps31	-	-	-	1	43.961	387	17.371	3	4	3	1	1	1	0.5	0.5	21.094	21.133	21.106	0.188	0.266	0.168	-0.038±0.235	-0.011±0.193	0.027±0.229	0.00733098	0.995805	-	-	-	-	-	21.101	20.8426	21.3396	-	20.9499	21.3497	20.7501	21.4814	-	-	21.3481	20.9052	21.0633	-
B0BN59, G3V6B8, M0R899	RGD1562416, Tsr2, LOC100910723	↑	↑	-	3	20.801	191	22.826	5	5	5	1.68333	2.05	1.63333	0.51	0.56	23.89	24.351	23.317	0.2	0.242	0.495	-0.461±0.183	0.573±0.285	1.034±0.295	2.20727	0.0348682	yes	yes	yes	-	24.1194	23.9369	23.4372	23.9508	24.0045	24.4924	24.5379	23.7996	24.4031	24.5209	23.3399	24.2215	22.8624	22.7571	23.4029
B0BN63	Ahsa1	-	-	-	1	38.104	338	237.34	5	5	5	9.4	9.55	9.25	0.5	0.51	28.039	28.121	28.059	0.327	0.236	0.392	-0.082±0.228	-0.02±0.281	0.062±0.253	0.0244109	0.987174	-	-	-	-	27.6012	28.622	27.7695	27.935	28.2677	27.8995	28.5503	27.8047	28.0467	28.3043	27.6462	28.7221	27.7188	27.8025	28.4035
B0BN64	Polr1e	-	-	-	1	48.769	434	14.926	5	5	5	2.11667	1.85	2.26667	0.48	0.45	23.897	23.452	24.02	0.327	0.307	0.437	0.445±0.252	-0.123±0.297	-0.568±0.291	0.8371	0.35664	-	-	-	-	24.2228	23.8543	23.5695	24.3943	23.4438	23.4794	23.9538	22.9681	23.6636	23.1951	24.3703	24.4959	23.2674	24.2811	23.6876
B0BN65	Fam49a	-	-	-	1	37.328	323	101.12	5	5	5	2.9	3.3	3.25	0.47	0.5	23.948	24.327	24.12	0.354	0.241	0.38	-0.379±0.24	-0.172±0.285	0.206±0.25	0.427747	0.676531	-	-	-	-	23.812	23.8823	24.6947	23.5419	23.8085	24.6784	24.0951	24.656	24.1226	24.0808	23.8775	24.5206	24.543	23.4453	24.2151
B0BN70	Smim7	-	-	-	1	8.5832	75	44.459	5	5	5	1.45	1.35	1.35	0.52	0.5	23.446	23.372	23.143	0.24	0.155	0.202	0.074±0.167	0.303±0.183	0.229±0.151	0.678158	0.607914	-	-	-	-	23.1721	23.9086	23.1507	23.4567	23.5433	23.411	23.6454	23.0634	23.3549	23.3862	23.0041	23.5748	22.8713	23.1645	23.1015
B0BN72	Fam195b	-	-	-	1	11.101	97	5.1504	4	5	4	1.16667	1.36667	1.125	0.51	0.55	23.248	23.394	23.019	0.058	0.177	0.073	-0.146±0.144	0.23±0.081	0.376±0.18	0.924487	0.45178	-	-	-	-	23.3414	-	-	23.2099	23.1935	23.4403	23.2096	23.0964	23.6357	23.5898	-	22.947	-	-	23.09
B0BN74, F1LQH9	Bag2	-	-	-	2	23.575	210	18.156	5	5	5	1.95	2.1	1.9	0.51	0.53	24.26	24.08	24.169	0.342	0.272	0.329	0.18±0.245	0.091±0.281	-0.089±0.252	0.111055	0.938052	-	-	-	-	24.5157	24.5037	24.6645	23.7012	23.9142	24.2732	24.4081	24.2933	23.6097	23.8131	-	24.6806	24.2782	23.7188	23.9963
B0BN78	Taf7	-	-	-	1	39.122	341	11.769	5	5	5	1.4	1.48333	1.4	0.5	0.51	22.874	22.383	22.659	0.106	0.326	0.124	0.49±0.216	0.214±0.106	-0.276±0.197	1.19579	0.297408	-	-	-	-	22.8611	22.8576	-	22.7112	23.0647	22.0198	22.7164	21.8657	22.6413	22.6741	22.9234	22.7226	22.5232	22.5281	22.5996
B0BN81, P24050	Rps5	-	-	-	2	22.906	204	63.09	3	3	3	4.25	3.16667	3.5	0.55	0.48	25.967	25.381	25.665	0.389	0.115	0.276	0.586±0.288	0.302±0.341	-0.284±0.222	0.684119	0.425138	-	-	-	-	25.4466	-	26.0791	26.3742	-	25.2101	-	25.4143	25.5178	-	25.2683	-	25.7855	25.9402	-
B0BN82	Rpf2	-	-	-	1	35.256	306	27.768	5	5	5	5.9	5.15	5.7	0.51	0.47	25.904	25.479	25.841	0.141	0.365	0.253	0.425±0.218	0.063±0.168	-0.362±0.248	0.845147	0.427659	-	-	-	-	25.7247	26.1846	25.7581	26.0035	25.8506	24.8185	25.9615	25.3124	25.8104	25.4928	25.5243	26.347	25.6443	25.728	25.9631
B0BN83, F7F379	Armc1	-	-	-	2	31.204	282	34.493	5	5	5	4.8	5.3	4.95	0.49	0.52	26.682	26.82	26.521	0.175	0.127	0.219	-0.139±0.13	0.161±0.165	0.3±0.149	0.762807	0.594817	-	-	-	-	26.6514	26.8943	26.6381	26.895	26.3297	26.9083	27.0084	26.7368	26.8813	26.5666	26.2809	26.9186	26.5375	26.6501	26.2161
B0BN85	Sugt1	-	-	-	3	38.09	336	198.56	5	5	5	5.4	5.25	5.05	0.52	0.51	25.94	25.736	25.747	0.209	0.265	0.161	0.203±0.195	0.193±0.156	-0.01±0.18	0.339045	0.816676	-	-	-	-	25.6702	25.9856	25.6435	26.1642	26.2354	25.7183	25.7819	25.1761	25.9846	26.0211	25.5586	26.0013	25.4888	25.8217	25.8625
B0BN86	Tmem11	-	-	-	2	21.341	190	2.6149	1	3	2	1	1	1.5	0.4	0.4	-	-	-	-	-	-	-	-	-	-	-	-	-	-	-	-	-	23.9899	-	-	-	22.4341	-	-	-	-	-	24.6465	-	-
B0BN93	Psmd13	-	-	-	1	42.817	376	199.99	5	5	5	14.5	14.5	14.3	0.5	0.5	28.228	28.16	28.128	0.219	0.153	0.081	0.069±0.157	0.101±0.137	0.032±0.104	0.123632	0.958527	-	-	-	-	28.1965	27.7782	28.3436	28.2666	28.5568	28.0496	27.8782	28.2183	28.2301	28.4214	28.2644	28.0287	28.0781	28.036	28.2313
B0BN94	Fam136a	↓	↓	-	1	15.625	138	5.543	4	4	4	1.3125	1.14583	1.39583	0.48	0.45	22.616	22.294	23.271	0.342	0.241	0.227	0.322±0.263	-0.655±0.259	-0.977±0.214	2.02282	0.0462603	yes	yes	yes	-	22.2427	-	22.9087	23.0519	22.2618	21.8549	22.5543	22.3018	22.4655	-	-	23.1265	22.9396	23.6029	23.4153
B0BN97, Q498E0	Txndc12	-	-	-	2	22.352	201	60.245	5	5	5	4.15	3.7	4.55	0.48	0.45	26.593	26.138	26.407	0.435	0.46	0.409	0.455±0.338	0.185±0.321	-0.27±0.33	0.38837	0.666775	-	-	-	-	27.2378	27.0134	26.0321	26.1799	26.5016	26.8133	26.4754	25.4675	25.7259	26.2073	26.9204	26.8975	25.8661	25.9831	26.3701
B0BN98	Llph	-	-	-	1	14.932	126	2.4749	5	3	5	1	1	1	0.5	0.5	23.204	23.109	23.033	0.18	0.378	0.281	0.095±0.241	0.171±0.192	0.075±0.289	0.131729	0.924354	-	-	-	-	23.4322	23.3773	23.3132	22.9823	22.9139	23.4169	23.3326	-	22.5764	-	23.2332	23.5693	22.7929	22.8245	22.746
B0BN99	Hmgb3	↑	-	yes	1	22.985	200	9.7322	4	4	5	1.5625	1.5	1.2	0.57	0.56	24.441	23.916	23.746	0.199	0.045	0.208	0.524±0.135	0.694±0.18	0.17±0.141	2.51567	0.0485281	yes	yes	-	yes	24.2726	24.3277	-	24.3308	24.8319	23.8893	23.8483	-	23.9309	23.9967	23.8168	23.6011	23.3483	23.9721	23.9935
B0BNA3	Rars2	-	-	-	1	65.303	578	4.2368	2	2	1	1	1	1	0.5	0.5	-	-	-	-	-	-	-	-	-	-	-	-	-	-	-	-	20.2871	-	-	-	-	20.1784	-	-	-	-	19.9701	-	-	-
B0BNA5	Cotl1	-	-	-	1	15.932	142	75.491	2	2	2	4.125	4.5	4.375	0.49	0.51	25.236	25.613	25.184	0.115	0.087	0.085	-0.377±0.14	0.052±0.139	0.429±0.119	1.06817	0.303996	-	-	-	-	-	-	-	25.1257	25.3469	-	-	-	25.5284	25.6984	-	-	-	25.2676	25.1008
B0BNA7, M0RCH0	Eif3i	-	-	-	2	36.46	325	169.36	5	5	5	8.8	7.75	8.5	0.51	0.48	27.122	26.672	27.099	0.149	0.203	0.221	0.45±0.149	0.023±0.157	-0.427±0.176	1.56959	0.216783	-	-	-	-	26.8493	27.1059	27.0509	27.2104	27.3931	26.5929	26.7748	26.2736	26.7174	26.9995	26.6194	27.3569	27.1025	27.1303	27.2857
B0BNA9	Cnot11	-	↓	yes	1	54.835	504	12.879	5	5	5	1.7	1.35	1.35	0.56	0.5	22.479	21.372	22.45	0.418	0.205	0.172	1.107±0.256	0.03±0.248	-1.077±0.158	3.35387	0.00629213	yes	-	yes	yes	22.7616	23.008	21.6703	22.5112	22.4439	21.5517	21.071	21.0983	21.4899	21.6513	22.7336	22.395	22.1079	22.462	22.5487
B0BNB0	Golt1b	-	-	-	1	15.393	138	71.277	5	5	5	2.9	2.95	2.8	0.51	0.51	26.151	26.167	26.19	0.348	0.314	0.438	-0.016±0.261	-0.039±0.303	-0.023±0.293	0.00404335	0.995636	-	-	-	-	25.4085	26.4991	26.3789	26.1865	26.2808	25.4754	26.4371	26.2889	26.2454	26.3892	25.2762	26.3008	26.58	26.3087	26.4829
B0BNB2, D3ZU54	Denr	-	-	-	2	21.748	194	42.218	4	5	3	1.1875	1.05	1.19444	0.5	0.47	22.064	22.047	21.95	0.204	0.202	0.308	0.018±0.195	0.114±0.272	0.096±0.227	0.0558616	0.974006	-	-	-	-	-	21.7645	22.2793	-	22.1486	21.7168	21.9316	22.4388	22.021	22.1245	-	22.3791	21.6273	-	21.8442
B0BNB4	Meaf6	-	-	-	1	21.649	191	7.1675	4	4	3	1.85417	1.25	1.66667	0.53	0.43	23.294	22.978	23.409	0.818	1.123	0.473	0.316±0.732	-0.116±0.577	-0.432±0.705	-	-	-	-	-	-	24.3655	22.2735	23.4063	23.1291	-	23.0449	21.8593	-	24.0282	-	24.0304	22.9461	23.2519	-	-
B0BNB9	Htra2	-	-	-	1	49.094	458	12.998	5	5	5	2.4	2.45	2.6	0.48	0.49	23.768	23.755	24.108	0.316	0.373	0.16	0.013±0.271	-0.34±0.201	-0.353±0.226	0.566654	0.58954	-	-	-	-	23.3871	24.351	23.7382	23.9345	23.4286	23.6077	24.424	23.3614	24.0092	23.3709	23.891	24.4647	24.0549	24.0306	24.0971
B0BNC3, G3V646	Hsf2bp	-	-	-	2	21.913	192	1.7744	1	1	2	1	1	1	0.5	0.5	-	-	26.075	-	-	0.067	-	-	-	-	-	-	-	-	-	-	-	-	-	25.9237	-	-	-	-	26.0165	-	-	-	26.0085	26.1411
B0BND5	Rrp9	-	-	-	1	52.502	478	184.9	5	5	5	3.25	2.5	3.1	0.51	0.45	24.162	23.57	24.182	0.341	0.97	0.944	0.592±0.477	-0.02±0.469	-0.612±0.613	0.357859	0.628271	-	-	-	-	23.6895	24.0712	23.9083	24.777	24.3656	22.1352	23.4594	23.7389	24.8829	23.6332	22.5854	24.5792	24.2804	25.1531	24.3119
B0BNE2	Polr2e	↓	↓	-	1	24.57	210	76.872	5	5	5	1	1.15	1.28333	0.44	0.47	21.48	22.039	22.712	0.287	0.231	0.45	-0.559±0.211	-1.232±0.29	-0.673±0.275	2.74413	0.0145175	yes	yes	yes	-	20.8676	21.8363	21.6078	21.5141	21.5741	21.5366	22.3121	22.04	22.2118	22.0947	22.0806	23.4511	22.5454	22.4447	23.0387
B0BNE3	Trappc5	-	-	-	1	20.795	188	23.785	5	5	5	1.63333	1.65	1.88333	0.46	0.47	23.255	22.784	23.361	0.159	0.169	0.105	0.471±0.148	-0.105±0.119	-0.577±0.12	2.7717	0.0536199	-	-	-	-	22.9902	23.4955	-	23.205	23.331	22.8081	22.4795	22.6599	22.9097	23.0642	23.4065	23.3602	23.1798	23.2882	23.5693
B0BNE5	Esd	-	-	-	1	31.363	282	163.72	4	4	4	6.625	7	6.1875	0.52	0.53	26.62	26.779	26.466	0.061	0.076	0.185	-0.159±0.068	0.154±0.13	0.313±0.133	1.18329	0.454636	-	-	-	-	-	26.537	26.563	26.6565	26.7226	-	26.9111	26.7033	26.8163	26.6833	-	26.6979	26.249	26.2595	26.656
B0BNE9	Mtif3	-	-	-	1	31.526	276	4.2948	5	5	5	1.25	1.2	1.15	0.52	0.51	24.027	24.33	23.946	0.228	0.259	0.31	-0.303±0.199	0.081±0.219	0.384±0.229	0.669194	0.541139	-	-	-	-	24.2547	24.1175	24.2999	23.8798	23.5841	24.6805	24.6371	24.2758	24.1709	23.8867	23.7656	24.595	24.0011	23.6062	23.7621
B0BNF3, A0A090BZQ0, P01283	Vip	-	-	-	3	18.992	169	25.866	5	3	3	1	1	1	0.5	0.5	23.881	24.551	-	0.984	0.396	-	-0.67±0.623	-	-	-	-	-	-	-	-	23.087	22.5552	24.498	24.5591	24.7035	-	-	24.0156	24.6889	24.9485	-	-	-	24.242	-
B0BNF5, Q91XU1, F8WFY1, D4A2X0, M0RDU6, F1LMH5	Qk, Qki, LOC100910212	-	-	-	6	35.977	325	255.36	5	5	5	13.85	13.55	13.45	0.51	0.5	30.288	30.122	30.278	0.212	0.251	0.219	0.167±0.19	0.011±0.178	-0.156±0.193	0.207719	0.890375	-	-	-	-	30.0059	30.2241	30.101	30.4055	30.7052	29.8007	30.069	29.8389	30.3628	30.5372	30.2484	30.3798	29.8156	30.361	30.5835
B0BNF6	March5	-	-	-	1	31.231	278	25.644	5	5	5	2.66667	3.1	3.35	0.44	0.48	23.208	23.755	23.975	0.731	0.271	0.393	-0.547±0.386	-0.766±0.413	-0.22±0.264	0.876024	0.284076	-	-	-	-	23.0467	24.5843	22.6327	22.7298	23.0481	23.8504	24.1647	23.9598	23.4612	23.339	23.3653	24.6014	24.2596	23.9296	23.7174
B0BNG0, A0A0A0MXU4	Emc2	-	-	-	2	34.869	297	112.86	5	5	5	5.45	5.65	5.85	0.48	0.49	27.13	27.106	27.254	0.143	0.12	0.091	0.024±0.113	-0.124±0.103	-0.148±0.092	0.467871	0.850422	-	-	-	-	27.1174	27.2497	27.3604	26.8496	27.0738	27.1048	26.8782	27.3297	27.1583	27.0602	27.2279	27.3131	27.4173	27.0741	27.2374
B0BNG3	Lman2	-	-	-	1	40.392	358	190.59	5	5	5	8.65	9.35	9.1	0.49	0.51	27.966	28.075	28.132	0.261	0.12	0.198	-0.109±0.167	-0.166±0.19	-0.057±0.138	0.215148	0.895733	-	-	-	-	27.5422	28.4717	27.8596	27.9847	27.973	27.9707	28.3021	27.9028	28.1851	28.0158	27.7704	28.4933	28.1773	28.1762	28.0446
B0BNG6, F1LQ22	Use1	-	-	-	2	29.926	264	4.9022	4	4	4	1.41667	1.0625	1.125	0.56	0.49	24.624	-	21.429	0.041	-	0.262	-	3.195±0.241	-	-	-	-	-	-	-	-	24.6651	24.5828	-	-	-	21.3943	-	-	-	-	21.6665	21.1916	-	-
B0BNH6	Dgcr6	-	-	-	1	22.833	198	25.031	4	4	5	1	1	1.05	0.49	0.49	21.416	21.33	21.223	0.146	0.112	0.071	0.086±0.125	0.192±0.1	0.106±0.084	0.681382	0.747382	-	-	-	-	21.3577	21.3179	-	21.2791	21.7073	21.2813	21.1962	-	21.2905	21.5499	21.3033	21.0857	21.2877	21.1487	21.2903
B0BNI9, Q9QZG1	Slc22a23	-	-	-	2	61.905	565	3.8274	5	5	5	1.15	1.43333	1.3	0.47	0.52	23.382	23.552	23.377	0.122	0.339	0.78	-0.17±0.26	0.005±0.498	0.175±0.423	0.0591667	0.959219	-	-	-	-	-	-	23.4878	23.4661	23.191	23.5437	22.9022	24.0682	23.5549	23.6895	22.726	22.6068	24.244	23.9301	-
B0BNJ0	Sin3b	↑	↓	yes	1	32.742	292	9.0937	4	5	5	1.89583	1	1.35	0.58	0.43	23.243	21.831	22.311	0.209	0.099	0.209	1.411±0.175	0.932±0.184	-0.48±0.173	3.96673	0.0027234	yes	yes	yes	yes	-	23.4002	22.8517	23.2571	23.4613	-	-	21.6751	21.8919	21.9267	22.277	22.7705	22.2392	22.2347	22.0327
B0BNJ4	Ethe1	-	-	-	1	27.676	254	51.964	5	5	5	2.05	2.75	2.1	0.49	0.57	24.792	25.111	24.913	0.188	0.292	0.203	-0.319±0.199	-0.121±0.163	0.197±0.204	0.560605	0.649038	-	-	-	-	24.7593	25.0005	24.9332	24.8909	24.3759	25.3347	25.6419	24.8657	24.7487	24.9621	25.109	25.0016	24.9129	25.0867	24.4567
B0BNJ9, M0R701, Q924P2	Tmem14c, LOC100361993	-	-	-	3	11.658	114	2.4682	2	3	2	1	1	1.125	0.47	0.47	20.095	20.244	20.577	0.154	0.18	0.136	-0.149±0.209	-0.482±0.196	-0.333±0.203	0.720432	0.451696	-	-	-	-	-	19.9482	20.241	-	-	20.0305	20.1979	20.5025	-	-	-	20.4466	20.7075	-	-
B0BNK1	Rab5c	-	-	-	2	23.425	216	323.31	2	2	2	4.875	5	5.25	0.48	0.49	28.619	28.383	28.74	0.58	0.523	0.491	0.236±0.634	-0.12±0.62	-0.357±0.592	0.0713824	0.940362	-	-	-	-	-	29.0861	28.1528	-	-	-	28.8124	27.954	-	-	-	29.1475	28.332	-	-
B0BNK6, A0A0A0MXW1, P35738	Bckdhb	-	-	-	3	42.781	390	35.586	5	5	5	1.55	2.35	2.25	0.41	0.51	23.338	23.668	23.602	0.172	0.15	0.436	-0.329±0.137	-0.264±0.255	0.065±0.25	0.491807	0.661617	-	-	-	-	23.4364	23.4002	23.1657	23.6329	23.0564	23.3263	23.6508	23.7606	23.8357	23.765	23.6667	23.6178	24.2086	23.7518	22.7673
B0BNL0, Q80ZG5	Slu7	-	-	-	2	68.337	586	204.67	4	4	4	5.875	5.6875	5.5625	0.51	0.51	25.607	25.265	25.648	0.169	0.091	0.17	0.343±0.129	-0.04±0.16	-0.383±0.129	1.35497	0.301069	-	-	-	-	25.9262	25.4017	-	25.514	25.587	25.3531	25.0959	-	25.2422	25.3668	25.39	25.8462	-	25.5246	25.8293
B0BNL1, F1M5Q6	Fbxo21	-	-	-	2	55.282	486	2.7531	1	2	2	1	1	1	0.5	0.5	-	-	21.411	-	-	0.303	-	-	-	-	-	-	-	-	-	-	-	20.7827	-	-	-	-	21.0513	-	-	-	21.6818	21.141	-	-
B0BNL2	LOC364561	-	-	-	1	18.332	165	323.31	1	1	1	6.75	6.5	6.5	0.51	0.5	-	-	-	-	-	-	-	-	-	-	-	-	-	-	-	-	-	-	26.6142	-	-	-	-	26.5417	-	-	-	-	26.4268	-
B0BNM0	Tmem222	-	-	-	1	23.282	208	46.974	2	2	2	1	1.16667	2	0.33	0.37	22.375	-	24.248	0.005	-	0.33	-	-1.874±0.291	-	-	-	-	-	-	-	22.3803	-	22.3692	-	-	-	-	23.7516	-	-	-	24.5395	23.9572	-	-
B0BNM1	Apoa1bp	-	-	-	1	30.89	282	26.557	5	5	5	2.1	1.6	2	0.51	0.44	24.108	23.752	24.115	0.212	0.202	0.309	0.356±0.172	-0.007±0.214	-0.363±0.211	0.80241	0.472683	-	-	-	-	24.0843	24.444	23.699	24.2622	24.0489	23.8352	23.9416	23.3353	23.9912	23.6553	23.9751	24.7861	23.7977	23.9317	24.085
B0BNM6, F1LVM4	Ap3s2	-	-	-	2	22.017	193	23.108	5	5	5	2.05	2.85	2.73333	0.43	0.51	23.959	24.578	24.214	0.292	0.121	0.197	-0.619±0.181	-0.256±0.202	0.364±0.138	1.86767	0.126154	-	-	-	-	23.6919	24.0855	24.1255	23.4807	24.4089	24.4993	24.5034	24.5098	24.5038	24.8726	24.1896	24.2929	24.1794	23.8427	24.5655
B0BNM7, G3V985	Sco1	-	-	-	2	30.744	274	16.246	5	5	5	2.4	2.75	3.25	0.42	0.46	25.478	25.715	25.938	0.342	0.393	0.432	-0.237±0.286	-0.46±0.3	-0.223±0.315	0.464185	0.617745	-	-	-	-	26.0081	24.8572	25.5132	25.6686	25.3435	26.2779	25.3472	26.0572	25.7652	25.1295	25.784	25.1888	26.5751	26.2269	25.9148
B0BNM9	GLTP	-	-	-	1	23.703	209	4.251	4	4	3	1	1	1	0.5	0.5	-	-	-	-	-	-	-	-	-	-	-	-	-	-	-	-	22.9559	-	-	-	-	-	-	-	-	-	-	24.8434	-	-
B0K008	Eif1	-	-	-	2	12.746	113	1.5086	1	0	0	1	0	0	1	NaN	-	-	-	-	-	-	-	-	-	-	-	-	-	-	-	-	-	-	-	19.3811	-	-	-	-	-	-	-	-	-	-
B0K010	Txndc17	-	-	-	1	14.092	123	4.6008	1	3	4	1	1	1.25	0.44	0.44	-	23.641	23.79	-	0.261	0.086	-	-	-0.149±0.176	-	-	-	-	-	-	-	23.1838	-	-	-	-	23.9835	-	23.315	23.6239	23.7448	23.7596	-	23.6938	23.9629
B0K013	Coa4	-	-	-	1	10.208	87	1.5115	1	0	1	1	0	1	0.5	0	-	-	-	-	-	-	-	-	-	-	-	-	-	-	-	22.4294	-	-	-	-	-	-	-	-	-	-	23.3005	-	-	-
B0K014, D4A9K3	Dtd1	-	-	-	2	23.394	209	67.579	4	4	4	1.625	1.875	1.8125	0.47	0.51	24.155	24.139	23.707	0.127	0.132	0.174	0.017±0.124	0.448±0.144	0.431±0.146	1.78396	0.17727	-	-	-	-	-	23.9103	24.2491	24.1624	24.2986	-	23.893	24.1863	24.1541	24.3208	-	23.5374	23.8017	23.4996	23.9897
B0K015	Commd8	-	-	-	1	20.767	183	7.2898	5	4	5	1.2	1.0625	1.3	0.48	0.45	22.89	22.665	22.779	0.414	0.142	0.383	0.225±0.267	0.111±0.306	-0.114±0.252	0.132566	0.913686	-	-	-	-	22.5733	23.0536	22.2027	23.159	23.4628	22.8299	22.634	-	22.4063	22.7893	22.6959	23.3064	22.0398	22.9198	22.9329
B0K017	Adprhl2	-	-	-	1	39.375	370	19.954	5	5	5	1.5	1.55	1.65	0.48	0.48	24.352	24.002	24.122	0.12	0.266	0.147	0.35±0.169	0.23±0.115	-0.12±0.176	0.940218	0.477498	-	-	-	-	24.3778	24.2565	24.2369	24.2595	24.6277	23.4779	23.8325	24.2182	24.253	24.2261	23.8163	24.1898	24.1727	24.074	24.3557
B0K024, G3V7V2	Aamp	-	-	-	2	46.031	426	132.67	5	5	5	4.5	5.05	4.7	0.49	0.52	25.971	25.877	25.94	0.504	0.599	0.559	0.093±0.401	0.03±0.389	-0.063±0.417	0.0121613	0.991945	-	-	-	-	25.8936	25.0814	25.8838	26.3801	26.6136	25.1783	25.1931	25.9821	26.3564	26.6751	25.6467	24.9544	26.4065	26.4851	26.2079
B0K030, D3ZUU5	Dnajb1	-	-	-	2	38.147	340	150.12	5	5	5	10.25	9.85	10.2	0.5	0.49	28.177	27.919	27.999	0.21	0.07	0.236	0.258±0.13	0.179±0.184	-0.079±0.144	0.57069	0.699917	-	-	-	-	27.941	28.2241	28.4599	27.8484	28.4131	27.8295	27.9112	27.9802	27.8251	28.0502	27.8868	28.3238	28.1652	27.5295	28.0878
B0K034	Dtd2	-	-	-	1	18.453	168	4.4201	1	2	2	1	1	1	0.5	0.5	-	-	20.141	-	-	0.065	-	-	-	-	-	-	-	-	-	-	-	-	-	20.324	-	-	-	-	19.9275	-	-	20.2055	-	20.0768
B0K036	Sdhaf1	-	-	-	1	13.312	118	31.091	5	4	4	1	1	1	0.5	0.5	22.137	22.118	22.482	0.457	0.572	0.443	0.019±0.425	-0.345±0.379	-0.364±0.42	0.206792	0.817535	-	-	-	-	-	21.5201	22.5871	22.6011	21.8414	-	21.1831	22.6642	22.4326	22.1934	-	21.7641	23.0079	22.4553	22.7009
B0VXR5, Q9R237-2, Q9R237, Q9R237-3	Mapk8ip1	↓	↑	yes	4	77.303	708	49.124	5	5	5	5	8.6	6.8	0.42	0.56	25.367	26.704	26.04	0.211	0.423	0.334	-1.336±0.259	-0.673±0.223	0.664±0.294	3.02755	0.00926733	yes	yes	yes	yes	25.4029	25.4913	25.7377	25.1796	25.0256	26.8641	26.963	27.3201	26.2999	26.0716	25.8202	26.2155	26.6935	25.7346	25.7362
B0VXR6, D3ZQ33, P49187	Mapk10	-	-	-	3	48.128	426	180.22	5	5	5	2.45	2.85	2.35	0.51	0.55	24.703	24.351	24.392	0.164	0.088	0.497	0.352±0.112	0.311±0.278	-0.041±0.266	0.541059	0.613857	-	-	-	-	24.908	24.9333	24.5045	24.4629	24.7038	24.4083	24.5202	24.1989	24.3309	24.2944	24.4553	25.3147	23.9267	23.8604	24.4004
B1AC44, P40748	Syt3	-	-	-	5	63.383	588	4.7742	5	5	5	1.2	1.3	1.15	0.51	0.53	23.178	23.211	22.666	0.272	0.306	0.164	-0.033±0.232	0.512±0.183	0.545±0.198	1.44145	0.192439	-	-	-	-	22.8576	22.8611	23.4817	23.0896	23.5997	22.7655	22.8642	23.6821	23.3763	23.3655	22.3338	22.6044	22.72	22.7439	22.9269
B1H215	Ncoa4	↓	↓	yes	1	70.283	622	121.2	5	5	5	10.3	9.85	10.85	0.49	0.48	27.142	26.809	27.615	0.15	0.103	0.141	0.334±0.11	-0.472±0.124	-0.806±0.106	4.31692	0.00904673	yes	yes	yes	yes	27.0265	27.2174	27.4628	27.0329	26.9726	26.6775	27.0393	26.7782	26.8299	26.7196	27.3455	27.7417	27.5446	27.6018	27.8392
B1H222	Gorab	-	-	-	1	41.631	368	4.587	1	3	2	1	1	1.125	0.47	0.47	-	-	-	-	-	-	-	-	-	-	-	-	-	-	-	-	22.5199	-	-	-	-	22.3586	-	-	-	-	22.8743	-	-	-
B1H227	Rcc1	-	-	-	1	45.111	421	109.57	5	5	5	2.45	2.25	2.3	0.52	0.49	23.737	23.455	23.755	0.189	0.075	0.145	0.282±0.121	-0.018±0.142	-0.3±0.099	1.28132	0.412678	-	-	-	-	23.9867	23.8958	23.8338	23.598	23.372	23.4897	23.4647	23.5298	23.5174	23.274	23.748	24.0828	23.6416	23.575	23.7298
B1H230	LOC100911550	-	-	-	1	39.31	347	2.4926	0	2	1	0	1	1	0	0.5	-	-	-	-	-	-	-	-	-	-	-	-	-	-	-	-	-	-	-	-	-	19.7097	-	-	-	-	19.9342	-	-	-
B1H234	Flrt3	↓	-	yes	2	72.91	649	5.8944	5	4	4	1.15	2.625	2.5625	0.31	0.51	22.705	24.235	24.141	0.239	0.171	0.104	-1.529±0.192	-1.435±0.17	0.094±0.134	4.96586	0.000615385	yes	yes	-	yes	-	22.7931	22.6588	23.0552	22.3137	24.4648	23.9972	24.3908	24.0851	-	24.3169	23.9745	24.1024	24.1683	-
B1H235	Banp	-	-	-	1	59.7	548	5.6844	3	3	3	1.11111	1	1.33333	0.45	0.43	-	-	-	-	-	-	-	-	-	-	-	-	-	-	-	-	-	-	22.6773	-	-	20.3491	-	-	-	-	-	-	-	23.1279
B1H257	Loh12cr1	-	-	-	1	22.176	195	4.483	5	5	5	1.1	1.05	1	0.52	0.51	22.498	22.582	22.339	0.085	0.15	0.327	-0.084±0.104	0.159±0.19	0.242±0.204	0.412368	0.773036	-	-	-	-	22.5673	22.498	22.6487	22.4302	22.3443	22.7707	22.7881	22.4167	22.5878	22.345	22.1765	22.9723	22.0142	22.0178	22.515
B1H261	Tysnd1	-	-	-	1	58.986	567	21.77	5	5	5	2.5	2.2	2.53333	0.5	0.46	23.071	22.976	23.146	0.253	0.114	0.288	0.095±0.162	-0.075±0.219	-0.17±0.178	0.172791	0.913867	-	-	-	-	22.5247	23.1386	23.4041	23.1495	23.137	22.8745	22.9102	23.0644	23.205	22.8248	22.8628	23.2702	22.726	23.2167	23.6516
B1H263, F1MAF5	Pcid2	-	-	yes	2	45.974	398	10.363	3	5	4	1	1.15	1.16667	0.46	0.5	20.571	21.625	21.122	0.329	0.31	0.255	-1.054±0.29	-0.551±0.277	0.502±0.245	1.91674	0.0489673	yes	-	-	yes	-	20.8201	20.098	-	20.7955	21.9392	21.958	21.061	21.7789	21.3869	-	21.4263	20.841	20.8362	21.3863
B1H264	Tbc1d17	-	-	-	1	72.795	646	2.0601	1	3	2	1	1	1	0.5	0.5	-	19.435	19.89	-	0.545	1.261	-	-	-0.454±0.777	-	-	-	-	-	-	-	-	-	-	-	-	19.3296	20.1089	-	18.8676	-	19.0574	20.7215	-	-
B1H267, M0RA17	Snx5	-	-	-	3	46.793	404	11.465	5	5	5	2.45	2.6	2.55	0.49	0.5	24.214	24.393	24.205	0.715	0.216	0.214	-0.179±0.37	0.009±0.37	0.188±0.178	0.0945313	0.94014	-	-	-	-	23.6681	24.5946	23.6314	23.7624	25.4131	24.3556	24.4751	23.9691	24.413	24.7538	24.2212	24.3942	23.7195	24.3203	24.37
B1H268	Mcmbp	-	-	-	2	73.006	642	48.462	5	4	5	2.01667	1.75	2	0.5	0.47	22.969	22.128	23.102	0.369	1.36	0.283	0.841±0.66	-0.133±0.289	-0.974±0.645	-	-	-	-	-	-	22.9836	22.3329	-	23.3751	23.184	21.3302	20.8108	-	23.1796	23.19	22.9669	22.7934	-	23.0257	23.6212
B1H269	Ddx27	-	-	-	2	85.973	761	151.28	5	5	5	9.6	8.7	9.1	0.51	0.49	26.672	26.381	26.463	0.147	0.357	0.265	0.291±0.216	0.209±0.176	-0.082±0.249	0.391006	0.743854	-	-	-	-	26.6414	26.8501	26.5364	26.897	26.4361	25.7415	26.8824	26.2491	26.6911	26.3396	26.1441	26.8725	26.0794	26.6417	26.5776
B1H271, P0C546	Slc25a42	-	-	-	2	35.185	318	8.3257	0	2	1	0	1	1	0	0.5	-	-	-	-	-	-	-	-	-	-	-	-	-	-	-	-	-	-	-	-	-	21.1902	-	-	-	-	20.0755	-	-	-
B1H273	Ccm2	-	-	-	1	49.83	453	2.0156	1	1	2	1	1.25	1	0.5	0.56	-	-	20.185	-	-	0.56	-	-	-	-	-	-	-	-	-	-	-	-	20.3276	-	-	20.7759	-	-	-	-	20.6382	-	19.7307	-
B1H279, F7EXF4	Cep85l	↑	↓	yes	2	80.866	703	3.6436	4	5	5	1.25	1.1	1.31667	0.49	0.46	25.388	20.791	24.639	0.167	0.254	0.146	4.598±0.198	0.749±0.14	-3.848±0.175	9.53251	0	yes	yes	yes	yes	-	25.634	25.3407	25.4715	25.1061	20.4367	21.1068	20.5923	21.0265	-	24.5039	24.7806	24.4617	24.5362	24.9109
B1H282	Colgalt1	-	-	-	1	71.114	617	2.3037	4	4	4	1	1	1	0.5	0.5	-	20.437	-	-	0.669	-	-	-	-	-	-	-	-	-	-	-	-	-	-	20.0423	-	20.1608	21.5409	20.0186	20.0268	-	20.872	-	-	-
B1H290, D3ZLX0	Snx14	-	-	-	2	77.755	665	1.9424	2	3	4	1	1	1	0.5	0.5	20.196	20.243	20.255	0.096	0.182	0.134	-0.047±0.193	-0.059±0.148	-0.012±0.159	0.0264592	0.990083	-	-	-	-	-	-	20.2895	20.1019	-	-	20.3542	20.4086	19.9653	-	-	20.2427	20.4246	20.006	20.3466
B1H295, F7EYS3	RGD1564955	-	-	-	2	66.195	566	1.6985	0	0	1	0	0	1	0	0	-	-	-	-	-	-	-	-	-	-	-	-	-	-	-	-	-	-	-	-	-	-	-	-	-	-	21.8651	-	-	-
B1H2A2, M0R7H8	Fsd1	-	↑	yes	2	55.627	496	71.081	5	5	5	1.1	1.36667	1.13333	0.49	0.55	21.385	23.023	21.534	0.322	0.221	0.217	-1.639±0.242	-0.15±0.336	1.489±0.241	3.41778	0.0027619	yes	-	yes	yes	-	-	21.0437	21.8295	21.2803	23.4569	22.9239	22.8135	23.165	22.7566	-	-	-	21.3335	21.7347
B1H2A6	Fxr2	-	-	-	1	74.374	675	323.31	5	5	5	9.6	10.05	9	0.52	0.53	26.588	26.645	26.442	0.102	0.094	0.231	-0.057±0.085	0.146±0.148	0.203±0.146	0.510143	0.77262	-	-	-	-	26.4875	26.456	26.5339	26.7919	26.6705	26.5246	26.594	26.541	26.81	26.7545	25.9942	26.3164	26.6265	26.7654	26.5083
B1VKB4, Q9Z327-3, Q9Z327, Q9Z327-2	Synpo	-	-	-	4	96.717	905	109.71	5	5	5	4.6	5.65	3.05	0.6	0.65	25.475	25.402	24.256	0.648	1.176	1.296	0.073±0.651	1.218±0.686	1.146±0.734	-	-	-	-	-	-	26.3404	24.7021	25.7505	25.1062	-	26.7005	24.3777	26.4363	25.1773	24.3176	23.4887	23.7605	26.3592	24.1037	23.5697
B1WBM0, P40241	Cd9	-	-	-	2	25.215	226	24.396	4	5	4	1.5625	1.25	1.6875	0.48	0.43	25.827	25.413	26.048	0.334	0.367	0.37	0.414±0.293	-0.221±0.308	-0.635±0.303	0.858129	0.319916	-	-	-	-	-	25.9279	26.3287	25.7191	25.3314	24.8264	25.3743	26.0216	25.6403	25.1997	-	26.3069	26.4097	26.0754	25.3998
B1WBN0	Mmd2	-	-	-	1	28.938	247	2.924	3	3	4	1.22222	1	1.125	0.52	0.47	24.17	23.28	23.832	0.151	0.063	0.527	0.891±0.158	0.338±0.374	-0.552±0.46	0.757828	0.314289	-	-	-	-	-	23.9379	24.3067	24.2667	-	-	23.2168	23.3422	-	-	-	22.979	24.1632	24.3621	23.8235
B1WBN3, P11960, Q5EB89	Bckdha	-	-	-	3	50.668	446	28.036	5	5	5	2.55	2.7	2.8	0.48	0.49	23.909	23.939	23.961	0.239	0.497	0.446	-0.03±0.295	-0.052±0.275	-0.021±0.352	0.00608671	0.996075	-	-	-	-	24.2887	24.0858	23.7413	23.487	23.9427	24.7227	24.3929	23.6152	23.4035	23.5628	24.6394	24.2341	23.8813	23.2015	23.8468
B1WBN4	Rexo4	-	-	-	1	45.427	409	22.006	5	5	5	3.85	3.15	3.85	0.5	0.45	24.437	24.342	24.786	0.576	0.281	0.177	0.095±0.334	-0.349±0.312	-0.444±0.191	0.523888	0.576095	-	-	-	-	25.3457	23.8412	24.5453	24.6946	23.7566	23.9334	24.173	24.8468	24.5504	24.2071	24.8136	24.507	25.0278	24.9949	24.5865
B1WBN5, Q4KM92	Pus1	-	-	-	2	47.515	423	2.2969	3	3	4	1.61111	1	1.125	0.59	0.47	22.5	-	21.274	0.593	-	0.439	-	1.226±0.528	-	-	-	-	-	-	-	-	22.975	-	-	22.0246	-	-	-	-	19.6482	21.0435	21.8743	-	-	20.9038
B1WBQ0, O08837	Cdc5l	-	-	-	2	92.216	802	275.69	5	5	5	10.85	10.9	11.05	0.5	0.5	27.08	27.157	27.105	0.075	0.194	0.292	-0.077±0.124	-0.025±0.172	0.052±0.201	0.0463115	0.984524	-	-	-	-	27.1498	27.1717	27.0179	27.1355	26.9257	27.2669	27.5213	26.9688	27.1559	26.8704	26.8614	27.7322	26.8391	26.9597	27.1311
B1WBR0, Q9R1V3	Smad5	-	-	-	4	52.215	465	85.177	5	5	5	1.65	2.06667	2.2	0.43	0.48	24.922	25.032	25.447	0.301	0.221	0.242	-0.111±0.213	-0.526±0.22	-0.415±0.19	1.20972	0.263628	-	-	-	-	24.5576	25.4382	24.7826	24.6333	25.1963	24.8223	25.0792	24.6577	25.3193	25.2833	25.1527	25.8993	25.4295	25.1657	25.5896
B1WBR1, O35254	Gorasp1	-	-	-	2	47.052	446	3.3732	5	5	5	1.1	1.06667	1.2	0.48	0.47	22.636	22.344	22.669	0.56	1.426	1.186	0.292±0.64	-0.032±0.58	-0.324±0.763	-	-	-	-	-	-	22.3064	21.6716	23.2094	23.0905	22.9025	20.5779	21.4886	23.7073	23.1057	22.8427	21.3998	21.4675	23.4577	23.4696	23.548
B1WBR6	LOC688176	-	-	-	1	40.475	362	17.7	1	0	2	1	0	1	0.5	0	-	-	-	-	-	-	-	-	-	-	-	-	-	-	-	-	-	-	21.1322	-	-	-	-	-	-	-	-	-	21.3532	-
B1WBS1	Tbc1d25	-	-	-	1	76.382	688	5.0357	1	3	2	1	1	1	0.5	0.5	-	20.537	20.066	-	0.149	0.336	-	-	0.47±0.266	-	-	-	-	-	-	-	-	-	20.5783	-	20.3804	20.4673	-	20.7631	-	-	19.7708	-	20.3621	-
B1WBS4	Vps26b	-	-	-	1	39.124	336	99.56	5	5	5	5.25	5.15	5.25	0.5	0.5	25.959	26.186	26.091	0.388	0.383	0.2	-0.227±0.297	-0.132±0.242	0.096±0.24	0.160825	0.89344	-	-	-	-	26.0703	25.1466	26.0191	26.3609	26.1964	26.0636	25.4395	26.602	26.5297	26.2952	26.1992	25.7486	26.2647	26.3616	25.8783
B1WBT4	Srpk2	-	-	-	2	76.947	681	44.981	5	5	5	2.05	2.35	1.91667	0.52	0.55	22.938	23.275	22.777	0.616	0.529	0.303	-0.337±0.413	0.161±0.354	0.498±0.323	0.389368	0.647985	-	-	-	-	23.3555	21.9537	22.7699	23.7943	22.8166	24.2062	22.9798	22.5483	23.2368	23.4028	23.1786	22.294	23.1121	22.5001	22.8001
B1WBU0	Utp23	-	-	-	1	28.236	249	24.086	5	5	5	2.1	1.61667	1.85	0.53	0.47	24.498	23.772	23.696	0.293	0.394	0.526	0.726±0.271	0.802±0.319	0.076±0.347	1.32616	0.143965	-	-	-	-	24.5691	25.0126	24.6064	24.2656	24.0353	22.9833	24.1406	24.0482	24.0345	23.6528	23.7225	24.5967	23.2015	23.0702	23.8895
B1WBW4	Armc10	-	-	-	1	33.421	306	50.606	5	5	5	2.55	2.9	2.6	0.5	0.53	23.816	24.124	23.727	0.294	0.194	0.138	-0.308±0.202	0.09±0.186	0.397±0.142	0.976498	0.412468	-	-	-	-	24.1087	24.0359	24.0739	23.6016	23.2613	24.1814	23.9993	24.5108	24.11	23.8183	23.9081	23.7595	23.8661	23.4422	23.6569
B1WBW7	Traf7	-	-	-	1	74.487	669	4.1585	0	4	2	0	1	1	0	0.5	-	-	-	-	-	-	-	-	-	-	-	-	-	-	-	-	-	-	-	-	-	-	-	-	22.2892	-	19.1875	-	-	-
B1WBX6	Smap2	-	-	-	1	46.493	428	55.13	5	5	5	3.1	3.4	3	0.51	0.53	25.32	25.375	25.194	0.141	0.133	0.218	-0.056±0.117	0.125±0.153	0.181±0.15	0.350093	0.850313	-	-	-	-	25.312	25.3562	25.6127	25.2139	25.1037	25.3875	25.5031	25.5727	25.297	25.1155	24.8986	25.5191	25.3827	24.8972	25.2738
B1WBY1	Cul1	-	-	-	1	89.69	776	119.7	5	5	5	4.45	5.15	4.7	0.49	0.52	24.507	25.068	24.746	0.451	0.213	0.348	-0.56±0.271	-0.239±0.308	0.321±0.229	0.797852	0.392347	-	-	-	-	23.5758	24.5879	24.6933	24.7257	24.9529	24.9255	25.2784	24.6491	25.1705	25.3144	24.1021	25.222	24.5833	25.0082	24.8165
B1WBY5	Dnajc11	↓	-	yes	1	63.204	559	32.393	5	5	5	3.3	4.5	4.45	0.43	0.5	23.99	24.823	24.873	0.237	0.196	0.235	-0.834±0.179	-0.883±0.193	-0.049±0.178	3.21055	0.0135474	yes	yes	-	yes	23.6364	24.1263	24.3451	24.1415	23.6983	24.856	24.8509	25.1339	24.8609	24.4152	24.5836	25.0455	25.3109	24.7915	24.6317
B1WBY7	Erlin1	-	-	-	1	39.266	348	17.625	5	5	5	2.03333	2.5	3.35	0.38	0.43	24.543	24.525	24.74	0.191	0.332	0.336	0.018±0.237	-0.197±0.239	-0.215±0.263	0.201496	0.878243	-	-	-	-	-	24.5162	24.2923	24.8915	24.4708	24.2857	24.2142	25.146	24.7547	24.2236	24.473	24.7383	25.4361	24.6821	24.3686
B1WBZ7	Gpn1	-	-	-	1	41.47	373	3.9219	4	5	4	1	1	1	0.5	0.5	21.236	20.962	21.193	0.361	0.427	0.189	0.274±0.325	0.043±0.255	-0.232±0.282	0.225577	0.831838	-	-	-	-	20.6387	21.7145	-	21.2871	21.3027	20.9504	21.4243	20.107	21.0489	21.2771	20.9292	21.5315	-	21.1598	21.1524
B1WC00	Zfr	-	-	-	1	14.413	128	2.0908	2	3	2	1	1	1	0.5	0.5	25.626	24.698	25.179	0.027	1.319	0.008	0.928±0.905	0.447±0.029	-0.481±0.905	-	-	-	-	-	-	25.6528	25.5983	-	-	-	25.6419	25.1227	-	-	23.3291	25.1702	25.1868	-	-	-
B1WC01	Kif20a	-	-	-	1	100.02	888	5.6372	2	1	2	1	1	1	0.5	0.5	-	-	-	-	-	-	-	-	-	-	-	-	-	-	-	20.6846	-	-	-	-	-	-	-	-	-	-	21.3646	-	-	-
B1WC02	Ctps1	-	-	-	1	66.64	591	77.406	5	5	5	3.35	3.5	3.65	0.48	0.49	24.377	24.169	24.374	0.29	0.346	0.263	0.209±0.271	0.004±0.235	-0.205±0.244	0.19755	0.875754	-	-	-	-	-	24.4613	23.8573	24.4701	24.7206	23.6591	24.316	23.7683	24.5022	24.5968	24.0505	24.6255	23.9736	24.522	24.6963
B1WC03	Aar2	-	-	-	1	43.547	384	3.8247	2	4	2	1	1	1.16667	0.46	0.46	23.651	-	-	0.325	-	-	-	-	-	-	-	-	-	-	-	-	23.9385	-	-	23.3637	-	-	-	-	23.5303	-	-	-	-	23.602
B1WC04	Nrf1	-	-	-	1	57.28	534	2.5361	3	2	3	1	1.16667	1	0.5	0.54	22.128	-	22.162	0.071	-	0.173	-	-0.034±0.145	-	-	-	-	-	-	-	-	22.1156	-	22.035	22.2331	-	-	-	-	23.3246	-	22.3063	-	21.8972	22.2835
B1WC05	Znhit6	-	-	-	1	52.78	461	6.7688	5	4	5	1.41667	1.29167	1.7	0.45	0.43	22.669	22.148	22.965	0.432	0.168	0.513	0.52±0.282	-0.296±0.395	-0.816±0.319	1.00698	0.232419	-	-	-	-	-	23.0583	21.9187	22.9606	22.737	21.9243	22.4587	-	22.1268	22.0837	22.7484	23.8272	-	22.4508	22.8329
B1WC09	Ddr2	-	-	-	1	96.388	854	7.6235	3	4	2	1	1	1	0.5	0.5	-	-	-	-	-	-	-	-	-	-	-	-	-	-	-	-	-	-	22.4261	-	-	-	-	-	21.9575	22.5596	-	-	-	-
B1WC16, Q7TP73, D4A450	Bclaf1	-	-	-	3	106.06	921	161.8	4	4	4	11	10.5	10.875	0.5	0.49	27.431	27.427	27.452	0.307	0.236	0.211	0.003±0.247	-0.022±0.237	-0.025±0.206	0.00300563	0.996182	-	-	-	-	27.4974	27.0666	27.2133	27.9449	-	27.4256	27.5046	27.0205	27.7579	-	27.3631	27.5058	27.1407	27.7991	-
B1WC18	Podxl2	-	-	-	1	65.009	603	2.5492	4	5	5	1	1	1	0.5	0.5	21.812	-	21.999	0.294	-	0.295	-	-0.187±0.25	-	-	-	-	-	-	-	21.5352	22.2827	21.9358	-	21.4923	-	-	-	-	21.5385	21.5643	22.5034	22.2398	21.9057	21.7809
B1WC22	Zfp131	-	↓	yes	2	70.812	619	22.382	5	4	4	1.6	1.14583	1.625	0.5	0.41	21.841	21.047	21.706	0.182	0.049	0.178	0.794±0.126	0.135±0.201	-0.659±0.115	3.07894	0.0148493	yes	-	yes	yes	21.6749	22.1468	21.9906	21.8498	21.5427	21.0395	21.1153	20.9553	21.079	-	-	21.8731	-	21.5391	-
B1WC24, Q3B8P1	Ctdsp1	-	-	-	2	29.294	261	7.3037	2	1	2	1.125	1	1	0.53	0.5	-	-	-	-	-	-	-	-	-	-	-	-	-	-	-	-	22.0666	-	-	-	-	20.1166	-	-	-	-	20.0786	-	-	-
B1WC26	Nans	-	-	-	1	40.051	359	18.46	5	5	5	1.25	1.61667	1.4	0.47	0.54	22.338	22.843	22.929	0.193	0.185	0.51	-0.505±0.167	-0.591±0.321	-0.087±0.288	1.13293	0.23262	-	-	-	-	22.2596	-	22.0927	22.3047	22.6947	23.2365	22.7574	22.5881	22.7399	22.8921	23.3496	-	-	22.5092	-
B1WC28	H2afy2	-	-	-	1	40.092	372	14.588	3	3	4	1.83333	2.08333	1.75	0.51	0.54	24.434	24.329	24.503	0.141	0.355	0.197	0.106±0.276	-0.068±0.185	-0.174±0.294	0.0980195	0.943573	-	-	-	-	-	24.4393	-	24.242	24.622	-	23.8992	-	24.775	24.3121	-	24.6344	-	24.6696	24.2044
B1WC30, D3ZJI6	Pbx1	-	-	-	2	38.427	347	50.015	5	5	5	1.1	1.3	1.2	0.48	0.52	22.409	22.317	22.609	0.173	0.106	0.168	0.092±0.122	-0.2±0.143	-0.292±0.119	0.964848	0.541368	-	-	-	-	22.1895	22.7932	22.405	22.3666	22.2919	22.5538	22.2581	22.1599	22.3064	22.3089	22.6162	22.8937	22.347	22.436	22.7519
B1WC32, F1LS72	Uba2	-	-	-	3	70.769	639	45.195	5	5	5	3.3	3.4	3.15	0.51	0.52	23.773	23.822	23.969	0.319	0.418	0.258	-0.049±0.287	-0.196±0.232	-0.147±0.27	0.126197	0.922522	-	-	-	-	23.6223	23.8083	23.2576	23.8176	24.3605	23.6194	23.8276	23.1141	24.0969	24.4515	24.193	24.1538	23.3855	24.0609	24.0513
B1WC33	Cdc42ep4	-	-	-	1	37.927	350	44.814	5	5	5	2.45	2.4	2.25	0.52	0.52	24.488	24.365	24.382	0.221	0.312	0.217	0.123±0.218	0.106±0.181	-0.017±0.216	0.0896347	0.958195	-	-	-	-	24.5046	24.0383	24.7613	24.4229	24.711	23.9388	23.9491	24.7741	24.564	24.5966	24.0039	24.2134	24.7343	24.4164	24.5414
B1WC34	Prkcsh	-	-	-	1	59.218	525	279.74	1	1	1	10.75	9	10.75	0.5	0.46	-	-	-	-	-	-	-	-	-	-	-	-	-	-	-	-	-	-	28.3909	-	-	-	-	28.6138	-	-	-	-	28.7444	-
B1WC40	Ncbp2	-	-	-	1	18.017	156	11.947	5	5	5	1	1.15	1.2	0.45	0.49	23.48	23.503	23.589	0.117	0.253	0.292	-0.023±0.162	-0.109±0.181	-0.086±0.232	0.0718515	0.967894	-	-	-	-	23.4607	23.6227	23.2849	23.3746	23.6578	22.9823	23.6034	23.5129	23.5359	23.88	-	23.5371	23.1518	23.6149	24.0532
B1WC42	Trip6	-	-	-	1	50.915	480	1.484	1	0	2	1	0	1	0.5	0	-	-	22.82	-	-	0.527	-	-	-	-	-	-	-	-	-	-	-	23.6878	-	-	-	-	-	-	-	-	22.3876	23.2519	-	-
B1WC49	Api5	-	-	-	1	56.784	504	204.73	5	5	5	7.2	7.65	7.6	0.49	0.5	25.902	26.113	26.076	0.121	0.19	0.263	-0.211±0.135	-0.174±0.168	0.036±0.188	0.376178	0.80132	-	-	-	-	25.9089	26.0919	25.7048	25.7713	26.0333	26.1797	26.3557	25.7089	26.0548	26.2647	26.3683	26.4884	25.6904	25.9251	25.9098
B1WC56	Nhp2	-	-	-	1	17.292	153	159.12	5	5	5	1.9	2.05	1.95	0.49	0.51	23.235	23.294	23.264	0.145	0.194	0.231	-0.059±0.144	-0.03±0.16	0.029±0.176	0.0291009	0.98839	-	-	-	-	23.0645	23.1529	23.438	23.4523	23.0649	22.9191	23.4025	23.5142	23.4896	23.1423	22.7545	23.5061	23.4619	23.3117	23.288
B1WC57	Hspb11	-	-	-	1	16.3	143	2.3403	1	2	2	1	1	1	0.5	0.5	-	-	-	-	-	-	-	-	-	-	-	-	-	-	-	-	-	-	21.366	-	-	-	-	-	21.5365	-	20.6516	-	-	-
B1WC59, Q5BJR1	Extl2	-	-	-	2	37.284	329	10.379	5	5	5	2.55	2.55	2.75	0.48	0.48	24.539	24.636	24.572	0.078	0.174	0.19	-0.097±0.114	-0.033±0.122	0.064±0.153	0.120911	0.96121	-	-	-	-	24.5522	24.6069	24.6536	24.5087	24.3719	24.5197	24.8919	24.8797	24.4235	24.464	24.7762	24.8995	24.3195	24.4103	24.4543
B1WC61	Acad9	-	-	-	2	68.842	625	150.86	5	5	5	11.1	12.7	11.75	0.49	0.52	26.697	26.978	26.837	0.141	0.167	0.159	-0.281±0.131	-0.14±0.127	0.141±0.138	0.836199	0.59518	-	-	-	-	26.778	26.7509	26.7396	26.8489	26.3654	27.2163	27.1595	26.81	27.0068	26.6965	26.6291	26.918	27.1034	26.9245	26.6091
B1WC64, F7EN52	Cyp46a1	-	-	-	2	56.699	500	84.517	5	5	5	8.15	9.35	7	0.54	0.57	26.184	26.643	25.786	0.336	0.249	0.762	-0.459±0.235	0.398±0.41	0.857±0.392	1.03316	0.221708	-	-	-	-	26.6217	26.5067	26.2805	25.8652	25.6447	26.8632	26.8363	26.9061	26.4167	26.191	24.3963	26.3261	26.4164	26.0078	25.7829
B1WC67	Slc25a24	-	-	-	1	52.89	475	2.1642	0	0	1	0	0	1.33333	0	0	-	-	-	-	-	-	-	-	-	-	-	-	-	-	-	-	-	-	-	-	-	-	-	-	-	-	21.8273	-	-	-
B1WC70	Ppp1r8	↑	-	yes	1	38.539	351	28.331	5	5	5	1.76667	1.4	1.35	0.57	0.51	24.093	23.039	23.195	0.309	0.51	0.331	1.053±0.318	0.898±0.253	-0.156±0.324	2.05237	0.037117	yes	yes	-	yes	24.226	24.6151	24.1903	23.6133	23.8184	23.7338	23.6059	22.4033	22.6567	22.7963	22.9733	23.9231	22.9586	23.1231	22.996
B1WC73, F7F983	Arl6	-	-	-	2	20.968	186	37.42	5	5	5	3.05	2.7	2.9	0.51	0.48	24.845	24.48	24.222	0.155	0.137	0.242	0.365±0.124	0.624±0.168	0.259±0.162	2.28621	0.0863902	-	-	-	-	24.6827	25.2071	24.7493	24.8073	24.78	24.4289	24.7789	24.2707	24.4491	24.4746	24.2954	24.609	24.1121	23.762	24.3289
B1WC75	Dlgap5	-	-	-	1	90.52	815	2.5932	3	2	3	1	1	1	0.5	0.5	20.979	19.58	20.005	1.151	0.084	1.114	1.4±0.826	0.974±1.001	-0.426±0.768	-	-	-	-	-	-	21.7596	19.7148	-	-	21.4629	19.6621	19.4969	-	-	-	20.7689	19.2416	-	-	-
B1WC84	Cnpy4	-	-	-	1	28.384	247	14.567	3	3	3	1	1	1	0.5	0.5	22.724	21.031	-	0.384	0.076	-	1.693±0.34	-	-	-	-	-	-	-	-	-	22.392	-	23.0553	-	-	-	20.9562	-	21.1047	-	-	21.0426	-	-
B1WC88	-	-	-	-	1	8.1686	72	3.3654	5	5	5	1	1	1	0.5	0.5	24.15	23.957	24.101	0.082	0.204	0.513	0.193±0.13	0.049±0.272	-0.144±0.293	0.144019	0.91455	-	-	-	-	24.285	24.2224	24.1652	23.999	24.0773	24.1988	24.1162	23.5313	24.0706	23.8684	24.2394	24.7251	23.1164	24.0998	24.3224
B1WCA0	Ppm1d	-	-	-	1	65.682	598	1.575	3	2	1	1	1.5	1	0.5	0.6	-	-	-	-	-	-	-	-	-	-	-	-	-	-	-	-	21.2806	-	-	-	-	21.8691	-	-	-	-	-	-	-	-
B2CZC8, P31424-2, P31424	Grm5	-	-	-	3	131.88	1203	12.041	5	4	4	1.5	1.3125	1.625	0.48	0.45	22.32	21.122	22.518	0.638	1.154	1.038	1.197±0.681	-0.199±0.625	-1.396±0.809	-	-	-	-	-	-	22.9811	21.3545	22.2418	-	22.7012	20.7064	20.2836	-	22.3772	-	21.927	21.4226	23.6695	23.0546	-
B2DD29	Brsk1	↓	↑	yes	1	85.182	778	80.707	4	4	3	1.6875	3	2.58333	0.4	0.54	21.723	23.475	22.589	0.272	0.154	0.19	-1.753±0.208	-0.866±0.248	0.886±0.172	3.73768	0.00266667	yes	yes	yes	yes	-	21.3624	22.056	21.7491	-	23.771	23.413	23.4258	23.2905	-	-	22.4986	22.8732	22.3952	-
B2GUU4, Q3MIB4, Q6TXI3, F7FF30	Lonp2	-	-	-	4	94.392	852	323.31	5	5	5	18.35	18.25	19.15	0.49	0.49	28.069	28.054	28.136	0.249	0.176	0.251	0.015±0.177	-0.066±0.203	-0.081±0.178	0.0462133	0.983242	-	-	-	-	27.9547	28.6334	27.9214	27.9943	27.8426	28.014	28.447	27.8254	28.0256	27.9587	27.924	28.6994	27.9262	28.0396	28.0883
B2GUU6, Q6TEK4	Vkorc1	-	-	-	2	17.783	161	18.3	5	5	5	1	1	1	0.5	0.5	24.178	24.237	24.276	0.176	0.237	0.23	-0.058±0.173	-0.098±0.17	-0.04±0.191	0.0658588	0.973925	-	-	-	-	23.7926	24.2481	24.3266	24.1384	24.3848	24.0902	24.0369	24.1768	24.7785	24.1002	24.1184	24.5143	23.972	24.6681	24.1086
B2GUU9, Q32Q86, Q923I8	Cry2, Cry1	-	-	-	3	67.107	594	1.844	1	0	0	1	0	0	1	NaN	-	-	-	-	-	-	-	-	-	-	-	-	-	-	-	-	-	-	-	-	-	-	-	-	-	-	-	-	-	-
B2GUV2, O55166	Vps52	-	-	-	2	82.102	723	2.6825	2	2	3	1	1	1	0.5	0.5	-	-	-	-	-	-	-	-	-	-	-	-	-	-	-	-	19.7085	-	-	-	-	19.4524	-	-	-	-	19.6565	-	-	-
B2GUV6	Sesn2	-	-	-	1	54.473	480	14.351	5	5	4	2.28333	2.2	2.375	0.49	0.48	23.822	23.935	24.036	0.296	0.337	0.201	-0.112±0.251	-0.213±0.223	-0.101±0.242	0.160284	0.900257	-	-	-	-	23.6041	24.3971	23.6359	23.4783	23.9958	23.9713	24.6453	23.6178	23.6864	23.7519	-	24.2479	24.2799	23.7833	23.8317
B2GUV7, M0R7Z0, Q4FZQ8	Eif5b, Eif5b-ps1	-	-	-	3	137.68	1216	146.53	5	5	5	8.25	7.6	9.65	0.46	0.44	26.186	25.932	26.293	0.202	0.272	0.405	0.254±0.195	-0.107±0.249	-0.361±0.269	0.473952	0.65622	-	-	-	-	26.0009	25.8333	26.2659	26.3374	26.4905	25.4289	25.7737	25.9705	26.1822	26.3044	25.5053	26.293	26.711	26.2567	26.6987
B2GUW0, M0R988	Zfp106	-	-	-	2	95.177	849	1.6105	3	3	4	1	1	1	0.5	0.5	22.01	22.08	21.914	0.214	0.298	0.208	-0.07±0.271	0.095±0.21	0.165±0.243	0.106617	0.943809	-	-	-	-	-	-	22.246	21.7012	22.0815	-	22.1021	22.4448	21.6926	-	-	22.0011	21.9509	21.5317	22.174
B2GUW3	Hdac11	-	-	-	1	39.338	347	14.617	0	1	2	0	1	1	0	0.5	-	-	20.062	-	-	0.245	-	-	-	-	-	-	-	-	-	-	-	-	-	-	-	19.9232	-	-	-	-	20.2856	19.8379	-	-
B2GUW4	Exd2	-	-	-	1	74.059	648	135.52	5	5	5	6.05	6.05	5.2	0.54	0.54	25.691	25.651	25.233	0.241	0.153	0.219	0.041±0.167	0.458±0.189	0.418±0.157	1.42453	0.24325	-	-	-	-	25.8856	25.9508	25.6942	25.7625	25.1632	25.819	25.7703	25.6615	25.7036	25.2983	25.1603	25.7141	25.2097	24.9552	25.1249
B2GUW6	Aen	-	-	-	1	37.061	332	2.971	4	4	1	1.08333	1	1	0.52	0.5	22.675	22.331	-	0.159	0.002	-	0.343±0.159	-	-	-	-	-	-	-	-	-	22.8361	22.7868	22.3653	22.7104	22.3336	-	-	22.3289	-	-	-	-	22.6809	-
B2GUX5	Nt5c3a	-	-	-	1	33.81	297	111.85	4	4	4	5.1875	5.4375	5.5625	0.48	0.49	25.854	25.873	25.991	0.313	0.232	0.154	-0.019±0.247	-0.137±0.222	-0.119±0.183	0.0981777	0.95086	-	-	-	-	26.3248	-	25.8733	25.8537	25.3642	26.2631	-	25.954	25.6129	25.6605	26.1383	-	25.7267	26.1719	25.9284
B2GUX7	Creg1	-	-	-	1	24.387	220	8.0873	5	5	5	2.5	2.5	2.6	0.49	0.49	25.169	25.243	25.344	0.187	0.286	0.082	-0.074±0.196	-0.175±0.122	-0.1±0.17	0.233326	0.890621	-	-	-	-	24.9377	25.3927	25.1072	24.9433	25.4622	24.9826	25.4272	24.7581	25.3972	25.6504	25.2642	25.4732	25.2141	25.3178	25.4483
B2GUX8, F7F8I1	Sh3bp5l	-	-	-	2	43.44	392	48.345	2	5	4	1	1	1.25	0.44	0.44	-	22.644	21.968	-	0.183	0.032	-	-	0.676±0.182	-	-	-	-	-	-	22.9441	-	-	-	-	22.5199	22.9226	22.4886	-	-	-	-	22.0002	-	21.935
B2GUY0	Man1b1	-	-	-	1	74.894	657	61.167	5	5	5	5.95	7.25	6.4	0.48	0.53	25.385	25.953	25.728	0.157	0.177	0.226	-0.568±0.141	-0.343±0.162	0.225±0.168	1.93488	0.135036	-	-	-	-	25.3989	25.7459	25.241	25.2671	25.2715	26.1673	26.2414	25.8526	25.7832	25.722	25.5362	26.1393	25.7604	25.8321	25.3719
B2GUY7, G3V9T6	Phf14	-	-	-	2	98.723	877	5.0484	5	5	5	1.3	1.65	1.76667	0.42	0.48	23.034	23.402	23.208	0.066	0.09	0.146	-0.368±0.069	-0.174±0.097	0.194±0.104	2.23118	0.237737	-	-	-	-	23.1299	23.0731	22.9004	22.9793	23.0848	23.4763	23.2621	23.5326	23.2754	23.4617	23.4949	23.3235	23.0554	23.0376	23.1272
B2GUY8	Slc25a17	↓	-	yes	1	34.34	307	3.5625	5	5	5	1.05	1.75	1.6	0.4	0.52	21.693	23.308	22.9	0.281	0.415	0.28	-1.615±0.275	-1.207±0.226	0.408±0.275	3.91141	0.0026	yes	yes	-	yes	21.8734	22.2341	21.3804	21.4511	21.526	23.8429	23.798	22.7094	23.2132	22.9747	23.2513	23.3002	22.767	22.5055	22.6743
B2GUZ3	Mthfd1l	-	-	-	2	105.84	977	36.492	5	5	5	2.75	3.25	3.15	0.47	0.51	24.57	24.605	24.55	0.567	0.092	0.354	-0.035±0.295	0.02±0.35	0.055±0.204	0.00812711	0.993721	-	-	-	-	23.4889	24.6901	24.642	24.7956	25.2348	24.6822	24.5342	24.4158	24.6915	24.7032	23.7936	24.7144	24.9302	24.646	24.6659
B2GUZ5	Capza1	-	-	-	1	32.909	286	170.4	4	4	4	4.4375	3.875	4.25	0.51	0.48	25.751	25.584	25.755	0.089	0.069	0.07	0.167±0.078	-0.004±0.078	-0.171±0.068	1.09656	0.673535	-	-	-	-	25.5757	25.7885	-	25.8621	25.7772	25.6812	25.463	-	25.5526	25.6379	25.6303	25.8521	-	25.8063	25.7301
B2GUZ6	Rtn4ip1	-	-	-	1	43.605	396	9.4626	2	3	3	1	1	1.11111	0.47	0.47	21.591	21.531	-	0.147	0.288	-	0.06±0.292	-	-	-	-	-	-	-	-	-	21.7313	-	21.4509	-	21.1419	21.8668	-	21.5851	-	-	21.7222	-	-	-
B2GUZ7	Tbcc	-	-	-	1	38.076	340	20.028	5	5	3	1.73333	1.81667	1.88889	0.48	0.49	22.909	23.682	-	0.15	0.196	-	-0.773±0.147	-	-	-	-	-	-	-	-	22.7778	22.9954	22.6927	22.8708	23.2097	23.7849	23.6713	24.0571	23.392	23.5065	-	22.7162	-	-	-
B2GUZ9	Fam49b	-	-	-	1	36.776	324	131.74	5	5	5	5	5.85	5.05	0.5	0.54	25.641	26.005	25.73	0.073	0.089	0.133	-0.363±0.071	-0.089±0.093	0.274±0.098	2.43345	0.205561	-	-	-	-	25.5392	25.6122	25.6135	25.628	25.8123	26.1412	26.1013	25.8295	25.9735	25.9771	25.8163	25.9179	25.5909	25.4902	25.8348
B2GV01	Mta2	-	-	-	2	74.959	668	56.899	5	5	5	5.45	5.5	5.2	0.51	0.51	25.875	25.654	25.601	0.176	0.18	0.602	0.221±0.15	0.274±0.322	0.053±0.322	0.228691	0.837585	-	-	-	-	25.8032	25.8309	25.5626	25.9774	26.1986	25.7938	25.5006	25.3081	25.86	25.8074	25.6201	25.8701	24.45	26.2313	25.8324
B2GV04	Zbtb7c	-	-	-	1	69.226	619	1.6222	0	1	0	0	1	0	NaN	1	-	-	-	-	-	-	-	-	-	-	-	-	-	-	-	-	-	-	-	-	-	-	-	-	-	-	-	-	-	-
B2GV05, Q5EB71	Rbm5	-	-	-	2	92.351	815	88.186	5	5	5	4.5	5.75	4.95	0.48	0.54	25.839	26.347	25.855	0.174	0.272	0.47	-0.508±0.187	-0.016±0.269	0.492±0.293	0.934989	0.328303	-	-	-	-	25.7726	25.6377	26.0782	26.0894	25.6174	26.4953	26.3812	26.7338	26.332	25.7914	25.906	26.1106	26.2675	26.1022	24.8876
B2GV08	Ap1s2	-	-	-	1	18.615	157	13.176	0	0	1	0	0	1	0	0	-	-	-	-	-	-	-	-	-	-	-	-	-	-	-	-	-	-	-	-	-	-	-	-	-	-	19.5077	-	-	-
B2GV12	Pphln1	-	-	-	1	36.757	319	1.4815	1	1	0	1	1	0	1	1	-	-	-	-	-	-	-	-	-	-	-	-	-	-	-	21.9898	-	-	-	-	-	19.2404	-	-	-	-	-	-	-	-
B2GV14	Txlna	-	-	-	1	62.566	557	29.139	5	5	4	2.8	2.25	2.75	0.5	0.45	23.48	23.319	23.418	0.686	0.764	0.48	0.161±0.525	0.062±0.456	-0.099±0.497	0.0238607	0.98562	-	-	-	-	23.3778	22.2951	23.4826	23.9965	24.248	22.2894	-	23.031	23.9974	23.9578	22.775	-	23.2235	24.117	23.5548
B2GV15, Q99PU6	Dbt	-	-	-	2	53.273	482	62.85	4	4	4	7.5	8.25	8.375	0.47	0.5	26.714	26.704	27.084	0.156	0.155	0.064	0.011±0.148	-0.37±0.114	-0.381±0.113	1.64133	0.243603	-	-	-	-	-	26.8529	26.4295	26.888	26.6874	-	26.7673	26.445	26.943	26.6597	-	27.2049	27	27.0364	27.096
B2GV22	Ptdss2	-	-	-	1	54.722	471	14.378	5	5	5	2.45	2.2	2.15	0.53	0.51	23.073	23.208	23.358	0.086	0.305	0.278	-0.135±0.202	-0.284±0.187	-0.15±0.233	0.35525	0.773026	-	-	-	-	-	23.1164	23.0405	23.2093	22.9266	22.6745	23.6289	23.5198	23.1816	23.0348	23.2658	23.5561	23.7048	22.793	23.4685
B2GV24	Ufl1	-	-	-	1	89.584	793	149.6	5	5	5	11.15	10.85	10.1	0.52	0.52	26.281	26.242	26.117	0.175	0.146	0.157	0.039±0.136	0.164±0.14	0.125±0.129	0.32842	0.87337	-	-	-	-	26.1113	26.5544	26.0002	26.463	26.2745	26.2862	26.448	25.9382	26.3589	26.1789	25.9295	26.4096	25.901	26.2177	26.1254
B2GV33, G3V9Z3, P21396	Maoa	-	-	-	3	58.802	520	186.82	5	5	5	11.55	12.6	12.55	0.48	0.5	27.479	27.72	27.667	0.153	0.135	0.186	-0.241±0.123	-0.188±0.143	0.053±0.137	0.672811	0.676339	-	-	-	-	27.5747	27.6329	27.4621	27.5934	27.1301	27.8329	27.9189	27.7354	27.67	27.4401	27.5825	27.9614	27.8739	27.5516	27.3631
B2GV35	B3gat3	-	-	-	1	37.072	335	32.964	5	5	5	1.46667	1.9	1.3	0.53	0.59	22.306	22.836	22.13	0.339	0.251	0.266	-0.53±0.237	0.177±0.242	0.707±0.21	1.60482	0.128902	-	-	-	-	22.6873	22.7581	21.9549	22.31	21.8207	22.911	23.2792	22.8423	22.774	22.3755	22.1949	22.635	22.1309	21.7026	21.9843
B2GV37	Zfp593	-	-	-	1	15.293	134	46.864	5	5	5	3.65	3.15	3.35	0.52	0.48	26.535	26.25	26.655	0.275	0.317	0.187	0.284±0.237	-0.121±0.192	-0.405±0.209	0.717275	0.513901	-	-	-	-	26.6656	26.3606	26.354	27.0854	26.2069	25.9486	25.9783	26.0468	26.8849	26.3935	26.7931	26.2211	26.8097	26.6936	26.7597
B2GV38	Ubl4a	-	-	-	1	17.79	157	17.818	5	5	5	2.63333	2.7	3.05	0.46	0.47	24.767	24.555	24.922	0.518	0.369	0.433	0.213±0.337	-0.154±0.356	-0.367±0.308	0.251638	0.791851	-	-	-	-	23.8791	24.4917	24.925	25.1012	25.4385	24.6586	24.0242	24.1438	24.9017	25.0446	24.5701	24.5603	24.5315	25.2976	25.6485
B2GV41, F7F1N8	Usp39	-	-	-	2	65.244	564	25.195	5	4	5	1.95	2.25	2.05	0.49	0.52	22.415	22.443	22.556	0.431	0.295	0.334	-0.027±0.309	-0.14±0.297	-0.113±0.267	0.0590277	0.966909	-	-	-	-	22.644	23.17	21.9927	22.3697	21.8995	22.4277	22.6871	-	22.734	21.9211	22.7432	23.1988	22.2043	22.3654	22.2659
B2GV44	RGD1561648	-	-	-	1	71.269	628	2.4453	1	4	3	1	1.08333	1	0.5	0.52	-	22.686	22.461	-	0.341	0.134	-	-	0.224±0.33	-	-	-	-	-	-	-	-	-	23.6683	-	-	22.7514	-	23.0719	22.2335	22.5897	22.333	-	-	-
B2GV53	Slc25a32	-	-	-	1	35.045	316	2.5258	1	2	2	1	1	1	0.5	0.5	-	20.233	20.519	-	0.262	0.285	-	-	-0.286±0.349	-	-	-	-	-	-	-	-	-	20.1488	-	-	-	20.4704	19.9951	-	-	-	20.7745	20.2634	-
B2GV54	Nceh1	-	-	-	1	45.821	408	323.31	5	5	5	9.35	10.25	9.5	0.5	0.52	27.43	27.633	27.378	0.185	0.25	0.251	-0.203±0.181	0.052±0.181	0.255±0.204	0.407976	0.756396	-	-	-	-	27.3343	27.646	27.6824	27.4048	27.0823	27.6734	27.8783	27.9449	27.5274	27.1395	27.2235	27.6941	27.7532	27.1667	27.0501
B2GV55	Ube2q1	-	-	-	3	46.172	422	40.142	5	5	4	1.8	1.76667	1.5625	0.54	0.53	22.401	22.47	22.31	0.576	0.12	0.201	-0.069±0.302	0.09±0.352	0.159±0.143	0.0653367	0.964497	-	-	-	-	21.303	22.7372	22.2826	22.7968	22.8828	22.4953	22.6235	22.1938	22.4857	22.5504	-	22.6373	22.0403	22.1621	22.4013
B2GV57	Cars2	-	-	-	1	60.917	550	3.2889	2	4	4	1	1	1	0.5	0.5	20.771	20.262	20.398	0.193	0.373	0.432	0.509±0.37	0.373±0.408	-0.136±0.489	0.269451	0.733567	-	-	-	-	-	-	20.9507	20.5914	-	-	-	20.5853	19.9391	-	-	-	20.7647	20.0318	-
B2GV58	Lsm14a	-	-	-	1	51.226	468	10.962	5	4	3	1.2	1.08333	1.41667	0.46	0.43	23.328	23.084	23.851	0.329	0.054	0.054	0.243±0.246	-0.524±0.246	-0.767±0.062	1.54085	0.12598	-	-	-	-	-	22.9113	23.8011	23.0674	23.5308	-	23.0797	23.0106	23.1624	-	-	23.874	23.7662	23.9142	-
B2GV62	Mrpl20	-	-	-	1	17.525	149	2.6112	3	4	3	1	1	1	0.5	0.5	20.55	20.914	20.505	0.165	0.164	0.158	-0.364±0.179	0.046±0.176	0.41±0.175	0.95025	0.381365	-	-	-	-	-	-	20.3714	20.4831	20.7959	-	20.7794	20.7968	21.1662	-	-	20.6511	20.6002	20.2624	-
B2GV72	Cbr3	-	-	-	1	30.841	277	83.183	5	5	5	4	4.15	4.2	0.49	0.5	25.351	25.333	25.411	0.198	0.205	0.214	0.019±0.168	-0.059±0.171	-0.078±0.174	0.0485748	0.983509	-	-	-	-	25.1143	25.7331	25.1342	25.2852	25.4894	25.5018	25.5795	24.9607	25.1358	25.4858	25.2955	25.8727	25.224	25.191	25.469
B2GV74	Klc2	-	-	-	1	68.61	622	323.31	5	5	5	9.45	11.05	10.15	0.48	0.52	27.302	27.641	27.275	0.17	0.21	0.25	-0.339±0.159	0.026±0.176	0.366±0.19	0.970621	0.420768	-	-	-	-	27.5317	27.2492	27.5261	27.1945	27.0074	27.7591	27.6089	28.0174	27.5522	27.2687	26.9905	27.6016	27.6151	27.2256	26.9441
B2GV79, M0R416, Q8VD52	Pdxp	-	-	-	3	31.424	292	64.535	4	4	4	3.0625	3.625	3.0625	0.5	0.54	25.264	25.61	25.193	0.167	0.153	0.269	-0.346±0.151	0.071±0.205	0.417±0.2	0.958815	0.392527	-	-	-	-	25.2093	-	25.5428	25.0058	25.298	25.7848	-	25.7864	25.3999	25.4687	25.0295	-	25.7016	25.0886	24.9538
B2GV82	Nle1	-	-	-	1	53.383	487	3.3057	3	2	1	1.08333	1	1	0.52	0.5	20.904	22.157	-	1.273	0.013	-	-1.253±0.883	-	-	-	-	-	-	-	-	-	19.5662	-	21.8206	21.3249	-	-	-	22.1435	22.1704	-	-	-	-	21.395
B2GV87-3, B2GV87-2, B2GV87	Ptpre	-	-	-	4	71.51	615	42.533	5	5	5	3.35	4.95	3.95	0.46	0.56	23.552	24.285	23.716	0.591	0.351	0.643	-0.733±0.357	-0.163±0.439	0.569±0.374	0.726353	0.353042	-	-	-	-	23.6158	24.3311	24.013	23.1472	22.6534	24.6279	24.482	24.6778	23.864	23.7714	23.011	24.4425	24.4482	23.0171	23.659
B2GV93, Q63014	Akap8	-	-	-	3	76.161	687	323.31	5	5	5	10.35	11.5	10.65	0.49	0.52	28.29	28.288	28.303	0.094	0.093	0.146	0.001±0.081	-0.013±0.105	-0.014±0.105	0.00568467	0.99625	-	-	-	-	28.2229	28.219	28.2084	28.5149	28.2835	28.0886	28.339	28.2549	28.4311	28.3281	28.0303	28.3808	28.2584	28.5688	28.2751
B2GV94	Fam134c	-	-	-	1	51.528	466	36.544	5	5	5	2.3	2.85	2.5	0.48	0.53	24.045	24.54	24.379	0.242	0.271	0.263	-0.495±0.209	-0.334±0.205	0.161±0.216	1.02562	0.333657	-	-	-	-	23.868	23.6443	24.1588	24.4755	24.0761	23.9755	24.9082	24.6038	24.6843	24.5274	23.9505	24.2999	24.8912	24.3941	24.3577
B2GV96	Ccdc115	-	-	-	1	19.814	180	90.767	5	5	5	4.1	4.4	4.3	0.49	0.51	25.225	25.41	25.338	0.344	0.254	0.174	-0.185±0.24	-0.113±0.217	0.072±0.179	0.160922	0.911318	-	-	-	-	25.9061	25.1245	25.2452	25.1118	24.7352	25.9564	25.4474	25.3018	25.1373	25.206	25.1366	25.4257	25.6735	25.1079	25.3452
B2GV98	Lrch1	-	-	-	1	75.211	677	6.3225	5	3	4	1.06667	1.08333	1.875	0.36	0.37	-	-	23.534	-	-	0.158	-	-	-	-	-	-	-	-	-	-	-	-	22.8741	-	-	-	-	22.8415	-	23.6827	-	-	23.3842	-
B2GV99, Q64119	Myl6	-	-	-	5	17.013	152	67.187	1	1	1	5	5	5	0.5	0.5	-	-	-	-	-	-	-	-	-	-	-	-	-	-	-	-	29.3617	-	-	-	-	29.2327	-	-	-	-	29.6413	-	-	-
B2GVB4, A0A096P6L5, F1LN75, Q9QZR6-2, Q9QZR6, Z4YP05, Q9QZR6-3, Q9QZR6-4	Sept9	-	-	-	8	62.031	550	42.062	5	5	5	5.25	6.15	6	0.47	0.51	26.359	26.614	26.553	0.132	0.215	0.085	-0.255±0.149	-0.195±0.096	0.061±0.136	0.794313	0.628644	-	-	-	-	26.1061	26.3333	26.359	26.3845	26.6111	26.852	26.1797	26.7204	26.4941	26.824	26.6978	26.642	26.4912	26.4052	26.5307
B2RYA4	Sytl3	-	-	-	1	68.693	608	1.8539	4	4	4	1	1	1	0.5	0.5	25.427	25.372	25.671	0.314	0.438	0.546	0.055±0.328	-0.244±0.371	-0.299±0.409	0.153871	0.880349	-	-	-	-	24.9726	25.6046	25.2574	25.8742	-	25.6257	25.6489	24.5856	25.6271	-	26.2586	25.378	24.9281	26.1196	-
B2RYA5	Cars	-	-	-	1	74.617	655	2.3094	5	5	5	1	1	1	0.5	0.5	24.078	24.239	24.238	0.475	0.797	0.822	-0.161±0.454	-0.16±0.461	0.001±0.541	0.0311851	0.980156	-	-	-	-	24.4577	23.2504	23.8933	24.7069	24.0837	23.7419	23.0653	24.976	25.0641	24.3481	24.0884	23.1504	24.7842	25.3751	23.7934
B2RYA6	Prcc	-	-	-	1	52.12	489	11.036	4	5	5	1.08333	1.1	1.18333	0.48	0.48	23.679	22.887	23.32	0.091	0.24	0.67	0.793±0.167	0.359±0.375	-0.433±0.361	1.12847	0.199865	-	-	-	-	-	23.5743	23.6009	23.6902	23.8516	22.5978	22.5982	23.0643	23.3185	22.8542	22.9505	22.4605	24.0149	23.8534	-
B2RYA8, D4ABC2	Dnajb2	-	-	-	2	30.694	277	35.196	5	5	5	3.3	3.15	2.95	0.53	0.52	24.793	24.914	24.512	0.105	0.144	0.126	-0.12±0.108	0.281±0.1	0.402±0.116	2.06782	0.213438	-	-	-	-	24.6832	24.9648	24.7018	24.6813	24.9359	25.0885	25.1365	24.6737	24.8313	24.8379	24.3875	24.7915	24.3833	24.4397	24.5582
B2RYB1	Txndc11	-	-	-	1	105.91	947	3.5219	2	2	2	1.16667	1.5	1.625	0.42	0.48	-	-	21.105	-	-	0.02	-	-	-	-	-	-	-	-	-	-	20.6865	-	-	-	-	20.9825	-	-	-	-	21.1251	21.0851	-	-
B2RYB3	Srrm1	-	-	-	1	102.43	908	7.0266	2	2	2	1.16667	1.125	1	0.54	0.53	-	22.537	-	-	0.013	-	-	-	-	-	-	-	-	-	-	-	-	-	22.2675	-	22.5244	-	-	22.5498	-	-	-	-	22.3434	-
B2RYB9, F1MAF2, Q496Y9	Akap17a	-	-	-	3	77.477	711	263.41	5	5	5	8.65	8.3	7.8	0.53	0.52	26.809	26.707	26.715	0.079	0.107	0.142	0.102±0.082	0.094±0.099	-0.008±0.108	0.28007	0.924426	-	-	-	-	26.6254	26.8853	26.8403	26.8982	26.7934	26.5831	26.9509	26.6789	26.6072	26.7144	26.4129	26.8723	26.8352	26.8177	26.6359
B2RYC1, F1LTB9	Cdc40	-	-	-	2	65.43	579	111.88	5	5	5	8.1	7.4	7.85	0.51	0.49	26.151	25.892	26.107	0.111	0.078	0.238	0.259±0.083	0.044±0.153	-0.215±0.146	0.821904	0.605422	-	-	-	-	26.2204	26.3429	26.1379	26.1267	25.9289	25.8175	26.059	25.8694	25.93	25.7853	25.599	26.2745	26.3418	26.2869	26.0322
B2RYC4	Syvn1	-	-	-	2	66.872	608	20.566	5	5	5	2.55	2.75	2.75	0.48	0.5	25.022	25.34	25.334	0.144	0.295	0.429	-0.319±0.188	-0.312±0.246	0.007±0.285	0.447587	0.674826	-	-	-	-	24.7394	25.1734	25.2038	25.0764	24.915	25.2586	25.2805	25.9742	25.2041	24.9849	25.4195	25.2053	26.145	25.1534	24.744
B2RYC9	Gba	-	-	-	1	57.491	515	168.94	5	5	5	6.1	7.35	6.65	0.48	0.53	26.079	26.328	26.109	0.173	0.209	0.259	-0.249±0.16	-0.03±0.181	0.219±0.192	0.463085	0.733276	-	-	-	-	25.9219	26.4217	26.1547	26.0712	25.8251	26.5545	26.6527	26.2933	26.1348	26.0061	25.7792	26.5839	26.3144	25.9736	25.8954
B2RYD7, Q7TQ74	Stt3b	-	-	-	2	93.435	824	157.32	5	5	5	7.45	7.3	7.75	0.49	0.49	26.681	26.772	26.712	0.373	0.131	0.391	-0.091±0.219	-0.031±0.295	0.061±0.227	0.0299948	0.985462	-	-	-	-	25.8841	27.0515	26.7988	26.8701	26.7983	26.5075	27.007	26.775	26.7767	26.7938	26.0728	27.1183	27.0548	26.9796	26.3318
B2RYE1	Peli1	-	-	-	1	46.287	418	9.9841	4	5	5	2.0625	1.6	1.65	0.56	0.49	23.811	23.245	23.773	0.605	1.456	1.049	0.565±0.723	0.037±0.604	-0.528±0.742	-	-	-	-	-	-	24.2586	22.799	-	24.0034	24.181	22.1533	21.8715	24.9337	24.1294	23.1382	23.4114	22.5801	25.41	23.882	23.5826
B2RYE9	Yeats4	-	-	-	1	26.481	227	4.4523	5	5	4	1	1	1	0.5	0.5	22.612	22.739	22.861	0.493	0.251	0.367	-0.127±0.296	-0.25±0.394	-0.123±0.271	0.117741	0.91932	-	-	-	-	23.1257	23.2267	22.6253	21.8956	22.1841	23.0607	22.7794	22.9508	22.6781	22.2245	-	23.0501	-	23.1869	22.347
B2RYF6	Clptm1	-	-	-	1	75.276	664	323.31	5	5	5	6.2	6.2	5.9	0.51	0.51	26.621	26.727	26.576	0.2	0.155	0.201	-0.105±0.15	0.045±0.167	0.151±0.15	0.205476	0.909856	-	-	-	-	26.3628	27.0329	26.4684	26.7155	26.5261	26.891	26.981	26.4816	26.6902	26.5888	26.2005	26.8802	26.6067	26.7444	26.447
B2RYF7, F1LSU9, Q3MIE3	Wash1, Wash, Wash2	-	-	-	4	51.326	475	57.448	4	5	5	2.04167	2	2.3	0.47	0.47	22.985	23.39	23.601	0.517	0.755	0.417	-0.405±0.505	-0.616±0.367	-0.211±0.438	0.413515	0.593866	-	-	-	-	-	22.1978	22.8469	23.3555	23.5414	22.1957	-	23.7081	24.0042	23.6533	23.8386	22.8958	23.5863	24.2554	23.4306
B2RYG3	Vps9d1	-	-	-	1	70.989	647	1.5391	3	1	1	1	1	1	0.5	0.5	-	-	-	-	-	-	-	-	-	-	-	-	-	-	-	-	-	-	-	-	26.1498	-	-	-	-	-	19.2262	-	-	-
B2RYG6	Otub1	-	-	-	1	31.27	271	215.95	3	3	3	7.25	7.91667	7.66667	0.49	0.51	27.63	27.914	27.744	0.166	0.191	0.17	-0.284±0.194	-0.114±0.182	0.17±0.195	0.41362	0.737453	-	-	-	-	-	-	27.3839	27.6948	27.8117	-	-	27.6246	28.0874	28.0289	-	-	27.5038	27.9522	27.7757
B2RYG8	Elp6	-	-	-	1	29.459	266	5.1486	4	4	4	1.22917	1.125	1.3125	0.48	0.46	22.243	22.011	22.683	0.125	0.099	0.152	0.233±0.154	-0.439±0.188	-0.672±0.173	1.1913	0.192385	-	-	-	-	-	-	-	22.1227	22.3639	-	-	-	22.1065	21.9144	-	-	-	22.5383	22.8268
B2RYI2	Srp68	-	-	-	2	70.491	625	32.097	5	5	5	3.55	3.9	4.45	0.44	0.47	23.422	23.85	24.141	0.303	0.272	0.15	-0.427±0.231	-0.719±0.193	-0.292±0.179	1.89283	0.0981009	-	-	-	-	23.3079	23.9629	22.936	23.3132	23.5909	24.1029	24.0385	23.2435	23.908	23.9551	24.2071	24.4444	23.9579	23.9628	24.1348
B2RYI3, G3V8U3	Dpf2	-	-	-	7	44.084	390	46.385	5	5	5	3.5	3.35	3.2	0.52	0.51	24.758	24.709	24.733	0.048	0.129	0.077	0.05±0.084	0.026±0.057	-0.024±0.092	0.0845422	0.985363	-	-	-	-	24.7783	24.7877	24.7293	24.658	24.8382	24.8834	24.7274	24.4189	24.7153	24.7982	24.7633	24.7728	24.5822	24.6803	24.8654
B2RYI8, F1LX70	Papss1	-	-	-	3	70.786	624	109.71	4	4	4	6.0625	5.52083	5.5625	0.52	0.5	25.684	25.471	25.387	0.436	0.711	0.576	0.213±0.467	0.297±0.419	0.084±0.507	0.0917384	0.926504	-	-	-	-	-	25.5533	25.058	25.8146	26.3098	-	25.571	24.3487	25.9186	26.0452	-	25.7474	24.4037	25.6801	25.7154
B2RYI9, D4AA91	Cers5	-	-	-	2	47.759	413	5.9681	4	5	5	1.5	1.3	1.4	0.52	0.48	23.667	22.812	23.04	0.191	0.65	0.448	0.855±0.383	0.628±0.293	-0.227±0.402	0.962955	0.242957	-	-	-	-	-	23.7531	23.3005	23.874	23.7417	21.7219	22.9524	22.5527	23.6176	23.2175	22.1927	23.3501	22.8319	23.4778	23.3464
B2RYJ1, Q3B7T7	Anapc2	-	-	-	2	95.372	836	4.1179	4	4	4	1	1.25	1.4375	0.41	0.47	20.476	20.867	21.346	0.083	0.12	0.117	-0.391±0.141	-0.87±0.139	-0.479±0.161	1.65286	0.0798076	-	-	-	-	-	20.5569	20.3943	-	-	-	20.9822	20.7515	-	-	-	21.4582	21.2329	-	-
B2RYJ2	Dbr1	↓	↓	-	1	61.818	545	5.2809	4	4	4	1.0625	1.125	1.45833	0.42	0.44	21.858	22.266	25.16	0.096	0.54	0.234	-0.409±0.343	-3.303±0.19	-2.894±0.353	4.54095	0.000266667	yes	yes	yes	-	-	21.7073	-	21.9122	21.9529	-	-	-	21.8257	22.7064	24.804	25.3939	-	25.0131	25.4307
B2RYJ3	Cul4a	-	-	-	1	87.773	759	14.295	4	5	5	1.3125	1.05	1.26667	0.51	0.45	22.613	21.068	21.955	0.057	1.053	1.324	1.545±0.774	0.658±0.913	-0.887±0.877	-	-	-	-	-	-	22.5562	-	-	-	22.6701	19.9924	-	21.1487	-	22.0628	22.8294	20.2002	22.717	-	22.0738
B2RYJ4	Aasdhppt	-	-	-	1	35.816	309	10.882	5	5	5	2	1.95	2.06667	0.49	0.49	24.057	24.036	24.05	0.446	0.32	0.364	0.021±0.298	0.007±0.311	-0.014±0.269	0.00118984	0.99613	-	-	-	-	24.3899	24.3977	23.1274	24.1259	24.2447	24.225	24.5301	23.4383	23.9941	23.9914	24.2177	24.4954	23.3005	24.1691	24.0663
B2RYJ7	Actr1b	-	-	-	1	42.281	376	99.027	5	5	5	4.15	5.05	4.3	0.49	0.54	26.045	26.758	26.293	0.205	0.248	0.258	-0.713±0.187	-0.248±0.191	0.465±0.206	1.9968	0.0873966	-	-	-	-	26.3809	25.9992	26.1965	25.9869	25.66	27.206	26.8835	26.7931	26.4124	26.4926	26.3817	26.68	26.5036	25.9166	25.9832
B2RYK2	Dph1	-	-	-	1	48.104	438	2.1751	2	3	3	1.29167	1.33333	1.11111	0.54	0.55	20.811	20.967	20.584	0.041	0.275	0.338	-0.155±0.263	0.227±0.314	0.383±0.316	0.3405	0.71449	-	-	-	-	-	-	-	20.7703	20.852	-	21.185	-	20.5618	21.1531	-	21.0679	20.3611	20.3226	-
B2RYK3, P18297	Spr	-	-	-	2	28.128	262	2.5113	0	1	1	0	1	1	0	0.5	-	-	-	-	-	-	-	-	-	-	-	-	-	-	-	-	-	-	-	-	-	-	-	-	-	-	19.7123	-	-	-
B2RYK4, Q5EB62	Slc25a46	-	-	-	2	46.21	418	11.157	1	1	2	1	2.25	1.25	0.44	0.64	-	-	-	-	-	-	-	-	-	-	-	-	-	-	-	-	-	-	25.4951	-	-	-	23.3066	-	-	-	18.8301	-	-	-
B2RYL1	Chtf8	-	-	-	1	52.095	533	88.276	5	5	5	6.45	5.55	5.6	0.54	0.5	26.034	25.79	25.681	0.195	0.057	0.152	0.244±0.12	0.354±0.147	0.109±0.098	1.41381	0.352786	-	-	-	-	26.3627	26.252	25.9088	25.7823	25.8653	25.9013	25.7537	25.7142	25.7347	25.8458	25.572	25.8448	25.7195	25.3862	25.8798
B2RYL4, F7F1L0	Armc6	-	-	-	2	50.647	468	41.675	5	5	5	1.43333	1.55	1.4	0.51	0.53	21.962	22.175	21.662	0.204	0.225	0.309	-0.212±0.177	0.3±0.211	0.512±0.218	1.11956	0.300909	-	-	-	-	22.0713	22.3362	21.6095	21.9357	21.859	22.6408	22.2387	22.115	21.8824	21.996	21.6606	22.2667	21.5079	21.1992	21.6778
B2RYL7	Dis3	-	-	-	1	108.75	957	10.74	5	5	4	2.4	2.23333	2.25	0.52	0.5	27.344	27.634	28.481	1.186	1.973	0.746	-0.29±0.865	-1.136±0.672	-0.846±0.872	-	-	-	-	-	-	25.6799	28.6758	27.7713	26.8725	27.7216	25.2114	29.3037	28.46	27.0773	28.1183	-	28.6849	29.3444	27.4075	28.4851
B2RYL8	Ddx41	-	↓	yes	1	69.798	622	6.4112	4	3	2	1.4375	1	1.91667	0.43	0.34	21.663	20.965	21.949	0.107	0.068	0.165	0.697±0.12	-0.286±0.16	-0.984±0.17	2.10865	0.0372319	yes	-	yes	yes	21.8307	21.56	21.5973	-	-	20.8983	-	21.0324	-	-	-	21.7931	22.1049	-	-
B2RYM0	Angel1	-	-	-	1	75.341	667	2.8071	2	1	1	1	1	1	0.5	0.5	-	-	-	-	-	-	-	-	-	-	-	-	-	-	-	-	-	-	21.0291	-	-	-	-	20.9818	-	-	-	-	21.0099	-
B2RYM2	Wipi1	-	-	-	1	48.727	446	2.8684	1	1	0	1	1	0	1	1	-	-	-	-	-	-	-	-	-	-	-	-	-	-	-	-	-	-	-	24.214	-	-	-	-	22.5442	-	-	-	-	-
B2RYM5	Brcc3	-	-	-	1	33.015	291	11.944	5	4	5	1.3	1.5	1.31667	0.5	0.53	23.372	22.99	23.101	0.21	0.098	0.277	0.381±0.151	0.271±0.208	-0.111±0.188	0.85568	0.457473	-	-	-	-	23.2764	23.7243	22.9836	23.5041	23.3697	22.8762	23.1446	-	22.8792	23.0608	23.0849	23.2293	22.6272	-	23.4629
B2RYN0, D3ZFX4	Pgm3	-	-	-	2	59.684	542	45.298	5	5	5	6.3	6.2	7.05	0.47	0.47	25.778	25.768	25.877	0.31	0.273	0.202	0.009±0.233	-0.099±0.211	-0.109±0.196	0.0682897	0.967778	-	-	-	-	25.4959	25.6499	25.4602	25.8718	26.4104	25.6124	25.4016	25.605	25.9338	26.2886	25.8718	25.7339	25.5223	26.0645	26.1932
B2RYN1	Fn3krp	-	-	-	1	34.169	309	16.726	5	5	5	2.11667	2.2	2.55	0.45	0.46	22.962	23.07	23.283	0.399	0.282	0.413	-0.108±0.269	-0.321±0.311	-0.213±0.274	0.270055	0.792637	-	-	-	-	23.3724	22.1369	23.2442	23.0591	22.998	22.701	22.7126	23.3339	23.4913	23.1118	23.3019	22.4515	23.3965	23.7816	23.4851
B2RYN3	Eef1e1	-	-	-	1	19.842	174	7.5269	5	4	5	1.5	1.25	1.41667	0.51	0.47	23.511	22.79	23.421	0.234	0.851	0.256	0.722±0.419	0.09±0.2	-0.632±0.424	0.836765	0.304248	-	-	-	-	23.03	23.5198	23.7806	23.4649	23.7604	21.4974	-	23.3294	22.9172	23.4137	23.0242	23.1422	23.5095	23.8045	23.6255
B2RYN6	Ap1g1	-	-	-	2	91.349	822	74.602	5	5	5	10.3	10.55	10.5	0.5	0.5	27.295	27.384	27.19	0.069	0.051	0.115	-0.089±0.053	0.105±0.082	0.194±0.077	1.239	0.661695	-	-	-	-	27.1707	27.2605	27.4255	27.2745	27.3457	27.2901	27.4121	27.351	27.3844	27.483	27.0414	27.3425	27.0745	27.1171	27.3744
B2RYP0	Rhoc	-	-	-	3	22.036	193	9.5028	4	5	4	1	1	1.125	0.47	0.47	24.674	24.566	24.625	0.289	0.338	0.34	0.108±0.267	0.048±0.279	-0.059±0.282	0.0344221	0.983988	-	-	-	-	-	25.213	24.3987	24.5659	24.5172	24.0749	25.1471	24.4036	24.3787	24.8245	24.3083	25.244	-	24.4258	24.5228
B2RYP3	Fam91a1	-	-	-	1	93.573	838	16.844	5	5	5	2.4	3	2.7	0.47	0.53	23.008	23.408	23.353	0.119	0.185	0.228	-0.4±0.131	-0.345±0.151	0.055±0.172	1.34608	0.300146	-	-	-	-	22.8644	23.0595	22.8114	23.1869	23.116	23.3689	23.3997	23.0538	23.4821	23.7343	23.1045	23.6466	23.1935	23.1174	23.7027
B2RYP4	Snx2	-	-	-	1	58.53	519	44.517	5	5	5	3.75	3.3	4.25	0.47	0.44	24.703	24.813	25.162	0.288	0.255	0.165	-0.11±0.219	-0.459±0.19	-0.349±0.176	1.05369	0.340246	-	-	-	-	24.4487	24.4131	24.5109	24.8771	25.265	24.3628	24.7667	24.741	24.9288	25.2664	25.1115	24.8512	25.1241	25.283	25.4422
B2RYP5, Q9WVR7	Ppm1f	-	-	-	2	49.165	450	10.846	4	3	2	1	1.08333	1.5	0.4	0.42	20.439	20.658	21.05	0.455	0.334	0.121	-0.219±0.459	-0.611±0.413	-0.392±0.316	0.392431	0.603501	-	-	-	-	-	19.9486	-	20.3477	21.02	-	20.3634	-	20.9519	-	-	20.9337	-	21.1663	-
B2RYP6	Luc7l2	-	-	-	1	46.582	392	158.76	4	4	4	4.5	4.4375	4.5625	0.5	0.49	27.172	27.307	27.368	0.129	0.343	0.436	-0.135±0.23	-0.196±0.275	-0.061±0.336	0.105717	0.937051	-	-	-	-	27.0057	27.0357	27.3174	27.3287	-	26.6932	27.4252	27.4368	27.6742	-	26.6165	27.6071	27.4464	27.8018	-
B2RYP9	Pwwp2a	-	-	-	1	57.767	533	9.0256	4	5	4	1	1	1	0.5	0.5	21.404	21.002	21.251	0.32	0.787	0.106	0.402±0.46	0.153±0.213	-0.249±0.43	0.228686	0.792834	-	-	-	-	-	21.2989	21.1715	21.9972	21.1493	19.6656	21.7252	20.9881	21.7048	20.9281	-	21.2104	21.3789	21.352	21.063
B2RYQ1	Actr6	-	-	-	1	45.785	396	5.6645	3	4	4	1.16667	1.125	1.14583	0.5	0.5	-	20.538	21.156	-	0.044	0.128	-	-	-0.618±0.131	-	-	-	-	-	-	-	-	-	21.4881	-	-	20.4939	-	20.5824	-	-	21.0332	-	21.2791	-
B2RYQ2	Ppp2r4	-	-	-	1	36.617	323	39.146	4	4	4	3.0625	2.875	2.9375	0.51	0.49	24.699	24.927	24.778	0.098	0.147	0.259	-0.228±0.12	-0.079±0.179	0.149±0.193	0.378366	0.79195	-	-	-	-	24.6133	-	24.8155	24.5546	24.8111	25.1835	-	24.9568	24.7132	24.8538	25.2001	-	24.7671	24.756	24.3883
B2RYQ5, F1M4T3	Erh	-	-	-	2	12.259	104	205.5	3	3	3	3.25	3.5	2.83333	0.53	0.55	28.534	28.507	28.399	0.088	0.34	0.34	0.027±0.254	0.135±0.254	0.108±0.345	0.0527233	0.969051	-	-	-	-	28.399	-	-	28.566	28.6358	28.0249	-	-	28.6848	28.8115	27.918	-	-	28.7081	28.5699
B2RYR9, Q9Z336	Dynlt1	-	↓	yes	2	12.452	113	166.11	5	5	5	1.35	1.15	1.35	0.5	0.46	22.842	21.606	23.25	0.289	0.366	0.463	1.236±0.271	-0.408±0.295	-1.643±0.341	3.12406	0.00468421	yes	-	yes	yes	22.9463	23.199	22.2211	22.9066	22.937	21.3604	22.0751	21.1062	21.8835	-	23.4776	24.0478	22.5771	23.0892	23.0571
B2RYS0, P35171	Cox7a2	-	-	-	2	9.3529	83	7.5932	5	5	5	2	2	2	0.5	0.5	28.134	28.112	28.198	0.244	0.137	0.24	0.022±0.164	-0.065±0.198	-0.086±0.162	0.0565523	0.980118	-	-	-	-	28.6761	28.0087	28.0219	28.1005	27.8619	28.3719	28.0755	28.2029	28.0294	27.8802	28.6606	28.1858	28.2922	27.844	28.0091
B2RYS3, D3ZST1	Mphosph6	-	-	-	2	19.103	161	3.3792	2	1	0	1.16667	1.66667	0	1	1	22.763	-	-	0.35	-	-	-	-	-	-	-	-	-	-	-	-	22.4573	-	-	23.0692	-	-	-	-	22.3412	-	-	-	-	-
B2RYS6	Prtfdc1	-	-	-	1	25.557	225	7.0248	5	5	5	1.56667	1.53333	1.5	0.51	0.51	23.602	23.641	23.53	0.298	0.138	0.253	-0.04±0.188	0.071±0.223	0.111±0.168	0.0723673	0.96752	-	-	-	-	23.1359	23.6527	23.5505	23.4899	24.1784	23.6692	23.9396	23.4516	23.5237	23.6232	23.3334	23.9838	23.1236	23.5642	23.6452
B2RYS7, F1MA20, Q5RJS9	Rpf1	-	-	-	3	39.968	348	9.4303	5	5	5	1.28333	1.56667	1.26667	0.5	0.55	23.005	23.296	23.359	0.204	0.243	0.177	-0.291±0.198	-0.353±0.178	-0.062±0.19	0.691276	0.551458	-	-	-	-	23.3643	-	23.053	22.8199	22.7835	23.6782	23.3878	23.3728	23.2242	22.8186	-	23.4972	23.478	23.4524	23.007
B2RYS8	Ndufb8	-	-	-	1	21.959	186	17.804	4	4	4	1.75	1.89583	2.125	0.45	0.47	25.298	25.616	25.567	0.219	0.408	0.493	-0.318±0.285	-0.27±0.322	0.048±0.38	0.219456	0.823222	-	-	-	-	25.6569	25.2253	-	25.341	24.9679	26.2599	25.7442	-	25.2307	25.2285	26.3491	25.6344	-	25.2574	25.0285
B2RYS9	Trmt112	-	-	-	1	14.127	125	10.697	5	5	5	1.3	1.1	1.35	0.49	0.45	23.847	23.45	23.736	0.364	0.261	0.194	0.396±0.25	0.111±0.231	-0.286±0.188	0.636736	0.548582	-	-	-	-	23.6038	23.3434	23.6665	24.1934	24.4269	23.3552	23.3709	22.9993	23.6348	23.892	23.6626	23.9274	23.3334	23.7868	23.9698
B2RYT0, M0R3S1	Mrps21, LOC100911433	-	-	-	2	10.6	87	3.0755	3	3	3	1	1	1	0.5	0.5	21.897	21.663	21.829	0.216	0.161	0.379	0.234±0.205	0.068±0.313	-0.166±0.295	0.156644	0.892381	-	-	-	-	-	-	22.104	22.0111	21.5765	-	-	21.8353	21.7331	21.4208	-	-	22.3616	21.6049	21.5204
B2RYT5, D3ZYX8	Cox7a2l	-	-	-	2	12.651	113	58.86	1	1	1	2.75	3.75	4.25	0.39	0.47	-	-	-	-	-	-	-	-	-	-	-	-	-	-	-	-	-	-	-	26.6059	-	-	-	-	26.9206	-	-	-	-	26.8406
B2RYT7	Hdhd3	-	-	-	1	27.794	251	1.4582	0	2	1	0	1	1	0	0.5	-	-	-	-	-	-	-	-	-	-	-	-	-	-	-	-	-	-	-	-	-	-	20.6488	-	-	-	-	20.2438	-	-
B2RYT9, D4A601	Taco1	-	-	-	2	32.754	295	16.727	2	2	3	1.5	1	1	0.6	0.5	-	-	-	-	-	-	-	-	-	-	-	-	-	-	-	-	22.2743	-	-	-	-	22.0513	-	-	-	-	23.1273	-	-	-
B2RYU2, P23358, D3ZJE2, M0R4B6	Rpl12, Rpl12-ps1	-	-	-	7	17.845	165	189.79	2	2	2	4.75	4.875	5	0.49	0.49	26.181	26.029	26.077	0.069	0.046	0.127	0.151±0.082	0.104±0.14	-0.047±0.131	0.287597	0.88403	-	-	-	-	-	-	-	26.1128	26.2482	-	-	-	26.0754	25.9827	-	-	-	25.9544	26.1985
B2RYU3	Atraid	-	-	-	1	24.321	226	6.9295	0	0	1	0	0	1	0	0	-	-	-	-	-	-	-	-	-	-	-	-	-	-	-	-	-	-	-	-	-	-	-	-	-	-	19.5952	-	-	-
B2RYU7	Cbx5	-	-	-	1	22.186	191	37.48	5	5	5	2.9	3.05	3.15	0.48	0.49	25.93	25.8	25.946	0.383	0.524	0.191	0.13±0.343	-0.016±0.238	-0.146±0.294	0.063291	0.964639	-	-	-	-	25.8053	25.445	25.5569	26.4307	26.4135	24.7844	25.7197	26.0104	26.2892	26.1977	25.5842	25.8936	25.9222	26.2732	26.0582
B2RYU9	Smim11	-	-	-	1	6.4577	55	4.3963	5	5	5	1.1	1.05	1.05	0.51	0.5	22.928	22.773	22.659	0.53	0.406	0.503	0.154±0.352	0.269±0.38	0.115±0.343	0.120164	0.910249	-	-	-	-	22.2397	23.6567	22.4613	23.4522	22.8287	22.7194	23.2092	22.0664	23.2677	22.6047	22.4096	23.212	21.7792	23.1402	22.7536
B2RYV5, G3V6C3	RGD1562502, Pbdc1	-	-	-	2	22.063	194	59.513	4	4	4	4.5	4.5	4.125	0.52	0.52	25.439	25.552	25.45	0.243	0.175	0.262	-0.113±0.195	-0.011±0.23	0.103±0.204	0.0752855	0.967152	-	-	-	-	25.1791	-	25.4013	25.2872	25.8893	25.4422	-	25.3117	25.6031	25.8525	25.5354	-	25.1063	25.2795	25.8782
B2RYW7	Srp14	-	-	-	1	12.51	110	34.558	5	5	5	2.85	2.65	2.4	0.54	0.52	25.213	24.991	24.822	0.179	0.156	0.248	0.222±0.142	0.39±0.178	0.168±0.171	1.00858	0.423562	-	-	-	-	24.8723	25.3922	25.1577	25.1596	25.4825	24.945	25.151	24.6875	24.9471	25.2226	24.7133	25.3492	24.6216	24.5465	24.8815
B2RYW8	Minos1	-	-	-	1	8.5498	76	16.667	3	4	3	1.16667	1.25	1.41667	0.45	0.47	24.806	24.067	24.825	0.388	0.092	0.254	0.739±0.24	-0.02±0.332	-0.758±0.175	1.61807	0.0892607	-	-	-	-	24.2612	-	25.1098	25.0458	-	23.9192	24.1684	24.0027	24.1772	-	-	25.1204	24.8805	24.4745	-
B2RYW9	Fahd2	-	-	-	1	34.581	313	113.14	3	3	3	8	7.58333	7.58333	0.51	0.5	26.694	26.725	26.445	0.261	0.244	0.192	-0.031±0.265	0.248±0.242	0.28±0.233	0.297277	0.783469	-	-	-	-	-	-	27.0275	26.6948	26.3584	-	-	27.0236	26.7554	26.3961	-	-	26.7338	26.2584	26.3429
B2RYX0, M0R9L0	Naca	-	-	-	2	23.384	215	153.28	2	2	2	3.75	3.75	3.875	0.49	0.49	26.973	27.134	27.071	0.141	0.052	0.259	-0.161±0.144	-0.098±0.271	0.063±0.241	0.10408	0.943942	-	-	-	-	26.8389	-	-	27.1073	-	27.1858	-	-	27.0824	-	27.3066	-	-	26.8361	-
B2RYX1	Uqcr10	-	-	-	1	7.4614	64	12.022	5	5	4	1	1	1.3125	0.43	0.43	23.001	22.721	23.245	0.288	0.467	0.318	0.281±0.323	-0.244±0.27	-0.525±0.33	0.560892	0.524705	-	-	-	-	-	22.4703	23.2542	23.2261	23.0551	21.7742	22.6981	23.0321	22.9699	23.1281	-	22.8715	23.7106	23.4401	22.9585
B2RZ08	Tmem263	-	-	-	1	11.549	115	20.596	5	5	5	3.25	3.25	3.3	0.5	0.5	26.711	26.804	26.627	0.204	0.253	0.288	-0.093±0.188	0.084±0.202	0.177±0.219	0.15942	0.916423	-	-	-	-	26.6415	26.7993	26.4696	26.5136	27.1309	26.9958	26.576	26.3877	26.8583	27.2007	27.0057	26.7421	26.0697	26.48	26.8364
B2RZ09, P0C5H9	Manf	-	-	-	2	20.388	179	117.29	3	3	3	7.33333	7.08333	7.16667	0.51	0.5	28.273	28.378	28.426	0.513	0.092	0.134	-0.105±0.352	-0.153±0.36	-0.047±0.128	0.0575786	0.966109	-	-	-	-	27.592	-	-	28.7069	28.5198	28.3556	-	-	28.5147	28.2643	28.4433	-	-	28.597	28.2363
B2RZ12	Imp3	-	-	-	1	21.66	184	2.4575	5	5	5	1	1	1.05	0.49	0.49	22.087	22.073	22.083	0.225	0.2	0.13	0.014±0.176	0.004±0.153	-0.01±0.142	0.00180263	0.995958	-	-	-	-	22.1808	22.3841	21.7968	22.3172	21.7572	21.8224	22.3982	21.79	22.2358	22.1197	22.0303	22.3478	21.8578	22.0993	22.0796
B2RZ14, F1M8F0	Rbm7	-	-	-	2	22.945	199	4.3439	4	4	5	1.64583	1.5625	1.53333	0.52	0.5	24.322	24.222	24.228	0.073	0.438	0.429	0.1±0.308	0.095±0.309	-0.005±0.396	0.021838	0.986584	-	-	-	-	-	-	24.324	24.4225	24.2203	-	-	23.7876	24.8047	24.0745	24.1983	-	23.6165	24.8766	24.2194
B2RZ26	Pcgf3	-	-	-	1	28.046	241	2.3367	0	0	2	0	0	1	0	0	-	-	19.981	-	-	0.566	-	-	-	-	-	-	-	-	-	-	-	-	-	-	-	-	-	-	-	20.4386	19.5236	-	-	-
B2RZ27	Sh3bgrl3	-	-	-	1	10.477	93	3.8715	2	2	2	1	1	1	0.5	0.5	22.638	22.691	23.196	0.07	0.002	0.681	-0.053±0.069	-0.559±0.535	-0.506±0.53	0.332421	0.656344	-	-	-	-	-	-	-	22.5687	22.7062	-	-	-	22.6926	22.6885	-	-	-	23.7262	22.6661
B2RZ28	Fbxo28	-	-	-	2	41.073	368	65.609	5	5	5	3	2.85	3.4	0.47	0.46	25.755	25.722	25.815	0.305	0.118	0.271	0.033±0.186	-0.059±0.231	-0.092±0.171	0.0483301	0.980494	-	-	-	-	26.1581	26.1399	25.4214	25.3486	25.7074	25.8689	25.9179	25.5722	25.6606	25.5909	25.8603	26.3287	25.501	25.4864	25.8962
B2RZ33, G3V7X3	Nck1	↑	↑	-	2	42.876	377	22.433	5	5	3	1.23333	1.3	1.38889	0.47	0.48	22.772	23.086	21.623	0.269	0.142	0.066	-0.314±0.179	1.149±0.26	1.463±0.148	3.39431	0.00433333	yes	yes	yes	-	-	22.9638	22.5148	22.4524	23.1571	23.1945	22.8194	23.3263	23.0022	23.0869	-	21.6879	-	-	21.5577
B2RZ37	Reep5	-	-	-	1	21.431	189	16.134	5	5	5	2.55	2.6	2.9	0.47	0.47	26.749	26.377	26.647	0.349	0.109	0.175	0.372±0.204	0.103±0.219	-0.269±0.124	0.783492	0.510682	-	-	-	-	26.4878	26.5024	26.3631	27.3809	27.0126	26.1424	26.3486	26.3938	26.5369	26.4651	26.4893	26.9877	26.6928	26.6834	26.3796
B2RZ42	Fam150b	-	-	-	1	17.428	151	5.3487	5	5	4	1.25	1.11667	1.3125	0.49	0.46	24.039	24.044	23.521	0.256	0.181	0.3	-0.006±0.197	0.518±0.235	0.524±0.224	1.18525	0.247632	-	-	-	-	24.5879	23.9106	24.0396	23.7151	23.9403	24.1277	24.1166	24.2389	23.6943	-	23.8591	23.8301	23.262	23.1315	-
B2RZ62, G3V9Y9	Ap3s1	-	-	-	2	18.771	162	28.754	5	5	5	2.15	1.95	2.31667	0.48	0.46	24.364	24.083	24.063	0.13	0.256	0.365	0.281±0.167	0.3±0.216	0.019±0.249	0.490681	0.671663	-	-	-	-	24.5277	24.2762	24.5757	24.1783	24.2605	24.1068	24.1753	24.5664	23.8527	23.7125	24.4617	24.0054	24.5723	23.5286	23.7483
B2RZ66	Srp19	-	-	-	1	16.138	144	108.05	5	5	5	1.4	1.15	1.4	0.5	0.45	22.722	22.378	22.524	0.116	0.172	0.259	0.344±0.125	0.197±0.164	-0.146±0.18	0.869508	0.515909	-	-	-	-	22.7845	22.5458	22.6168	22.7053	22.9554	22.5847	22.0593	22.616	22.3005	22.3297	22.91	22.4861	22.1517	22.8112	22.2618
B2RZ68	Dcaf7	-	-	-	1	38.926	342	142.16	5	5	5	6.35	6.65	6.2	0.51	0.52	27.843	27.737	27.74	0.224	0.267	0.216	0.106±0.201	0.103±0.182	-0.003±0.198	0.0830234	0.965197	-	-	-	-	27.7783	27.4387	27.7411	28.1278	28.1297	27.5365	27.2549	27.8043	28.0506	28.0389	27.6325	27.385	27.6293	27.9761	28.0771
B2RZ69	Hexim2	-	-	-	1	35.515	313	2.952	2	1	2	1.5	1	1	0.6	0.5	-	-	21.561	-	-	0.191	-	-	-	-	-	-	-	-	-	-	-	-	21.9952	-	-	-	-	20.6905	-	-	-	21.7395	21.3827	-
B2RZ72	Arpc4	-	-	-	1	19.667	168	204.15	1	1	1	7.25	6.75	7.25	0.5	0.48	-	-	-	-	-	-	-	-	-	-	-	-	-	-	-	-	-	28.1512	-	-	-	-	28.2164	-	-	-	-	27.8676	-	-
B2RZ74, D3Z8H0	Snrnp70	-	-	-	2	52.133	451	89.216	3	3	3	7.33333	7.41667	6.75	0.52	0.52	27.88	27.643	27.917	0.296	0.258	0.179	0.237±0.288	-0.037±0.256	-0.274±0.235	0.255564	0.816668	-	-	-	-	27.5008	-	27.89	28.248	-	27.3053	-	27.6566	27.967	-	27.6625	-	27.956	28.1323	-
B2RZ76, E9PTT7	Dhrsx	-	-	-	2	33.375	312	6.5052	5	3	4	1.23333	1	1.25	0.5	0.44	20.738	20.636	20.845	0.128	0.072	0.444	0.102±0.113	-0.107±0.279	-0.209±0.317	0.13279	0.919238	-	-	-	-	-	20.9189	20.584	20.5941	20.8531	-	20.6678	20.5239	20.7153	-	-	20.6389	20.1893	21.2624	21.2885
B2RZ78, B2RZ78-2	Vps29	-	-	-	2	20.468	182	55.874	4	4	4	6.125	5.9375	5.875	0.51	0.5	28.15	28.159	28.266	0.11	0.127	0.172	-0.009±0.115	-0.116±0.137	-0.107±0.144	0.19554	0.930886	-	-	-	-	-	28.0506	28.0133	28.1929	28.3442	-	27.9268	28.1398	28.2416	28.3285	-	28.0833	28.0521	28.4566	28.4725
B2RZ79	Iscu	-	-	-	1	17.967	167	61.705	5	5	5	2.5	2.6	2.9	0.46	0.47	25.089	24.901	25.346	0.225	0.312	0.186	0.188±0.219	-0.257±0.171	-0.445±0.207	0.905593	0.413598	-	-	-	-	24.741	25.0317	25.129	25.5469	24.9979	24.7984	24.9989	25.0224	25.3776	24.3067	25.2599	25.4427	25.6834	25.3303	25.013
B2RZ89	Slc25a33	-	-	-	1	35.262	320	37.628	3	3	4	1.08333	1.25	1.3125	0.45	0.49	20.94	-	21.605	0.179	-	0.865	-	-0.665±0.682	-	-	-	-	-	-	-	-	21.1075	20.7716	-	-	-	-	21.8634	-	-	-	21.5753	21.7071	22.6664	20.4693
B2RZ96	Ube2r2	-	-	-	1	27.166	238	13.546	5	5	5	1.55	1.45	1.85	0.46	0.44	24.927	24.667	25.112	0.394	0.647	0.143	0.261±0.387	-0.185±0.231	-0.446±0.333	0.385818	0.673338	-	-	-	-	24.2032	24.8591	24.8926	25.1909	25.4911	23.4028	24.799	24.941	25.1859	25.0048	24.8758	25.1095	24.9896	25.372	25.2146
B2RZ97, F1LRJ0	Kcmf1	-	-	-	2	41.805	381	323.31	5	5	5	1.85	2.2	2.15	0.46	0.51	24.012	24.313	24.295	0.196	0.201	0.38	-0.301±0.165	-0.282±0.238	0.018±0.239	0.479103	0.67427	-	-	-	-	23.7066	24.2503	24.311	23.8909	23.9022	23.8672	24.486	24.4485	24.49	24.274	23.5329	24.7123	24.6154	24.3582	24.2544
B2RZA2, M0R8C5, D4AA56	Eri3	-	-	-	3	32.569	292	17.886	5	5	5	2.75	2.75	2.75	0.5	0.5	24.839	25.318	25.018	0.522	0.203	0.272	-0.479±0.296	-0.179±0.312	0.3±0.196	0.605616	0.524873	-	-	-	-	25.5082	25.1501	24.7147	24.9338	23.8902	25.6726	25.047	25.4033	25.4114	25.0559	25.3443	25.3661	24.9816	24.8586	24.5403
B2RZA9	Ube2l3	-	-	-	1	17.861	154	187.75	3	3	3	5.16667	5.16667	5.33333	0.49	0.49	27.328	27.226	27.305	0.243	0.26	0.163	0.102±0.264	0.023±0.22	-0.078±0.23	0.0423841	0.980653	-	-	-	-	-	-	26.9929	27.3761	27.6143	-	-	26.8613	27.3037	27.5138	-	-	27.0906	27.2975	27.5254
B2RZB5	Chmp2a	-	-	-	1	25.134	222	160.42	5	5	5	2.45	2.65	3.05	0.45	0.46	26.792	26.729	27.075	0.266	0.47	0.311	0.064±0.292	-0.282±0.232	-0.346±0.304	0.357133	0.727538	-	-	-	-	26.4945	26.4861	26.671	27.1938	27.1167	26.1848	26.0712	27.0108	27.2455	27.1306	26.858	26.4865	27.3747	27.329	27.3256
B2RZB6	Lsm8	-	-	-	1	10.403	96	73.393	4	4	5	2.1875	2.1875	1.9	0.54	0.54	23.401	23.255	23.037	0.181	0.218	0.64	0.146±0.186	0.364±0.377	0.218±0.383	0.253563	0.78585	-	-	-	-	-	23.0422	23.506	23.5206	23.5349	-	23.0796	23.0156	23.6489	23.2751	21.8738	23.4904	22.9444	23.1638	23.7105
B2RZB7	Snrpd1	-	-	-	1	13.281	119	34.887	5	5	5	2.75	2.6	2.65	0.51	0.5	25.249	25.032	24.994	0.263	0.297	0.473	0.217±0.226	0.255±0.292	0.038±0.301	0.209017	0.861175	-	-	-	-	25.2999	25.3317	24.7291	25.2184	25.6654	24.8919	25.5041	24.4978	25.0405	25.2234	25.401	25.5693	24.1734	24.7293	25.0963
B2RZC1, P04916	Rbp4	-	-	-	2	23.22	201	34.535	1	1	2	1	1	1	0.5	0.5	-	-	-	-	-	-	-	-	-	-	-	-	-	-	-	20.9928	-	-	-	-	-	-	24.0942	-	-	-	19.5222	-	-	-
B2RZC6, Q7TP98	Ilf2	-	-	-	2	43.062	390	167.95	5	5	5	9.75	10.15	9.5	0.51	0.52	27.421	27.634	27.331	0.091	0.094	0.198	-0.213±0.081	0.09±0.129	0.303±0.13	1.22717	0.454676	-	-	-	-	27.431	27.3292	27.6018	27.279	27.4617	27.4987	27.6865	27.8326	27.5897	27.5619	26.9477	27.6296	27.4484	27.2106	27.4183
B2RZD1	Sec61b	-	-	-	1	9.9884	96	32.129	5	5	5	2	2	2	0.5	0.5	27.182	27.123	27.317	0.14	0.241	0.189	0.058±0.163	-0.135±0.14	-0.194±0.178	0.311336	0.852816	-	-	-	-	27.0867	27.404	26.9706	27.3589	27.0881	26.6216	27.1152	27.1141	27.3616	27.4042	27.0925	27.0853	27.6163	27.541	27.2506
B2RZD6	Ndufa4	-	-	-	1	9.3267	82	156.39	2	2	2	5.25	5.125	6	0.47	0.46	31.09	30.963	31.084	0.041	0.035	0.001	0.127±0.054	0.006±0.041	-0.121±0.035	0.976044	0.774445	-	-	-	-	-	-	-	31.1314	31.0486	-	-	-	30.9984	30.9282	-	-	-	31.0858	31.0828
B2RZD7	Lyrm9	-	-	-	1	9.3787	78	1.9229	2	1	2	1	1	1	0.5	0.5	-	-	-	-	-	-	-	-	-	-	-	-	-	-	-	-	-	-	21.9106	-	-	-	-	20.9973	-	-	-	-	21.8813	-
B3DM86, Q7TP44	Srxn1	-	-	-	2	14.194	135	81.307	5	5	5	3.7	3.8	3.9	0.49	0.49	27.098	26.758	27.206	0.327	0.322	0.141	0.34±0.256	-0.108±0.201	-0.448±0.199	0.828854	0.427906	-	-	-	-	27.643	27.0733	26.8995	26.5649	27.3085	26.1644	26.737	26.8342	26.7565	27.2978	26.9895	27.1113	27.2881	27.1538	27.4886
B3DM90, Q8CGU6	Ncstn	-	-	-	2	67.169	602	87.504	3	5	4	1.08333	1.11667	1.20833	0.47	0.48	22.9	-	22.593	0.063	-	0.161	-	0.307±0.164	-	-	-	-	-	-	-	-	-	22.9625	22.8381	-	-	-	23.0479	-	-	-	-	22.745	22.4407	-
B3DM93, Q9JID1-2, Q9JID1	Pdcd4	-	-	-	3	51.736	469	4.717	3	5	4	1	1.15	1.25	0.44	0.48	22.131	22.746	22.465	0.159	0.296	0.077	-0.615±0.241	-0.333±0.121	0.281±0.196	1.39599	0.195271	-	-	-	-	-	22.3569	-	22.1026	21.934	22.7391	23.2524	22.3012	22.489	22.9474	22.536	-	22.5176	22.4986	22.3056
B3DM96, P80201	Acvr1	-	-	-	2	57.194	509	2.9882	4	4	4	1.08333	1.125	1	0.52	0.53	23.41	23.485	-	0.249	0.767	-	-0.075±0.441	-	-	-	-	-	-	-	-	23.6419	-	23.4634	23.5915	22.9413	22.6378	22.9445	24.3375	24.0203	-	-	-	-	-	23.0016
B3DMA0	Tp53i11	-	-	-	1	20.939	189	5.7565	5	5	5	1.1	1.18333	1.05	0.51	0.53	24.245	24.326	24.168	0.287	0.226	0.162	-0.081±0.209	0.077±0.19	0.158±0.163	0.147912	0.930621	-	-	-	-	24.3701	24.6911	24.3161	24.1514	23.6948	24.3008	24.3668	24.7979	24.1105	24.0529	23.8307	24.196	24.226	24.4317	24.156
B3DMA1	Atxn2l	-	-	-	1	112.85	1072	323.31	5	5	5	18.15	18.9	18	0.5	0.51	28.952	28.909	28.784	0.184	0.122	0.166	0.043±0.132	0.168±0.147	0.125±0.124	0.342546	0.866184	-	-	-	-	28.7936	28.7232	28.862	29.0547	29.3268	28.8768	28.7564	28.7491	29.0779	29.0857	28.5848	28.8183	28.5323	28.9472	29.0382
B3DMA2	Acad11	-	-	-	1	87.37	779	3.9245	4	3	4	1.08333	1	1.16667	0.48	0.46	22.417	22.401	-	0.128	0.2	-	0.016±0.19	-	-	-	-	-	-	-	-	-	22.2282	-	22.572	22.4511	-	-	22.587	22.2148	-	-	22.8626	-	-	-
B3DMA5	Cnot7	↓	↓	yes	1	32.718	285	12.602	5	5	5	1.11667	1.3	1.4	0.44	0.48	21.37	22.091	22.561	0.169	0.276	0.201	-0.722±0.234	-1.191±0.184	-0.47±0.204	2.95821	0.0118689	yes	yes	yes	yes	-	-	21.1102	21.5084	21.4912	-	21.9427	21.8813	22.6166	21.9251	22.3859	22.4441	22.5205	22.4292	23.0269
B3GNI6-3, B3GNI6, B3GNI6-2	Sept11	-	-	-	3	48.964	425	323.31	1	1	1	6	5.75	5.25	0.53	0.52	-	-	-	-	-	-	-	-	-	-	-	-	-	-	-	-	-	-	27.9037	-	-	-	-	27.7261	-	-	-	-	28.1631	-
B3IYD2, Q6BBI8	Ufc1	-	↓	yes	2	11.377	93	2.6619	5	5	5	1.3	1.5	1.55	0.46	0.49	26.054	24.532	26.139	0.35	0.161	0.361	1.521±0.216	-0.086±0.278	-1.607±0.221	4.55254	0.0012	yes	-	yes	yes	25.743	26.1769	25.883	25.712	26.754	24.4806	24.3481	24.3287	24.6808	24.8235	26.1931	26.2273	25.7859	25.6822	26.8086
B3STU0, Q5BJS9	Morn4	-	-	-	2	16.238	146	3.6647	5	5	5	1.3	1.06667	1.06667	0.55	0.5	22.367	21.877	21.954	0.161	0.127	0.307	0.49±0.123	0.412±0.198	-0.077±0.189	1.4877	0.221567	-	-	-	-	22.5187	22.4263	22.0013	22.5247	22.3622	21.7903	21.8056	21.7239	22.1654	21.8995	22.5352	21.8994	21.8385	21.4686	22.0293
B3SVE9, Q64232	Tecr	-	-	-	2	36.122	308	44.382	3	3	3	7.83333	8.41667	8.66667	0.47	0.49	28.394	28.624	28.481	0.282	0.055	0.222	-0.229±0.212	-0.087±0.266	0.143±0.173	0.220621	0.873359	-	-	-	-	-	28.0638	-	28.7757	28.3434	-	28.5909	-	28.7123	28.568	-	28.4002	-	28.802	28.2413
B3Y999, M9TEK6, E0A0C7, E0A016, E0A075, L0L4L8, A0A097PE40, S5RKC8, R9TKN1, Q8SEY9, Q8HIC4, Q5UAI7, Q06Q99, L0N495, L0N490, L0N311, L0N1V8, H6RXT5, H2KXA0, F8QU37, F2Q6S6, D6NSS7, D6NSS6, D6NSR9, D6NSR8, D6NSR7, D6NSR3, D6NSR2, D6NSR1, D6NSQ8, D6NSQ6, D6NSQ3, D6NSQ0, D6NSP8, D6NSP7, D6NSP6, D6NSP5, D6NSP4, D6NSP2, D6NSP0, B0M1Q8, A0A0A1FZ42, A0A096XNM4, Q9G898, P00159, C7EMI4, U3M4V1, H8Y1J4, A4U…	cytb, CYTB, Mt-cytb, CYB, Mt-Cyb, cyt b	-	-	-	57	28.377	251	3.5833	5	5	5	1.3	1.51667	1.65	0.44	0.48	25.298	25.675	25.385	0.577	0.59	0.691	-0.376±0.419	-0.086±0.449	0.29±0.452	0.168756	0.858267	-	-	-	-	26.2058	25.4853	25.4732	24.7935	24.5341	26.4691	26.0565	25.8475	25.1912	24.81	25.9007	25.6978	26.1221	24.8865	24.3157
B3Y9H3, D3ZEP6, P05943	S100a10	-	-	-	3	11.075	95	2.2554	3	2	2	1.11111	1	1	0.53	0.5	24.631	23.972	24.143	0.054	0.005	0.51	0.659±0.057	0.489±0.318	-0.17±0.42	0.8391	0.295208	-	-	-	-	-	24.5838	24.5911	-	24.7185	-	-	-	23.977	23.9674	-	-	-	23.7224	24.5627
B4F757, Q6SA80	Rnd3	-	-	-	2	27.368	244	187.66	5	5	5	5.05	5.25	5.15	0.5	0.5	27.067	26.84	26.891	0.137	0.273	0.473	0.227±0.177	0.176±0.263	-0.05±0.294	0.190372	0.880337	-	-	-	-	26.7841	27.1293	27.0342	27.0919	27.2962	26.4654	27.3009	26.5263	27.0201	26.889	26.3494	27.7329	26.4133	27.0028	26.9554
B4F764, Q4KM65	Nudt21	-	-	-	2	26.24	227	37.534	5	5	5	5.15	5.85	5.85	0.47	0.5	26.672	26.848	26.818	0.247	0.138	0.223	-0.177±0.165	-0.147±0.193	0.03±0.154	0.251255	0.879846	-	-	-	-	26.9579	26.8879	26.1519	26.6197	26.7405	26.9469	26.9144	26.5186	26.9729	26.8883	27.0372	27.1343	26.4053	26.6836	26.831
B4F765	Ift27	-	-	-	1	20.796	186	1.4502	3	5	3	1.08333	1.15	1.16667	0.48	0.5	21.859	21.926	21.998	0.192	0.19	0.348	-0.066±0.184	-0.139±0.289	-0.072±0.235	0.065415	0.967144	-	-	-	-	-	21.7674	-	21.6642	22.146	21.8277	21.6904	21.9033	21.8549	22.3514	-	22.1368	-	21.5147	22.3419
B4F770	Ccdc28b	-	-	-	1	22.091	200	7.3031	1	3	2	1	1	1	0.5	0.5	-	-	-	-	-	-	-	-	-	-	-	-	-	-	-	-	-	-	-	-	-	-	20.4942	-	-	-	20.6605	-	-	-
B4F772	Hspa4l	-	-	-	1	94.22	838	60.79	5	5	5	6	6.6	6.6	0.48	0.5	25.458	25.702	25.528	0.281	0.2	0.282	-0.244±0.198	-0.07±0.226	0.173±0.199	0.297666	0.818359	-	-	-	-	24.9126	25.8726	25.4104	25.4409	25.6521	25.7161	26.145	25.6273	25.5056	25.5132	25.138	25.968	25.8283	25.4459	25.2605
B4F773, P0C5X8	Ttyh1	-	-	-	2	49.032	450	234.7	5	5	5	7.6	7.45	7.85	0.49	0.49	29.072	28.897	28.939	0.228	0.174	0.238	0.175±0.168	0.133±0.191	-0.043±0.172	0.221161	0.890115	-	-	-	-	28.6213	28.9639	29.2636	29.3812	29.1307	28.5827	29.0406	28.7675	29.1736	28.9195	28.7135	29.0656	28.5572	29.3409	29.0196
B4F774	Gdap1l1	-	-	-	1	41.697	366	228.23	5	5	5	7.85	8.6	8.15	0.49	0.51	27.146	27.414	27.247	0.184	0.168	0.267	-0.268±0.148	-0.1±0.187	0.167±0.182	0.480722	0.728535	-	-	-	-	26.8305	27.3838	26.9893	27.3852	27.1423	27.5575	27.734	27.2305	27.3195	27.2282	26.7833	27.6862	27.3566	27.3469	27.0599
B4F775	Gopc	-	-	-	1	34.167	308	26.553	4	4	5	2.10417	2.4375	1.75	0.55	0.58	24.253	24.78	24.341	0.086	0.232	0.438	-0.527±0.162	-0.088±0.269	0.439±0.302	0.867937	0.35392	-	-	-	-	24.2662	24.3409	-	24.0811	24.3235	24.8687	25.1503	-	24.4446	24.6565	24.302	25.082	24.1108	-	23.8704
B4F779	Appl2	-	↓	yes	1	74.116	662	11.991	5	4	5	1.56667	1.45833	1.38333	0.53	0.51	23.671	22.096	23.859	0.195	0.346	0.31	1.575±0.237	-0.188±0.209	-1.763±0.294	3.98373	0.00251429	yes	-	yes	yes	23.7578	23.4287	23.9968	23.3904	23.7812	22.252	22.4253	-	-	21.6108	23.3616	24.2397	24.2703	23.734	23.6877
B4F782	Sdccag3	-	-	-	1	26.524	240	2.7065	3	2	2	1	1	1	0.5	0.5	-	-	21.835	-	-	0.83	-	-	-	-	-	-	-	-	-	-	-	-	-	21.1978	-	-	-	21.284	-	-	-	-	21.2187	22.4514
B4F784	Shq1	-	-	-	1	67.737	603	1.6449	1	0	1	1	0	1	0.5	0	-	-	-	-	-	-	-	-	-	-	-	-	-	-	-	-	-	-	26.7956	-	-	-	-	-	-	-	19.9922	-	-	-
B4F786	Cd2bp2	-	-	-	1	37.54	340	3.906	3	3	2	1	1.33333	1.5	0.4	0.47	22.848	-	22.557	0.151	-	0.162	-	0.292±0.189	-	-	-	-	-	-	-	23.0228	22.626	-	-	22.8955	-	22.6773	-	-	-	-	22.71	22.4032	-	-
B4F795	Slc44a2	-	-	-	1	79.896	705	9.4818	5	5	5	2.45	2.25	2.26667	0.52	0.5	23.954	23.489	23.477	0.365	0.406	0.436	0.465±0.298	0.478±0.308	0.013±0.321	0.60007	0.498867	-	-	-	-	23.4666	24.4087	23.4739	24.2231	24.1994	23.3549	24.0288	22.742	23.8043	23.5157	22.7218	24.1159	23.6508	23.6445	23.2494
B4F7A2, F1M943	Armc8	-	-	-	2	75.301	672	43.492	5	5	5	2.5	2.55	2.55	0.5	0.5	23.603	23.164	23.574	0.331	0.41	0.434	0.439±0.288	0.029±0.297	-0.41±0.321	0.51826	0.566338	-	-	-	-	23.2019	23.122	23.8926	24.0154	23.784	22.7867	23.1554	23.7959	23.4934	22.5875	23.3565	24.2054	23.643	23.8412	22.825
B4F7A3	Lgalsl	-	-	-	1	18.955	172	7.7513	2	1	2	1	1	1.16667	0.46	0.46	-	-	-	-	-	-	-	-	-	-	-	-	-	-	-	-	-	-	-	-	-	21.1986	-	-	-	-	23.4851	-	-	-
B4F7A7	Cep57	-	-	-	1	57.04	499	8.6881	5	5	4	1.5	1.35	1.20833	0.55	0.53	21.465	23.116	22.595	0.008	0.932	0.553	-1.651±0.713	-1.131±0.476	0.52±0.571	0.997967	0.15383	-	-	-	-	-	21.4568	21.4725	-	-	-	22.1542	23.2136	22.7101	24.385	21.8427	23.3937	22.6159	-	22.5286
B4F7A9	Csnk2a2	-	-	-	1	41.201	350	212.36	5	5	5	6.4	6.8	7	0.48	0.49	26.694	26.549	26.671	0.219	0.126	0.337	0.145±0.149	0.023±0.227	-0.122±0.202	0.133923	0.938169	-	-	-	-	26.2568	26.5536	26.9252	26.9019	26.8318	26.2878	26.4802	26.7292	26.6143	26.6344	25.9343	26.916	26.8665	26.7237	26.9139
B4F7B4, F1LMK2	Trim41	-	-	-	2	61.229	534	5.7158	4	5	3	1.35417	1.23333	1.44444	0.48	0.46	23.066	22.869	22.679	0.528	0.453	1.406	0.197±0.435	0.388±0.808	0.191±0.681	-	-	-	-	-	-	22.4554	-	-	23.6795	23.0643	22.1141	-	22.9911	23.3918	22.9803	-	-	-	23.574	21.783
B4F7B6	Bmi1	-	-	-	1	36.503	324	39.883	5	5	5	2.4	2.35	2.15	0.53	0.52	25.672	25.383	25.482	0.578	0.318	0.374	0.289±0.344	0.19±0.359	-0.099±0.272	0.169559	0.87661	-	-	-	-	24.7888	25.4737	25.6171	26.6026	25.8794	24.7162	25.3745	25.5971	25.7502	25.4788	25.3904	25.3874	24.8662	26.1311	25.6363
B4F7C1, Q9QYC5	Gpr37l1	-	-	-	2	52.845	481	4.9353	5	5	5	1.21667	1.3	1.35	0.47	0.49	24.514	24.525	24.643	0.523	0.274	0.567	-0.011±0.313	-0.128±0.397	-0.118±0.329	0.0361455	0.980504	-	-	-	-	24.7123	23.5093	24.8461	25.0694	24.4333	24.7128	23.987	24.8751	24.668	24.3804	24.8205	23.6628	25.1442	25.2339	24.3513
B4F7C2	Tubb4a	-	-	-	1	49.585	444	323.31	2	2	2	4.5	5.375	5.125	0.47	0.51	25.824	26.265	25.923	0.257	0.007	0.062	-0.44±0.233	-0.098±0.241	0.342±0.062	0.678062	0.467899	-	-	-	-	-	-	-	25.5911	26.0577	-	-	-	26.2719	26.2571	-	-	-	25.8611	25.9842
B4F7C5, F1LNW2	Lrrtm4	-	-	-	2	67.17	590	5.5467	4	3	4	1.125	1.16667	1	0.53	0.54	22.337	-	21.718	0.21	-	0.074	-	0.619±0.211	-	-	-	-	-	-	-	22.4518	22.1265	22.6714	22.0974	-	23.1713	-	-	-	-	-	21.645	21.7915	-	-
B4F7C7, F7EVC6	Hebp1	-	-	-	2	21.124	190	121.1	4	4	4	2.5	2.5625	2.625	0.49	0.49	24.265	24.513	24.694	0.061	0.107	0.138	-0.248±0.085	-0.429±0.103	-0.181±0.119	2.10938	0.186117	-	-	-	-	-	24.1779	24.2466	24.3832	24.2528	-	24.3294	24.5314	24.6863	24.5037	-	24.514	24.8911	24.8144	24.5565
B4F7C9	Stt3a	-	-	-	1	80.597	705	44.26	5	5	5	4	5.05	5.9	0.4	0.46	25.321	25.667	25.788	0.608	0.222	0.392	-0.347±0.333	-0.467±0.374	-0.12±0.25	0.449282	0.616794	-	-	-	-	24.1226	25.744	25.5353	25.4275	25.7739	25.2448	25.5311	25.8734	25.7155	25.9714	25.0766	26.0785	26.3197	25.8609	25.6029
B4F7D7	Ept1	-	-	-	1	44.218	387	14.689	5	5	5	1.1	1.3	1.15	0.49	0.53	22.21	23.148	22.358	0.238	0.412	0.388	-0.938±0.262	-0.148±0.253	0.791±0.307	1.96088	0.0511338	-	-	-	-	21.7552	22.0803	22.3909	22.555	22.2697	22.3458	22.9988	23.4225	23.3869	23.5882	21.8037	22.0099	22.8675	22.297	22.8109
B4F7E0, Q2A121	Fto	-	-	-	2	57.971	502	20.16	3	3	3	1.75	1	1.33333	0.57	0.43	-	-	-	-	-	-	-	-	-	-	-	-	-	-	-	-	-	-	-	24.2531	-	-	-	-	22.7564	-	22.9261	-	-	-
B4F7E2, P50430, A0JPJ3	Arsb	-	-	-	3	58.958	528	75.181	5	5	5	4.8	4.95	5.4	0.47	0.48	26.329	26.294	26.461	0.138	0.125	0.162	0.035±0.113	-0.132±0.128	-0.167±0.123	0.422593	0.834753	-	-	-	-	26.6013	26.2134	26.1136	26.4004	26.3146	26.5587	26.3619	26.1443	26.2285	26.1754	26.7591	26.4498	26.1563	26.4203	26.519
B4F7E6, Q08849	Stx3	-	-	-	2	33.257	289	1.4575	1	1	1	1	1	1	0.5	0.5	-	-	-	-	-	-	-	-	-	-	-	-	-	-	-	-	-	20.7644	-	-	-	-	20.6319	-	-	-	-	20.8702	-	-
B4F7E7	Mpp5	-	-	-	1	77.152	675	62.162	5	5	5	8.35	8.5	9.45	0.47	0.47	25.783	25.74	25.837	0.141	0.125	0.148	0.043±0.114	-0.054±0.123	-0.098±0.117	0.145455	0.957328	-	-	-	-	25.473	25.9645	25.8556	25.7462	25.876	25.9679	25.8498	25.706	25.6243	25.5499	25.8756	26.1654	25.701	25.7631	25.6809
B4F7E8	Fam129b	-	-	-	2	84.73	747	56.602	5	5	5	2.5	2.15	3.35	0.43	0.39	23.372	23.081	23.824	0.226	0.416	0.623	0.291±0.26	-0.452±0.339	-0.744±0.385	0.921588	0.278998	-	-	-	-	23.2252	23.8347	23.1098	23.2022	23.4884	23.0343	23.664	22.2883	23.1554	23.2608	23.2776	24.8635	23.2732	23.4857	24.2215
B4F7F1, M0RAG5	Cstf2	-	-	-	2	60.838	575	50.225	5	5	5	4.1	4.1	4.15	0.5	0.5	26.473	26.592	26.358	0.097	0.101	0.094	-0.118±0.086	0.115±0.083	0.234±0.085	1.27745	0.574006	-	-	-	-	26.5022	26.368	26.679	26.4773	26.3398	26.5737	26.5468	26.7599	26.6812	26.397	26.3917	26.3904	26.5286	26.1763	26.3026
B4F7F3	Arvcf	↑	↑	yes	1	105.49	973	22.025	4	5	4	1.5	2.55	1.5625	0.49	0.62	21.801	22.231	21.169	0.146	0.203	0.196	-0.43±0.16	0.631±0.162	1.062±0.177	3.5701	0.00696774	yes	yes	yes	yes	-	22.0098	21.8659	21.5401	21.7863	22.1833	22.5248	22.3605	22.2762	21.8103	-	21.4539	21.2925	20.8626	21.0682
B5D5S8	Gabbr1	-	-	-	1	25.263	229	3.4709	3	2	3	1	1	1	0.5	0.5	22.899	-	23.17	0.391	-	0.474	-	-0.271±0.424	-	-	-	-	-	-	-	23.442	22.5564	22.6976	-	-	-	23.211	-	-	-	22.8266	22.8672	23.8155	-	-
B5DEG6	Gart	-	-	-	1	45.682	433	1.8985	0	2	1	0	1	1	0	0.5	-	23.272	-	-	0.265	-	-	-	-	-	-	-	-	-	-	-	-	-	-	-	-	23.5124	-	-	23.0323	-	22.9953	-	-	-
B5DEG7	Champ1	-	-	-	1	87.39	801	141.74	5	5	5	8.95	10.05	8.3	0.52	0.55	26.302	26.388	26.028	0.152	0.191	0.212	-0.085±0.145	0.274±0.154	0.359±0.168	1.02371	0.434243	-	-	-	-	26.5667	26.4189	26.0345	26.2949	26.1951	26.6803	26.5001	25.9943	26.3471	26.4156	26.2418	26.3273	25.6487	25.8598	26.0646
B5DEG8	Sec24c	-	-	-	1	118.52	1095	21.949	5	5	5	2.06667	1.45	1.7	0.55	0.46	23.296	23.278	23.313	0.672	0.424	0.264	0.018±0.403	-0.016±0.365	-0.034±0.274	0.00208688	0.996087	-	-	-	-	22.3214	23.3712	22.8216	23.7907	24.1762	23.3891	23.7524	22.4221	23.546	23.2816	23.0913	23.5651	22.8601	23.6832	23.3636
B5DEH2	Erlin2	-	-	-	1	37.71	339	149.09	5	5	5	8.3	9.1	8.7	0.49	0.51	27.247	27.228	27.397	0.171	0.125	0.105	0.018±0.127	-0.15±0.121	-0.169±0.099	0.498652	0.80626	-	-	-	-	27.288	27.2857	26.9024	27.5393	27.2181	27.2578	27.3504	26.9333	27.3313	27.2691	27.6338	27.3799	27.313	27.3997	27.2586
B5DEH4	Uap1l1	-	-	-	1	56.435	507	3.3121	3	2	3	1.25	1	1	0.56	0.5	20.916	19.979	20.7	0.364	0.154	0.54	0.937±0.351	0.217±0.468	-0.721±0.464	0.727503	0.299381	-	-	-	-	-	20.6479	-	20.6678	21.4326	-	19.8329	-	-	20.1248	-	21.1404	-	20.2588	-
B5DEI0	Pcyox1l	-	-	-	1	54.633	494	26.827	5	5	5	3.45	3.3	3.7	0.48	0.47	24.886	24.989	25.21	0.309	0.439	0.34	-0.103±0.292	-0.324±0.257	-0.221±0.301	0.279412	0.785674	-	-	-	-	24.2413	25.0039	24.8285	25.1957	25.1596	24.3117	25.5162	24.5783	25.4095	25.13	24.6977	25.7084	25.0571	25.5797	25.0056
B5DEJ9	Sbf2	-	-	-	1	205.57	1826	4.9333	1	3	1	1	1	1.25	0.44	0.44	-	20.005	-	-	0.432	-	-	-	-	-	-	-	-	-	-	20.4414	-	-	-	-	-	19.639	20.3716	-	-	-	20.2215	-	-	-
B5DEK0	Rprd1b	-	-	-	1	36.883	326	1.6405	1	3	4	1	1	1	0.5	0.5	-	-	21.907	-	-	0.309	-	-	-	-	-	-	-	-	-	-	22.2029	-	-	-	-	21.8276	-	-	-	21.6324	22.1823	-	-	-
B5DEL1	Kctd5	-	-	-	1	26.163	234	65.679	5	5	5	3.65	3.45	3.6	0.5	0.49	24.164	24.108	24.586	0.25	0.131	0.268	0.056±0.165	-0.422±0.21	-0.478±0.172	1.347	0.246924	-	-	-	-	23.8157	24.6789	23.9967	24.1834	24.1429	24.3379	24.2554	24.0242	23.9399	23.9803	24.3727	24.7422	25.0646	24.5746	24.1746
B5DEL3, Q562A7	Ttc17	-	-	-	2	135.72	1198	9.7804	3	3	4	1.16667	1.55556	1.25	0.48	0.55	21.125	21.568	21.85	0.47	0.249	0.483	-0.443±0.371	-0.725±0.43	-0.282±0.37	0.619237	0.415441	-	-	-	-	21.5584	21.3187	20.4978	-	-	21.8114	21.6885	21.204	-	-	22.1364	22.3669	21.8313	21.0635	-
B5DEL5	Klhl9	-	-	-	2	69.37	617	166.26	5	5	5	7.65	8.9	8.4	0.48	0.51	26.76	26.99	26.825	0.148	0.18	0.261	-0.23±0.139	-0.065±0.174	0.165±0.183	0.407666	0.778038	-	-	-	-	26.4357	26.7577	26.7668	26.9472	26.8928	26.5942	26.9709	27.038	27.1637	27.1838	26.3622	26.9775	26.7968	26.7189	27.2686
B5DEL7	LOC100363239	-	-	-	1	7.7412	68	2.8269	5	5	5	1	1	1	0.5	0.5	25.58	25.779	25.709	0.329	0.294	0.353	-0.199±0.248	-0.129±0.268	0.069±0.256	0.130093	0.922328	-	-	-	-	25.8263	26.1522	25.1034	25.4237	25.3934	25.997	26.167	25.195	25.6887	25.8448	26.0506	26.2086	25.2576	25.2744	25.7551
B5DEM7	Supt4h1	-	-	-	1	13.193	117	5.5328	5	5	5	1.18333	1.15	1.21667	0.49	0.49	23.85	24.031	24.03	0.22	0.088	0.102	-0.181±0.155	-0.18±0.143	0.001±0.089	0.496364	0.772472	-	-	-	-	23.7189	24.1048	23.7028	23.5265	24.1981	-	24.0209	24.1275	23.8631	24.1118	24.0034	24.1925	24.0978	23.8149	24.0418
B5DEN9	Vps28	-	-	-	1	26.11	228	71.204	5	5	5	3.35	3.4	3.4	0.5	0.5	26.314	26.229	26.321	0.356	0.439	0.344	0.085±0.306	-0.006±0.274	-0.092±0.302	0.0261508	0.985869	-	-	-	-	26.1316	25.6214	26.5995	26.6401	26.5792	25.8118	25.535	26.5527	26.4924	26.7525	26.0608	25.7484	26.7034	26.3399	26.7501
B5DEP3	Anapc10	-	-	-	1	21.266	185	2.3605	4	2	4	1	1	1	0.5	0.5	22.799	22.484	22.553	0.132	0.193	0.261	0.315±0.174	0.245±0.193	-0.069±0.283	0.480067	0.65946	-	-	-	-	22.5815	22.7694	23.017	-	22.8262	-	22.6642	-	-	22.3036	22.2505	22.9118	-	-	22.4973
B5DEP4, P0C2B9, M0RAG4	Mrpl42, LOC100361098	-	-	-	3	16.564	141	4.4958	4	4	4	1.0625	1	1	0.52	0.5	23.313	23.453	23.494	0.062	0.104	0.066	-0.141±0.083	-0.181±0.063	-0.041±0.085	0.997045	0.701842	-	-	-	-	-	23.3657	23.1982	23.3916	23.2958	-	23.4399	23.5421	23.5736	23.2579	-	23.5074	23.573	23.5341	23.3617
B5DEP6, F1LMZ8, D3Z950	Psmd11	-	-	-	3	47.968	427	97.368	5	5	5	9.85	10.7	11.1	0.47	0.49	27.147	27.242	27.248	0.261	0.276	0.148	-0.095±0.217	-0.101±0.174	-0.005±0.181	0.0747574	0.967134	-	-	-	-	26.9752	27.2594	26.7906	27.0437	27.6653	27.4285	27.3595	26.762	27.0134	27.6475	27.4003	27.3715	26.9353	27.1602	27.3705
B5DEP7	LOC100911683	-	-	-	1	8.496	76	3.642	3	3	3	1.08333	1.11111	1.11111	0.49	0.5	23.214	23.061	22.686	0.032	0.327	0.783	0.153±0.237	0.528±0.483	0.375±0.536	0.296672	0.713383	-	-	-	-	23.2419	-	-	23.238	23.1624	23.3687	-	-	23.2158	22.5976	23.0468	-	-	23.2798	21.732
B5DEQ4	Snrpb2	-	-	-	1	25.352	225	14.692	5	5	5	2.45	1.7	2	0.55	0.46	24.56	24.145	24.481	0.484	0.736	0.674	0.414±0.438	0.078±0.419	-0.336±0.487	0.201153	0.817716	-	-	-	-	24.5996	23.666	25.2542	24.6723	24.6059	22.9371	23.8473	24.9652	24.6822	24.294	23.226	24.7144	25.2076	24.5607	24.6969
B5DER3, Q711G3	Iah1	-	-	-	2	28.004	249	62.054	4	4	4	1.75	1.6875	1.375	0.56	0.55	24.384	24.536	24.039	0.49	0.146	0.358	-0.153±0.354	0.344±0.363	0.497±0.278	0.431705	0.617031	-	-	-	-	24.1952	-	23.659	24.7495	24.9313	24.3274	-	-	24.5627	24.7188	24.11	-	23.4415	24.5058	24.1005
B5DER5	Chchd1	-	-	-	1	13.407	118	2.1162	5	5	5	1.1	1.15	1.15	0.49	0.5	24.272	24.53	24.385	0.215	0.224	0.181	-0.258±0.181	-0.113±0.165	0.145±0.169	0.4494	0.749065	-	-	-	-	24.1802	24.3722	24.6673	24.2426	23.8986	24.6611	24.8439	24.7028	24.2465	24.1941	24.5031	24.6478	24.4851	24.2494	24.0385
B5DES0	Snrpd2	-	-	-	1	13.527	118	23.559	2	2	2	2.5	2.375	2.125	0.54	0.53	25.304	24.741	24.966	0.367	0.041	0.277	0.563±0.321	0.338±0.405	-0.225±0.252	0.44162	0.576652	-	-	-	-	-	-	-	24.9852	25.6228	-	-	-	24.7827	24.7001	-	-	-	24.7171	25.2153
B5DEX7, G3V7I3	Atp13a1	-	-	-	2	131.46	1192	156.67	4	4	4	10.8125	13.875	11.8125	0.48	0.54	26.322	26.652	26.404	0.229	0.1	0.105	-0.33±0.164	-0.082±0.165	0.248±0.1	0.937463	0.486335	-	-	-	-	25.9684	-	26.3628	26.6896	26.266	26.6187	-	26.5466	26.8536	26.5886	26.3375	-	26.4724	26.5657	26.2402
B5DEY5	Thoc3	-	-	-	1	38.795	351	6.2744	5	5	4	1.2	1.4	1.0625	0.53	0.57	22.924	23.139	22.817	0.081	0.199	0.212	-0.215±0.127	0.106±0.135	0.322±0.18	0.87769	0.530463	-	-	-	-	23.0944	22.8879	22.8602	22.969	22.8061	23.4529	23.3503	23.1122	22.9454	22.8343	-	23.2258	22.7578	22.6324	22.6531
B5DEZ3	Ccdc126	-	-	-	1	15.532	140	1.906	1	1	1	1	1	1	0.5	0.5	-	-	-	-	-	-	-	-	-	-	-	-	-	-	-	20.6022	-	-	-	-	21.98	-	-	-	-	21.03	-	-	-	-
B5DEZ4, D3ZTL0	Tcerg1	-	-	-	3	121.75	1077	54.626	5	5	5	8.6	8.4	7.95	0.52	0.51	26.271	26.325	26.195	0.334	0.122	0.154	-0.054±0.2	0.077±0.208	0.13±0.119	0.112058	0.951864	-	-	-	-	25.9188	25.9593	26.0327	26.7761	26.6704	26.0872	26.2384	26.3611	26.51	26.4286	26.0316	25.959	26.4228	26.3854	26.1757
B5DEZ8	Plxdc2	-	-	-	1	59.416	530	24.454	5	5	5	2.75	2.8	2.95	0.48	0.49	24.763	24.486	24.774	0.192	0.272	0.295	0.278±0.192	-0.011±0.202	-0.289±0.228	0.489829	0.677013	-	-	-	-	24.8823	25.1032	24.4263	24.6504	24.7549	24.4053	25.0337	24.0903	24.5405	24.3583	24.7289	25.232	24.2122	24.9434	24.7554
B5DF03, G3V6L9	Fkbp3	-	-	-	2	24.834	220	7.1253	5	5	5	1.35	1.45	1.5	0.47	0.49	23.386	22.953	23.221	0.734	1.291	1.08	0.433±0.642	0.164±0.591	-0.269±0.714	-	-	-	-	-	-	23.5644	22.0432	23.4709	23.6997	24.1498	22.3277	21.2146	23.2324	23.8116	24.1761	22.8756	21.5154	23.755	23.9654	23.9959
B5DF07	Mrpp3	-	-	-	1	67.007	587	3.2431	3	5	3	1.08333	1.2	1.16667	0.48	0.51	21.47	21.416	21.716	0.091	0.201	0.022	0.054±0.205	-0.246±0.07	-0.299±0.157	0.703633	0.559891	-	-	-	-	-	21.5587	-	21.381	-	-	21.6398	21.3456	21.6065	21.0729	-	21.6815	21.7431	21.7224	-
B5DF09	Eapp	-	-	-	1	32.158	280	3.802	3	1	2	1	1	1	0.5	0.5	21.612	-	-	0.03	-	-	-	-	-	-	-	-	-	-	-	21.5818	21.6426	-	-	-	-	21.8125	-	-	-	-	21.7169	-	-	-
B5DF11	Zfand5	-	-	-	1	23.088	213	80.762	5	5	5	1.11667	1.1	1.26667	0.47	0.46	22.638	22.065	22.795	0.723	0.453	1.093	0.574±0.52	-0.157±0.592	-0.731±0.675	-	-	-	-	-	-	22.8077	21.461	22.3469	23.0409	23.5346	21.4827	-	-	22.1639	22.547	22.7057	21.0531	23.0873	23.9029	23.2267
B5DF14	Lgi2	-	-	-	1	61.954	542	52.635	5	5	5	3.15	3.25	3.1	0.5	0.51	23.56	22.952	22.722	0.826	2.689	2.494	0.608±0.927	0.839±0.896	0.23±1.166	-	-	-	-	-	-	23.8284	24.7136	23.3937	23.564	22.3005	22.9857	26.0197	22.9376	21.4605	21.356	21.4262	25.5	23.4469	21.0405	22.1938
B5DF16, G3V9M8	Fam50a, LOC100910130	-	-	-	2	29.414	245	2.6476	3	4	4	1.33333	1.08333	1	0.57	0.52	24.007	23.554	23.33	0.039	0.133	0.447	0.454±0.104	0.678±0.284	0.224±0.398	0.911958	0.26886	-	-	-	-	-	23.9801	-	24.0711	23.9712	-	-	-	23.6816	23.4259	-	-	-	23.7062	22.9529
B5DF24	Uck1	-	-	-	1	31.681	283	2.9577	3	2	2	1	1	1	0.5	0.5	-	-	20.276	-	-	0.478	-	-	-	-	-	-	-	-	-	-	-	19.5715	-	-	-	-	19.6034	-	-	-	19.8778	20.6745	-	-
B5DF25, F1LTU4, F1M970	Mrto4	-	-	-	3	27.517	239	20.906	5	5	5	3.45	3.25	3.65	0.49	0.47	25.528	25.137	25.304	0.175	0.341	0.577	0.392±0.216	0.225±0.312	-0.167±0.35	0.352751	0.720098	-	-	-	-	25.262	25.8389	25.3337	25.5854	25.62	25.3116	25.7388	24.8759	25.125	24.631	25.3959	26.2188	25.4759	24.9932	24.4337
B5DF26	Osbpl8	-	-	-	1	16.256	144	25.651	5	5	5	1.75	2	2	0.47	0.5	24.387	24.914	24.869	0.203	0.186	0.284	-0.526±0.162	-0.482±0.201	0.044±0.195	1.54931	0.184712	-	-	-	-	24.2191	24.7669	24.4423	24.4468	24.0617	24.888	25.2704	25.0022	24.8003	24.607	24.7233	25.4262	25.0169	24.6671	24.5129
B5DF41	Snph	-	-	-	1	54.493	504	218.63	5	5	5	2.31667	3.26667	2.45	0.49	0.57	24.009	24.412	24.333	0.992	0.786	0.866	-0.403±0.581	-0.324±0.6	0.079±0.55	0.116312	0.890198	-	-	-	-	24.797	22.3945	24.4958	24.6428	23.7148	24.0909	23.2674	25.4318	24.9875	24.2827	22.9135	24.2459	25.3789	24.6588	24.4682
B5DF43, D3ZY28	Foxk2	-	-	-	2	54.504	514	1.8338	3	3	2	1	1.16667	1	0.5	0.54	-	23.003	-	-	0.086	-	-	-	-	-	-	-	-	-	-	-	-	-	-	22.9392	-	-	22.9183	23.0872	-	-	-	-	-	22.6241
B5DF44	Kctd15	-	-	-	1	31.9	283	5.9593	4	2	5	1.1875	1	1.1	0.52	0.48	22.055	-	-	0.353	-	-	-	-	-	-	-	-	-	-	-	-	-	21.5603	22.2224	22.383	-	-	-	-	21.6291	-	-	-	20.6088	-
B5DF45	Traf6	-	-	-	1	60.253	530	18.582	5	5	5	1.95	1.66667	1.76667	0.52	0.49	23.646	23.356	23.441	0.147	0.183	0.494	0.29±0.14	0.206±0.274	-0.084±0.281	0.314692	0.780463	-	-	-	-	23.7581	23.3232	23.586	23.7866	23.7781	23.0322	23.3178	23.4056	23.3163	23.7096	22.8406	23.0673	23.2766	23.72	24.2992
B5DF46	Pmm2	-	-	-	1	27.708	242	7.698	4	4	3	1.14583	1.125	1.11111	0.51	0.5	22.799	23.437	22.57	0.255	0.08	0.155	-0.638±0.192	0.229±0.274	0.867±0.137	1.67034	0.0703807	-	-	-	-	23.0309	22.5678	-	-	-	23.4663	23.5314	-	-	23.3146	22.423	22.7172	-	-	-
B5DF48	Tyw1	-	-	-	2	82.086	724	73.43	5	5	5	8.5	7.5	8.1	0.51	0.48	26.404	26.241	26.413	0.214	0.282	0.332	0.163±0.203	-0.009±0.223	-0.172±0.245	0.156183	0.910627	-	-	-	-	26.0928	26.5907	26.2084	26.777	26.3492	26.0267	26.1289	25.8323	26.7056	26.5112	25.9903	26.4999	25.9803	26.8868	26.7048
B5DF50, D3ZFD2	Galnt2	-	-	-	2	64.478	569	134.8	5	5	5	10	10.05	10.1	0.5	0.5	27.089	27.446	27.31	0.089	0.184	0.194	-0.358±0.122	-0.222±0.127	0.136±0.158	1.19954	0.404813	-	-	-	-	26.9601	27.2741	27.1464	27.0417	27.0204	27.3345	27.8059	27.5863	27.249	27.2563	26.9548	27.6533	27.3939	27.2155	27.3343
B5DF51	Mmgt1	-	-	-	1	14.677	131	95.299	5	5	5	2.35	2.75	2.65	0.47	0.51	25.912	26.057	26.014	0.234	0.179	0.332	-0.145±0.172	-0.102±0.229	0.044±0.213	0.111303	0.944261	-	-	-	-	25.772	25.9319	25.4743	26.1824	26.1991	25.8694	25.9595	25.836	26.2762	26.3459	25.4364	25.9993	25.8194	26.361	26.4516
B5DF52, F7EUJ8	C1qtnf4	-	-	-	2	35.179	326	274.75	5	5	5	6.9	7.95	6.05	0.53	0.57	26.54	27.038	26.52	0.247	0.255	0.895	-0.499±0.204	0.02±0.436	0.519±0.438	0.483349	0.552761	-	-	-	-	26.0859	26.9399	26.5356	26.7049	26.4323	26.7336	27.5249	26.9422	27.2031	26.7879	25.0365	27.5498	26.8702	26.6556	26.4858
B5DF55	Stam	-	-	-	1	59.591	547	210.12	5	5	5	8.65	9.25	9	0.49	0.51	27.965	28.108	27.892	0.128	0.065	0.14	-0.143±0.088	0.072±0.115	0.215±0.094	0.887055	0.673149	-	-	-	-	27.7147	28.0275	27.8738	28.0398	28.1673	28.1342	28.231	28.0564	27.9895	28.1281	27.7538	28.1661	27.6869	27.8875	27.9679
B5DF60	Eif1ax	-	-	-	1	16.46	144	63.258	5	5	5	1.15	1.2	1.15	0.5	0.51	23.999	24.219	24.063	0.487	0.301	0.489	-0.22±0.307	-0.064±0.363	0.155±0.308	0.101555	0.934827	-	-	-	-	23.1948	24.6869	23.7134	24.0855	24.315	24.3061	24.5966	23.5791	24.2755	24.3361	23.4111	24.8933	23.8778	23.774	24.3607
B5DF62	Pak4	-	-	-	1	64.749	593	7.3599	5	4	5	1.5	1.125	1.65	0.48	0.41	22.559	22.101	22.809	0.212	0.148	0.09	0.458±0.186	-0.25±0.136	-0.708±0.112	2.45135	0.0606905	-	-	-	-	22.1138	22.7831	22.7156	22.7196	22.4616	-	22.2984	21.9002	22.1038	-	22.7296	22.8456	22.6896	23.0051	22.7726
B5DF63, D3ZKE6	Slmap	-	-	-	2	86.02	749	22.564	3	3	3	1	1	1	0.5	0.5	22.161	-	21.931	0.23	-	0.093	-	0.23±0.188	-	-	-	-	-	-	-	22.5004	21.9349	-	22.0488	-	-	-	-	22.112	-	-	21.8196	22.0713	21.9023	-
B5DF65	Blvrb	-	-	-	1	22.094	206	186.24	5	5	5	3.85	3.75	3.65	0.51	0.51	26.348	25.935	26.277	0.543	1.315	0.767	0.413±0.61	0.072±0.462	-0.341±0.654	-	-	-	-	-	-	25.6064	25.794	26.8739	26.4734	26.9942	23.8586	25.9996	26.6387	26.2746	26.9051	24.8489	26.4639	26.6601	26.4713	26.9383
B5DF74	Osbpl11	-	-	-	2	83.964	754	6.7974	5	5	5	1.6	1.25	1.33333	0.55	0.48	21.925	21.713	21.78	0.251	0.249	0.191	0.212±0.204	0.145±0.183	-0.067±0.183	0.268401	0.857958	-	-	-	-	21.8586	22.0226	21.4222	22.0236	22.2998	21.7768	21.6224	21.2597	21.7545	22.1526	21.6854	21.8581	21.6141	21.5593	22.184
B5DF77, D3ZL82	Trim37	-	-	-	2	108.36	967	1.5418	2	1	1	1	1	1	0.5	0.5	21.493	-	-	0.091	-	-	-	-	-	-	-	-	-	-	-	-	21.404	-	-	21.5825	-	-	-	-	21.3677	-	20.4932	-	-	-
B5DF84	Utp11l	-	-	-	2	30.587	253	26.662	5	5	5	1.7	1.6	1.86667	0.48	0.46	24.167	24.364	24.379	0.308	0.29	0.491	-0.197±0.239	-0.212±0.311	-0.015±0.306	0.144078	0.900373	-	-	-	-	23.8573	24.7675	23.8269	24.3051	24.0762	24.3229	24.5386	23.925	24.8837	24.1491	24.2678	25.1007	23.5529	24.7006	24.2733
B5DF89	Cul3	-	-	-	1	88.931	768	323.31	5	5	5	13.3	13.35	13.2	0.5	0.5	27.33	27.297	27.279	0.122	0.157	0.063	0.033±0.12	0.051±0.084	0.018±0.102	0.053838	0.986962	-	-	-	-	27.0885	27.2734	27.3675	27.3796	27.5404	27.0231	27.1506	27.4067	27.3546	27.5516	27.173	27.3044	27.3035	27.2141	27.4002
B5DF91	Elavl1	-	-	-	1	36.169	326	323.31	1	1	1	11	11	10.75	0.51	0.51	-	-	-	-	-	-	-	-	-	-	-	-	-	-	-	-	-	30.6396	-	-	-	-	30.6076	-	-	-	-	30.4319	-	-
B5DF93	Patl1	-	-	-	1	86.868	770	14.644	4	4	4	2.0625	1.6875	1.5	0.58	0.53	23.255	22.756	22.575	0.136	0.153	0.244	0.499±0.138	0.68±0.182	0.181±0.188	2.07134	0.079401	-	-	-	-	23.2588	-	23.1359	23.1107	23.5127	22.9529	-	22.4664	22.7903	22.8142	23.0221	-	22.5119	22.4797	22.2849
B5DF95	Zc2hc1a	-	-	-	1	35.209	324	2.8205	2	3	1	1	1	1	0.5	0.5	21.317	22.432	-	0.306	0.292	-	-1.115±0.378	-	-	-	-	-	-	-	-	-	21.5893	-	-	21.0451	-	22.6941	-	-	22.1707	-	23.0975	-	-	-
B5DF99, D3Z9R7	Stx16	-	-	-	2	25.484	221	33.357	5	5	4	1.26667	1.1	1.16667	0.52	0.49	21.698	22.088	22.327	0.557	0.312	0.567	-0.39±0.386	-0.629±0.526	-0.239±0.39	0.3833	0.624277	-	-	-	-	-	21.7373	22.3164	21.0398	-	-	22.3959	22.2728	22.1673	21.517	-	22.8071	22.5849	21.5895	-
B5DFB2, D4A250	Rbbp4, RGD1563620	-	-	-	2	47.655	425	194.51	5	5	5	5.7	5.6	5.3	0.52	0.51	27.622	27.486	27.492	0.074	0.12	0.164	0.136±0.087	0.13±0.108	-0.006±0.122	0.415127	0.869667	-	-	-	-	27.6845	27.4554	27.6384	27.6061	27.7246	27.2183	27.476	27.4989	27.6023	27.6329	27.1483	27.7374	27.4429	27.5567	27.5751
B5DFB4, F1LUY5	Ttc7b	-	-	-	2	64.896	585	4.0189	5	5	4	1.06667	1.1	1	0.52	0.52	22.666	23.275	22.599	0.278	0.213	0.162	-0.61±0.225	0.067±0.234	0.677±0.195	1.58231	0.121874	-	-	-	-	22.9172	22.1687	22.9221	-	22.6539	22.9492	23.3242	23.2068	-	23.6216	-	22.7154	22.7321	22.3484	-
B5DFC3	Sec23a	-	-	-	1	86.161	765	323.31	5	5	5	5.3	5.2	5.8	0.48	0.47	25.388	25.179	25.081	0.65	0.697	1.28	0.209±0.47	0.307±0.622	0.097±0.632	-	-	-	-	-	-	24.182	25.3224	25.831	25.5897	26.0156	23.8519	25.2677	25.4659	25.5386	25.77	23.0212	26.0372	25.6938	25.3613	25.2937
B5DFC4, P05696, F1M2P8, F1LS98	Prkca	-	-	-	4	76.791	672	103.74	5	5	5	4.4	4.55	5.2	0.46	0.47	26.018	26.517	26.542	0.279	0.378	0.342	-0.5±0.261	-0.524±0.247	-0.024±0.281	0.915353	0.32902	-	-	-	-	26.0854	26.1678	26.4144	25.9652	25.4548	26.8748	26.6218	26.9537	26.315	25.8209	26.3076	26.7674	27.1159	26.5084	26.0092
B5DFC6, M0RCH5	Gnpda1	-	↑	yes	3	32.579	289	4.7709	5	5	5	1.3	1.4	1.18333	0.52	0.54	22.698	23.652	22.713	0.224	0.119	0.306	-0.954±0.152	-0.016±0.242	0.939±0.188	3.22509	0.00952727	yes	-	yes	yes	22.7494	22.8964	-	22.2705	22.8738	23.5122	23.6548	23.5012	23.6901	23.8996	23.2324	22.5571	22.7386	-	22.324
B5DFC8	Eif3c	-	-	-	1	105.43	911	28.083	4	4	4	1.375	1.22917	1.875	0.42	0.4	23.439	23.038	23.309	0.282	0.327	0.079	0.401±0.29	0.13±0.188	-0.271±0.207	0.548206	0.599468	-	-	-	-	23.2779	23.9183	23.0801	23.4794	-	23.1597	23.3712	-	22.5834	-	23.1937	23.2718	23.3177	23.4545	-
B5DFD1	Nudcd1	-	-	-	1	66.368	580	18.588	5	5	5	2.23333	2.55	2.85	0.44	0.47	25.147	25.018	25.509	0.634	0.282	0.768	0.129±0.355	-0.362±0.509	-0.491±0.404	0.278153	0.738976	-	-	-	-	24.734	25.1853	24.6001	24.8624	26.3527	24.6381	25.1049	24.6496	25.2785	25.4163	-	26.1416	25.0807	24.5629	26.2495
B5DFD8	Sh3bgrl	-	-	-	1	12.8	114	28.392	5	5	5	3.2	2.75	2.75	0.54	0.5	24.87	24.329	24.329	0.849	0.255	0.344	0.541±0.423	0.541±0.44	0±0.241	0.532744	0.514292	-	-	-	-	23.5885	24.7039	24.9548	25.0302	26.0713	24.3679	24.4656	23.7734	24.3963	24.6403	24.4614	24.6661	23.6449	24.2055	24.6645
B5DFE0	Mpp6	-	-	-	1	60.933	540	29.451	5	5	5	3.9	5.35	4.25	0.48	0.56	25.143	25.807	25.169	0.423	0.26	0.564	-0.664±0.272	-0.026±0.368	0.638±0.325	0.967225	0.263419	-	-	-	-	25.2053	25.0405	25.9652	24.8983	24.6074	25.8918	25.9379	26.2513	25.5336	25.4224	24.2198	25.7087	25.7803	25.2695	24.8667
B5DFF4	Vps37c	-	-	-	1	38.44	353	36.957	5	5	5	1.46667	1.51667	1.5	0.49	0.5	22.91	23.004	23.161	0.131	0.172	0.318	-0.094±0.13	-0.251±0.195	-0.157±0.206	0.400307	0.771347	-	-	-	-	22.7526	22.8853	22.9018	22.8019	23.2077	23.3658	23.028	22.8263	22.7857	23.0134	23.1403	23.3523	23.024	22.607	23.6822
B5DFF7, G3V9L3	Dusp3	-	-	-	2	20.468	185	56.039	5	5	5	2.08333	3.15	2.6	0.44	0.55	24.59	25.222	24.526	0.27	0.235	0.369	-0.632±0.216	0.064±0.275	0.696±0.244	1.57123	0.122476	-	-	-	-	25.0192	24.5337	24.6252	24.1809	-	25.7172	25.2975	25.0532	25.0956	24.9453	25.1334	24.7807	24.3464	23.9374	24.4299
B5DFG5	Sept6	-	-	-	1	48.778	427	95.841	4	4	4	4.75	4.6875	4.6875	0.5	0.5	25.929	26.048	26.023	0.048	0.14	0.235	-0.119±0.101	-0.094±0.156	0.025±0.179	0.147868	0.944745	-	-	-	-	-	25.9715	25.9056	25.9942	25.8456	-	26.33	25.9256	25.983	25.953	-	26.233	26.1802	26.1047	25.5739
B5DFH2, P0C5W1	Map1s	-	-	-	2	102.8	972	57.305	5	5	5	5.1	5.2	5	0.5	0.51	24.16	24.521	24.289	0.897	0.187	0.362	-0.36±0.428	-0.129±0.459	0.231±0.228	0.188194	0.846737	-	-	-	-	22.5623	24.8036	24.1745	24.6823	24.5776	24.3784	24.6564	24.1541	24.7444	24.6696	23.7115	24.8776	24.1515	24.1433	24.5626
B5DFI3	Ap1s1	-	-	-	1	18.733	158	140.72	5	5	5	1.63333	1.55	1.4	0.54	0.53	23.132	23.221	22.87	0.117	0.195	0.412	-0.089±0.135	0.263±0.233	0.352±0.254	0.554762	0.628088	-	-	-	-	23.2909	23.0476	22.9171	23.282	23.1236	23.2203	23.6211	22.9024	23.1935	23.1698	-	23.304	22.7319	22.226	23.2162
B5DFI5, D4AAJ8	Trim27	-	-	-	2	58.554	513	10.989	5	5	5	1.98333	2.16667	2.15	0.48	0.5	23.016	23.614	23.137	0.059	0.092	0.799	-0.598±0.068	-0.121±0.381	0.477±0.383	0.756969	0.381844	-	-	-	-	23.0322	22.9816	22.9319	22.9854	23.1496	23.6743	23.7362	23.4024	23.649	23.6083	22.0909	24.2478	22.5387	23.5533	23.254
B5DFI8	Ube2s	-	-	-	1	24.215	223	7.9353	5	5	5	1.35	1.15	1.13333	0.54	0.5	23.448	23.263	23.148	0.749	0.132	0.123	0.185±0.369	0.3±0.415	0.115±0.117	0.170761	0.878004	-	-	-	-	22.7393	22.9445	23.1461	23.6517	24.7565	23.1898	23.199	23.1807	23.1606	23.5822	-	23.0835	23.2865	23.2801	22.941
B5DFI9	Pdk3	-	-	-	3	47.943	415	11.911	5	5	5	3.2	3	2.15	0.6	0.58	24.525	24.866	24.463	0.518	0.445	0.111	-0.341±0.359	0.061±0.278	0.402±0.247	0.422885	0.653605	-	-	-	-	24.3625	24.1574	25.5533	24.5043	24.0451	24.5246	24.2343	25.5143	25.2901	24.7647	24.4276	24.4895	24.6304	24.2253	24.5427
B5DFJ1	Nkiras1	-	-	-	1	21.61	192	18.84	5	5	5	3.85	4.3	3.45	0.53	0.55	25.123	25.531	24.78	0.229	0.224	0.177	-0.408±0.186	0.343±0.17	0.751±0.168	2.43411	0.050671	-	-	-	-	25.5002	24.7117	25.2976	25.0222	25.0833	25.8652	25.1828	25.8027	25.4119	25.3943	25.0457	24.881	24.7069	24.4186	24.8498
B5DFJ3, G3V9M1	Ddx23	-	-	-	2	93.083	798	87.051	5	5	5	10.25	12.1	10.65	0.49	0.53	27.235	27.459	27.336	0.147	0.189	0.191	-0.224±0.143	-0.102±0.144	0.122±0.159	0.453067	0.774181	-	-	-	-	27.2159	27.2613	27.0574	27.5543	27.0836	27.4475	27.325	27.3901	27.8854	27.2451	27.3171	27.5797	27.3438	27.5109	26.93
B5DFJ4	Vps18	-	-	-	1	110.18	973	26.459	5	5	5	3.05	3.7	3.35	0.48	0.52	23.007	23.401	23.232	0.323	0.136	0.868	-0.394±0.198	-0.225±0.442	0.169±0.411	0.240681	0.791677	-	-	-	-	23.5472	22.4834	22.8152	23.2252	22.9659	23.0726	23.4715	23.4798	23.4832	23.5	21.7215	23.1048	23.748	23.9608	23.6261
B5DFJ7, F7F2S9	Tmem9	-	-	-	2	20.589	183	102.06	4	5	3	1.375	1.35	1.25	0.52	0.52	23.574	23.626	23.81	0.379	0.383	0.697	-0.052±0.313	-0.236±0.459	-0.184±0.426	0.0730656	0.94888	-	-	-	-	23.0567	23.4467	24.1724	23.6202	-	23.0493	23.4771	24.3112	23.8058	23.4879	22.9882	23.9447	24.4965	-	-
B5DFK5, F1LML7, Q99PW9	Hip1r	-	-	-	3	119.42	1068	13.002	5	5	5	1.5	2.15	1.85	0.45	0.54	22.162	23.257	22.662	0.426	0.246	0.607	-1.094±0.277	-0.499±0.414	0.595±0.338	1.50883	0.0899764	-	-	-	-	21.4071	-	22.5239	22.2924	22.425	23.3693	23.0199	23.7516	23.1735	22.9686	22.7843	21.6536	23.5776	22.6915	22.6008
B5DFK6	Ap3d1	-	-	-	3	135.67	1204	265.64	5	5	5	11	12.9	12.8	0.46	0.5	26.688	27.026	26.856	0.112	0.107	0.194	-0.337±0.095	-0.168±0.134	0.17±0.132	1.29264	0.409256	-	-	-	-	26.8906	26.4925	26.7444	26.586	26.7274	27.0814	26.8827	27.2538	26.9418	26.9678	27.098	26.7639	27.1594	26.6112	26.6474
B5DFK8, G3V6B0, F1M024	Pdxdc1	-	-	-	3	86.797	783	3.6513	2	3	3	1.25	1	1.11111	0.53	0.47	-	20.467	20.674	-	1.219	0.879	-	-	-0.207±0.847	-	-	-	-	-	-	-	-	-	-	22.324	20.3141	19.4016	-	-	21.6855	20.6456	19.7778	-	-	21.5976
B5DFL0, Q498T0	Snta1	-	-	-	2	53.362	499	6.1318	5	5	5	1.56667	1.55	1.31667	0.54	0.54	23.909	23.973	24.099	0.362	0.138	0.051	-0.065±0.216	-0.191±0.202	-0.126±0.089	0.245238	0.879058	-	-	-	-	23.1302	24.1861	24.0002	24.208	24.0184	23.7331	24.0054	23.8365	24.1781	24.1132	24.0797	24.1901	24.0885	24.1391	23.9987
B5DFL1, D4A0M3, Q5EAN6	Phc2	-	-	-	3	45.921	422	16.53	5	5	5	1.91667	1.95	2.3	0.45	0.46	23.59	23.541	24.128	0.356	0.267	0.243	0.049±0.259	-0.538±0.25	-0.587±0.207	1.29156	0.199588	-	-	-	-	24.0264	23.6275	-	23.7227	22.982	23.9918	23.8091	23.2145	23.4041	23.2855	23.9642	24.4941	24.3979	24.0483	23.735
B5DFL5	Sap30bp	-	-	-	1	33.804	308	19.913	5	5	4	1.65	1.8	1.77083	0.48	0.5	23.475	23.919	23.8	0.283	0.253	0.449	-0.443±0.217	-0.325±0.311	0.119±0.297	0.637525	0.495906	-	-	-	-	23.5175	23.8829	23.1602	23.0612	23.7548	24.0518	23.8746	23.575	24.4019	23.6906	23.7084	24.3749	23.3168	-	-
B5DFL7	Sema3c	-	-	-	1	85.27	751	62.447	5	5	5	3.7	3.15	4.85	0.43	0.39	24.92	24.504	25.282	0.417	0.233	0.568	0.416±0.262	-0.362±0.367	-0.778±0.32	1.0494	0.233511	-	-	-	-	24.7155	25.7877	24.6139	24.915	24.5687	24.2997	24.9271	24.1963	24.6984	24.397	24.7142	26.3638	24.8977	25.3474	25.0871
B5DFL8	Tada2b	-	-	-	1	48.558	420	28.15	5	4	3	1.18333	1.1875	1.25	0.49	0.49	21.423	21.812	21.538	0.208	0.08	0.307	-0.389±0.169	-0.115±0.23	0.274±0.232	0.658431	0.538848	-	-	-	-	21.2815	21.853	21.2783	21.1766	21.5257	21.7599	21.9385	-	21.7366	-	21.3536	21.9809	-	21.2783	-
B5DFL9	Sestd1	-	-	-	1	79.421	696	129.55	5	5	5	3.5	3.25	3.75	0.48	0.46	24.298	24.215	24.187	0.206	0.348	0.14	0.084±0.227	0.111±0.148	0.028±0.21	0.0732836	0.967346	-	-	-	-	24.5529	23.9492	24.376	24.0824	24.5307	24.1679	23.5871	24.7678	24.1501	24.4007	24.1165	24.1979	24.4456	23.9283	24.2464
B5DFM8	Bcas2	-	-	-	1	26.101	225	18.883	5	5	5	1.3	1.2	1.43333	0.48	0.46	23.368	22.914	23.516	0.238	0.254	0.561	0.453±0.212	-0.149±0.318	-0.602±0.356	0.738644	0.398931	-	-	-	-	23.4063	23.4591	23.0757	23.8167	23.0801	23.0806	23.0582	22.4246	-	23.0934	23.3104	23.802	22.6734	24.4095	23.3865
B5DFN0	Myeov2	-	-	-	1	6.1966	57	3.4971	0	0	1	0	0	1	0	0	-	-	-	-	-	-	-	-	-	-	-	-	-	-	-	-	-	-	-	-	-	-	-	-	-	-	-	-	-	-
B5DFN1	Eif1b	-	-	-	1	12.823	113	15.231	5	5	5	1.05	1	1.05	0.5	0.49	21.581	21.719	21.883	0.365	0.408	0.271	-0.138±0.298	-0.303±0.253	-0.165±0.27	0.252186	0.81757	-	-	-	-	21.1994	22.231	21.1164	21.6418	21.7137	21.862	22.1271	20.8607	21.8176	21.9255	21.7092	22.2941	21.9407	21.3951	22.0765
B5DFN2, D4A5X8	Ahcyl1	-	-	-	2	53.622	482	322.03	1	1	1	8	8.25	9	0.47	0.48	-	-	-	-	-	-	-	-	-	-	-	-	-	-	-	-	-	28.4088	-	-	-	-	28.5634	-	-	-	-	28.7895	-	-
B5DFN4	Pfdn5	-	-	-	1	17.326	154	186.44	5	5	5	2.8	2.7	2.65	0.51	0.5	25.126	25.166	24.954	0.178	0.105	0.158	-0.039±0.124	0.173±0.142	0.212±0.115	0.606308	0.732357	-	-	-	-	24.8874	25.0911	24.9331	25.263	25.4568	25.294	24.9523	25.0952	25.1977	25.289	24.6352	25.0837	24.8355	25.0899	25.123
B6DMG1	Ctnnb1	-	-	-	1	10.517	96	35.174	4	5	4	1	1.05	1	0.5	0.51	24.785	24.495	24.918	0.172	0.355	0.225	0.29±0.278	-0.133±0.214	-0.424±0.289	0.533096	0.565532	-	-	-	-	24.7799	24.5583	25.0166	-	-	24.9693	24.5802	24.6539	24.4876	23.7812	24.5811	25.1001	25.0737	-	-
B6DYP8, P04904, Q9JLX3, M0RDI1, P46418	Gsta1, Gsta3, LOC102550391, Gsta5	-	-	-	15	25.319	221	180.02	2	2	2	5.875	6.125	7	0.46	0.47	28.777	28.643	29.084	1.211	0.773	1.006	0.133±0.998	-0.308±1.077	-0.441±0.92	-	-	-	-	-	-	27.9669	-	29.586	-	-	28.0595	-	29.2274	-	-	28.3739	-	29.7946	-	-
B6DYQ0, P24473	Gstk1	-	-	-	2	25.493	226	80.855	5	5	5	4.85	4.3	4.7	0.51	0.48	28.359	28.13	28.181	0.227	0.405	0.266	0.229±0.256	0.179±0.202	-0.05±0.267	0.204647	0.878417	-	-	-	-	28.1082	28.4239	28.7273	28.5233	28.0139	27.8159	28.5032	28.6742	28.1808	27.4761	27.7327	28.508	28.3062	28.4423	27.9133
B6DYQ2, P08010, D4AB87	Gstm2, Gstm6l	-	-	-	3	25.702	218	3.3686	1	0	1	1	0	1.5	0.4	0	-	-	-	-	-	-	-	-	-	-	-	-	-	-	-	-	19.9019	-	-	-	-	-	-	-	-	-	21.2267	-	-	-
B6DYQ4, P08011	Mgst1	-	-	-	2	17.471	155	2.9286	3	5	5	1	1	1	0.5	0.5	23.246	22.909	23.035	0.245	0.365	0.379	0.337±0.306	0.211±0.314	-0.125±0.323	0.219714	0.826757	-	-	-	-	-	23.4991	-	22.8911	23.3473	-	23.0874	22.5767	22.5117	23.4604	-	22.8152	22.505	23.5427	23.2749
B6RIU0, Q5U317	Fip1l1	-	-	-	2	60.187	536	2.1601	1	3	2	1	1	1	0.5	0.5	-	22.939	-	-	0.58	-	-	-	-	-	-	-	-	-	-	-	-	-	-	-	23.4063	-	-	22.4724	-	-	21.8873	-	-	-
B7X6I3, Q5FVI4	Cend1	-	-	-	2	15.043	149	31.85	4	4	4	3.375	3.1875	3.25	0.51	0.5	25.961	26.081	26.123	0.389	0.269	0.442	-0.119±0.293	-0.162±0.355	-0.042±0.315	0.0580225	0.966714	-	-	-	-	-	25.7059	26.4721	26.2316	25.436	-	25.9301	26.5652	26.0597	25.7686	-	25.552	26.6427	26.4939	25.8035
C0JPT7	Flna	-	-	-	1	280.49	2639	136.9	5	5	5	14.5667	13.7	15.6	0.48	0.47	26.451	26.442	26.956	2.304	1.344	0.361	0.009±0.947	-0.506±0.796	-0.515±0.584	-	-	-	-	-	-	23.6509	26.8526	26.1694	28.1245	27.4569	25.8791	26.5425	24.6809	27.8243	27.2813	27.0116	26.9594	26.329	27.5805	26.9018
C0KUC5, C0KUC6	Lims1	-	-	-	3	41.609	362	58.523	5	5	5	4	3.85	3.7	0.52	0.51	25.408	25.222	25.235	0.227	0.307	0.13	0.186±0.217	0.174±0.154	-0.012±0.19	0.251236	0.873233	-	-	-	-	25.5543	25.0454	25.1764	25.4898	25.7757	25.0823	25.0477	24.8373	25.2948	25.8492	25.1981	25.1121	25.1117	25.211	25.5396
C5H4P9, Q9Z2J4-2, Q9Z2J4	Nexn	-	-	-	3	53.659	451	2.6617	1	2	2	1	1	1	0.5	0.5	-	19.599	-	-	0.192	-	-	-	-	-	-	-	-	-	-	-	-	-	-	24.4421	-	19.7781	-	19.4204	-	-	20.3397	-	-	-
C6JUM5	Pcdhgc5	-	-	-	1	102.1	944	112.73	5	5	5	1.85	1.65	2.8	0.4	0.37	-	22.887	23.548	-	0.477	0.481	-	-	-0.661±0.431	-	-	-	-	-	-	-	-	23.7998	-	-	-	23.1751	23.2464	22.2382	-	-	22.8125	24.1555	23.7591	23.4628
C6ZII9, B2RZ31	Sirt3	-	-	-	2	35	320	2.2989	3	3	2	1	1	1	0.5	0.5	20.054	19.804	19.942	0.213	0.128	0.306	0.25±0.227	0.112±0.29	-0.138±0.299	0.17599	0.880327	-	-	-	-	-	20.1921	20.2353	19.733	-	-	19.6815	19.9263	-	-	-	19.669	20.2144	-	-
C7C5T2, P47860, A0A0A0MXY5	Pfkp	-	-	-	3	85.719	788	323.31	4	4	4	9.8125	10.4375	9.4375	0.51	0.53	26.77	26.98	26.808	0.194	0.281	0.231	-0.21±0.22	-0.038±0.197	0.172±0.233	0.218095	0.87792	-	-	-	-	26.8328	-	27.0541	26.7549	26.4374	27.335	-	27.1836	26.8734	26.5273	26.8654	-	27.1867	26.7064	26.4719
C7E1V2, P29994-8, P29994-7, P29994-6, P29994-5, P29994-4, P29994-2, P29994-3, P29994, A0A0A0MY31, F1LNT1, F1LQX8, F1LQS8	Itpr1	-	↓	yes	15	313	2748	7.073	5	3	4	1.3	1.66667	1.5	0.46	0.53	23.665	22.253	23.92	0.102	0.325	0.342	1.413±0.213	-0.254±0.212	-1.667±0.376	2.86856	0.00507317	yes	-	yes	yes	23.747	-	23.5306	23.8207	23.5635	22.658	21.8466	22.2531	-	-	-	-	23.6195	24.2196	-
C8YL70	Poldip2	-	-	-	1	41.797	368	71.35	5	5	5	6.4	7.2	6.35	0.5	0.53	26.681	26.815	26.706	0.124	0.171	0.222	-0.134±0.127	-0.025±0.15	0.109±0.164	0.19355	0.922356	-	-	-	-	26.7435	26.695	26.5404	26.9228	26.5046	26.968	26.9486	26.5632	27.0229	26.5716	26.9279	27.0487	26.4565	26.7157	26.3824
C9E895, P18088, B3VQJ0	Gad1	-	-	-	4	66.64	593	323.31	5	5	5	15.35	16.25	15.7	0.49	0.51	30.356	30.492	30.373	0.227	0.288	0.372	-0.136±0.21	-0.017±0.243	0.119±0.261	0.0820661	0.957799	-	-	-	-	30.4271	30.7054	30.3853	30.3747	29.8878	30.5374	31.1073	30.3351	30.2701	30.2109	29.9961	31.1493	30.3933	30.1371	30.1914
C9EH87	-	-	-	-	1	287.69	2498	64.606	1	1	1	1	1	1	0.5	0.5	-	-	-	-	-	-	-	-	-	-	-	-	-	-	-	-	-	26.4825	-	-	-	-	27.1037	-	-	-	-	26.9454	-	-
D0RB01, F1LSW9	Usp12, LOC100912059	-	-	-	2	42.863	370	19.781	1	0	1	1	0	1	0.5	0	-	-	-	-	-	-	-	-	-	-	-	-	-	-	-	-	-	-	-	-	-	-	-	-	-	-	19.9031	-	-	-
D2XV59	Gtpbp1	-	-	-	1	72.488	669	22.73	5	5	5	2	2.51667	2.6	0.43	0.49	22.567	23.165	23.082	0.163	0.433	0.27	-0.598±0.28	-0.515±0.199	0.083±0.279	1.01945	0.281538	-	-	-	-	-	22.5427	22.8315	22.3016	22.5926	22.4541	23.4515	23.5229	22.7735	23.6218	23.3226	23.4253	23.0096	22.5412	23.1124
D3KR63, F1LQ26, Q9Z1C7	Rapgef4	-	-	-	3	115.53	1011	24.092	4	4	4	2.22917	3.3125	2.10417	0.51	0.61	23.843	24.205	23.301	0.189	0.395	0.548	-0.363±0.271	0.541±0.339	0.904±0.396	1.14785	0.176767	-	-	-	-	24.1035	-	23.9407	23.8136	23.513	24.1169	-	24.8441	24.1803	23.6805	22.4084	-	23.8917	23.4291	23.4764
D3XAM6, Q4KSH7	Map2k7	-	-	-	2	49.121	435	2.8895	4	4	2	1	1.375	1	0.5	0.58	20.828	22.244	20.455	0.46	0.939	0.357	-1.416±0.55	0.373±0.452	1.789±0.741	1.41488	0.0585366	-	-	-	-	21.447	20.3034	-	20.4405	21.1218	21.1629	21.8987	23.4222	-	22.4932	-	20.1437	-	-	20.7665
D3Z7Z4	Lipt1	-	-	-	1	41.936	371	2.4317	1	2	1	1	1	1.25	0.44	0.44	-	19.448	-	-	0.344	-	-	-	-	-	-	-	-	-	-	-	-	-	-	-	-	19.7498	19.146	-	-	-	20.7527	-	-	-
D3Z7Z5	Ranbp10	-	-	-	1	70.045	648	2.2116	2	1	2	1.25	1	1	0.56	0.5	22.306	-	-	0.32	-	-	-	-	-	-	-	-	-	-	-	-	-	-	22.0228	22.5899	-	-	-	-	21.0702	-	-	-	-	22.2425
D3Z822	Atr	-	-	-	1	301.16	2642	2.3095	0	0	1	0	0	1	0	0	-	-	-	-	-	-	-	-	-	-	-	-	-	-	-	-	-	-	-	-	-	-	-	-	-	-	24.4669	-	-	-
D3Z854	Tti1	-	-	-	1	121.11	1088	2.7223	0	1	2	0	1	1	0	0.5	-	-	19.55	-	-	0.042	-	-	-	-	-	-	-	-	-	-	-	-	-	-	-	19.8625	-	-	-	-	19.5921	-	19.5077	-
D3Z863	Cwf19l1	-	-	-	1	60.377	537	1.8877	3	3	4	1	1	1	0.5	0.5	20.739	20.71	20.914	0.276	0.019	0.304	0.03±0.25	-0.175±0.368	-0.205±0.272	0.108288	0.928489	-	-	-	-	-	20.9879	-	-	20.4902	-	20.6906	-	-	20.7284	20.6435	21.1853	-	-	-
D3Z865	Mpdu1	-	-	-	1	26.547	247	3.908	5	5	5	2.9	3	3	0.49	0.5	25.63	25.718	25.646	0.199	0.127	0.2	-0.088±0.14	-0.016±0.166	0.072±0.141	0.0840677	0.968933	-	-	-	-	25.6124	26.0443	25.3813	25.675	25.4353	25.8507	25.903	25.5056	25.7572	25.5721	25.8658	25.975	25.448	25.3714	25.5685
D3Z890, P0C1S9	Daglb	-	-	-	2	73.873	669	1.4625	1	2	1	1	1	1	0.5	0.5	-	-	-	-	-	-	-	-	-	-	-	-	-	-	-	-	-	19.9296	-	-	-	-	20.2845	-	-	-	-	20.2137	-	-
D3Z895	Layn	-	-	-	1	42.715	376	53.619	5	5	5	1.5	1.9	2.25	0.4	0.46	24.006	24.078	24.611	0.292	0.173	0.217	-0.072±0.195	-0.605±0.209	-0.533±0.163	1.82088	0.12196	-	-	-	-	23.83	24.0071	24.6121	23.958	23.6227	24.3168	24.2671	24.0378	23.7398	24.0276	24.1461	24.7189	24.903	24.5852	24.7028
D3Z899	Fam73b	-	-	-	1	61.392	554	31.269	5	3	4	1.7	2.52778	1.5	0.53	0.63	23.319	23.722	23.198	1.181	0.556	0.112	-0.403±0.747	0.121±0.656	0.524±0.379	-	-	-	-	-	-	22.298	23.1334	24.5254	-	-	23.0362	23.8318	24.2983	-	-	-	23.0351	23.2219	-	23.3383
D3Z8B0	Cox16	-	-	-	1	12.252	106	11.271	5	5	5	2.2	2.05	2.2	0.5	0.48	25.93	25.839	25.922	0.178	0.28	0.221	0.091±0.191	0.007±0.167	-0.084±0.205	0.0619837	0.974095	-	-	-	-	26.1002	25.6599	25.7791	26.2391	25.8702	25.4403	25.5654	25.8312	26.3235	26.0331	25.8721	25.5497	25.7692	26.2226	26.1979
D3Z8B2	Nup133	-	-	-	1	71.72	627	4.634	0	1	1	0	1	1	0	0.5	-	-	-	-	-	-	-	-	-	-	-	-	-	-	-	-	-	-	-	-	-	19.3873	-	-	-	-	19.0512	-	-	-
D3Z8B9	Fam76b	-	-	-	1	26.649	233	1.8171	0	1	0	0	1	0	NaN	1	-	-	-	-	-	-	-	-	-	-	-	-	-	-	-	-	-	-	-	-	-	-	-	-	-	-	-	-	-	-
D3Z8C7	Wdr48	-	-	-	4	76.079	676	215.97	5	5	5	3.5	3.75	3.65	0.49	0.51	25.005	25.247	25.137	0.488	0.329	0.125	-0.242±0.315	-0.132±0.267	0.11±0.199	0.175685	0.884342	-	-	-	-	25.7674	24.7896	25.1893	25.0775	24.2003	25.7351	25.3404	25.5111	24.8137	24.834	25.1368	25.3105	25.3023	24.9552	24.9777
D3Z8D3	Mef2bnb	-	-	-	1	13.508	120	16.954	5	4	3	1.15	1.375	1.08333	0.51	0.56	23.114	22.833	23.391	0.621	1.19	0.348	0.281±0.749	-0.277±0.473	-0.558±0.7	-	-	-	-	-	-	-	22.3241	23.6391	23.3793	-	21.9257	21.9321	24.2686	23.2056	-	-	-	23.7722	23.4765	22.9238
D3Z8D8	Slitrk1	-	-	-	1	77.798	696	3.8483	5	5	5	1.16667	1.15	1.05	0.53	0.52	22.261	22.149	22.445	0.403	0.21	0.422	0.112±0.251	-0.183±0.315	-0.296±0.258	0.242044	0.823864	-	-	-	-	22.2462	22.752	22.7525	21.7387	21.8158	22.0923	22.569	22.2387	21.846	21.9989	22.1689	22.9944	22.3499	21.7946	22.9147
D3Z8E0	Rps6ka3	-	-	-	4	83.723	740	11.636	2	4	4	1	1.125	1.45833	0.41	0.44	22.957	-	-	0.011	-	-	-	-	-	-	-	-	-	-	-	-	-	-	22.9459	22.9687	-	22.8207	-	-	-	-	22.9604	-	-	-
D3Z8E2	Sema3e	-	-	-	1	89.481	775	9.5183	2	4	3	1.625	1.4375	1.16667	0.58	0.55	-	21.917	21.554	-	0.638	0.189	-	-	0.363±0.547	-	-	-	-	-	-	-	-	22.7187	-	-	-	21.9702	22.6005	-	21.1788	-	21.3772	21.7306	-	-
D3Z8E6	Camsap1	-	-	-	1	178.52	1604	5.532	2	4	3	1	1.25	1	0.5	0.56	-	21.896	-	-	0.124	-	-	-	-	-	-	-	-	-	-	-	19.6923	-	-	-	22.0152	21.7759	-	-	-	-	19.5491	-	-	-
D3Z8F9, D3ZSU6	Ankrd11	-	-	-	2	291.14	2595	5.7728	3	4	3	1	1.08333	1.08333	0.48	0.5	-	20.471	20.915	-	0.032	0.184	-	-	-0.443±0.183	-	-	-	-	-	-	-	19.701	-	-	-	-	20.5039	20.4388	-	-	20.6491	20.9657	21.1289	-	-
D3Z8I7	Gstt3	-	-	-	1	23.381	210	1.6628	2	2	0	1	1	0	1	1	-	22.365	-	-	0.054	-	-	-	-	-	-	-	-	-	-	-	-	-	-	22.7943	22.3116	22.4193	-	-	-	-	-	-	-	-
D3Z8K0, A0A096MJV2, A0A096MJC5, B5DEN7	Pdzd11	-	-	-	4	16.182	140	47.594	5	5	5	2.75	2.7	2.65	0.51	0.5	24.677	24.474	24.49	0.088	0.252	0.211	0.203±0.155	0.188±0.135	-0.015±0.19	0.392533	0.792505	-	-	-	-	24.793	24.574	24.5198	24.7435	24.755	24.7992	24.6874	24.0749	24.6284	24.1809	24.269	24.8311	24.1676	24.68	24.5
D3Z8K5	Usp38	-	-	-	1	115.96	1041	5.6863	4	4	3	1.3125	1.27083	1.08333	0.55	0.54	21.24	20.955	20.741	0.106	0.083	0.256	0.286±0.098	0.499±0.207	0.213±0.173	1.24282	0.279923	-	-	-	-	-	21.4082	-	21.1654	21.1478	20.8913	21.0843	-	21.0132	20.8297	20.9524	20.9086	-	20.363	-
D3Z8L5	Pum1	-	-	-	1	126.57	1189	77.195	5	5	5	4.1	4.7	4.5	0.48	0.51	25.428	25.971	25.818	1.979	0.884	0.856	-0.543±0.814	-0.39±0.809	0.153±0.571	-	-	-	-	-	-	25.3782	22.898	25.4664	27.0803	26.3146	24.6837	25.3893	26.4068	26.9406	26.4342	24.6458	25.2004	26.4006	26.8468	25.9954
D3Z8L7	Rras	-	-	-	1	23.909	218	45.854	5	5	5	3.3	2.95	3.25	0.5	0.48	25.199	25.048	25.214	0.383	0.434	0.329	0.151±0.313	-0.016±0.278	-0.167±0.296	0.0826854	0.950026	-	-	-	-	24.6422	25.7336	24.7737	25.4125	25.4312	24.907	25.4614	24.1983	25.3034	25.3675	25.3026	25.6488	24.5359	25.2524	25.331
D3Z8M8	Tsc22d1	-	-	-	1	106.79	1050	3.097	3	3	1	1.16667	1	1	0.54	0.5	22.528	22.732	-	1.459	0.471	-	-0.204±0.8	-	-	-	-	-	-	-	-	23.4462	-	-	21.6103	-	23.1421	-	-	22.098	22.9571	22.8625	-	-	-	-
D3Z8P1	Rnf7	-	-	-	1	12.707	113	8.396	4	3	3	1	1	1	0.5	0.5	22.4	-	-	0.127	-	-	-	-	-	-	-	-	-	-	-	-	-	22.297	22.3041	22.5987	-	-	-	22.6513	-	-	-	-	21.8372	-
D3Z8Q5	RGD1561582	-	-	-	1	12.124	110	2.3978	5	5	5	2.1	1.8	1.91667	0.52	0.48	22.788	22.639	22.523	0.183	0.132	0.281	0.149±0.135	0.265±0.193	0.116±0.179	0.478366	0.732916	-	-	-	-	22.9816	23.0615	22.7026	22.4514	22.7424	22.9109	22.6523	22.6627	22.4324	22.5363	22.6135	22.9242	22.4539	21.9607	22.6644
D3Z8Q6	Tnks	-	-	-	2	140.76	1317	18.287	5	5	5	2.4	2.01667	1.91667	0.56	0.51	23.371	23.674	23.178	0.127	0.473	0.292	-0.303±0.261	0.194±0.183	0.496±0.309	0.702954	0.468328	-	-	-	-	23.3342	23.613	23.2313	23.2003	23.477	23.6615	24.1864	22.8992	23.9481	-	23.4474	23.6331	23.1769	22.7646	22.8659
D3Z8Q7	Fam96b	-	-	-	1	17.751	165	51.016	4	5	4	1.5	1.61667	1.625	0.48	0.5	23.551	23.933	23.784	0.179	0.65	0.248	-0.383±0.381	-0.234±0.199	0.149±0.392	0.260234	0.778377	-	-	-	-	-	23.4268	23.3693	23.5103	23.8958	25.1534	23.451	23.3388	23.8105	23.9121	-	23.9768	23.3904	23.6694	24.1011
D3Z8R4	Rbm25l1	-	-	-	1	55.594	464	320.89	5	5	5	7.7	7.7	7.85	0.5	0.5	27.025	27.055	27.047	0.114	0.12	0.088	-0.029±0.101	-0.021±0.088	0.008±0.091	0.0227723	0.992839	-	-	-	-	27.042	27.1853	26.7959	27.1438	26.9601	27.0378	27.2594	26.8502	27.1707	26.9559	26.9893	27.151	27.096	27.1373	26.8609
D3Z8U5	Tll1	-	-	-	1	114.49	1013	10.775	5	5	5	1.8	1.71667	1.5	0.55	0.53	23.737	23.482	23.393	0.269	0.313	0.421	0.255±0.233	0.345±0.274	0.089±0.287	0.366514	0.727286	-	-	-	-	23.9072	23.7262	24.2224	23.3981	23.4327	23.5795	24.1093	23.3999	23.1894	23.1319	23.339	23.9084	22.9335	23.9151	22.8669
D3Z8U8	-	↓	↓	yes	3	34.003	315	37.386	4	4	4	1	1.0625	1.16667	0.46	0.48	21.805	23.009	24.683	0.036	0.276	0.27	-1.205±0.21	-2.878±0.206	-1.674±0.246	5.29076	0.000333333	yes	yes	yes	yes	-	-	21.8141	21.8503	21.7497	23.4387	-	23.1558	22.7284	22.7146	24.5042	-	25.1956	24.4569	24.5762
D3Z900, O88994, M0R6N2	Marc2, LOC100910481	-	-	-	5	38.239	338	42.842	5	5	5	5.25	4.85	4.4	0.54	0.52	26.367	25.87	25.419	0.455	0.308	0.379	0.497±0.298	0.948±0.319	0.451±0.27	1.61039	0.0924215	-	-	-	-	26.8017	26.4481	26.6048	26.5547	25.4263	26.3269	25.9767	25.972	25.8092	25.2661	25.6069	25.5234	25.5203	25.824	24.6197
D3Z937	Hmg20a	-	-	-	1	39.902	347	57.317	5	5	5	3.5	3.75	3.6	0.49	0.51	25.399	25.485	25.579	0.124	0.168	0.287	-0.086±0.126	-0.181±0.18	-0.094±0.191	0.239605	0.884601	-	-	-	-	25.2934	25.4354	25.4584	25.1817	25.6239	25.0957	25.6218	25.5831	25.6318	25.4929	25.0343	26.0567	25.5539	25.5954	25.6554
D3Z941	Mars	-	-	-	1	101.58	902	323.31	5	5	5	26.1	24.35	24.1	0.52	0.5	29.202	29.011	28.926	0.136	0.059	0.188	0.191±0.09	0.276±0.138	0.085±0.117	1.03518	0.54274	-	-	-	-	28.9237	29.1376	29.2313	29.4016	29.3134	28.8949	29.0458	28.9608	29.1066	29.0449	28.6956	29.2664	28.7002	28.8802	29.0852
D3Z946	Tmem70	-	-	-	1	28.399	253	6.2687	5	5	5	1.11667	1.25	1.26667	0.47	0.5	22.922	23.04	23.168	0.374	1.066	1.126	-0.118±0.511	-0.246±0.528	-0.128±0.675	-	-	-	-	-	-	22.6041	22.34	23.5038	23.1516	23.0098	21.3952	22.6437	23.9665	23.7392	23.4568	21.737	22.2691	24.089	24.0164	23.7283
D3Z949, B5DFN3	RGD1561671, Uqcc2	-	-	-	2	16.503	136	1.8863	2	2	2	1	1	1	0.5	0.5	-	23.195	-	-	0.047	-	-	-	-	-	-	-	-	-	-	-	-	-	21.9246	-	23.148	23.2417	-	-	-	-	-	-	22.0273	-
D3Z955	Pgm2l1	-	-	-	1	70.234	621	23.634	5	5	5	4.7	5.05	5.25	0.47	0.49	24.872	25.277	25.036	0.18	0.282	0.444	-0.405±0.193	-0.164±0.26	0.241±0.286	0.522072	0.608526	-	-	-	-	25.0131	24.688	25.201	24.8438	24.6143	25.591	25.0974	25.7227	25.078	24.8946	25.2975	24.9726	25.7459	24.8408	24.3225
D3Z981	Plxna1	-	-	-	2	211.18	1894	207.98	5	5	5	9.8	11.4	11.45	0.46	0.5	25.87	26.351	26.167	0.136	0.115	0.162	-0.481±0.108	-0.297±0.127	0.184±0.12	2.27829	0.140837	-	-	-	-	25.7294	26.0459	25.9869	25.9667	25.622	26.4272	26.583	26.2635	26.3017	26.1802	26.0243	26.3216	26.247	26.3783	25.8637
D3Z9D0	RGD1306271	-	-	-	1	209.51	1937	3.8734	2	4	1	1	1	1	0.5	0.5	-	21.452	-	-	0.171	-	-	-	-	-	-	-	-	-	-	-	-	-	-	-	21.6047	21.1921	-	21.6776	21.3339	-	-	22.2231	-	-
D3Z9E6	Cpsf2	-	-	-	1	88.35	782	35.108	4	5	4	1.85417	1.8	2.3125	0.45	0.44	22.433	22.026	22.517	0.246	0.137	0.21	0.407±0.168	-0.084±0.21	-0.491±0.153	1.45481	0.213675	-	-	-	-	-	22.5215	22.059	22.8141	22.3389	21.8272	22.3044	21.891	22.0449	22.0619	-	22.8951	22.5464	22.3395	22.2884
D3Z9G0	Traf3	-	-	-	1	64.186	567	6.2773	3	4	3	1.16667	1.25	1.55556	0.43	0.45	-	22.614	20.519	-	0.207	0.044	-	-	2.095±0.196	-	-	-	-	-	-	-	23.0022	-	-	-	-	-	22.806	-	22.4228	-	-	20.5628	20.4755	-
D3Z9H2	Hapln4	-	-	-	2	42.729	400	5.5359	1	2	4	1	1.25	1.0625	0.48	0.54	-	-	23.607	-	-	0.19	-	-	-	-	-	-	-	-	-	-	23.2059	-	-	-	23.9335	-	-	-	-	23.3861	23.8809	-	23.5548	-
D3Z9I1	Coa3	-	-	-	1	11.928	108	4.8136	3	4	3	1.33333	1	1.66667	0.44	0.38	23.921	23.391	24.27	0.152	0.236	0.058	0.529±0.222	-0.349±0.127	-0.879±0.172	1.92274	0.0611496	-	-	-	-	-	24.1369	23.8935	-	23.7313	-	-	-	23.6074	23.1752	-	24.2563	24.3575	-	24.1963
D3Z9K0, B1WBN1, Q9R1Q2-2, Q9R1Q2	LOC100909712, Ccnl1	-	-	-	4	17.504	164	12.342	1	2	2	1	1.125	1	0.5	0.53	-	20.956	19.659	-	0.793	0.528	-	-	1.297±0.736	-	-	-	-	-	-	-	20.0401	-	-	-	-	21.5516	-	20.3609	-	-	20.092	-	19.2268	-
D3Z9K2	Mrpl54	-	-	-	1	15.286	135	14.12	2	2	2	1	1	1	0.5	0.5	-	-	-	-	-	-	-	-	-	-	-	-	-	-	-	-	-	21.8436	-	-	-	-	22.0526	-	-	-	-	21.9904	-	-
D3Z9K4	Plekho2	-	-	-	1	54.007	494	3.2016	5	4	3	1	1	1.33333	0.43	0.43	21.363	20.814	21.658	0.151	1.008	0.07	0.548±0.551	-0.295±0.13	-0.843±0.535	-	-	-	-	-	-	-	21.2833	21.2114	21.5929	-	20.1028	-	-	-	21.5256	21.5641	21.6504	-	21.7579	-
D3Z9K9	Gdpd2	-	-	-	1	61.202	538	2.2823	3	3	3	1.44444	1.11111	1.58333	0.48	0.41	22.477	22.202	22.758	0.433	0.118	0.185	0.275±0.314	-0.28±0.331	-0.556±0.17	0.653685	0.452718	-	-	-	-	-	22.9282	-	22.5934	21.9103	-	22.3652	22.1983	22.0424	-	-	22.9485	22.481	22.8432	-
D3Z9L0	Agk	-	-	-	1	46.768	421	118.75	5	5	5	3.85	3.7	4.25	0.48	0.47	25.856	26.047	25.824	0.222	0.287	0.22	-0.192±0.208	0.031±0.182	0.223±0.207	0.300123	0.823111	-	-	-	-	26.2226	26.0543	25.8253	25.68	25.4962	26.5105	26.3434	25.7057	25.9468	25.7297	26.0741	26.1893	25.6516	25.6528	25.5534
D3Z9L5	Wdr11	-	-	-	1	135.77	1224	8.0491	2	5	4	1	1.11667	1.125	0.47	0.5	-	19.752	20.315	-	0.286	0.018	-	-	-0.563±0.257	-	-	-	-	-	-	-	-	-	-	20.575	-	20.0089	19.4955	-	-	-	20.3333	20.2972	-	-
D3Z9M1, D3ZL08, D3ZL09	Mettl16	-	-	-	3	62.592	553	28.361	5	5	5	4.55	3.95	4.56667	0.5	0.46	25.006	24.967	24.919	0.903	0.346	0.368	0.038±0.457	0.086±0.462	0.048±0.279	0.0097068	0.992009	-	-	-	-	23.7283	24.5865	24.8987	25.9377	25.8767	24.3864	24.9829	24.7156	25.3705	25.3816	24.2008	25.2747	24.7827	25.0441	25.2946
D3Z9M2, D4AD99	Cpeb3	-	-	-	2	61.911	574	73.603	5	5	5	3.28333	2.7	2.31667	0.59	0.54	23.689	23.329	22.696	0.604	0.519	0.579	0.361±0.407	0.993±0.424	0.633±0.4	1.05763	0.19044	-	-	-	-	24.622	22.9847	24.0921	23.6294	23.1187	22.8057	22.6119	24.0618	23.5423	23.6218	21.8334	22.8084	23.4313	22.2347	23.1722
D3Z9S4, B5DEJ5	Eefsec	-	-	-	2	38.905	363	13.361	2	1	2	1.33333	1.66667	1.5	0.47	0.53	21.923	-	-	0.019	-	-	-	-	-	-	-	-	-	-	-	-	-	21.9038	-	21.9413	-	-	22.8754	-	-	-	-	21.461	-	-
D3Z9U7, D3ZVW3	Zc3h4	-	-	-	2	141.09	1304	323.31	5	5	5	15.65	15.45	15.95	0.5	0.49	28.222	28.22	28.245	0.181	0.156	0.177	0.002±0.142	-0.022±0.15	-0.024±0.141	0.00760393	0.995509	-	-	-	-	28.0687	28.2568	28.3818	28.5024	27.9025	28.0554	28.4513	28.1906	28.4172	27.9866	28.0519	28.6007	28.0886	28.3677	28.1145
D3Z9W9, D3ZRG7, D3ZRC3	Rbm26	-	-	-	3	111.3	989	120.78	5	5	5	10.35	8.65	9.7	0.52	0.47	26.918	26.656	26.814	0.113	0.176	0.17	0.262±0.125	0.103±0.122	-0.159±0.146	0.755467	0.640631	-	-	-	-	27.0938	26.801	26.7622	27.0698	26.8622	26.7321	26.5601	26.3823	27.0098	26.5933	26.6736	26.8126	26.5405	27.1307	26.9147
D3Z9Y0	Ccdc186	-	-	-	1	104.42	917	65.217	4	4	4	5.375	6.25	5.5625	0.49	0.53	25.196	25.48	25.255	1.286	0.44	0.741	-0.285±0.652	-0.06±0.718	0.225±0.479	-	-	-	-	-	-	24.4193	24.1024	-	25.5276	26.7325	25.0138	25.1562	-	25.5636	26.1878	24.7094	24.4449	-	25.7798	26.0865
D3Z9Z0	Ank1	↑	↓	yes	1	187.12	1707	3.7938	3	4	3	1	1.6875	1.33333	0.43	0.56	25.741	23.731	24.413	0.093	0.219	0.224	2.01±0.223	1.327±0.228	-0.682±0.236	2.93492	0.00439437	yes	yes	yes	yes	25.8316	-	25.6494	-	-	-	24.0527	23.6293	23.5098	-	24.3002	24.7447	24.194	-	-
D3ZA17, A0A096MJK9, A0A096MKD5, A0A096MKH7, A0A096MKD9	Trim46	-	-	-	5	62.785	560	1.5182	0	2	2	0	1	1	0	0.5	-	-	-	-	-	-	-	-	-	-	-	-	-	-	-	-	-	-	-	-	-	-	21.2472	-	-	-	-	20.73	-	-
D3ZA31	Mtmr2	-	-	-	1	73.271	643	11.213	5	5	3	1.05	1.25	1.75	0.38	0.42	21.079	21.494	21.874	0.303	0.334	0.373	-0.414±0.326	-0.795±0.344	-0.381±0.357	0.835342	0.288333	-	-	-	-	20.926	21.514	20.7981	-	-	21.9035	21.5063	21.0712	-	-	21.8115	22.3594	21.4522	-	-
D3ZA45, D4A3J2	Atg13	-	-	-	2	52.491	478	15.185	5	5	5	2.25	2.25	2.1	0.52	0.52	23.402	23.452	23.433	0.147	0.134	0.199	-0.05±0.12	-0.031±0.147	0.019±0.142	0.0298482	0.988698	-	-	-	-	23.238	23.4918	23.6198	23.1515	23.5087	23.4345	23.6914	23.2055	23.3863	23.5437	23.5312	23.435	23.7186	23.0086	23.4732
D3ZA55	Ecd	-	-	-	1	70.786	633	2.2935	4	2	1	1	1	1	0.5	0.5	21.109	21.201	-	0.075	0.122	-	-0.092±0.117	-	-	-	-	-	-	-	-	-	-	21.0476	21.2293	21.0484	-	21.083	-	21.3185	-	-	-	-	21.453	-
D3ZA68	Peo1	-	-	-	1	76.889	683	1.542	4	2	2	1.08333	1	1.5	0.42	0.4	-	-	-	-	-	-	-	-	-	-	-	-	-	-	-	-	20.8025	-	-	-	-	-	-	20.5288	-	-	-	-	23.7814	-
D3ZA69	Nrbp2	-	-	-	1	56.312	491	11.401	5	5	5	2.3	2.6	2.4	0.49	0.52	23.73	23.851	23.781	0.136	0.318	0.185	-0.121±0.196	-0.05±0.137	0.07±0.209	0.0934882	0.959586	-	-	-	-	23.4778	23.6023	23.8651	23.9119	23.7932	23.7481	23.2578	23.9593	24.3546	23.9351	23.4303	23.6809	24.0516	23.7756	23.964
D3ZA85	Nfu1	-	-	-	1	28.367	253	21.002	5	5	5	2.9	2.2	2.8	0.51	0.44	25.369	25.192	25.496	0.199	0.19	0.122	0.177±0.162	-0.128±0.139	-0.304±0.135	0.815939	0.570811	-	-	-	-	25.0419	25.1752	25.6831	25.54	25.4029	24.9388	25.0848	25.2932	25.5778	25.064	25.6335	25.498	25.5651	25.5734	25.2108
D3ZA93	Acot13	-	-	-	1	15.27	140	2.393	3	2	3	1	1	1	0.5	0.5	22.952	22.796	23.279	0.641	0.462	0.746	0.156±0.606	-0.327±0.621	-0.483±0.665	0.123037	0.882811	-	-	-	-	23.2374	22.1388	-	23.4788	-	23.1831	22.4081	-	-	-	23.1054	22.5756	24.1548	-	-
D3ZAA0	Praf2	-	-	-	1	19.434	178	11.668	5	5	5	1.85	1.75	1.75	0.51	0.5	24.513	24.253	24.413	0.586	0.317	0.298	0.26±0.347	0.1±0.376	-0.16±0.26	0.140948	0.893373	-	-	-	-	23.4954	24.7917	25.3103	24.5902	24.3766	23.8025	24.378	24.8293	24.28	23.9729	-	24.4662	24.8754	24.3484	23.9605
D3ZAA9	Mpp2	-	-	-	2	61.564	552	232.57	5	5	5	9.8	11.2	8.95	0.52	0.56	26.887	27.472	26.728	0.205	0.328	0.767	-0.585±0.219	0.159±0.387	0.744±0.411	0.912924	0.27508	-	-	-	-	27.2482	26.7548	27.0592	26.8122	26.5602	27.6683	27.6147	27.9184	27.3087	26.8508	26.6111	26.9542	27.5578	27.1262	25.3908
D3ZAB6	Rnf219	-	-	-	1	80.029	724	7.7586	5	5	4	2.1	1.7	2.3125	0.48	0.42	24.596	23.584	24.435	0.501	0.278	0.639	1.012±0.335	0.16±0.431	-0.851±0.398	1.23497	0.134375	-	-	-	-	24.4036	23.6583	24.8698	25.1142	24.9323	23.1501	-	23.553	23.6167	24.0155	-	23.3911	24.9743	24.7736	24.6017
D3ZAE6	Vasn	-	-	-	1	72.32	673	240.98	3	2	4	1.25	1.25	1.64583	0.43	0.43	-	-	23.51	-	-	0.31	-	-	-	-	-	-	-	-	-	-	22.4984	-	-	-	-	22.4163	-	-	-	23.7083	23.905	23.4198	23.0073	-
D3ZAG3	Map9	-	-	-	1	73.599	646	197.52	5	5	5	6.65	6.15	5.16667	0.56	0.54	25.713	25.712	25.39	0.515	0.373	0.76	0.001±0.337	0.323±0.453	0.322±0.418	0.176699	0.855242	-	-	-	-	26.3383	24.9847	26.0451	26.0339	25.1622	25.6502	25.3213	26.4949	25.6248	25.4674	24.216	25.1676	26.355	25.9297	25.2813
D3ZAH3	Nedd1	-	-	-	1	71.244	659	4.0176	2	3	4	1	1	1.0625	0.48	0.48	-	20.455	21.104	-	0.16	0.479	-	-	-0.649±0.436	-	-	-	-	-	-	-	20.8046	-	-	-	20.6059	20.3034	-	-	-	21.0083	20.5935	-	-	21.7105
D3ZAI0, D4A4B4	U2surp	-	↑	yes	3	118.23	1029	48.871	5	5	5	5.3	5.3	5.1	0.51	0.51	25.426	26.04	25.402	0.119	0.304	0.11	-0.614±0.186	0.023±0.099	0.638±0.184	2.56233	0.0487237	yes	-	yes	yes	25.5335	25.5146	25.1986	25.3119	25.5691	25.551	25.9587	26.3157	26.5194	25.854	25.6089	25.4902	25.2326	25.2979	25.3807
D3ZAI6	Nt5dc3	-	-	-	1	63.126	546	213.06	4	4	4	11.5625	14.375	14.25	0.45	0.5	27.324	27.79	27.674	0.186	0.227	0.204	-0.467±0.192	-0.351±0.182	0.116±0.199	1.05756	0.329643	-	-	-	-	26.9679	27.4018	27.3923	27.5323	-	27.5346	27.5366	28.0822	28.0079	-	27.395	27.5593	28.0228	27.7199	-
D3ZAJ5, D4A2G5, D3ZDC0, F1LPZ8, Q62889-2, Q62889-4, Q62889-3, Q62889, A0A096MK63	Nlgn3	-	-	-	9	89.553	808	13.589	5	5	5	1.3	1.5	1.4	0.48	0.52	23.579	23.626	23.438	0.177	0.342	0.194	-0.047±0.239	0.14±0.166	0.188±0.222	0.188456	0.890941	-	-	-	-	23.4769	23.5212	23.923	23.3933	-	23.9822	23.9871	23.8109	23.2771	23.0729	23.4851	23.6487	23.7058	23.1176	23.2344
D3ZAL7, C6JUQ2	Gab1	-	-	-	2	76.661	693	34.917	5	5	5	3.5	3.28333	3.01667	0.54	0.52	24.819	24.556	24.483	0.414	0.432	0.242	0.262±0.322	0.336±0.264	0.074±0.271	0.310781	0.758088	-	-	-	-	24.195	24.493	24.7662	25.3141	25.326	24.0888	24.1745	24.2807	25.1294	25.1089	24.2431	24.7157	24.0812	24.5568	24.8166
D3ZAN1, D3ZBL5, Q62784-2, Q62784	Inpp4a	-	-	-	4	104.43	928	18.174	5	5	5	2.1	2.55	2.1	0.5	0.55	25.165	25.042	24.723	0.185	0.139	0.38	0.123±0.138	0.442±0.235	0.319±0.224	0.911891	0.405977	-	-	-	-	24.8281	25.3519	25.0869	25.4501	25.1061	24.9196	25.2471	25.1799	25.0717	24.79	24.2304	24.9999	25.3858	24.4611	24.5361
D3ZAN3	Ganab	-	-	-	2	90.571	797	295.32	3	3	3	20	19.5	19.1667	0.51	0.5	29.366	29.478	29.445	0.065	0.093	0.105	-0.112±0.09	-0.079±0.098	0.033±0.111	0.259976	0.924443	-	-	-	-	-	29.3771	29.4494	29.27	-	-	29.5909	29.5036	29.3388	-	-	29.579	29.4625	29.2929	-
D3ZAN4	Slc35b4	-	-	-	1	37.438	331	1.7409	3	4	5	1	1	1	0.5	0.5	23.016	21.768	22.723	0.192	0.805	0.491	1.247±0.519	0.292±0.362	-0.955±0.514	1.15525	0.130601	-	-	-	-	23.2873	-	22.7852	-	22.9745	21.4181	20.8396	-	21.9762	22.8398	22.0385	-	23.4371	22.7977	22.6201
D3ZAN8	Zbtb33	-	-	-	1	73.872	670	323.31	5	5	5	6.35	6.6	6.85	0.48	0.49	25.108	25.329	25.239	0.224	0.112	1.105	-0.22±0.147	-0.13±0.498	0.09±0.485	-	-	-	-	-	-	24.7989	24.838	25.4782	25.2958	25.1305	25.1404	25.2239	25.5253	25.3328	25.4215	23.3224	25.6146	25.689	25.8307	25.7365
D3ZAN9	Slmo1	-	-	-	1	19.086	172	2.617	5	4	4	1	1	1	0.5	0.5	21.501	21.889	21.384	0.628	0.273	0.758	-0.388±0.388	0.117±0.505	0.505±0.443	0.267209	0.744055	-	-	-	-	21.3659	22.4803	21.6654	21.4782	20.5151	21.4644	22.2131	21.7469	22.1315	-	21.1067	22.5093	21.3359	20.5839	-
D3ZAP1	Med19	-	-	-	1	26.321	244	3.841	2	1	3	1	1.75	1.08333	0.48	0.62	21.489	-	21.134	0.36	-	0.073	-	0.356±0.246	-	-	-	-	-	-	-	21.8027	21.1754	-	-	-	-	21.4231	-	-	-	21.2015	21.1821	21.0171	-	-
D3ZAP4, D3ZJ14, D4AC97	RGD1310712	-	-	-	3	120.08	1119	5.297	1	2	3	1	1.16667	1.22222	0.45	0.49	-	-	-	-	-	-	-	-	-	-	-	-	-	-	-	-	-	-	-	-	-	18.9229	-	-	-	-	21.064	-	-	-
D3ZAP7	Chd7	-	-	-	1	333.86	2985	7.5819	2	3	2	1	1	1.125	0.47	0.47	-	22.449	-	-	0.319	-	-	-	-	-	-	-	-	-	-	-	22.5201	-	-	-	22.7311	22.1659	-	-	-	-	21.5109	-	-	-
D3ZAP9	Gpd1l	-	-	-	1	38.066	351	69.156	4	4	4	2.25	4.6875	4.25	0.35	0.52	25.245	26.194	25.729	0.355	0.191	0.306	-0.949±0.253	-0.484±0.292	0.465±0.23	1.77929	0.0694278	-	-	-	-	24.6556	-	25.3961	25.6987	25.2282	26.5598	-	25.9911	26.082	26.1411	25.8282	-	25.9715	25.9564	25.1586
D3ZAQ0	Fundc2	-	-	-	1	16.344	151	8.2063	5	5	5	2.15	1.6	1.8	0.54	0.47	24.55	24.13	24.099	0.351	0.274	0.315	0.42±0.249	0.451±0.263	0.031±0.236	0.763046	0.433983	-	-	-	-	24.5452	24.7219	23.864	24.5651	25.0541	24.0669	24.5544	23.6667	23.9752	24.3864	24.2834	24.5607	24.2175	23.5295	23.9031
D3ZAQ6	Nol7	-	-	-	1	28.372	250	55.129	5	5	5	1.95	1.5	1.75	0.53	0.46	24.35	23.901	23.848	0.31	0.243	0.462	0.449±0.224	0.502±0.301	0.053±0.282	0.772559	0.407599	-	-	-	-	23.9414	24.8802	24.1793	24.629	24.1192	23.9601	24.3574	23.6656	23.9692	23.5515	23.7161	24.7762	23.3565	23.8267	23.564
D3ZAS1, F1M5X9	RGD1562399	-	-	-	2	28.5	265	21.396	3	3	3	1	1	1	0.5	0.5	23.163	22.972	22.993	0.272	0.215	0.053	0.191±0.258	0.17±0.205	-0.021±0.168	0.193601	0.886813	-	-	-	-	-	-	22.8307	23.1337	23.5238	-	-	22.6499	23.1718	23.0931	-	-	23.0261	22.9075	23.0451
D3ZAS9	Ddrgk1	-	-	-	1	38.605	339	154.81	5	5	5	3.3	2.7	2.85	0.54	0.49	25.005	24.321	24.617	0.304	0.704	0.732	0.683±0.384	0.387±0.394	-0.296±0.494	0.507312	0.514561	-	-	-	-	24.542	24.6318	25.2764	25.25	25.3223	23.401	23.6234	24.6556	25.1785	24.7482	23.8848	23.6899	24.8656	25.4916	25.1536
D3ZAV8	Lrrn2	-	-	-	1	83.386	750	1.8901	0	2	1	0	1	1	0	0.5	-	-	-	-	-	-	-	-	-	-	-	-	-	-	-	-	-	-	-	-	-	-	-	-	21.5256	-	-	-	-	-
D3ZAW2	Pisd	-	-	-	1	43.58	385	29.838	5	5	5	2.25	2.7	2.5	0.47	0.52	23.055	23.332	23.348	0.389	0.308	0.355	-0.277±0.274	-0.292±0.289	-0.016±0.262	0.293559	0.777993	-	-	-	-	22.4953	23.7689	22.9244	23.2137	22.8744	23.3404	23.9193	22.9565	23.434	23.0094	23.0922	24.1065	23.0524	23.3447	23.1433
D3ZAW4	Abhd4	-	-	-	1	40.368	355	60.292	5	5	5	5.35	5.2	4.55	0.54	0.53	25.805	25.527	25.369	0.249	0.188	0.169	0.278±0.181	0.436±0.175	0.158±0.15	1.1712	0.333938	-	-	-	-	25.7002	25.6648	25.5868	25.7018	26.372	25.6266	25.8317	25.1565	25.5702	25.4484	25.3849	25.5678	25.0371	25.2758	25.5776
D3ZAX3, D3ZAE5, P11505-6, P11505-3	Atp2b1	-	-	-	4	130.65	1184	323.31	2	4	4	1	1	1	0.5	0.5	23.489	23.238	23.181	0.075	0.528	0.362	0.252±0.461	0.308±0.337	0.056±0.378	0.111274	0.912564	-	-	-	-	23.4154	-	23.5626	-	-	-	22.5037	23.0677	23.4184	23.9601	-	22.5712	23.2751	23.2383	23.6412
D3ZAX5	Cherp	-	-	-	1	105.92	935	88.715	4	4	4	7.5625	8	8.125	0.48	0.5	26.677	26.88	26.68	0.09	0.051	0.154	-0.203±0.071	-0.003±0.12	0.2±0.109	0.88486	0.64703	-	-	-	-	26.8144	26.6941	26.6848	26.5134	-	26.8759	26.9099	26.95	26.7826	-	26.7341	26.7873	26.8228	26.3758	-
D3ZAY7, D3ZAY2	Epb41l2	-	-	-	2	88.339	795	323.31	1	1	1	1	1	1	0.5	0.5	-	-	-	-	-	-	-	-	-	-	-	-	-	-	-	-	-	-	-	-	-	-	-	-	-	-	-	-	-	-
D3ZAY8	Pnn	-	-	-	1	82.609	729	228.99	4	4	4	7.125	6.9375	7.625	0.48	0.48	26.476	26.421	26.489	0.16	0.224	0.41	0.055±0.181	-0.014±0.27	-0.068±0.288	0.0178914	0.989273	-	-	-	-	26.4773	26.1733	26.6413	26.6114	-	25.9927	26.5368	26.6451	26.5104	-	26.0195	26.2441	27.1645	26.5293	-
D3ZAZ0	Eif3m	-	-	-	1	42.516	374	15.698	5	5	5	1.43333	1.7	1.85	0.44	0.48	22.886	23.125	23.341	0.801	0.794	0.473	-0.239±0.535	-0.454±0.455	-0.215±0.452	0.18603	0.824134	-	-	-	-	23.048	22.3206	21.7713	23.3805	23.9108	23.6185	22.7714	21.8028	23.6036	23.831	23.4105	23.2574	22.4527	23.6427	23.9391
D3ZB14	Cradd	-	-	-	1	18.302	165	39.595	0	1	1	0	1.33333	2	0	0.4	-	-	-	-	-	-	-	-	-	-	-	-	-	-	-	-	-	-	-	-	-	19.4213	-	-	-	-	20.63	-	-	-
D3ZB30, F1LM18, Q6P736, Q00438-2, Q00438	Ptbp1	-	-	-	6	56.935	530	323.31	3	3	3	7.66667	7.16667	7.25	0.51	0.5	26.695	26.492	26.653	0.085	0.11	0.11	0.202±0.11	0.042±0.11	-0.161±0.123	0.59423	0.740134	-	-	-	-	26.7993	-	-	26.7173	26.5679	26.3551	-	-	26.654	26.468	26.6611	-	-	26.4984	26.8001
D3ZB49	Osgin2	-	-	-	1	61.382	550	2.844	2	0	1	1.5	0	1.5	0.5	0	-	-	-	-	-	-	-	-	-	-	-	-	-	-	-	-	-	-	20.9736	-	-	-	-	-	-	-	-	-	-	-
D3ZB51	Igsf9b	-	-	-	1	145.08	1328	11.079	4	4	3	1.1875	1.8125	1.41667	0.46	0.56	23.199	23.194	21.907	2.341	0.196	0.689	0.005±1.016	1.292±1.357	1.287±0.443	-	-	-	-	-	-	-	21.6815	22.8178	25.0989	-	23.121	23.4809	22.9808	-	-	-	22.4422	21.3725	-	-
D3ZB65	Bccip	-	-	-	1	35.674	315	5.3079	2	5	5	1.125	1.06667	1.06667	0.51	0.5	21.635	21.296	21.633	0.137	0.218	0.407	0.338±0.24	0.002±0.375	-0.336±0.384	0.196582	0.829834	-	-	-	-	-	-	-	21.5039	21.7651	-	-	-	21.4972	21.095	21.8865	22.0341	21.0547	21.1425	22.0452
D3ZB76, B2GV48	Dnajb5	-	-	-	2	43.032	382	82.393	5	5	5	5.35	6	6.9	0.44	0.47	25.501	25.852	25.97	0.296	0.255	0.372	-0.352±0.222	-0.47±0.264	-0.118±0.251	0.737914	0.453027	-	-	-	-	26.1499	25.4303	25.3796	25.188	25.3552	26.215	25.4338	26.0089	26.0186	25.5859	26.5803	25.969	26.1947	25.3748	25.7322
D3ZB94	Gfral	-	-	-	1	43.945	394	12.89	4	3	5	1.625	1.75	1.2	0.58	0.59	23.76	24.22	23.198	0.204	0.491	0.167	-0.46±0.367	0.562±0.201	1.022±0.357	1.30815	0.122498	-	-	-	-	-	24.0422	23.7298	23.5082	-	23.7397	24.8595	-	24.0601	-	23.3125	23.3405	-	22.9407	-
D3ZBB0, F1LSR4, O88917-4, O88917, D4A144, O88917-2, O88917-3	Adgrl1, Lphn1	-	-	-	7	162.07	1470	145.02	5	5	5	6.4	9.25	6.93333	0.48	0.57	25.697	26.465	25.647	0.381	0.548	0.801	-0.768±0.351	0.051±0.433	0.818±0.473	0.864923	0.265891	-	-	-	-	26.0096	25.7037	26.1754	25.6338	24.9641	26.8733	26.6857	27.1399	26.0004	25.6261	24.9649	26.1304	26.624	25.9377	24.5766
D3ZBB7	Usp32	-	-	-	1	161.92	1431	47.568	5	5	5	4.15	6.4	6	0.41	0.52	24.107	24.812	24.592	0.22	0.42	0.618	-0.705±0.26	-0.485±0.336	0.22±0.384	0.870903	0.301128	-	-	-	-	23.9255	24.5515	23.9757	24.2302	23.8505	24.0675	25.3086	25.2625	24.7223	24.6995	23.4037	25.0168	25.1202	24.8308	24.5874
D3ZBC7	Dhrs13	-	-	-	1	32.321	294	7.2497	5	5	5	1.2	1.3	1.41667	0.46	0.48	21.915	22.346	22.532	0.455	0.573	0.494	-0.431±0.397	-0.617±0.354	-0.186±0.411	0.556139	0.483846	-	-	-	-	21.9548	21.1615	21.9499	22.6836	21.8244	-	21.4055	22.8947	22.6435	22.4387	22.5063	21.5571	22.9142	23.0053	22.6769
D3ZBD0	Msl1	-	-	-	1	65.81	599	6.0872	3	3	3	1.11111	1.44444	1.41667	0.44	0.5	-	23.248	22.68	-	0.402	0.081	-	-	0.569±0.354	-	-	-	-	-	-	-	23.1613	-	-	-	23.5932	22.9033	-	-	-	22.759	22.6004	-	-	-
D3ZBE5	Nek7	-	-	-	3	34.529	302	22.04	5	5	5	5.3	5.9	5.15	0.51	0.53	26.076	26.365	26.029	0.04	0.069	0.176	-0.289±0.05	0.047±0.108	0.336±0.113	2.08969	0.255208	-	-	-	-	26.0663	26.0359	26.1358	26.0104	26.1312	26.3252	26.3661	26.4592	26.4502	26.2253	25.948	26.4433	25.8683	25.9227	25.9623
D3ZBE8	Upf3b	-	-	-	1	57.063	472	14.217	5	5	5	3	3.35	3.35	0.47	0.5	24.315	24.439	24.597	0.45	0.242	0.244	-0.124±0.278	-0.283±0.278	-0.159±0.199	0.257303	0.822912	-	-	-	-	24.7024	23.6512	23.9136	24.3621	24.9433	24.4241	24.246	24.229	24.3121	24.9817	24.4269	24.355	24.4314	24.6486	25.1252
D3ZBG6	Ptrhd1	-	-	-	1	16.026	140	2.2696	3	3	3	1	1	1.08333	0.48	0.48	-	22.753	22.846	-	0.104	0.256	-	-	-0.092±0.207	-	-	-	-	-	-	-	-	-	22.459	-	22.7468	22.8994	-	22.6141	-	23.1857	22.5293	-	22.8219	-
D3ZBG7	Dusp10	-	-	-	1	52.441	482	1.7998	1	1	0	1	1	0	1	1	-	-	-	-	-	-	-	-	-	-	-	-	-	-	-	-	21.3676	-	-	-	-	21.4138	-	-	-	-	-	-	-	-
D3ZBG8, D3ZSY1	Papd5, Papd7	-	-	-	2	46.754	421	1.5124	4	4	3	1	1	1.08333	0.48	0.48	24.752	24.361	24.275	0.292	1.211	1.364	0.391±0.601	0.477±0.638	0.086±0.904	-	-	-	-	-	-	24.8647	-	25.0367	24.8978	24.2083	-	22.7614	25.4489	24.7867	24.4478	-	22.8519	25.1342	24.8389	-
D3ZBH5	Lmtk2	-	-	-	1	165.33	1531	5.1098	1	3	1	1	1.22222	1	0.5	0.55	-	21.9	-	-	0.144	-	-	-	-	-	-	-	-	-	-	-	-	-	-	-	-	22.0374	21.7628	-	-	-	20.1338	-	-	-
D3ZBJ3, D4A022	Gapvd1	-	-	-	2	162.36	1457	60.819	5	5	5	8.05	8.25	7.7	0.51	0.52	26.747	26.511	26.52	0.225	0.07	0.16	0.236±0.138	0.227±0.162	-0.009±0.105	0.716745	0.646781	-	-	-	-	26.2736	26.7757	26.8123	26.7923	27.0819	26.4435	26.4595	26.5075	26.4656	26.6796	26.4051	26.8196	26.4079	26.3042	26.6653
D3ZBL3	Ngdn	-	-	-	1	35.814	315	7.4337	5	4	4	1.15	1.1875	1.3125	0.47	0.48	22.952	22.961	23.125	0.258	0.48	0.625	-0.008±0.31	-0.173±0.355	-0.164±0.52	0.0522081	0.967261	-	-	-	-	22.9194	22.5996	23.3578	23.2148	22.6699	-	22.3496	23.4657	23.0665	-	23.0242	22.4806	23.8699	-	-
D3ZBM2	Rc3h2	-	-	-	1	131.42	1187	35.784	5	5	5	2	2.3	2.31667	0.46	0.5	22.3	22.871	22.641	0.122	0.198	0.284	-0.571±0.138	-0.341±0.178	0.23±0.199	1.69059	0.164817	-	-	-	-	22.1593	22.4504	22.0895	22.4447	22.3548	23.1314	22.8534	22.5431	23.1273	22.6978	22.6491	22.8736	22.0361	22.9556	22.6908
D3ZBN3	Epha2	-	-	-	4	108.64	977	12.188	3	2	3	1.08333	1	1.5	0.42	0.4	21.915	-	22.469	0.163	-	1.573	-	-0.555±0.737	-	-	-	-	-	-	-	22.089	21.984	21.6711	-	-	-	21.3629	-	-	-	-	23.4335	21.5053	-	-
D3ZBN5	LOC102547932	-	-	-	3	57.322	499	6.8904	4	3	3	1	1	1.25	0.44	0.44	20.908	20.84	20.978	0.164	0.396	0.148	0.068±0.266	-0.07±0.161	-0.138±0.301	0.0616011	0.968033	-	-	-	-	-	20.6765	20.7709	21.1387	21.0447	-	20.3928	20.7787	21.349	-	-	21.2061	20.8827	20.8443	-
D3ZBP2	Sin3a	-	-	-	1	127.8	1129	16.719	4	5	5	2.16667	2.3	2	0.52	0.53	22.965	23.184	22.97	0.426	0.175	0.338	-0.219±0.281	-0.005±0.331	0.214±0.24	0.158343	0.89112	-	-	-	-	23.2422	23.5244	22.6988	22.3947	-	23.2627	23.368	22.8433	23.2606	-	23.0112	23.5423	22.7393	22.587	-
D3ZBS6, D3ZB78	RGD1559864	-	-	-	2	45.094	400	32.038	3	5	2	1.88889	2.18333	2.75	0.41	0.44	22.069	22.679	22.879	0.448	1.031	0.072	-0.61±0.801	-0.81±0.384	-0.2±0.768	-	-	-	-	-	-	-	-	22.4465	21.6914	-	22.4109	-	23.9514	22.8603	21.4912	-	-	22.9498	22.8076	-
D3ZBS9	Smarcd1	-	-	-	1	58.26	515	46.072	5	5	5	1.3	1.36667	1.3	0.5	0.51	23.231	23.156	22.83	0.288	0.186	0.225	0.075±0.197	0.401±0.209	0.326±0.171	0.888388	0.434497	-	-	-	-	23.0968	23.4448	22.8105	23.7445	23.0585	22.7413	23.3543	23.1832	23.1718	23.3313	22.5092	23.034	23.2029	22.8151	22.5897
D3ZBT2	RGD1561113	-	-	-	1	9.0547	83	2.0913	3	4	4	1	1	1	0.5	0.5	23.493	23.102	23.093	0.05	0.602	0.449	0.391±0.404	0.4±0.319	0.009±0.433	0.244562	0.777693	-	-	-	-	23.5661	-	-	23.4886	23.4243	22.1909	22.9957	-	23.4907	23.7304	22.5481	22.7609	-	23.3495	23.7148
D3ZBT5	Mtcl1	-	-	-	1	139.4	1262	1.4837	1	0	1	1	0	1	0.5	0	-	-	-	-	-	-	-	-	-	-	-	-	-	-	-	-	-	-	-	22.7586	-	-	-	-	-	-	19.1917	-	-	-
D3ZBW3, D3Z972	Tmem201	-	-	-	2	72.26	664	43.58	5	5	5	3.25	3.4	2.91667	0.53	0.54	25.778	25.766	25.656	0.229	0.188	0.478	0.012±0.173	0.122±0.285	0.11±0.276	0.0624686	0.967475	-	-	-	-	26.0202	26.0435	25.9129	25.4557	25.4581	25.5178	26.0998	25.8571	25.8371	25.5185	24.7428	26.1562	25.99	25.8874	25.5023
D3ZBX9	Ccdc92	-	-	-	2	35.149	314	14.263	4	4	4	2	2.375	1.89583	0.51	0.56	24.37	24.54	23.95	0.177	0.155	0.204	-0.17±0.157	0.419±0.178	0.59±0.17	1.74533	0.139706	-	-	-	-	-	24.0482	24.5897	24.4877	24.3523	-	24.3664	24.8339	24.5307	24.4283	-	23.714	24.3008	23.7693	24.0162
D3ZBY5	Ddx10	-	-	-	1	101.02	874	176.22	5	5	5	8.3	8.9	8.65	0.49	0.51	26.077	26.13	26.038	0.235	0.183	0.287	-0.053±0.174	0.039±0.212	0.092±0.196	0.0489112	0.980685	-	-	-	-	25.6967	26.4914	25.8771	26.1868	26.1305	25.9028	26.5137	25.9434	26.1736	26.116	25.6499	26.5282	25.7039	26.134	26.1713
D3ZBZ6	Disp2	-	-	-	1	147.93	1346	323.31	5	5	5	14.05	15.6	13.25	0.51	0.54	27.656	28.099	27.592	0.247	0.266	0.326	-0.442±0.208	0.065±0.231	0.507±0.237	1.05101	0.300878	-	-	-	-	27.6727	27.7435	28.0056	27.7247	27.1349	28.2756	28.2852	28.3841	28.0015	27.5464	27.1621	28.0205	28.0226	27.469	27.2841
D3ZBZ9	Ttc33	-	-	-	1	29.318	262	3.0189	5	5	5	1	1	1	0.5	0.5	21.583	21.56	21.667	0.232	0.317	0.409	0.023±0.223	-0.084±0.259	-0.107±0.284	0.0413315	0.980503	-	-	-	-	21.3278	21.7744	21.3696	21.4235	22.0189	21.5447	21.1696	21.1656	22.0051	21.9144	22.3209	21.4063	21.3465	21.195	22.0643
D3ZC00	Ahnak2	-	-	-	1	45.639	409	2.83	0	1	3	0	1	1	0	0.5	-	-	20.612	-	-	0.982	-	-	-	-	-	-	-	-	-	-	-	-	-	-	-	19.2433	-	-	-	20.6729	19.5959	21.5666	-	-
D3ZC01	Rbbp5	-	-	-	1	59.049	538	2.5909	4	5	5	1.1875	1.1	1.06667	0.53	0.51	20.46	20.81	20.788	0.367	0.305	0.482	-0.351±0.278	-0.328±0.35	0.023±0.307	0.297431	0.757678	-	-	-	-	-	21.0473	19.9791	20.285	20.5265	20.6544	21.194	20.2236	20.9171	21.0621	20.5646	21.7738	20.4473	20.3995	20.7524
D3ZC07, B0BMV1, Q63945-2, Q63945, D4ADL2	Pkn3, Set, LOC102547754	-	-	-	10	107.14	958	20.523	3	3	3	1.91667	1.91667	2.33333	0.45	0.45	24.069	24.213	24.081	0.144	0.219	0.053	-0.144±0.199	-0.013±0.12	0.131±0.17	0.185564	0.913758	-	-	-	-	-	24.2926	23.9698	23.9436	-	-	24.2444	23.9129	24.4811	-	-	24.1401	23.9971	24.1068	-
D3ZC08	Sap30	-	-	-	1	23.132	219	1.4594	4	3	3	1.16667	1.11111	1.11111	0.51	0.5	22.051	-	-	0.057	-	-	-	-	-	-	-	-	-	-	-	-	-	-	21.9941	22.1081	-	-	-	23.3423	-	-	-	-	-	23.2619
D3ZC22	Mtmr6	-	-	-	1	37.223	327	21.974	5	5	5	1.53333	2.08333	2.06667	0.43	0.5	22.624	23.147	22.832	0.161	0.335	0.479	-0.523±0.21	-0.208±0.27	0.315±0.314	0.726945	0.439456	-	-	-	-	22.503	22.7429	22.8381	22.3086	22.7261	23.7592	23.11	23.3242	22.8091	22.7309	21.9701	23.1742	23.4598	22.8634	22.6916
D3ZC28	Acot3	-	-	-	1	47.271	430	19.862	2	2	2	1	1	1	0.5	0.5	21.92	22.112	-	0.094	0.363	-	-0.192±0.329	-	-	-	-	-	-	-	-	22.0111	-	21.8279	-	-	22.4276	-	21.7963	-	-	21.9395	-	-	-	-
D3ZC34	Ankmy2	-	-	-	1	43.899	393	27.629	5	5	5	2.28333	2.33333	2.25	0.5	0.51	24.43	24.32	24.278	0.295	0.079	0.353	0.11±0.174	0.152±0.256	0.041±0.201	0.114622	0.944016	-	-	-	-	24.1136	24.7186	23.9881	24.4822	24.847	24.2242	24.4295	24.2163	24.285	24.4437	23.8206	24.5592	24.1308	23.9951	24.8863
D3ZC38	Rnf11l1	-	-	-	1	17.371	154	13.099	5	5	5	1.81667	1.86667	1.93333	0.48	0.49	24.365	24.564	24.572	0.317	0.178	0.214	-0.199±0.207	-0.207±0.217	-0.008±0.164	0.290641	0.829714	-	-	-	-	24.7213	24.7719	24.2937	23.8025	24.2356	24.5861	24.7934	24.7966	24.328	24.3172	24.6238	24.766	24.8178	24.1111	24.5427
D3ZC50	-	-	-	-	1	20.122	171	12.423	1	1	1	1	1	1	0.5	0.5	-	-	-	-	-	-	-	-	-	-	-	-	-	-	-	-	-	-	23.7087	-	-	-	-	23.1252	-	-	-	-	23.6688	-
D3ZC55	Hspa12a	-	-	-	1	74.829	675	323.31	4	4	4	17.6875	18.625	18.3125	0.49	0.5	28.211	28.441	28.261	0.128	0.165	0.22	-0.23±0.14	-0.05±0.167	0.18±0.181	0.424514	0.77017	-	-	-	-	-	28.3616	28.3244	28.1773	27.9788	-	28.5732	28.6728	28.3216	28.1947	-	28.5739	28.4304	27.9856	28.0525
D3ZC56, F1M118, F1LU52	Dst	-	-	-	7	828.29	7350	323.31	0	1	2	0	1	1	0	0.5	-	-	22.579	-	-	0.655	-	-	-	-	-	-	-	-	-	-	-	-	-	-	-	-	22.3671	-	-	22.0647	-	23.0926	-	-
D3ZC63	Cmpk2	-	-	-	1	46.764	417	17.539	4	4	5	1	1	1	0.5	0.5	20.492	20.836	20.705	0.3	0.278	0.634	-0.344±0.259	-0.213±0.396	0.131±0.391	0.178731	0.863835	-	-	-	-	20.1745	20.9719	-	20.2049	20.6174	20.7312	20.8377	-	20.4638	21.3106	21.1294	20.8957	20.009	19.9371	21.5523
D3ZC82, D3ZQG1	LOC687994	-	-	-	3	75.66	691	296.36	3	3	3	7.16667	6.75	8.08333	0.47	0.46	26.69	26.723	26.827	0.082	0.109	0.017	-0.033±0.108	-0.137±0.067	-0.104±0.087	0.46544	0.868868	-	-	-	-	-	-	26.8212	26.6221	26.6273	-	-	26.8951	26.6239	26.6507	-	-	26.8212	26.8534	26.8073
D3ZC84	Usp9x	-	-	-	3	289.44	2547	323.31	5	5	5	19.2	21.15	19.85	0.49	0.52	27.4	27.582	27.472	0.138	0.069	0.156	-0.182±0.094	-0.071±0.125	0.11±0.103	0.557335	0.792355	-	-	-	-	27.1523	27.2884	27.4225	27.5084	27.6299	27.5415	27.5175	27.707	27.484	27.659	27.267	27.6282	27.7275	27.2647	27.4712
D3ZC87	Maff	-	-	-	1	17.041	156	6.8636	5	5	5	1.55	1.7	1.85	0.46	0.48	25.002	24.807	24.972	0.238	0.421	0.489	0.195±0.265	0.029±0.291	-0.166±0.343	0.10359	0.93722	-	-	-	-	25.3249	25.2659	24.5693	24.8684	24.979	24.7843	25.4508	24.2985	25.1668	24.3321	24.752	25.8399	24.2646	25.0864	24.918
D3ZC89	Fam114a2	-	-	-	1	53.836	494	46.845	5	5	5	1.25	1.2	1.4	0.47	0.46	21.834	22.151	22.051	0.354	0.393	0.428	-0.317±0.29	-0.217±0.302	0.1±0.314	0.239093	0.817641	-	-	-	-	22.2439	22.3572	21.4275	21.4721	21.6683	22.8945	22.3539	21.7089	21.8863	21.912	22.5735	22.5394	22.0266	21.3856	21.731
D3ZC90, D4A0I2	Fsd1l	-	-	-	2	51.548	457	2.7848	4	5	4	1	1.05	1	0.5	0.51	20.668	21.263	20.949	0.161	0.367	0.3	-0.594±0.247	-0.28±0.218	0.314±0.283	0.984003	0.296241	-	-	-	-	20.7949	20.4578	20.9048	20.515	-	22.031	21.1133	20.8929	21.2638	21.0115	21.3136	21.194	20.8004	20.4862	-
D3ZC96	Ttc39b	-	-	-	1	70.167	617	2.8269	4	3	2	1.125	1	1	0.53	0.5	21.234	20.981	-	0.13	0.618	-	0.254±0.507	-	-	-	-	-	-	-	-	-	21.1095	-	-	21.3593	-	-	-	20.4897	21.472	-	21.3896	-	-	-
D3ZC98	Ccnt1	-	-	-	1	73.189	663	4.813	5	5	5	1.05	1.25	1.35	0.44	0.48	22.597	23.149	22.845	0.232	0.223	0.334	-0.553±0.187	-0.249±0.229	0.304±0.227	1.14244	0.27895	-	-	-	-	22.7809	22.8489	22.3175	22.8136	22.2231	23.4278	23.4858	23.0589	22.8573	22.9167	22.7486	23.5529	22.7804	22.6904	22.4544
D3ZCA0	Prosc	-	-	-	1	30.104	275	43.755	5	5	5	3.45	4.2	3.8	0.48	0.53	25.959	26.474	26.152	0.238	0.179	0.163	-0.515±0.174	-0.193±0.169	0.322±0.145	1.6025	0.202072	-	-	-	-	25.7231	25.5883	26.2482	26.2803	25.9535	26.8514	26.5248	26.4081	26.2159	26.3695	26.059	26.5168	26.0369	25.9647	26.18
D3ZCE5, D4A528	Gpsm2	-	-	-	2	75.448	678	2.3438	1	2	1	1	1	1	0.5	0.5	-	-	-	-	-	-	-	-	-	-	-	-	-	-	-	-	-	-	-	24.0707	-	19.6325	-	-	-	-	19.7139	-	-	-
D3ZCF7	Lrp12	-	-	-	1	94.561	858	2.908	2	1	0	1	1	0	1	1	-	-	-	-	-	-	-	-	-	-	-	-	-	-	-	-	22.227	-	-	-	-	-	-	-	-	-	-	-	-	-
D3ZCG2, D3ZYN2, D3ZSN6, D4A1V5, D3ZJJ7, D4ADI4	Kif21a	-	-	-	6	185.29	1658	167.64	5	5	5	4.5	7.45	5.2	0.46	0.59	24.801	25.57	24.857	0.276	0.232	0.424	-0.769±0.207	-0.056±0.277	0.714±0.265	1.76752	0.0867224	-	-	-	-	24.867	24.2019	25.1197	24.8512	24.9645	25.4908	25.3949	26.0741	25.3042	25.5875	24.6503	24.9962	25.6788	24.572	24.3861
D3ZCG3, D3ZKH2	Mon2	↑	↑	-	3	187.57	1701	12.468	5	5	5	2.5	2.6	2.05	0.55	0.56	23.359	23.104	22.62	0.143	0.185	0.148	0.255±0.139	0.739±0.124	0.483±0.141	3.32011	0.0233651	yes	yes	yes	-	23.2612	23.5623	23.144	23.2631	23.5653	23.1006	23.3042	22.7075	23.0974	23.3095	22.6734	22.8455	22.3955	22.4316	22.7561
D3ZCG4	Spag7	-	-	-	1	26.021	227	2.2053	0	0	1	0	0	1	0	0	-	-	-	-	-	-	-	-	-	-	-	-	-	-	-	-	-	-	-	-	-	-	-	-	-	22.8168	-	-	-	-
D3ZCH1	Ankrd12	-	-	-	2	233.25	2047	4.9108	3	4	3	1	1.08333	1	0.5	0.52	-	-	21.485	-	-	0.174	-	-	-	-	-	-	-	-	-	-	-	-	21.0831	-	-	-	-	21.7528	-	-	-	-	21.6486	21.3207
D3ZCH3	Snx13	-	-	-	1	102.74	884	1.7493	4	4	5	1	1	1	0.5	0.5	20.898	21.225	20.908	0.317	0.173	0.217	-0.327±0.235	-0.01±0.281	0.316±0.193	0.501961	0.62884	-	-	-	-	-	-	21.3157	20.8529	20.5254	21.3368	21.1829	20.923	21.4555	-	21.2125	-	20.8592	20.6534	-
D3ZCI2	Slc9a7	-	-	-	1	40.336	359	3.2444	0	0	1	0	0	1	0	0	-	-	-	-	-	-	-	-	-	-	-	-	-	-	-	-	-	-	-	-	-	-	-	-	-	-	-	-	-	-
D3ZCI5	Stxbp6	-	-	-	1	23.671	210	7.524	4	5	5	1.41667	1.26667	1.3	0.52	0.49	22.71	23.203	23.324	0.443	0.437	0.127	-0.492±0.353	-0.614±0.248	-0.122±0.246	0.877599	0.327814	-	-	-	-	22.1104	-	23.3848	22.777	22.5688	23.3907	23.4355	22.6674	22.6633	23.8568	23.3029	23.1433	23.582	23.3911	23.2023
D3ZCK2, B4F776	Nkiras2	-	-	-	2	21.494	191	10.628	5	5	5	2.3	2.35	2.4	0.49	0.49	24.422	24.49	24.404	0.231	0.176	0.175	-0.068±0.17	0.018±0.17	0.086±0.148	0.0667073	0.976037	-	-	-	-	24.2073	24.6878	24.0523	24.4138	24.7471	24.4194	24.4638	24.1642	24.6052	24.797	24.203	24.4744	24.15	24.4685	24.7238
D3ZCM4	Dnajc15	-	-	-	1	15.991	149	2.1793	3	2	4	1	1	1.25	0.44	0.44	22.821	-	22.518	0.091	-	0.448	-	0.303±0.322	-	-	-	-	-	-	-	-	22.8238	22.9452	22.6939	-	-	-	-	22.1488	-	23.2841	22.4486	-	22.2707	22.0668
D3ZCP0	Dot1l	-	-	-	1	166.82	1549	1.7396	2	0	1	1	0	1	0.5	0	20.205	-	-	0.271	-	-	-	-	-	-	-	-	-	-	-	-	20.4496	-	19.961	-	-	-	-	-	-	-	19.7624	-	-	-
D3ZCP9	Gtf2e2	-	-	-	1	32.959	291	25.188	5	5	5	3.05	2.7	3.2	0.49	0.46	24.159	23.288	23.965	0.714	1.517	0.246	0.871±0.69	0.193±0.375	-0.678±0.612	-	-	-	-	-	-	23.2729	24.4194	23.4548	24.5211	25.1259	22.6319	22.9664	21.6076	24.289	24.9424	23.9716	23.9335	23.4959	24.0423	24.3834
D3ZCQ2	Alg11	-	-	-	2	55.382	492	50.649	5	5	5	2.95	3.35	3.55	0.45	0.49	24.4	24.809	24.796	0.314	0.316	0.421	-0.409±0.25	-0.396±0.287	0.013±0.288	0.5537	0.557906	-	-	-	-	24.5642	24.8889	24.2241	24.4868	23.8366	24.9184	25.3773	24.6761	24.7883	24.2834	24.5404	25.6905	24.4722	24.571	24.7064
D3ZCR9	LOC100911374	-	-	-	1	41.671	367	14.201	5	5	5	2.06667	2.25	2.15	0.49	0.51	23.273	23.473	23.332	0.321	0.65	0.249	-0.2±0.369	-0.059±0.23	0.141±0.353	0.0858675	0.944416	-	-	-	-	22.7906	23.4303	22.9211	23.485	23.7399	23.0923	23.4134	22.6833	23.5607	24.6156	23.1682	23.679	23.0232	23.1122	23.6794
D3ZCS3	Pcbp4	-	-	-	1	41.452	403	39.544	5	5	5	2.15	1.65	1.85	0.54	0.47	27.534	27.512	27.341	0.124	0.085	0.298	0.022±0.092	0.193±0.184	0.171±0.176	0.367205	0.818125	-	-	-	-	27.7465	27.6371	27.459	27.3068	27.5213	27.6188	27.6459	27.383	27.5003	27.4125	27.6716	27.632	26.8809	26.9885	27.5335
D3ZCT7	Sec23b	-	-	-	1	50.381	453	17.162	4	3	5	1.75	1.94444	1.5	0.54	0.56	23.606	23.829	23.049	0.464	0.592	0.331	-0.223±0.459	0.557±0.319	0.78±0.375	0.83533	0.286553	-	-	-	-	23.037	24.209	-	23.257	23.919	-	24.3004	-	23.0602	24.1255	23.1699	23.654	22.8077	22.5577	23.054
D3ZCU8	Rab33a	-	-	-	1	26.583	237	2.5781	1	2	3	1	1	1	0.5	0.5	-	-	-	-	-	-	-	-	-	-	-	-	-	-	-	-	-	-	-	-	23.0639	-	-	-	-	-	-	21.6613	-	-
D3ZCV0	Actn2	-	-	-	1	103.83	894	122.2	5	5	5	2.81667	4.15	2.76667	0.5	0.6	23.534	24.481	23.485	0.694	0.599	2.149	-0.947±0.455	0.05±0.823	0.996±0.804	-	-	-	-	-	-	23.6042	22.9908	24.577	23.8675	22.6304	25.0011	23.9631	25.4029	24.1092	23.9277	22.0259	23.4306	25.8125	22.6688	-
D3ZCY3	Fchsd2	-	-	-	1	65.357	580	26.023	5	5	5	3.3	3	2.85	0.54	0.51	25.062	24.802	24.916	0.219	0.289	0.285	0.259±0.208	0.145±0.206	-0.114±0.23	0.300113	0.814234	-	-	-	-	24.6399	24.9444	25.1151	25.3855	25.2234	24.441	24.8083	24.4282	25.1828	25.1511	24.876	24.9034	24.4332	25.4519	24.9174
D3ZD11	Spcs2	-	-	-	1	24.973	226	19.793	5	5	5	3.1	3.5	3.6	0.46	0.49	25.734	25.875	26.094	0.329	0.212	0.141	-0.141±0.222	-0.36±0.202	-0.219±0.15	0.667308	0.569589	-	-	-	-	25.4212	26.3999	25.759	25.719	25.3696	25.3933	26.108	25.971	25.9476	25.9526	26.0263	26.37	25.9591	26.2033	25.9093
D3ZD23	Abce1	-	-	-	2	67.3	599	136.83	3	3	3	8.5	8.66667	7.41667	0.53	0.54	26.388	26.533	26.405	0.233	0.163	0.157	-0.145±0.215	-0.017±0.213	0.128±0.175	0.127471	0.939387	-	-	-	-	-	-	26.0753	26.4075	26.6796	-	-	26.3348	26.4975	26.7651	-	-	26.2476	26.3233	26.6436
D3ZD24	Syne3	-	-	-	1	111.77	974	2.433	1	2	1	1	1	1	0.5	0.5	-	-	-	-	-	-	-	-	-	-	-	-	-	-	-	-	-	20.2578	-	-	25.1829	-	-	-	-	-	19.5128	-	-	-
D3ZD29	Ado	-	-	-	1	22.226	198	14.075	5	5	5	1.7	1.7	1.8	0.49	0.49	24.362	24.27	24.388	0.225	0.43	0.294	0.092±0.265	-0.026±0.212	-0.118±0.284	0.0506344	0.973911	-	-	-	-	23.8907	24.6738	24.3775	24.3542	24.5143	23.3549	24.4723	24.6149	24.4609	24.4479	23.8591	24.7117	24.1402	24.6524	24.5779
D3ZD47	Ctif	-	-	-	1	37.691	336	14.947	3	5	3	1.5	1.5	1.08333	0.58	0.58	23.695	23.624	22.574	0.365	0.335	0.25	0.071±0.354	1.121±0.319	1.05±0.304	1.61888	0.059297	-	-	-	-	-	-	24.2083	23.5028	23.3739	-	-	24.1049	23.377	23.3889	-	-	22.94	22.3316	22.4503
D3ZD48	Rab11fip2	-	-	-	1	58.207	512	21.729	5	5	5	1.86667	1.7	1.7	0.52	0.5	22.469	22.737	22.352	0.234	0.226	0.358	-0.268±0.201	0.117±0.248	0.385±0.265	0.500131	0.63592	-	-	-	-	22.6025	22.8891	22.2123	22.4995	22.1422	23.018	-	22.7615	22.8423	22.3259	-	22.8812	22.5498	22.0113	21.9647
D3ZD53	Zfp84	-	-	-	1	64.903	557	49.731	5	5	5	2.35	1.66667	1.76667	0.57	0.49	23.005	22.785	22.587	0.157	0.274	0.334	0.219±0.2	0.418±0.233	0.199±0.254	0.581061	0.577898	-	-	-	-	22.8777	-	22.7786	23.2246	23.1374	22.7344	22.9583	22.2064	23.1072	22.92	-	22.7578	22.1413	23.0787	22.3686
D3ZD73	Ddx6	-	-	-	1	54.244	483	323.31	5	5	5	19.05	19.05	18.45	0.51	0.51	29.565	29.55	29.444	0.235	0.167	0.268	0.014±0.169	0.12±0.205	0.106±0.183	0.105818	0.953086	-	-	-	-	29.2328	29.7503	29.2411	29.7187	29.8796	29.4676	29.7043	29.1997	29.6374	29.7416	29.3097	29.8654	28.9454	29.5153	29.5858
D3ZD80	Gtf3c4	-	-	-	1	91.713	818	2.916	3	3	3	1.11111	1	1	0.53	0.5	25.504	25.318	25.969	1.753	2.833	3.556	0.187±1.401	-0.465±1.586	-0.651±1.849	-	-	-	-	-	-	-	-	27.1619	24.4043	24.947	-	-	27.4134	24.951	23.5891	-	-	27.5161	24.4221	-
D3ZD83	Mfsd10	-	-	-	1	49.405	456	4.0392	4	2	3	1	1	1	0.5	0.5	20.563	20.158	20.481	0.129	0.107	0.161	0.406±0.146	0.082±0.147	-0.324±0.178	0.961929	0.412979	-	-	-	-	-	20.4555	20.4143	20.8039	20.5784	-	20.261	20.0539	-	-	-	20.6873	20.258	20.4978	-
D3ZD84, M0RB60	Lrig1	-	↓	yes	2	105.95	964	54.121	5	5	5	6	4.35	5.8	0.51	0.43	25.318	24.448	25.199	0.15	0.351	0.262	0.87±0.214	0.119±0.175	-0.751±0.246	2.51503	0.029048	yes	-	yes	yes	25.3563	25.355	25.4932	25.4125	24.9713	23.8464	24.8405	24.6538	24.7631	24.1356	24.7392	25.5892	24.9868	25.3035	25.3748
D3ZD89	Naa15	-	-	-	2	101.01	865	52.005	5	5	5	5.95	6.7	7.25	0.45	0.48	25.23	25.366	25.479	0.813	0.37	0.1	-0.136±0.434	-0.249±0.389	-0.113±0.212	0.103596	0.926405	-	-	-	-	24.4353	25.6372	24.2194	25.6514	26.2039	25.0498	25.4638	24.8138	25.5127	25.9887	25.5493	25.4476	25.2825	25.462	25.6525
D3ZD94	RGD1562107	-	-	-	1	26.633	229	4.4615	4	5	5	1	1	1	0.5	0.5	26.859	26.536	27.155	0.713	0.415	0.167	0.323±0.425	-0.296±0.359	-0.619±0.245	0.659869	0.425589	-	-	-	-	-	26.8506	27.7442	25.8545	26.9871	26.619	27.1763	26.7055	25.8063	26.3713	27.1129	27.3879	27.2937	27.1741	26.8049
D3ZD97	Dhx15	-	-	-	1	90.976	795	176.13	5	5	5	15.6	16	16.05	0.49	0.5	28.421	28.472	28.405	0.161	0.173	0.261	-0.051±0.141	0.016±0.178	0.067±0.182	0.0375559	0.984995	-	-	-	-	28.3989	28.6257	28.0903	28.3858	28.6028	28.5813	28.6695	28.0748	28.5231	28.5113	28.4147	28.8976	27.9731	28.2763	28.4627
D3ZDA2	Sema6d	-	↓	yes	1	110.8	990	39.213	5	5	5	5.4	4.5	5.95	0.48	0.43	24.953	24.139	25.09	0.197	0.376	0.22	0.814±0.236	-0.136±0.173	-0.951±0.243	2.70648	0.0210909	yes	-	yes	yes	25.1552	24.7734	25.2216	25.0102	24.606	23.6155	23.857	24.3793	24.7943	24.0481	25.169	25.4201	24.6603	24.9769	25.2218
D3ZDA6	Sdk2	-	-	-	1	225.39	2053	3.5507	4	5	4	1	1.33333	1.16667	0.46	0.53	24.304	24.083	23.977	0.028	0.116	0.476	0.221±0.082	0.328±0.282	0.106±0.26	0.421042	0.715686	-	-	-	-	-	24.247	24.3231	24.335	24.3122	23.9544	24.1495	24.3123	24.0812	23.917	24.2602	24.6282	23.5521	23.4653	-
D3ZDB9, P86172	Nmral1	-	-	-	2	33.951	305	1.4813	2	1	1	1	1	1	0.5	0.5	23.411	-	-	0.049	-	-	-	-	-	-	-	-	-	-	-	-	23.3615	-	-	23.4596	-	-	-	-	23.2992	-	-	-	-	22.1886
D3ZDC1	Drg2	-	-	-	1	40.718	364	34.145	5	5	5	4.35	4.6	4.55	0.49	0.5	24.976	25.06	25.092	0.131	0.055	0.139	-0.085±0.087	-0.116±0.116	-0.031±0.091	0.304254	0.91398	-	-	-	-	24.7561	25.026	24.8643	25.0044	25.2267	25.0173	25.0533	24.9606	25.1593	25.1116	25.028	25.2947	24.9597	24.8908	25.285
D3ZDC2	Slc43a2	-	-	-	1	62.501	568	5.3095	5	5	4	1.15	1.5	1.4375	0.44	0.51	22.75	23.182	22.888	0.199	0.22	0.258	-0.432±0.186	-0.138±0.211	0.294±0.206	0.899255	0.407922	-	-	-	-	22.3968	-	23.0307	22.7902	22.7828	23.5418	23.1072	23.3971	22.8232	23.0427	23.0003	-	23.2306	22.4409	22.881
D3ZDD7, Q9JKU6	Strbp	-	-	-	2	73.724	672	77.995	5	5	5	5.51667	6.81667	5	0.52	0.58	25.697	26.267	25.67	1.026	0.91	1.166	-0.569±0.618	0.028±0.676	0.597±0.651	-	-	-	-	-	-	26.4737	26.1414	26.3462	25.5321	23.9932	26.7429	26.833	27.0024	26.0183	24.7374	25.5899	26.6056	26.621	25.6463	23.8847
D3ZDG1, D3ZFH7, D3ZU84, D4A0D3, M0RDT2, M0RD32, M0R7A7	Stxbp5l	-	-	-	7	119.7	1079	34.693	4	4	4	1.5	2.125	1.95833	0.43	0.52	23.101	23.11	23.006	0.141	0.477	0.694	-0.009±0.345	0.095±0.459	0.104±0.473	0.0161065	0.98804	-	-	-	-	23.0305	-	23.3171	-	22.9553	23.5105	22.8772	23.6263	22.4263	-	23.3744	22.4959	23.8923	22.2614	-
D3ZDH8, Q9JJM9-2	Sept5	-	-	-	2	43.892	378	323.31	5	5	5	1	1	1	0.5	0.5	24.035	24.53	23.511	0.638	0.812	0.443	-0.495±0.498	0.523±0.397	1.018±0.451	0.924371	0.231577	-	-	-	-	24.7422	23.8662	24.8202	23.3255	23.4191	25.4115	23.688	25.4706	24.2498	23.8285	23.1923	23.372	24.4459	23.1958	23.3511
D3ZDI5	Arhgap12	↑	-	yes	1	56.557	494	4.8487	3	3	3	1.44444	1.11111	1	0.59	0.53	22.185	21.591	21.322	0.145	0.168	0.168	0.594±0.172	0.863±0.171	0.269±0.183	2.15419	0.0439859	yes	yes	-	yes	-	22.0723	-	22.0719	22.41	-	21.5882	-	21.8158	21.3675	-	21.5676	-	21.1293	21.2686
D3ZDJ3	Elmod1	-	-	-	1	39.071	334	7.7285	5	5	4	1.15	1.9	1.39583	0.45	0.58	22.621	23.134	23.196	0.222	0.582	0.441	-0.513±0.361	-0.575±0.301	-0.062±0.423	0.561053	0.486403	-	-	-	-	22.551	23.0438	22.3916	22.4983	-	23.5644	23.471	23.3509	22.1511	-	22.6234	23.8198	23.4096	22.9312	-
D3ZDJ5	Rrp36	-	-	-	1	28.591	245	13.158	5	5	5	4.1	3.9	3.85	0.52	0.5	26.835	26.675	26.623	0.296	0.253	0.192	0.16±0.222	0.212±0.202	0.052±0.184	0.244316	0.868914	-	-	-	-	26.3669	26.665	26.8776	27.3919	26.8718	26.4934	26.6239	26.3828	27.2237	26.6503	26.5997	26.5936	26.5431	27.0349	26.3426
D3ZDK7	Pgp	-	-	-	1	34.6	321	13.449	5	5	5	2.16667	2.3	2.2	0.5	0.51	23.992	24.287	24.061	0.179	0.176	0.334	-0.295±0.149	-0.069±0.214	0.226±0.213	0.495557	0.688744	-	-	-	-	23.6365	23.9644	23.9548	24.1347	24.2694	24.3392	24.4438	23.9079	24.2421	24.5002	23.5888	24.48	23.7213	24.0349	24.4796
D3ZDN6	Zfp787	-	-	-	1	40.502	381	1.5377	1	1	1	1	1	1	0.5	0.5	-	-	-	-	-	-	-	-	-	-	-	-	-	-	-	-	-	-	-	21.0823	-	19.1513	-	-	-	-	19.3247	-	-	-
D3ZDP9	Zbtb11	-	-	-	1	118.71	1052	26.828	5	5	5	2.4	2.5	2.75	0.47	0.48	24.122	23.986	24.239	0.354	0.2	0.225	0.136±0.228	-0.116±0.235	-0.253±0.176	0.284978	0.822535	-	-	-	-	24.7732	23.9253	23.7477	23.8028	24.3631	24.2428	23.6726	23.8321	24.2727	23.9106	24.3633	24.6171	23.8586	24.0481	24.3065
D3ZDQ5, D3ZYD7, D3ZAF0	Ccdc88a	-	-	-	5	212.46	1847	32.3	5	5	5	2	2.46667	2.43333	0.45	0.5	23.567	24.265	23.929	0.261	0.607	0.191	-0.697±0.381	-0.362±0.195	0.336±0.327	0.862383	0.314891	-	-	-	-	23.5034	23.2108	-	23.5342	24.0196	23.7186	23.6471	25.0018	-	24.6904	24.1783	23.5089	23.9419	24.0545	23.9605
D3ZDR2	Chmp6	-	-	-	1	23.288	200	93.323	5	5	5	1	1	1	0.5	0.5	23.729	23.831	23.801	0.173	0.156	0.26	-0.103±0.139	-0.073±0.181	0.03±0.176	0.0861298	0.966985	-	-	-	-	23.6023	24.1318	23.7026	23.6341	23.5719	23.7063	24.1413	23.8364	23.8879	23.5853	23.4753	24.0988	23.8835	24.1227	23.4268
D3ZDT1, D3ZM69	Epb41l2	-	-	-	2	101.8	919	2.6468	5	5	3	1	1	1	0.5	0.5	24.518	24.517	24.254	0.388	0.459	0.183	0.001±0.364	0.264±0.3	0.263±0.344	0.156699	0.882988	-	-	-	-	24.705	24.139	24.4196	25.2392	24.0866	-	-	24.4495	25.0924	24.0096	-	24.0723	24.5296	-	24.1603
D3ZDU2	Rptor	↓	-	yes	1	149.49	1335	13.409	5	5	4	1.8	2.13333	2.125	0.46	0.5	22.037	23.184	22.888	0.392	0.133	0.201	-1.148±0.255	-0.851±0.31	0.296±0.166	2.42996	0.0193095	yes	yes	-	yes	-	22.7107	21.6872	22.0371	21.7114	-	23.2687	23.0886	23.3914	22.9885	-	23.0492	23.0312	22.5838	-
D3ZDW3	Tsc22d2	-	-	-	1	78.417	768	9.8969	5	4	4	1.06667	1.08333	1.20833	0.47	0.47	20.949	20.961	21.335	0.135	0.074	0.171	-0.012±0.121	-0.386±0.169	-0.374±0.144	1.19731	0.310742	-	-	-	-	-	-	21.1409	20.7765	20.9297	-	-	21.0332	20.8432	21.0074	-	-	21.3195	21.5699	21.1157
D3ZDX5	Plxnb1	-	-	-	1	231.81	2121	40.308	5	5	5	5.4	6.01667	6.9	0.44	0.47	24.471	24.509	25.062	0.436	1.197	0.284	-0.038±0.559	-0.591±0.284	-0.553±0.533	-	-	-	-	-	-	23.5777	24.8156	24.5705	24.8752	24.5162	22.5138	25.1872	25.1825	24.9983	24.6627	24.4255	25.1615	25.2279	25.3206	25.1724
D3ZDZ0, F7F3G6, B2RZ71	Ing5	-	-	-	3	15.093	130	3.9988	3	4	5	1	1	1	0.5	0.5	22.284	22.239	22.492	0.281	0.27	0.14	0.045±0.351	-0.209±0.286	-0.254±0.278	0.150309	0.8899	-	-	-	-	-	-	-	22.5359	22.0312	-	-	-	22.4829	21.9946	-	-	-	22.6261	22.3586
D3ZE15, F1LZC5	LOC100911483, Ndufa13	-	-	-	2	16.776	144	26.887	4	4	4	4.75	4.9375	5.3125	0.47	0.48	26.783	27.001	26.923	0.139	0.086	0.224	-0.218±0.111	-0.14±0.173	0.078±0.158	0.423451	0.785728	-	-	-	-	26.6149	26.817	27.0341	26.6667	-	27.0368	27.1008	27.0396	26.8279	-	26.867	27.0905	27.198	26.5378	-
D3ZE17, Q8VHK2	Caskin1	-	↑	yes	2	150.26	1430	55.265	5	5	5	5.7	8.75	6.1	0.48	0.59	25.476	26.343	25.636	0.197	0.196	0.273	-0.868±0.164	-0.16±0.194	0.707±0.194	2.94087	0.0208324	yes	-	yes	yes	25.4369	25.1055	25.7504	25.696	25.3897	26.2105	26.0981	26.7601	26.4058	26.2423	25.514	25.468	26.1633	25.7766	25.2582
D3ZE26	Tmcc2	-	-	-	1	77.142	706	2.6909	0	0	1	0	0	1	0	0	-	-	-	-	-	-	-	-	-	-	-	-	-	-	-	-	-	-	-	-	-	-	-	-	-	-	-	-	-	-
D3ZE32, M0R3N4	Vat1l	-	-	-	2	45.68	416	27.697	5	5	5	4.5	4.7	4.65	0.49	0.5	24.714	24.745	24.734	0.471	0.228	0.295	-0.031±0.282	-0.02±0.3	0.011±0.213	0.00303739	0.995581	-	-	-	-	23.7869	25.0447	24.6424	24.9	25.1948	24.6282	25.244	24.4543	24.6923	24.7058	24.4907	25.2383	24.932	24.7263	24.2834
D3ZE55, D3ZE55-2	Pcdh8	-	-	-	2	113.19	1069	323.31	5	5	5	14.2	12.8	12.05	0.54	0.52	27.412	27.235	27.21	0.95	0.469	0.666	0.177±0.497	0.201±0.542	0.025±0.412	0.0437782	0.967063	-	-	-	-	28.3233	26.3426	28.4647	27.3027	26.6247	27.4208	26.5708	27.9916	27.3667	26.8256	27.0485	26.4152	28.1578	27.7674	26.6623
D3ZE59, M0RAY5	Tmem115, LOC100910557	-	-	-	3	38.053	350	20.419	5	5	5	2.05	2.25	2.2	0.48	0.51	24.296	24.367	24.392	0.214	0.107	0.135	-0.071±0.141	-0.096±0.15	-0.024±0.105	0.117671	0.961789	-	-	-	-	24.2321	24.5586	23.8444	24.4729	24.3722	24.1618	24.3694	24.3932	24.3387	24.5729	24.0955	24.5146	24.5357	24.4747	24.3374
D3ZE65, D3ZE75	Lrp8	-	-	-	2	96.765	873	5.3282	3	4	3	1.66667	1.125	1.22222	0.58	0.48	-	21.348	21.261	-	0.118	0.294	-	-	0.087±0.286	-	-	-	-	-	-	-	23.1306	-	-	-	-	21.2341	21.4611	-	-	-	21.5239	-	20.9981	-
D3ZE72	Metap1	-	-	-	1	43.205	386	108.63	5	5	5	6.2	5.8	5.95	0.51	0.49	26.075	26.08	26.006	0.438	0.321	0.475	-0.005±0.295	0.069±0.343	0.074±0.309	0.014729	0.990097	-	-	-	-	25.1844	26.0494	26.3241	26.3117	26.5052	25.3859	26.1741	26.3424	26.1257	26.372	25.0281	26.3548	26.2848	26.0363	26.3268
D3ZE73	Smc1b	-	-	-	1	144.65	1247	1.5907	1	2	2	1	1	1	0.5	0.5	-	23.514	23.778	-	0.447	0.575	-	-	-0.264±0.597	-	-	-	-	-	-	-	-	-	23.7741	-	-	-	-	23.8909	23.137	-	-	-	24.2414	23.3147
D3ZE77, H9BFG6	Mier3	-	-	-	2	58.36	521	12.889	3	3	4	2.16667	1.66667	1.625	0.57	0.51	23.25	22.675	22.762	0.136	0.111	0.172	0.575±0.138	0.488±0.162	-0.087±0.154	1.76332	0.134372	-	-	-	-	-	23.1617	-	23.1267	23.4609	-	22.5214	-	22.6762	22.8263	22.7046	23.0981	-	22.6464	22.5976
D3ZE85	Frrs1l	-	-	-	1	32.456	293	2.7611	1	1	2	1	1.5	1.125	0.47	0.57	-	-	20.605	-	-	0.471	-	-	-	-	-	-	-	-	-	-	-	20.2234	-	-	-	-	21.0832	-	-	-	-	20.9983	20.2111	-
D3ZE91	Kctd9	-	-	-	1	42.502	389	7.9755	2	3	3	1	1.25	1.16667	0.46	0.52	-	21.722	20.531	-	1.507	0.254	-	-	1.191±0.966	-	-	-	-	-	-	-	-	-	-	19.6503	-	20.7841	-	-	22.6592	-	20.7616	20.3007	-	-
D3ZEA0	Fndc3a	-	-	-	1	128.99	1170	184.48	5	5	5	6.95	6	6.75	0.51	0.47	25.839	25.665	25.877	0.346	0.365	0.223	0.174±0.278	-0.038±0.232	-0.212±0.239	0.17077	0.890692	-	-	-	-	25.2414	26.1678	25.573	26.2764	25.9363	25.3106	26.1004	25.0924	26.0562	25.7673	25.5356	26.2237	25.754	26.1352	25.7374
D3ZEA1, D3ZBU7	RGD1310819	-	-	-	2	48.186	455	40.972	2	2	1	1.625	1.625	1	0.62	0.62	23.362	23.069	-	0.089	0.053	-	0.292±0.102	-	-	-	-	-	-	-	-	23.4487	-	23.2742	-	-	23.1224	-	23.0164	-	-	-	-	21.6182	-	-
D3ZEA8, Q8VHJ9	Syne1	-	-	-	3	315.79	2754	19.522	4	5	4	1.6875	2.2	2.9375	0.36	0.43	22.592	23.169	23.18	0.217	0.584	1.043	-0.578±0.416	-0.588±0.617	-0.011±0.634	-	-	-	-	-	-	-	22.2887	22.8511	22.6352	-	22.8513	-	24.0028	23.3545	22.4689	-	23.1117	24.2435	22.1851	-
D3ZEF4	Cul7	-	-	-	1	192.66	1692	1.7904	0	1	2	0	1	1	0	0.5	-	-	-	-	-	-	-	-	-	-	-	-	-	-	-	-	-	-	-	-	-	19.6393	-	-	-	-	18.9444	-	-	-
D3ZEG8	RGD1309188	-	-	-	1	29.873	267	35.624	5	5	5	1.56667	1.95	2.11667	0.43	0.48	22.573	22.473	23.115	0.312	0.29	0.352	0.1±0.24	-0.542±0.262	-0.642±0.255	1.2643	0.199859	-	-	-	-	22.8625	21.9295	22.4859	22.8643	22.724	22.2529	22.145	23.0153	22.689	22.263	22.6771	22.7957	23.7224	23.394	22.9866
D3ZEH3	Sec61a2	-	-	-	1	52.247	476	179.53	5	5	5	4.4	4.55	4.9	0.47	0.48	26.732	26.725	26.945	0.221	0.556	0.422	0.008±0.313	-0.213±0.261	-0.22±0.365	0.132791	0.905669	-	-	-	-	26.528	26.4635	27.0242	27.0627	26.5822	26.104	26.1347	27.5455	27.1871	26.6513	26.7181	26.4218	27.7361	27.1252	26.7227
D3ZEI3	Zfp821	-	-	-	1	46.814	413	3.7658	3	3	1	1.08333	1.16667	1	0.52	0.54	20.872	-	-	0.55	-	-	-	-	-	-	-	-	-	-	-	21.5521	-	-	20.3028	20.7601	-	-	-	-	20.4379	-	-	-	22.0789	-
D3ZEI4	Hepacam	-	-	-	1	46.528	417	233.4	5	5	5	5.7	4.9	5.55	0.51	0.47	25.831	25.643	25.906	0.197	0.569	0.211	0.188±0.313	-0.075±0.169	-0.263±0.316	0.203566	0.867017	-	-	-	-	25.437	26.0068	25.6961	26.0303	25.9864	24.5417	25.9161	25.616	26.2055	25.9359	25.5483	26.0611	25.757	26.2678	25.8972
D3ZEI6	Ncoa5	-	-	-	1	65.316	578	22.04	5	5	5	2.9	2.85	2.61667	0.53	0.52	25.082	24.983	25.217	0.099	0.376	0.316	0.099±0.214	-0.134±0.187	-0.233±0.291	0.19883	0.87971	-	-	-	-	25.0568	25.2798	24.9767	25.1505	24.9478	24.9323	25.6652	24.7213	25.1471	24.4512	-	25.7473	25.2856	24.9667	24.8663
D3ZEJ3, D4ACP8	Serac1	-	-	-	2	70.386	625	2.9437	5	4	5	1	1	1	0.5	0.5	20.598	20.778	20.52	0.341	0.188	0.269	-0.18±0.274	0.077±0.263	0.258±0.236	0.182435	0.880494	-	-	-	-	20.0251	20.9423	20.3228	20.6628	21.0355	-	20.6439	20.6256	21.0649	-	-	20.9167	20.084	20.4818	20.599
D3ZEJ9	RGD1310429	-	-	-	1	44.703	395	35.302	5	5	5	2.05	2.35	2.11667	0.49	0.53	22.666	23.16	23.067	0.182	0.133	0.344	-0.494±0.135	-0.401±0.219	0.093±0.207	1.27815	0.262288	-	-	-	-	22.4885	22.7117	23.0659	22.5708	22.4933	22.9428	23.359	23.1917	23.2986	23.0094	22.473	23.3555	23.4281	22.7574	23.3225
D3ZEM6	Trps1	-	-	-	1	141.01	1281	29.497	5	5	5	2.55	1.98333	2.35	0.52	0.46	23.743	22.993	23.715	0.35	0.625	0.39	0.751±0.368	0.028±0.288	-0.722±0.379	1.05711	0.214933	-	-	-	-	23.8928	22.9932	24.1054	23.9164	23.8087	22.978	21.7917	23.4745	23.4586	23.2607	23.5391	22.9835	24.2225	23.9069	23.9236
D3ZEN7, D3ZJY5, D3ZCN9	LOC100360905, RGD1560073	-	-	-	5	18.408	161	11.376	3	3	4	1	1	1	0.5	0.5	21.911	-	22.105	0.082	-	0.255	-	-0.194±0.201	-	-	-	-	-	-	-	-	-	21.873	21.8202	22.0385	-	-	-	-	21.3523	-	22.5547	21.9135	21.819	22.1311
D3ZER0	Lonrf3	-	-	-	1	84.428	757	3.9438	2	1	0	1.5	1	0	1	1	23.434	-	-	1.471	-	-	-	-	-	-	-	-	-	-	-	-	-	24.3568	-	22.5107	-	-	-	-	20.8987	-	-	-	-	-
D3ZER1, D3ZD60, D4AEJ7	Hmbox1	-	-	-	10	45.51	404	62.56	5	5	5	4.2	4.5	4.1	0.51	0.52	25.793	26.054	25.823	0.169	0.312	0.317	-0.261±0.202	-0.03±0.204	0.231±0.249	0.344594	0.772521	-	-	-	-	25.9752	26.0014	25.4702	25.8559	25.6608	26.3297	26.5027	25.5223	26.0917	25.8244	26.1216	26.2779	25.2938	25.8312	25.5902
D3ZER6	Tnpo2	-	-	-	1	102.88	913	76.84	5	5	5	3.1	4.55	4.2	0.42	0.52	23.342	24.314	23.903	0.418	0.325	0.429	-0.972±0.289	-0.561±0.322	0.411±0.293	1.63204	0.0865784	-	-	-	-	23.1072	23.8348	23.8503	23.2449	22.6721	24.743	24.5275	24.5403	23.8434	23.9171	24.3046	24.3173	24.2093	23.2916	23.3917
D3ZES2	Trappc6b	-	-	-	1	17.977	158	1.552	3	3	3	1	1	1	0.5	0.5	21.012	21.536	21.387	0.058	0.02	0.376	-0.525±0.061	-0.376±0.346	0.149±0.343	0.455766	0.586719	-	-	-	-	-	21.0697	-	20.9537	-	21.5161	21.5567	-	-	-	21.6677	21.6377	-	20.8563	-
D3ZES7	Plxna4a	-	-	-	1	212.61	1893	323.31	5	5	5	14.65	20.45	17.25	0.46	0.54	27.221	27.951	27.594	0.283	0.364	0.366	-0.731±0.257	-0.373±0.257	0.357±0.284	1.26911	0.190065	-	-	-	-	27.6277	27.0892	27.46	27.2307	26.695	28.3604	27.9162	28.4172	27.709	27.3529	27.5487	27.5965	28.2902	27.4993	27.0352
D3ZET0	Haus6	-	-	-	1	105.52	935	3.7688	2	3	3	1	1.16667	1.22222	0.45	0.49	20.385	20.543	20.693	0.147	0.28	0.248	-0.158±0.285	-0.308±0.266	-0.15±0.315	0.186812	0.869372	-	-	-	-	-	20.5246	-	20.2451	-	20.4577	20.2366	-	20.9341	-	20.9188	20.4668	-	-	-
D3ZET9, Q91Y79	Cep170	-	-	-	2	125.75	1139	40.421	5	5	5	3.7	3.55	3.7	0.5	0.49	24.578	24.459	24.378	0.276	0.262	0.078	0.12±0.218	0.201±0.165	0.081±0.158	0.25414	0.87549	-	-	-	-	24.0509	24.3815	24.7729	24.8664	24.8194	24.4851	23.8749	24.6836	24.5803	24.6697	24.2082	24.3324	24.4595	24.4553	24.4328
D3ZEU8	Fam76a	-	-	-	1	35.44	309	11.746	5	4	4	1.1	1.08333	1.125	0.49	0.49	22.264	22.535	23.15	0.865	0.889	0.836	-0.271±0.692	-0.886±0.774	-0.615±0.825	0.253324	0.708793	-	-	-	-	-	21.3817	21.6062	23.1485	22.9207	-	21.5113	-	23.2832	22.8113	-	-	-	23.7698	22.5299
D3ZEX7	Spire1	-	-	-	1	85.247	749	19.814	5	5	5	2.4	2.5	2.1	0.53	0.54	23.171	23.146	22.948	0.032	0.21	0.196	0.025±0.124	0.224±0.117	0.198±0.169	0.602944	0.71196	-	-	-	-	23.24	23.1764	23.1359	23.1788	23.1262	23.3372	23.5017	22.8349	22.945	23.1109	22.7429	23.1226	22.608	23.0591	23.2057
D3ZEZ9, F1M155	Svil	-	-	-	2	198.19	1767	14.122	5	5	4	1	1.25	1.14583	0.47	0.52	22.051	24.824	25.177	2.514	1.074	1.335	-2.774±1.039	-3.126±1.321	-0.352±0.812	-	-	-	-	-	-	-	20.7687	-	23.3327	-	23.8256	23.5794	25.2182	25.664	25.8348	-	23.8148	25.5331	26.1827	-
D3ZF11	Lamtor5	-	-	-	1	16.39	156	323.31	5	5	5	2.85	3	3	0.49	0.5	26.37	26.446	26.442	0.115	0.013	0.128	-0.076±0.071	-0.072±0.105	0.004±0.078	0.209103	0.955208	-	-	-	-	26.1459	26.5361	26.3281	26.5046	26.3352	26.4504	26.434	26.4243	26.4507	26.4716	26.1549	26.6131	26.5225	26.4868	26.4341
D3ZF12	Spcs3	-	-	-	1	20.327	180	12.286	5	5	5	2.1	2.2	2.25	0.48	0.49	25.218	25.131	25.154	0.16	0.147	0.247	0.087±0.13	0.063±0.171	-0.023±0.168	0.069683	0.974243	-	-	-	-	25.1661	25.5716	25.0541	25.0511	25.2454	25.1556	25.2281	24.8433	25.3725	25.0547	25.3109	25.3792	24.597	25.2827	25.2014
D3ZF13	LOC683884	-	-	-	2	17.514	156	17.181	4	4	4	3.1875	3.3125	3.125	0.5	0.51	27.361	27.471	27.433	0.208	0.12	0.179	-0.109±0.159	-0.072±0.181	0.037±0.144	0.0992925	0.9616	-	-	-	-	27.6224	27.1489	-	27.5696	27.1044	27.5932	27.4913	-	27.5643	27.2335	27.7059	27.5214	-	27.3589	27.1463
D3ZF19	Tmem68	-	-	-	1	37.796	329	8.1465	5	5	3	1.16667	1.3	1.08333	0.52	0.55	22.57	22.765	22.633	0.185	0.282	0.188	-0.195±0.194	-0.063±0.205	0.132±0.284	0.219093	0.87156	-	-	-	-	22.4247	22.3858	22.9847	22.4608	22.5951	23.1632	22.8122	23.051	22.3578	22.4404	-	22.8094	22.4572	-	-
D3ZF26	Tnks1bp1	↓	↓	-	1	180.01	1705	34.386	4	5	5	2.52083	2.55	2.78333	0.48	0.48	22.867	23.378	24.134	0.123	0.334	0.294	-0.511±0.223	-1.266±0.204	-0.756±0.267	2.85934	0.012871	yes	yes	yes	-	22.7587	22.852	-	23.1084	22.7506	22.7525	23.6157	23.7432	23.624	23.155	-	24.6072	23.7096	24.036	24.1822
D3ZF39	Uap1	-	-	-	1	58.394	521	11.287	5	5	5	1.7	2.6	2.75	0.38	0.49	23.127	23.739	24.028	0.563	0.509	0.266	-0.612±0.392	-0.901±0.326	-0.289±0.306	1.22339	0.159445	-	-	-	-	22.8754	23.7302	22.1989	23.0942	23.7354	23.6175	24.3499	22.7986	23.8332	24.095	23.8963	24.3592	23.499	24.1569	24.2264
D3ZF45	Larp4b	-	-	-	1	81.084	737	225.35	5	5	5	13	12.9	12.05	0.52	0.52	27.581	27.584	27.384	0.091	0.059	0.256	-0.003±0.067	0.198±0.157	0.201±0.152	0.5878	0.732436	-	-	-	-	27.3749	27.6162	27.5663	27.6973	27.6518	27.5162	27.4831	27.6294	27.612	27.6806	26.911	27.7762	27.2815	27.3547	27.5946
D3ZF54	Ano10	-	-	-	1	77.094	670	5.9384	5	5	5	1.15	1.6	1.15	0.5	0.58	22.257	22.75	22.278	0.324	0.264	0.286	-0.494±0.247	-0.022±0.256	0.472±0.222	0.97845	0.314023	-	-	-	-	-	21.869	22.8102	22.0709	22.2758	22.4159	22.7244	23.3176	22.6136	22.6797	21.6646	22.5903	22.4483	22.2607	22.4275
D3ZF86	Arfgef3	-	-	-	3	215.53	1948	61.738	5	5	5	5.8	7.85	6.8	0.46	0.54	24.246	25.124	24.614	0.584	0.429	0.55	-0.877±0.376	-0.368±0.41	0.51±0.365	0.947763	0.243447	-	-	-	-	24.7644	24.2838	24.8696	24.1085	23.2045	25.429	25.1807	25.7462	24.847	24.415	24.2763	24.8912	25.5533	24.4396	23.9092
D3ZF89	Ubap2	-	↓	yes	1	117.6	1126	17.855	5	5	5	2.5	1.9	2.36667	0.51	0.45	24.048	23.166	23.831	0.285	0.115	0.214	0.882±0.176	0.217±0.205	-0.665±0.144	3.07492	0.0182651	yes	-	yes	yes	24.2887	23.4211	24.1872	24.0641	24.2789	23.3504	22.9433	23.2479	23.2071	23.0821	23.6184	23.6813	24.0626	24.2002	23.594
D3ZF92	Tnfrsf21	-	-	-	1	71.869	655	141.67	5	5	5	5.3	6.45	5.75	0.48	0.53	24.672	25.245	24.953	0.173	0.109	0.27	-0.573±0.123	-0.282±0.186	0.292±0.168	1.87904	0.140715	-	-	-	-	24.3825	24.7016	24.9095	24.8709	24.4937	25.1915	25.3186	25.4499	25.2122	25.0524	24.5566	25.0908	25.4093	25.046	24.6636
D3ZF97	Erlec1	-	-	-	2	54.665	482	54.23	5	5	5	3.35	4.3	4.15	0.45	0.51	24.512	24.833	24.728	0.383	0.335	0.449	-0.321±0.28	-0.216±0.318	0.105±0.303	0.245125	0.815242	-	-	-	-	25.1147	24.457	23.8586	24.7615	24.369	25.2219	25.2389	24.3013	24.8757	24.528	25.3099	25.2576	24.4925	24.4981	24.0815
D3ZFA8, P04644, D3ZKG6, D3ZHU9	LOC100364909, Rps17, RGD1559955, LOC100361180	-	-	-	8	15.468	135	153.74	2	2	2	2.5	1.375	2.5	0.5	0.35	25.074	24.367	24.129	0.571	0.162	0.071	0.707±0.486	0.944±0.466	0.238±0.168	0.716768	0.30041	-	-	-	-	-	-	-	24.6128	25.5347	-	-	-	24.2144	24.5199	-	-	-	24.0597	24.1991
D3ZFB1	Plekha6	↓	↑	yes	1	65.572	580	6.8981	4	5	4	1.6875	1.65	1.4375	0.54	0.53	22.125	23.553	22.79	0.164	0.088	0.545	-1.428±0.125	-0.665±0.332	0.763±0.32	2.70068	0.0119322	yes	yes	yes	yes	22.2775	21.8067	22.1549	22.2612	-	23.6758	23.4337	23.4649	23.6384	-	23.3381	22.7988	23.1148	21.9094	-
D3ZFB2, M0RCU7	Luc7l3	-	-	-	2	58.423	491	272.06	4	4	4	7.0625	6.75	6.9375	0.5	0.49	27.355	27.175	27.301	0.095	0.115	0.172	0.18±0.102	0.054±0.132	-0.126±0.139	0.422862	0.823144	-	-	-	-	27.2282	27.4004	27.2737	27.5184	-	26.9797	27.1332	27.242	27.346	-	26.9841	27.3731	27.5277	27.3201	-
D3ZFB6	Prrt2	-	-	-	1	35.82	344	9.1993	3	3	3	1.41667	1.36111	1.58333	0.47	0.46	21.552	22.104	22.074	0.44	0.197	0.416	-0.552±0.339	-0.522±0.42	0.03±0.326	0.514518	0.52	-	-	-	-	-	-	22.076	21.5582	21.023	-	-	22.2733	21.8052	22.2347	-	-	22.2035	22.4983	21.5202
D3ZFD0	Myo18a	↓	↑	yes	2	232.66	2044	309.95	5	5	5	7.75	11.05	9.6	0.45	0.54	25.131	25.884	25.541	0.238	0.056	0.142	-0.752±0.142	-0.41±0.162	0.342±0.092	3.31917	0.0232128	yes	yes	yes	yes	24.5932	25.2246	25.2557	25.3772	25.2063	25.9932	25.8282	25.9388	25.8495	25.8081	25.3129	25.5696	25.8359	25.5238	25.4638
D3ZFF4	Lclat1	-	-	-	1	44.566	376	27.893	5	5	5	5	5.45	5.4	0.48	0.5	26.637	26.953	26.794	0.289	0.17	0.109	-0.315±0.193	-0.157±0.177	0.159±0.122	0.681758	0.608023	-	-	-	-	27.1401	26.8746	26.2792	26.5582	26.3336	27.3396	26.9629	26.7737	26.8366	26.8498	26.6623	27.0322	26.6929	26.739	26.8433
D3ZFJ6	Lactb	↓	↓	-	1	60.42	550	9.0702	4	5	5	1.5	1.45	2.05	0.42	0.41	22.899	22.717	23.677	0.43	0.14	0.216	0.182±0.246	-0.778±0.268	-0.96±0.152	2.65113	0.0211657	yes	yes	yes	-	22.9509	23.3693	22.1703	23.105	-	22.6547	23.0443	22.5604	22.6483	22.6748	23.564	24.141	23.7267	23.4185	23.5329
D3ZFK5	Spcs1	-	-	-	1	11.751	102	15.122	5	5	5	1.9	1.9	1.9	0.5	0.5	27.184	27.126	27.185	0.265	0.248	0.301	0.059±0.208	-0.001±0.228	-0.059±0.222	0.0207875	0.98915	-	-	-	-	26.6245	27.3541	27.279	27.5104	27.1524	26.9756	26.669	27.1559	27.49	27.3369	26.6785	27.2075	27.2838	27.7216	27.0324
D3ZFK6	Atg16l1	-	-	-	1	67.962	607	4.2967	5	4	4	1	1.125	1.33333	0.43	0.46	22.596	22.752	23.269	0.132	0.223	0.362	-0.156±0.176	-0.673±0.235	-0.517±0.319	1.09951	0.238093	-	-	-	-	-	22.6133	22.341	22.6832	22.7467	23.0609	-	22.4852	22.709	-	22.9539	23.584	-	-	-
D3ZFK8	Farp2	-	-	-	1	120.8	1060	1.9069	4	2	4	1.125	1	1	0.53	0.5	23.64	-	-	0.714	-	-	-	-	-	-	-	-	-	-	-	-	23.09	-	24.1894	-	-	-	-	24.8406	-	-	-	20.373	-	-
D3ZFM1	Asf1a	-	-	-	2	22.9	204	38.571	5	5	4	1.66667	1.45	1.66667	0.5	0.47	24.467	24.205	24.414	0.199	0.501	0.237	0.262±0.292	0.053±0.189	-0.209±0.336	0.200584	0.871228	-	-	-	-	24.4565	24.4581	24.0742	24.5409	24.8054	-	-	23.5286	24.5339	24.5519	-	24.4911	23.997	24.7345	24.4334
D3ZFM3	Slc35f1	-	-	-	1	30.64	276	105.91	2	1	3	1	1	1	0.5	0.5	-	-	-	-	-	-	-	-	-	-	-	-	-	-	-	-	-	-	-	23.055	-	-	22.5641	-	-	-	-	22.2034	-	-
D3ZFM4	Nus1	-	-	-	1	33.304	293	67.978	5	4	4	1.75	2.625	2.375	0.42	0.53	22.337	22.864	22.761	0.12	0.152	0.249	-0.527±0.131	-0.424±0.18	0.103±0.19	1.55637	0.187893	-	-	-	-	-	22.5384	22.2095	22.4012	22.1983	-	23.0147	22.6753	23.0639	22.7023	-	23.2218	22.6441	22.4819	22.6951
D3ZFQ1	Atxn7l3b	-	-	-	1	10.744	97	89.373	5	5	5	1.35	1.4	1.25	0.52	0.53	24.671	24.725	24.654	0.483	0.25	0.426	-0.053±0.292	0.017±0.342	0.071±0.271	0.0127783	0.991406	-	-	-	-	25.3196	25.113	24.1177	24.0646	24.7414	25.0613	24.7559	24.2685	24.5567	24.9803	25.1937	24.9349	23.8999	24.3866	24.854
D3ZFR9	Rdh13	-	-	-	1	36.407	334	83.819	5	5	5	3.31667	3	2.46667	0.57	0.55	24.577	24.627	24.27	0.226	0.095	0.61	-0.05±0.144	0.308±0.334	0.357±0.313	0.392231	0.694728	-	-	-	-	24.547	24.3134	24.8459	24.9096	24.2709	24.4496	24.5572	24.7919	24.6417	24.6955	23.8436	25.3759	23.5936	24.387	24.149
D3ZFS7	Lyplal1	↓	↓	yes	1	15.272	138	5.6717	4	5	4	1.0625	1.11667	1.16667	0.48	0.49	21.402	22.011	22.758	0.366	0.165	0.18	-0.609±0.227	-1.355±0.255	-0.746±0.153	3.39949	0.00508642	yes	yes	yes	yes	21.9781	-	21.4153	21.3351	20.8813	22.1964	22.2621	21.9844	21.8901	21.724	-	22.8612	22.791	22.9627	22.4151
D3ZFU9	Mylk	-	-	-	1	214.91	1961	1.5655	5	5	5	1.1	1	1	0.52	0.5	25.622	25.608	25.42	0.128	0.13	0.207	0.013±0.111	0.202±0.144	0.189±0.145	0.553653	0.745002	-	-	-	-	25.7945	25.7766	25.494	25.3997	25.6438	25.8244	25.7629	25.4504	25.4452	25.5583	25.6086	25.6967	25.2525	25.0356	25.5044
D3ZFW1	Tsen15	-	-	-	1	14.007	128	37.628	4	3	3	1	1	1	0.5	0.5	22.239	22.131	22.024	0.249	0.698	0.246	0.107±0.415	0.214±0.244	0.107±0.478	0.0702008	0.952037	-	-	-	-	22.0995	21.9053	-	22.6578	22.2922	21.6934	21.6867	-	-	23.0135	22.3642	21.7351	21.9735	-	-
D3ZFY0	Sephs1	-	-	-	1	42.892	392	37.129	5	5	5	1.75	1.85	1.85	0.49	0.5	23.369	23.617	23.667	0.149	0.33	0.395	-0.248±0.205	-0.298±0.233	-0.05±0.283	0.352116	0.753672	-	-	-	-	23.2722	23.2599	23.2329	23.3633	23.7177	23.5665	23.865	22.936	23.7327	23.9859	23.9998	23.7006	23.0329	23.37	24.2339
D3ZFY8	LOC100912618	-	-	-	3	16.355	147	18.971	4	4	3	1.4375	1.3125	1.5	0.49	0.47	26.183	26.166	26.176	0.193	0.252	0.19	0.017±0.206	0.007±0.193	-0.01±0.227	0.00157706	0.996128	-	-	-	-	26.4747	-	25.8576	26.2345	26.1653	26.6364	-	26.0159	25.9057	26.1066	26.2232	-	26.401	-	25.9051
D3ZG07	LOC100360750	-	-	-	1	9.1275	80	3.7482	4	3	4	1.5625	1.58333	1.3125	0.54	0.55	25.486	25.514	25.127	0.367	0.44	0.321	-0.028±0.369	0.359±0.302	0.388±0.348	0.336769	0.710002	-	-	-	-	25.5622	-	24.8385	25.6633	25.8799	24.9111	-	-	25.7554	25.8767	24.8825	-	24.7242	25.6137	25.286
D3ZG10, Q3KR57	Grap2	-	-	-	2	36.763	325	1.6118	1	0	1	1	0	1	0.5	0	-	-	-	-	-	-	-	-	-	-	-	-	-	-	-	-	-	-	-	21.7657	-	-	-	-	-	-	22.3584	-	-	-
D3ZG18	Pcdh19	-	-	-	1	120.87	1098	1.6045	2	3	3	1	1	1	0.5	0.5	26.475	26.685	26.543	0.011	0.176	0.271	-0.21±0.174	-0.068±0.245	0.143±0.252	0.195832	0.880125	-	-	-	-	-	-	26.4856	26.4642	-	-	26.4401	26.7103	26.9058	-	-	-	26.2981	26.7877	-
D3ZG21	Tcf20	-	-	-	1	214.32	1970	54.867	5	5	5	2.45	4.3	3.38333	0.42	0.56	23.248	24.371	24.062	0.543	0.586	0.846	-1.123±0.408	-0.814±0.485	0.309±0.495	1.09208	0.160545	-	-	-	-	23.8424	22.4956	23.9455	23.0668	22.8892	23.9033	24.3872	25.1924	24.8218	23.5507	23.1611	23.7191	25.2833	24.6694	23.4786
D3ZG37	Ppp6r1	-	-	-	1	94.938	859	7.4398	5	4	4	1	1	1	0.5	0.5	21.755	21.449	21.625	0.432	0.332	0.406	0.306±0.319	0.13±0.34	-0.176±0.321	0.187335	0.864104	-	-	-	-	21.6268	20.9818	21.791	22.3912	21.9863	21.3545	20.904	-	21.7314	21.8069	21.5513	20.9705	22.1042	21.8756	-
D3ZG43	Ndufs3	-	-	-	1	30.226	264	40.336	5	5	5	5.2	5.5	5.65	0.48	0.49	25.564	25.748	25.545	0.513	0.319	0.359	-0.183±0.322	0.02±0.333	0.203±0.267	0.112312	0.926253	-	-	-	-	24.5088	25.9659	25.7252	25.8657	25.7566	25.0748	26.0935	25.7249	25.974	25.8717	24.8397	25.966	25.8443	25.6305	25.442
D3ZG44	Klf12	-	-	-	1	45.053	409	1.8619	2	3	3	1	1	1	0.5	0.5	21.327	20.2	20.556	0.975	0.06	0.598	1.127±0.697	0.771±0.843	-0.355±0.482	0.427768	0.495778	-	-	-	-	22.0212	20.6325	-	-	-	20.2599	20.1408	-	-	-	21.0341	20.0773	-	-	-
D3ZG48, Q5BJM0	Ddx50	-	-	-	2	82.134	734	48.952	5	5	5	5.85	6.2	6.25	0.48	0.5	25.077	25.049	25.137	0.158	0.097	0.117	0.028±0.112	-0.06±0.119	-0.088±0.093	0.145427	0.960733	-	-	-	-	24.8578	25.1939	25.0539	25.3741	24.9051	24.9297	25.1969	25.0773	25.1499	24.8918	25.1463	25.3523	25.1162	25.1678	24.9039
D3ZG54	Wwox	↑	↑	yes	1	40.178	356	6.7773	5	4	4	1.45	1.54167	1.5625	0.48	0.5	23.426	22.761	22.301	0.002	0.277	0.125	0.666±0.263	1.125±0.128	0.46±0.198	2.35056	0.0233814	yes	yes	yes	yes	-	23.4282	-	23.424	-	-	22.8911	22.3615	23.0292	-	-	22.526	22.1368	22.3319	22.2094
D3ZG81	March8	-	-	-	1	32.243	286	2.0364	0	0	1	0	0	1	0	0	-	-	-	-	-	-	-	-	-	-	-	-	-	-	-	-	-	-	-	-	-	-	-	-	-	-	-	-	-	-
D3ZG85, E2E1S0	Cdkl5	-	-	-	2	105.21	934	35.472	5	5	5	2.45	3.8	2.45	0.5	0.61	23.221	24.012	23.582	0.866	1.207	0.721	-0.791±0.65	-0.361±0.572	0.43±0.674	-	-	-	-	-	-	24.6255	22.6711	23.6129	22.7318	22.4647	24.9349	23.1009	25.4842	23.6367	22.9039	23.0933	23.086	24.7344	23.4149	-
D3ZG88	Sssca1	-	-	-	1	21.318	199	85.317	5	5	5	1.38333	1.55	1.55	0.47	0.5	23.667	23.95	23.82	0.408	0.195	0.451	-0.283±0.249	-0.153±0.326	0.13±0.266	0.210207	0.856067	-	-	-	-	24.3693	23.9694	23.2646	23.2107	23.5199	24.2948	23.9844	23.8695	23.5852	24.0169	24.1839	24.3519	23.9015	22.9741	23.6896
D3ZG95, Q5BJV0	Micu3	-	-	-	2	56.882	499	48.127	5	5	5	3.2	3.7	2.9	0.52	0.56	24.281	24.972	24.262	0.3	0.297	0.337	-0.69±0.238	0.02±0.252	0.71±0.251	1.66022	0.107827	-	-	-	-	24.0672	23.9475	24.9008	24.3639	24.126	25.241	24.5687	25.4712	24.7151	24.8617	23.7883	24.3739	24.8986	24.2245	24.022
D3ZGD0	Gemin5	-	-	-	1	166.06	1497	9.6863	5	5	5	1.3	1.4	1.4	0.48	0.5	22.716	23.369	23.038	0.249	0.144	0.111	-0.653±0.208	-0.323±0.159	0.33±0.122	1.90985	0.118042	-	-	-	-	22.8547	22.6806	23.1067	22.227	22.7092	-	23.574	-	23.1892	23.3424	22.8871	23.2157	23.1887	22.9386	22.9614
D3ZGE9	Rbm38	-	-	-	1	16.853	158	3.7205	4	4	4	1.1875	1	1.375	0.46	0.42	23.11	22.784	23.319	0.087	0.146	0.039	0.325±0.118	-0.209±0.066	-0.534±0.1	2.72433	0.0826135	-	-	-	-	23.0055	23.0395	-	23.2749	23.1184	22.7624	22.5999	-	-	22.9905	23.3694	23.3108	-	23.2452	23.3486
D3ZGF8, D4A5A6	Polr2a	↓	↓	-	2	213.51	1932	7.3472	4	4	4	1	1	1.125	0.47	0.47	21.294	21.829	22.597	0.029	0.157	0.287	-0.536±0.158	-1.304±0.272	-0.768±0.243	2.12084	0.0244729	yes	yes	yes	-	-	-	-	21.3227	21.2642	-	-	22.0708	21.7302	21.687	22.6984	-	22.8999	-	22.1926
D3ZGJ7	Spock2	-	-	-	1	46.949	425	323.31	5	5	5	11.6	12	12	0.49	0.5	27.965	27.889	27.895	0.309	0.21	0.215	0.076±0.213	0.07±0.214	-0.007±0.176	0.0377504	0.985349	-	-	-	-	27.9514	27.8595	28.6303	27.6718	27.7116	28.0063	27.8599	28.2784	27.7527	27.5459	27.6972	28.0515	28.3118	27.6459	27.7707
D3ZGL0, Q9JHZ4-2, Q9JHZ4	Gripap1	↓	-	yes	3	90.981	793	58.213	5	5	5	1.83333	2.26667	2.58333	0.42	0.47	22.782	23.967	24.038	0.174	0.145	0.384	-1.184±0.152	-1.255±0.296	-0.071±0.227	3.02216	0.0090566	yes	yes	-	yes	-	-	23.04	22.5915	22.7159	24.0903	23.7311	24.2147	23.826	23.9716	24.3718	23.3095	24.5055	24.093	23.9075
D3ZGL5	Prpf38a	-	-	-	1	37.418	312	41.257	5	5	5	4.4	3.6	4.45	0.5	0.45	26.076	25.666	26.064	0.224	0.25	0.246	0.41±0.194	0.013±0.193	-0.398±0.202	1.00593	0.365481	-	-	-	-	26.3602	26.0448	26.3878	25.8315	25.7565	25.988	25.4407	25.9674	25.6763	25.2565	26.1787	26.4627	25.5852	26.0526	26.0386
D3ZGM1	Ptcd3	-	-	-	2	77.89	687	7.4966	4	4	3	2	2.5	2.91667	0.41	0.46	22.283	22.82	22.89	0.377	0.207	0.24	-0.536±0.268	-0.607±0.312	-0.07±0.22	1.00472	0.266363	-	-	-	-	21.6386	22.7263	22.3234	22.4448	-	22.4669	23.0912	22.7603	22.9597	-	-	23.0446	23.0926	22.5325	-
D3ZGM8	Ttpal	-	-	-	1	38.696	343	2.3194	4	5	5	1	1	1	0.5	0.5	21.077	21.358	21.262	0.091	0.308	0.211	-0.281±0.204	-0.185±0.151	0.096±0.213	0.41076	0.748964	-	-	-	-	21.0984	21.2341	20.9331	21.0413	-	21.9542	21.3104	20.8679	21.3306	21.3273	21.2764	21.5102	20.859	21.1438	21.5209
D3ZGN2, Q5BJS7	Cpne5, Cpne9	-	-	-	2	65.606	593	27.295	5	5	5	2.45	2.95	2.2	0.53	0.57	23.144	23.522	23.001	0.304	0.245	0.13	-0.378±0.222	0.144±0.189	0.521±0.162	1.30749	0.247164	-	-	-	-	22.6363	23.4799	23.311	23.4543	22.8401	23.4531	23.475	23.7379	23.8855	23.0579	22.7024	23.0577	23.1168	23.1354	22.9911
D3ZGN4	Kctd20	-	-	-	1	47.052	418	15.713	5	5	5	2.61667	1.8	1.75	0.6	0.51	24.114	23.532	23.602	0.231	0.095	0.177	0.583±0.146	0.512±0.17	-0.071±0.12	2.44684	0.0721493	-	-	-	-	24.4562	24.2719	24.2419	23.7469	23.8548	23.4801	23.5524	23.6851	23.601	23.3395	23.9428	23.4774	23.5785	23.3192	23.6936
D3ZGP7	Lyst	-	-	-	2	427.18	3785	1.9684	2	1	1	1	1	1	0.5	0.5	-	-	-	-	-	-	-	-	-	-	-	-	-	-	-	-	23.064	-	-	-	-	-	-	22.7441	-	-	22.7773	-	-	-
D3ZGQ2	Tk2	-	-	-	1	31.089	270	1.7743	2	2	2	1.5	1	1.16667	0.56	0.46	-	-	22.011	-	-	0.037	-	-	-	-	-	-	-	-	-	-	22.8768	-	-	-	-	22.5218	-	-	-	-	21.9742	-	22.0478	-
D3ZGQ8	Rsf1	-	-	-	1	162.1	1444	39.177	5	5	5	2.25	2.65	3.01667	0.43	0.47	23.513	23.606	23.636	0.242	0.368	0.251	-0.093±0.246	-0.123±0.201	-0.03±0.248	0.065166	0.966691	-	-	-	-	23.2506	23.8377	23.555	23.7842	23.136	23.2143	24.1288	23.9894	23.5828	23.1127	23.5605	23.4482	24.176	23.6477	23.3467
D3ZGR6	Ccdc138	-	-	-	1	78.175	681	1.4608	3	0	1	1	0	1	0.5	0	-	-	-	-	-	-	-	-	-	-	-	-	-	-	-	-	26.5202	-	-	-	-	-	-	-	-	-	-	-	-	26.2834
D3ZGR7	LOC100910447	-	-	-	1	18.472	173	178.81	5	5	5	3.3	3.35	3.05	0.52	0.52	25.698	25.502	25.595	0.173	0.151	0.161	0.195±0.138	0.102±0.141	-0.093±0.133	0.407381	0.818713	-	-	-	-	25.8061	25.5088	25.4793	25.6565	26.0384	25.4181	25.2877	25.3822	25.6418	25.7823	25.7573	25.4426	25.2907	25.7404	25.7462
D3ZGV2, Q5FVJ9	Pex16	-	-	-	2	35.482	311	9.201	1	3	1	1	1	1.5	0.4	0.4	-	-	-	-	-	-	-	-	-	-	-	-	-	-	-	-	-	20.2637	-	-	-	19.7249	-	-	-	-	21.1605	-	-	-
D3ZGV8, D4A2J0, D4A657	Prrc2c, RGD1307838	-	-	-	3	310.92	2844	323.31	5	5	5	20.5	20.35	21.15	0.49	0.49	28.329	28.233	28.457	0.251	0.237	0.22	0.096±0.199	-0.128±0.193	-0.224±0.188	0.278216	0.848019	-	-	-	-	28.1812	27.9271	28.2798	28.7935	28.461	28.0592	27.7789	28.3909	28.5168	28.4173	28.2654	28.0855	28.7501	28.7184	28.4651
D3ZGX7, Q9Z1W6-3, Q9Z1W6, Q9Z1W6-4, Q9Z1W6-2	Mtdh	-	-	-	5	60.336	548	14.379	5	5	5	2.03333	2	2.2	0.48	0.48	23.64	23.802	23.633	0.196	0.194	0.346	-0.162±0.197	0.007±0.245	0.169±0.277	0.110455	0.940165	-	-	-	-	-	23.7763	23.2758	23.8605	23.6483	-	-	23.6779	24.0967	23.6317	24.0716	24.1268	23.3533	23.3682	23.246
D3ZGY1	Wibg	-	-	-	1	22.726	203	17.596	5	5	4	1.41667	1.63333	1.79167	0.44	0.48	23.759	23.71	23.841	0.744	0.742	0.25	0.049±0.507	-0.082±0.431	-0.131±0.43	0.0167361	0.987817	-	-	-	-	24.4819	22.5683	23.318	24.3268	24.1019	23.6799	22.4813	24.6738	23.6535	24.0621	24.0076	23.3606	-	24.0367	23.9592
D3ZGY2	Otud6b	-	-	-	1	37.108	324	240.4	5	5	5	4.95	4.2	4.8	0.51	0.47	25.97	25.585	25.922	0.15	0.139	0.126	0.385±0.123	0.048±0.118	-0.337±0.114	1.86763	0.232572	-	-	-	-	25.8843	25.8848	25.9123	25.8412	26.3267	25.6506	25.7665	25.28	25.6813	25.5464	25.7774	25.7789	25.8565	26.0291	26.1665
D3ZH12	Nosip	-	-	-	1	33.257	301	46.966	5	5	5	3.25	3.1	3.2	0.5	0.49	24.315	24.092	24.519	0.503	0.683	0.2	0.223±0.427	-0.204±0.288	-0.427±0.356	0.286894	0.751498	-	-	-	-	23.9983	24.4828	23.491	24.5755	25.0268	24.083	24.1463	22.8614	24.5464	24.8221	24.5115	24.3995	24.3042	24.4068	24.9716
D3ZH14	LOC100912698	-	-	-	1	71.68	649	21.83	5	5	5	3.3	3.15	2.95	0.53	0.52	25.088	25.013	24.958	0.345	0.202	0.179	0.075±0.225	0.13±0.219	0.055±0.159	0.087956	0.959103	-	-	-	-	24.3893	25.436	24.985	25.3844	25.2461	24.6901	24.8353	24.9796	25.243	25.317	24.5494	24.9825	25.0203	25.1496	25.0891
D3ZH25, D4A5F7, D3ZH26	Vps8	-	-	-	3	158.38	1400	2.7135	0	2	1	0	1	1	0	0.5	-	-	-	-	-	-	-	-	-	-	-	-	-	-	-	-	-	-	-	-	-	19.6162	-	-	-	-	19.1097	-	-	-
D3ZH36	Elfn2	-	↑	yes	1	89.846	820	38.94	5	4	4	1.61667	3.0625	1.875	0.46	0.62	23.125	23.969	23.423	0.093	0.233	0.258	-0.845±0.148	-0.299±0.159	0.546±0.224	2.65101	0.028652	yes	-	yes	yes	23.1888	23.1226	23.1544	23.2463	22.9105	24.2003	23.5828	24.2196	23.8739	-	23.2324	23.074	23.5801	23.8066	-
D3ZH39	Ephb3	-	-	-	1	115.54	1048	6.3044	0	2	2	0	1.25	1	0	0.56	-	-	22.613	-	-	1.294	-	-	-	-	-	-	-	-	-	-	-	-	-	-	22.5061	-	-	-	-	-	21.7662	-	23.4599	-
D3ZH40	Otud7b	-	-	-	1	91.954	841	14.126	3	2	4	1	1	1.0625	0.48	0.48	20.458	-	-	0.075	-	-	-	-	-	-	-	-	-	-	-	-	20.3833	-	20.5766	20.4125	-	20.2701	-	-	-	-	20.7207	-	-	-
D3ZH41	Ckap4	-	-	-	1	36.315	326	49.636	5	5	5	6.55	6.85	6.75	0.49	0.5	26.69	26.778	26.702	0.258	0.135	0.216	-0.089±0.169	-0.012±0.195	0.077±0.15	0.0667183	0.97371	-	-	-	-	26.5237	26.4888	26.3449	27.0564	27.0341	26.7972	26.4701	26.8113	26.8603	26.9528	26.5724	26.3725	26.6846	27.1406	26.7386
D3ZH75	Akt1s1	-	-	-	1	27.586	257	16.538	4	4	3	1.35417	1.60417	1.44444	0.48	0.53	23.88	23.864	23.882	0.044	0.1	0.661	0.016±0.086	-0.002±0.389	-0.018±0.333	0.00141594	0.996406	-	-	-	-	-	23.9395	-	23.8162	23.8845	23.9319	23.9887	-	23.6735	23.8614	-	24.4001	-	-	23.3644
D3ZH92	Klhl26	-	-	-	1	66.973	606	4.0153	3	4	3	1.16667	1.08333	1.16667	0.5	0.48	-	-	-	-	-	-	-	-	-	-	-	-	-	-	-	-	-	22.3288	-	-	-	-	-	20.2896	-	-	-	21.8883	-	-
D3ZH98	-	↓	-	yes	1	68.856	623	8.2336	5	4	5	1.35	1.58333	1.06667	0.56	0.6	22.004	22.967	23.548	0.178	0.176	0.4	-0.963±0.204	-1.544±0.275	-0.581±0.381	2.33645	0.0135294	yes	yes	-	yes	21.6817	-	22.2479	22.0672	22.0187	22.8015	-	23.1323	-	-	23.2045	-	23.8906	-	-
D3ZHA0	Flnc	-	-	-	1	290.98	2726	323.31	5	5	5	46.25	40.65	52.95	0.47	0.43	29.078	28.841	29.638	0.283	0.408	0.52	0.236±0.273	-0.56±0.314	-0.796±0.349	1.16883	0.192018	-	-	-	-	29.1968	29.604	28.9941	28.9711	28.6222	28.5191	29.6756	28.717	28.855	28.44	28.7595	30.4093	29.4318	29.7574	29.8295
D3ZHA1	B3gnt1	-	-	-	1	47.47	415	48.784	5	5	5	2.65	4.3	3.55	0.43	0.55	24.66	25.523	25.092	0.493	0.322	0.361	-0.863±0.315	-0.432±0.326	0.431±0.269	1.33615	0.145214	-	-	-	-	24.8185	24.4152	25.4524	24.7391	23.8736	25.3517	25.9091	25.9024	25.5008	24.9508	24.4875	25.1541	25.728	25.1306	24.9597
D3ZHD6	Rbm15b	-	-	-	1	97.229	887	14.087	5	5	4	1.7	1.86667	1.8125	0.48	0.51	23.029	22.875	23.17	0.566	0.217	0.493	0.154±0.316	-0.141±0.456	-0.295±0.297	0.133639	0.894998	-	-	-	-	23.7393	23.6116	22.4106	23.023	22.36	22.9489	23.2613	22.6045	22.9745	22.5849	-	23.7194	-	22.5668	23.2237
D3ZHG0	Hacd2	-	-	-	1	28.366	254	1.6604	3	3	3	1	1	1	0.5	0.5	-	-	24	-	-	0.064	-	-	-	-	-	-	-	-	-	-	-	-	24.3617	-	-	-	-	-	23.4989	-	24.0645	24.038	23.8988	-
D3ZHG4	Osbp2	-	-	-	1	99.828	896	1.5075	0	1	2	0	1	1	0	0.5	-	-	-	-	-	-	-	-	-	-	-	-	-	-	-	-	-	-	-	-	23.0745	-	-	-	-	-	-	20.194	-	-
D3ZHG8	Gga3	-	-	-	1	71.714	658	3.9678	1	3	1	1	1	1	0.5	0.5	-	-	-	-	-	-	-	-	-	-	-	-	-	-	-	-	-	-	-	20.812	21.1358	-	-	-	-	-	-	21.1436	-	-
D3ZHI9	Ppp2r5e	-	-	-	1	50.346	429	46.686	5	5	5	5.95	6.8	5.75	0.51	0.54	25.881	26.297	25.713	0.074	0.123	0.205	-0.415±0.088	0.168±0.129	0.583±0.142	2.88731	0.058422	-	-	-	-	25.8549	26.0463	25.8805	25.7651	25.859	26.3083	26.5775	26.1516	26.2421	26.2028	25.5507	26.1332	25.8186	25.4579	25.6051
D3ZHK4	Rb1cc1	↓	-	yes	1	182.23	1588	18.865	3	3	3	1.38889	1.47222	1.19444	0.54	0.55	22.08	22.985	23.561	0.162	0.413	0.05	-0.905±0.314	-1.481±0.166	-0.576±0.373	1.89443	0.0292189	yes	yes	-	yes	22.1493	-	-	22.254	21.8366	23.4765	-	-	22.4801	22.9975	-	-	-	23.5116	23.6107
D3ZHL1	Ksr1	-	-	-	1	58.398	520	4.9987	1	3	3	1	1.5	1.33333	0.43	0.53	-	21.518	21.342	-	0.129	0.321	-	-	0.177±0.249	-	-	-	-	-	-	-	-	-	-	-	21.6526	21.3198	21.5825	-	-	-	21.0581	21.6254	-	-
D3ZHL6	Map4k5	-	-	-	1	95.066	846	14.843	5	5	4	1.23333	1.4	1.08333	0.53	0.56	22.642	22.831	23.231	0.296	1.57	0.622	-0.189±0.827	-0.589±0.461	-0.4±1.052	-	-	-	-	-	-	-	22.2424	-	22.6996	22.9838	23.4563	20.4479	23.2717	23.1101	23.8689	-	-	-	23.7239	22.7374
D3ZHM7	Dnttip2	-	-	-	1	84.784	761	122.38	5	5	5	10.05	8.15	8.65	0.54	0.49	26.587	26.201	26.271	0.145	0.266	0.166	0.385±0.176	0.316±0.132	-0.07±0.182	1.08845	0.383487	-	-	-	-	26.7043	26.3752	26.5304	26.8603	26.4624	25.9163	26.359	25.9519	26.7249	26.0543	26.0147	26.5002	26.0521	26.3823	26.4056
D3ZHP6	Ncapd2	-	-	-	1	155.59	1390	1.9842	1	0	1	1	0	1	0.5	0	-	-	-	-	-	-	-	-	-	-	-	-	-	-	-	-	-	-	24.9776	-	-	-	-	-	-	-	30.0775	-	-	-
D3ZHU8	Rbm19	-	-	-	1	94.201	847	47.75	5	5	5	3.75	3.85	3.9	0.49	0.5	23.34	23.546	23.675	0.485	0.375	0.445	-0.206±0.327	-0.335±0.348	-0.129±0.314	0.218404	0.825507	-	-	-	-	22.5552	23.8866	23.1805	23.9137	23.1617	23.6681	24.0628	23.1118	23.8616	23.0238	23.0023	24.1467	24.0335	23.9903	23.2014
D3ZHW0	Dhx29	-	-	-	1	154.12	1366	1.8065	2	2	1	1	1	1	0.5	0.5	-	-	-	-	-	-	-	-	-	-	-	-	-	-	-	-	-	24.8457	-	-	-	-	24.7524	-	-	-	22.1037	-	-	-
D3ZHW1	Fam168a	-	-	-	1	26.157	244	46.536	4	4	4	1.6875	1.625	1.5625	0.52	0.51	25.51	25.331	25.429	0.801	0.974	0.876	0.178±0.649	0.081±0.621	-0.097±0.668	0.0164627	0.987216	-	-	-	-	-	24.2474	25.8975	26.0789	25.8143	-	23.8871	26.0745	25.7166	25.6475	-	24.0813	26.0638	25.804	25.7651
D3ZHX2	Thap11	-	-	-	1	33.635	308	3.9346	5	5	5	1.1	1.2	1.2	0.48	0.5	-	22.605	23.229	-	0.525	0.447	-	-	-0.623±0.511	-	-	-	-	-	-	-	23.1345	-	-	-	22.1747	23.0362	-	-	-	22.8849	23.842	22.9585	-	-
D3ZHX3	Diras2	-	-	-	1	22.498	199	25.361	5	5	5	3.35	3.7	3.8	0.47	0.49	25.629	26.034	25.743	0.54	0.367	0.368	-0.405±0.344	-0.114±0.344	0.291±0.286	0.334531	0.722202	-	-	-	-	26.5871	24.8811	25.7482	25.517	25.4113	26.2436	25.2942	26.5035	26.0708	26.0574	26.1362	25.0242	26.1164	25.6584	25.7786
D3ZHY2	Zfp385b	-	-	-	1	41.847	394	7.0513	5	5	5	1.85	1.4	1.56667	0.54	0.47	23.649	23.527	23.181	0.383	0.096	0.263	0.122±0.354	0.468±0.258	0.346±0.257	0.686811	0.432988	-	-	-	-	24.0255	23.7844	23.864	23.7337	22.8347	23.4334	23.6203	-	-	-	23.2219	23.4552	22.6867	23.5125	23.0273
D3ZHY6	Ddx54	-	-	-	1	97.933	874	77.873	5	5	5	6.05	6.2	5.2	0.54	0.54	24.829	24.776	24.543	0.224	0.307	0.257	0.053±0.216	0.286±0.197	0.233±0.227	0.406679	0.733461	-	-	-	-	24.8058	24.4923	24.658	25.2633	24.924	24.3186	24.6925	24.5841	25.3343	24.9505	23.9568	24.7495	24.6776	24.6529	24.6772
D3ZHY9	Rasal1	-	-	-	1	89.596	801	12.955	3	3	4	1.33333	1.63889	1.75	0.43	0.48	-	22.681	22.271	-	0.2	0.235	-	-	0.41±0.256	-	-	-	-	-	-	-	21.3432	-	-	-	22.4944	-	22.8672	-	-	21.9069	22.4679	22.5714	22.1391	-
D3ZI07	Kif3b	-	-	-	1	85.256	747	12.485	4	5	5	1.54167	1.35	1.33333	0.54	0.5	23.641	22.998	22.909	0.383	0.77	0.427	0.642±0.67	0.732±0.435	0.089±0.524	0.399391	0.565425	-	-	-	-	23.9714	-	-	-	23.3097	23.5806	22.4159	-	-	-	22.7333	22.4803	23.6533	22.7692	-
D3ZI16	Cops6	-	-	-	1	37.702	344	6.5113	5	5	5	1.43333	1.86667	1.95	0.42	0.49	23.345	23.978	23.735	0.264	0.222	0.467	-0.633±0.199	-0.39±0.29	0.243±0.279	1.06731	0.266111	-	-	-	-	22.9949	23.6217	23.1705	23.153	23.7823	24.1238	24.3849	23.665	23.7536	23.96	24.2004	24.4619	23.3368	23.314	23.3601
D3ZI21	Bcl7a	↑	↑	-	4	21.208	196	38.609	2	3	3	1.125	1.41667	1.16667	0.49	0.55	24.238	23.82	20.276	0.175	0.119	0.885	0.417±0.201	3.961±0.667	3.544±0.657	2.00385	0.0119333	yes	yes	yes	-	24.4024	-	-	24.0726	-	23.9351	23.7051	-	-	-	-	19.6296	20.9226	-	-
D3ZI32, D4ADW5	Ktn1	-	-	-	2	146.33	1278	323.31	5	5	5	1	1	1	0.5	0.5	22.867	22.812	22.763	0.562	0.217	0.156	0.055±0.314	0.104±0.302	0.049±0.157	0.0326935	0.985016	-	-	-	-	21.8641	23.1569	22.6196	23.4928	23.2028	22.7156	22.8664	22.4075	23.1872	22.8823	22.5493	22.8817	22.9678	22.5259	22.8907
D3ZI35	Cep135	-	-	-	1	133.39	1140	1.5097	2	2	1	1	1.5	1	0.5	0.6	-	-	-	-	-	-	-	-	-	-	-	-	-	-	-	-	-	22.095	-	-	26.1614	-	-	-	-	-	-	-	-	23.0094
D3ZI42	Lrsam1	-	-	-	1	83.816	727	41.777	4	5	4	1.72917	1.96667	1.3125	0.57	0.6	21.727	21.987	21.506	0.177	0.49	0.282	-0.26±0.311	0.221±0.235	0.48±0.459	0.348194	0.68887	-	-	-	-	21.3822	21.8525	-	21.7754	21.8976	21.2845	22.6628	21.8539	22.1449	-	-	21.7598	21.2524	-	-
D3ZI49	Stmn3	-	-	-	1	21.352	183	71.886	5	5	5	1	1.1	1	0.5	0.52	24.376	23.87	24.14	1.591	2.325	2.53	0.505±0.989	0.235±1.02	-0.27±1.124	-	-	-	-	-	-	24.4602	22.0386	25.3947	25.3658	24.6183	22.7935	21.3559	25.3542	25.1594	24.689	22.9686	21.5239	25.5226	25.675	25.0109
D3ZI66	Rnf149	-	-	-	1	42.585	394	18.692	5	5	5	2.05	1.68333	2.05	0.5	0.45	22.779	22.35	22.641	0.331	0.27	0.427	0.429±0.24	0.138±0.294	-0.291±0.276	0.511809	0.597611	-	-	-	-	23.0288	23.0234	23.074	22.6682	22.1015	22.4297	22.7609	22.371	22.3867	21.8032	22.9732	23.1918	22.5009	22.6838	21.8557
D3ZI68	Prpf31	-	-	-	1	55.415	499	11.841	5	5	5	1.45	1.7	1.7	0.46	0.5	22.145	22.422	22.434	0.332	0.243	0.307	-0.277±0.232	-0.289±0.253	-0.012±0.223	0.385031	0.732157	-	-	-	-	22.4194	22.6952	21.6471	22.0398	21.9243	22.7519	22.7009	21.9819	22.3544	22.321	22.3453	23.1038	22.1291	22.2297	22.3622
D3ZI74	Nat14	-	-	-	1	21.819	206	1.6135	1	1	1	1	1	1	0.5	0.5	-	-	-	-	-	-	-	-	-	-	-	-	-	-	-	-	-	-	-	-	-	-	-	-	-	-	-	21.326	-	-
D3ZI97, M0R7T9	LOC100911865	-	-	-	2	67.737	618	1.8735	2	0	0	1	0	0	1	NaN	-	-	-	-	-	-	-	-	-	-	-	-	-	-	-	-	-	-	-	-	-	-	-	-	-	-	-	-	-	-
D3ZI99	Prpf3	-	-	-	2	72.195	637	215.83	5	5	5	10.85	11.5	11	0.5	0.51	28.067	28.174	28.093	0.051	0.122	0.126	-0.106±0.081	-0.025±0.083	0.081±0.107	0.304996	0.922949	-	-	-	-	27.9464	28.1236	28.0909	28.1137	28.0617	28.0064	28.3319	28.2062	28.3301	27.9935	27.8474	28.2948	28.1719	28.1418	28.0071
D3ZIC4	Ppp1r12b	-	-	-	1	111.39	993	5.1719	3	5	3	1	1.26667	1	0.5	0.56	-	-	-	-	-	-	-	-	-	-	-	-	-	-	-	-	-	-	23.4173	-	-	-	21.5648	-	-	-	21.5925	-	-	-
D3ZID8	Ubxn2a	-	-	-	1	29.249	258	11.527	5	5	5	1.05	1	1.05	0.5	0.49	21.669	21.099	21.238	0.433	0.391	0.358	0.57±0.315	0.43±0.305	-0.139±0.29	0.721726	0.412658	-	-	-	-	20.8814	22.1027	21.4861	21.7212	22.1521	20.724	21.0817	20.6357	21.2225	21.8311	21.267	21.5411	20.6489	20.9765	21.7583
D3ZIE9	Aldh18a1	-	-	-	1	87.328	795	323.31	5	5	5	28.65	30.05	28.85	0.5	0.51	30	30.155	30.109	0.149	0.123	0.14	-0.155±0.117	-0.109±0.124	0.046±0.113	0.368549	0.874697	-	-	-	-	29.7472	30.0879	29.9743	30.2834	29.9063	30.1254	30.3479	29.977	30.3065	30.0166	30.0761	30.2236	30.1102	30.3188	29.8168
D3ZIF0	Zfp512	-	-	-	1	63.958	562	229.29	5	5	5	10.5	10.3	10.4	0.5	0.5	27.333	27.266	27.165	0.107	0.168	0.194	0.067±0.12	0.168±0.132	0.101±0.152	0.318445	0.878505	-	-	-	-	27.3734	27.2221	27.5553	27.3307	27.1819	27.0828	27.171	27.5753	27.4264	27.0748	26.8069	27.5259	27.1929	27.1282	27.1718
D3ZIF4	Sall1	-	-	-	2	139.5	1315	7.4009	3	4	3	1	1	1	0.5	0.5	20.355	20.221	20.402	0.068	0.856	0.292	0.133±0.667	-0.048±0.28	-0.181±0.557	0.0296664	0.979097	-	-	-	-	-	-	20.4221	20.287	-	-	20.6762	19.1934	20.7941	-	-	20.826	20.1467	20.2341	-
D3ZIF5	Ap3b1	-	-	-	1	87.764	794	1.4498	2	2	3	1	1	1	0.5	0.5	21.204	-	-	0.884	-	-	-	-	-	-	-	-	-	-	-	-	-	-	20.5572	21.85	-	20.3452	-	-	-	-	-	-	-	20.9925
D3ZIG8	Fam193a	-	-	-	1	160.81	1445	42.091	5	5	5	1.71667	1.51667	1.8	0.49	0.46	24.186	25.812	25.195	0.009	1.05	0.183	-1.626±0.598	-1.009±0.144	0.617±0.52	-	-	-	-	-	-	-	-	24.1998	24.1852	24.1743	26.195	26.6018	24.6398	-	-	25.2279	25.3065	24.8471	25.3996	-
D3ZII1	Rftn2	-	-	-	2	54.747	496	7.1139	4	3	5	1.125	1.16667	1.15	0.49	0.5	22.767	22.783	23.359	0.529	0.619	0.261	-0.016±0.535	-0.592±0.326	-0.576±0.354	0.621339	0.417184	-	-	-	-	22.1554	23.3811	-	22.763	-	-	23.5685	-	22.5306	22.249	22.8473	23.6145	23.2906	23.6989	23.3421
D3ZII7	Yaf2	-	-	-	1	14.153	130	38.724	4	3	5	1	1.08333	1.05	0.49	0.51	20.879	20.194	20.485	0.89	0.395	0.466	0.685±0.591	0.394±0.491	-0.291±0.386	0.353257	0.637372	-	-	-	-	22.0842	19.9093	20.5254	20.9966	-	20.539	19.645	20.3971	-	-	20.4897	19.8895	20.0055	21.1927	20.8474
D3ZIJ5	Dpm3	-	-	-	1	10.091	92	2.1573	3	0	1	1.11111	0	1	0.53	0	22.607	-	-	0.589	-	-	-	-	-	-	-	-	-	-	-	23.0428	21.8379	-	22.9409	-	-	-	-	-	-	-	-	-	-	24.229
D3ZIK8	Fbxo38	-	-	-	1	133.71	1189	11.816	5	5	5	2.3	1.98333	2.25	0.51	0.47	22.759	22.579	22.481	0.387	0.116	0.167	0.18±0.222	0.277±0.261	0.098±0.127	0.347133	0.778179	-	-	-	-	-	23.0019	22.0767	22.8234	23.1332	22.4168	22.6374	22.6796	22.4071	22.7537	-	22.7487	22.4628	22.5101	22.2037
D3ZIL9	Dis3l2	-	-	-	1	98.398	876	5.8322	2	4	3	1	1.375	1.5	0.4	0.48	-	22.017	23.686	-	0.271	0.41	-	-	-1.669±0.315	-	-	-	-	-	-	-	-	-	-	-	21.7699	21.8966	22.5296	-	21.8724	23.9235	23.1165	24.0186	-	-
D3ZIM7	Fam177a1	-	-	-	1	23.638	208	10.963	5	5	5	1.8	2	2.25	0.44	0.47	24.292	24.536	24.552	0.157	0.183	0.237	-0.244±0.144	-0.26±0.166	-0.016±0.175	0.62185	0.651929	-	-	-	-	24.5206	24.3963	24.4073	24.0476	24.0872	24.7768	24.6417	24.234	24.706	24.3214	24.9564	24.7469	24.4142	24.4784	24.1647
D3ZIN5	Vwa8	-	-	-	1	150.28	1340	87.803	5	5	5	5.15	5.6	5.3	0.49	0.51	25.432	25.537	25.447	0.277	0.106	0.135	-0.105±0.171	-0.015±0.178	0.09±0.104	0.115483	0.956407	-	-	-	-	24.8333	25.6965	25.5575	25.6627	25.4087	25.479	25.7929	25.4375	25.4702	25.5064	25.5637	25.6029	25.3466	25.55	25.1726
D3ZIP3, D3ZKF7, D4A9A6	Epb4.1	-	-	-	4	95.667	855	42.989	5	5	5	3.45	3.41667	3.35	0.51	0.5	24.268	24.304	24.472	0.445	0.387	0.222	-0.035±0.318	-0.204±0.27	-0.168±0.248	0.12779	0.919057	-	-	-	-	23.4116	24.1973	24.6028	24.7885	24.3407	24.6535	24.3769	23.514	24.6773	24.2966	24.2572	24.4264	24.648	24.869	24.1582
D3ZIP8	Endod1	-	-	-	1	54.718	500	11.028	3	5	4	1	1.4	1.25	0.44	0.53	22.824	23.426	22.996	0.19	0.27	0.081	-0.602±0.28	-0.173±0.156	0.43±0.211	1.09874	0.242785	-	-	-	-	-	22.6465	-	-	23.0008	23.9201	23.2852	23.3716	-	23.1269	22.8668	23.057	23.0654	-	-
D3ZIQ8	Ice2	-	-	-	1	110.8	997	1.4529	0	0	1	0	0	1	0	0	-	-	-	-	-	-	-	-	-	-	-	-	-	-	-	-	-	-	-	-	-	-	-	-	-	-	19.4532	-	-	-
D3ZIQ9, D3ZRF2, M0R5X8	Znrf1	-	-	-	4	23.872	227	100.46	5	5	5	2.75	3.35	2.85	0.49	0.54	24.897	25.324	24.886	0.189	0.148	0.358	-0.427±0.143	0.011±0.227	0.438±0.217	1.09907	0.313934	-	-	-	-	25.0087	25.0567	25.1583	24.6321	24.6288	25.4211	25.4612	25.4887	25.2325	25.0148	24.2315	25.4775	24.9118	24.8935	24.9153
D3ZIS5	Cox19	-	-	-	1	10.864	92	4.6443	5	5	5	1.9	1.86667	1.75	0.52	0.52	24.928	25.076	25.03	0.28	0.153	0.225	-0.147±0.184	-0.102±0.206	0.045±0.16	0.141148	0.937017	-	-	-	-	25.4319	24.6636	24.9656	25.0602	24.5208	25.1438	25.0982	25.3735	24.8754	24.8876	24.6388	24.909	25.3803	24.9696	25.2536
D3ZIT4	Anapc7	-	-	-	1	62.993	565	7.5924	1	3	1	1	1	1	0.5	0.5	-	-	-	-	-	-	-	-	-	-	-	-	-	-	-	20.8071	-	-	-	-	-	-	20.0069	-	-	-	19.7123	-	-	-
D3ZIU2	Psmg3	-	-	-	1	13.346	122	7.5796	5	5	5	1.6	1.3	1.45	0.52	0.47	23.923	23.739	23.772	0.295	0.42	0.421	0.184±0.281	0.15±0.282	-0.034±0.32	0.0939356	0.944701	-	-	-	-	23.6152	24.2784	23.438	24.1963	24.0843	23.7462	24.2037	22.8927	24.0282	23.8225	23.7196	24.245	22.9295	23.9418	24.0253
D3ZIX4	H1fx	-	-	-	1	20.488	192	5.081	5	5	4	1.2	1.2	1.20833	0.5	0.5	23.286	23.026	22.718	0.174	0.191	0.054	0.26±0.153	0.569±0.122	0.308±0.132	2.1652	0.11939	-	-	-	-	23.4027	22.8754	23.3563	23.4341	23.3628	22.9937	22.7114	22.9093	23.1268	23.3881	22.7201	22.778	22.6103	22.7622	-
D3ZIY3	Ythdf3	-	-	-	1	63.934	585	70.265	5	5	5	4.05	3.7	3.4	0.54	0.52	26.258	25.9	26.163	0.202	0.197	0.235	0.358±0.166	0.094±0.181	-0.263±0.179	0.825765	0.505583	-	-	-	-	26.4663	26.317	25.9456	26.0189	26.54	26.0565	25.7932	25.5045	25.9814	26.1644	26.27	26.2791	25.6661	26.1253	26.4755
D3ZIZ7, D3ZYE5	Fam172a	-	-	-	2	9.7061	86	3.7991	2	2	2	1	1	1.5	0.4	0.4	-	-	-	-	-	-	-	-	-	-	-	-	-	-	-	-	-	-	-	-	-	-	-	22.025	-	-	-	-	19.8326	-
D3ZJ01	RGD1307235	-	-	-	1	134.65	1218	32.806	5	5	5	3.45	4.75	4.9	0.41	0.49	23.257	23.958	23.702	0.283	0.161	0.239	-0.7±0.187	-0.445±0.212	0.255±0.169	2.00493	0.0891306	-	-	-	-	22.9593	23.1121	22.9346	23.5749	23.7053	24.1257	24.0064	23.7112	24.1894	23.7549	23.2779	23.8854	23.57	23.6877	24.091
D3ZJ08, M0RBX6, Q6LED0, D4A0P4	Hist2h3c2, Hist1h3e, Hist3h3	-	-	-	5	15.388	136	65.541	4	4	4	1.125	1.0625	1	0.53	0.52	22.099	21.96	21.472	0.278	0.429	0.392	0.139±0.312	0.627±0.336	0.488±0.438	0.493639	0.542342	-	-	-	-	-	22.552	22.1838	21.7347	21.9269	-	21.2635	22.4247	22.2586	21.893	-	21.8096	21.1348	-	-
D3ZJ27, Q5PQS4-2, Q5PQS4	Gulp1	-	-	-	3	33.318	293	1.614	1	2	1	1	1	1	0.5	0.5	-	-	-	-	-	-	-	-	-	-	-	-	-	-	-	-	-	22.2687	-	-	-	-	-	20.3873	-	-	-	-	-	21.8833
D3ZJ29	Zfp512b	-	-	-	1	96.153	875	9.8738	5	5	4	1.11667	1.75	1.39583	0.44	0.56	21.795	22.49	22.067	0.386	0.174	0.373	-0.695±0.242	-0.272±0.353	0.423±0.233	1.10553	0.231131	-	-	-	-	-	-	21.9528	22.1661	21.2656	22.5659	22.7194	22.529	22.538	22.0994	-	22.7187	21.9614	21.6484	21.9391
D3ZJ32	Esyt2	-	-	-	1	94.414	845	13.644	4	4	4	1	1.125	1.66667	0.38	0.4	20.508	20.852	21.532	0.529	0.414	0.427	-0.344±0.418	-1.024±0.424	-0.68±0.358	1.06805	0.177323	-	-	-	-	-	21.1359	19.9121	20.4762	-	-	21.1253	20.1121	21.1839	20.9882	-	22.2145	21.154	21.121	21.6387
D3ZJ63	Rab11fip5	-	-	-	1	69.517	643	103.55	5	5	5	2.95	3.25	2.9	0.5	0.53	25.773	25.99	25.878	0.257	0.173	0.226	-0.217±0.18	-0.104±0.197	0.113±0.167	0.291975	0.847049	-	-	-	-	25.3163	26.2285	25.777	25.6734	25.872	26.0069	26.3	25.8009	25.7352	26.108	25.8919	26.1019	25.3703	26	26.0243
D3ZJ67, D3ZTT7	Sun2	-	-	-	2	78.233	698	98.184	5	5	5	6.3	5.65	6.7	0.48	0.46	25.522	25.28	25.639	0.356	0.347	0.298	0.243±0.275	-0.117±0.259	-0.36±0.256	0.390771	0.708745	-	-	-	-	24.8424	26.0315	25.4149	25.6252	25.6965	24.9387	25.8551	24.8184	25.5563	25.229	25.5763	26.2608	25.3467	25.6727	25.3394
D3ZJ77	Cab39	-	-	-	1	23.671	196	65.377	5	5	5	7	7	6.95	0.5	0.5	27.006	27.099	26.991	0.343	0.334	0.395	-0.094±0.266	0.015±0.287	0.108±0.284	0.0382033	0.980425	-	-	-	-	26.4114	27.2732	26.761	27.0949	27.4884	26.4956	27.3387	26.9736	27.0873	27.6019	26.2417	27.4094	26.8035	27.1654	27.3357
D3ZJ83	Sco2	-	-	-	1	29.154	257	2.1631	2	1	0	1.16667	1	0	1	1	22.08	-	-	0.03	-	-	-	-	-	-	-	-	-	-	-	22.0499	22.1108	-	-	-	-	20.7711	-	-	-	-	-	-	-	-
D3ZJ86	Slc9a6	-	-	-	1	78.011	702	6.2701	1	1	2	1	1.25	1.75	0.36	0.42	-	-	-	-	-	-	-	-	-	-	-	-	-	-	-	-	-	20.0874	-	-	-	-	21.4347	-	-	-	-	21.5709	-	-
D3ZJ91, F1M558	Ddhd2	↑	↑	-	3	79.57	699	17.327	5	5	5	1.4	1.75	1.4	0.5	0.56	24.839	24.12	21.946	0.15	0.859	0.2	0.719±0.462	2.892±0.16	2.174±0.417	4.60401	0.0002	yes	yes	yes	-	-	24.6044	24.8573	24.7986	25.0947	24.2034	23.9813	23.2327	23.606	25.5764	22.2524	21.9658	21.8454	21.5631	22.1053
D3ZJ92	Prpf40a	-	-	-	1	108.47	953	315.73	5	5	5	9.3	9.4	9.7	0.49	0.49	27.493	27.351	27.493	0.222	0.153	0.154	0.143±0.158	0±0.159	-0.142±0.13	0.249249	0.891577	-	-	-	-	27.3559	27.7641	27.8292	27.354	27.1626	27.3404	27.6093	27.4486	27.3034	27.051	27.321	27.819	27.5287	27.4864	27.3087
D3ZJA3	Spry4	-	-	-	1	32.523	300	14.861	5	4	5	1.1	1.3125	1	0.52	0.57	25.526	25.088	25.089	0.141	0.266	0.289	0.438±0.276	0.437±0.291	-0.001±0.327	0.434466	0.612067	-	-	-	-	25.391	25.6606	-	-	-	25.3289	-	-	-	24.8473	24.8415	25.5098	-	-	24.9148
D3ZJA9	Slc27a3	-	-	-	1	72.458	667	19.756	5	5	5	3.35	3	3.6	0.48	0.45	24.511	24.536	24.743	0.664	0.332	0.334	-0.025±0.377	-0.232±0.377	-0.207±0.262	0.117041	0.916462	-	-	-	-	23.3112	25.1922	24.3569	24.8903	24.8061	23.9418	24.7038	24.4167	25.072	24.5457	24.1587	25.1529	24.539	25.1167	24.749
D3ZJB8	Arih2	-	-	-	1	57.74	492	182.6	5	5	5	3.1	3.25	3.35	0.48	0.49	23.615	23.704	23.57	0.198	0.268	0.364	-0.089±0.193	0.045±0.232	0.134±0.252	0.0775047	0.961558	-	-	-	-	23.6349	23.4958	23.3894	23.4988	24.0546	23.3416	23.9096	23.3186	23.96	23.9906	23.1884	23.8827	23.005	23.7436	24.0297
D3ZJE5	Zfp706	-	-	-	1	6.0151	54	2.9493	5	5	5	1	1	1.05	0.49	0.49	-	25.291	25.048	-	0.724	0.361	-	-	0.242±0.522	-	-	-	-	-	-	-	-	24.1969	-	-	25.6802	-	24.3857	-	25.8057	25.385	25.2165	-	24.5436	-
D3ZJF6, M0R997, M0R4L6	Gatb	-	-	-	3	52.488	472	29.969	3	4	3	1.08333	1.16667	1.11111	0.49	0.51	21.39	20.405	20.561	0.933	0.095	0.509	0.984±0.466	0.829±0.647	-0.156±0.297	0.811774	0.262483	-	-	-	-	-	22.4832	20.9278	20.7577	-	20.4237	20.5118	20.2168	20.4686	-	-	21.2387	20.3092	20.1347	-
D3ZJF7, F6KWE7, B1H237	Terf2	-	-	-	3	56.127	497	29.96	5	5	5	3.05	2.9	2.95	0.51	0.5	24.258	24.247	24.453	0.229	0.211	0.169	0.011±0.181	-0.195±0.167	-0.206±0.159	0.377589	0.792552	-	-	-	-	24.0339	23.9435	24.2009	24.6617	24.4513	24.1293	24.1518	23.9053	24.4489	24.6003	24.1131	24.7239	24.5541	24.4812	24.3937
D3ZJF9	Gla	-	-	-	1	47.573	420	51.529	5	5	5	4.9	5.75	5.5	0.47	0.51	24.969	25.284	25.09	0.271	0.293	0.315	-0.315±0.227	-0.121±0.235	0.194±0.243	0.369164	0.74514	-	-	-	-	25.1036	25.2136	24.8229	25.272	24.4322	25.5872	25.7344	25.0705	25.1905	24.8351	24.8584	25.7035	25.2403	24.9472	24.699
D3ZJG3	P4htm	-	-	-	1	56.881	503	140.36	5	5	5	4.4	5.1	4.35	0.5	0.54	24.846	25.443	24.952	0.353	0.376	0.337	-0.597±0.284	-0.106±0.27	0.491±0.279	0.947335	0.300154	-	-	-	-	25.1836	25.0685	25.2215	24.474	24.2834	25.7718	25.6487	25.7711	25.3414	24.6808	24.6572	25.4594	25.3429	24.5432	24.7576
D3ZJG8	Zfp592	-	-	-	1	137.75	1262	20.51	5	5	5	1.61667	1.35	1.58333	0.51	0.46	22.606	22.255	22.039	0.32	0.149	0.417	0.351±0.203	0.567±0.31	0.216±0.242	0.861686	0.363982	-	-	-	-	23.1961	22.5117	22.385	-	22.3305	22.2905	22.2623	22.4699	22.3246	21.9258	22.5301	21.5863	22.0105	22.565	21.5028
D3ZJH2	Sugp2	↓	-	yes	1	118.05	1068	33.844	5	5	4	1.85	3	2	0.48	0.6	22.611	23.499	23.684	0.262	0.205	0.568	-0.888±0.201	-1.073±0.365	-0.185±0.316	1.91848	0.0459654	yes	yes	-	yes	-	22.5469	22.7187	22.9897	22.1875	23.8379	23.1621	23.4847	23.6804	23.3307	-	24.2184	24.249	23.2955	22.972
D3ZJH3, F1LQ41, Q62888-2, Q62888	Nlgn2	-	↑	yes	4	88.724	817	4.5362	2	2	3	1	1.5	1.16667	0.46	0.56	21.322	23.199	21.342	0.119	0.641	0.103	-1.878±0.518	-0.02±0.152	1.858±0.515	1.45644	0.0468418	yes	-	yes	yes	21.2073	21.4363	-	-	-	22.694	23.7047	-	-	-	21.4412	-	21.242	-	-
D3ZJH4	Rit1	-	-	-	1	22.617	192	12.292	5	5	5	1.45	1.65	1.51667	0.49	0.52	22.705	23.102	22.839	0.524	0.25	0.259	-0.396±0.308	-0.134±0.31	0.263±0.207	0.417636	0.672584	-	-	-	-	21.7591	23.0806	22.43	23.0606	23.1967	22.9738	23.3694	22.6084	23.3831	23.1737	22.5595	23.2873	22.5765	22.6728	23.0987
D3ZJH9	Me2	-	-	-	1	65.351	584	6.2941	3	3	3	1	1.27778	1.16667	0.46	0.52	-	22.681	23.341	-	0.497	0.895	-	-	-0.66±0.629	-	-	-	-	-	-	-	-	19.9213	-	-	22.316	23.3518	-	22.3738	-	-	22.9319	24.3961	22.6936	-
D3ZJK3	Sap30l	-	-	-	1	20.785	182	3.224	1	2	2	1	1	1.16667	0.46	0.46	-	-	-	-	-	-	-	-	-	-	-	-	-	-	-	21.3752	-	-	-	-	19.6656	-	-	-	-	-	22.9057	-	-	-
D3ZJK6	Trappc9	-	-	-	1	56.253	494	3.3992	4	3	3	1	1	1	0.5	0.5	21.249	21.507	21.108	0.153	0.325	0.347	-0.258±0.231	0.141±0.24	0.399±0.341	0.398759	0.685822	-	-	-	-	21.225	21.5354	21.0479	-	21.1869	21.7688	21.7135	21.0395	-	-	20.6309	21.4635	21.2292	-	-
D3ZJN4	Asb3	-	-	-	1	58.094	525	3.5277	3	4	2	1	1	1	0.5	0.5	20.038	20.623	20.386	0.235	0.086	0.34	-0.585±0.163	-0.349±0.318	0.237±0.203	1.16581	0.225719	-	-	-	-	19.8438	-	-	20.3884	19.8803	20.7759	-	20.5114	20.6566	20.5471	-	-	-	20.0877	20.6843
D3ZJN7	Rasgef1b	-	-	-	1	55.151	473	1.9414	0	0	1	0	0	1	0	0	-	-	-	-	-	-	-	-	-	-	-	-	-	-	-	-	-	-	-	-	-	-	-	-	-	-	-	-	-	-
D3ZJR1	Eps15l1	-	-	-	1	96.445	878	157.64	5	5	5	5.7	6.2	5.7	0.5	0.52	25.103	25.348	25.129	0.124	0.072	0.132	-0.244±0.088	-0.026±0.11	0.218±0.091	1.28784	0.514978	-	-	-	-	25.0924	25.1994	24.8139	25.2109	25.2	25.2791	25.2926	25.2541	25.4576	25.4539	25.101	24.9221	25.4129	25.0721	25.1377
D3ZJS6	Zfp536	-	-	-	3	142.05	1305	93.798	5	5	4	2	1.81667	1.35417	0.6	0.57	23.388	22.754	22.675	0.428	0.513	0.272	0.634±0.352	0.713±0.339	0.079±0.385	0.882699	0.276062	-	-	-	-	24.0807	23.0909	23.5498	23.5004	22.7185	22.0331	22.615	23.1927	23.5164	22.4125	23.0713	22.4235	22.5303	-	-
D3ZJT2	Nek9	-	-	-	1	104.91	958	3.173	4	4	4	1.45833	1.625	1.54167	0.49	0.51	21.442	21.726	21.429	0.227	0.281	0.287	-0.285±0.232	0.012±0.234	0.297±0.255	0.383695	0.727524	-	-	-	-	-	21.575	21.2186	21.1785	21.7945	-	21.8466	21.3036	21.6086	22.147	-	21.8371	21.5782	20.9873	21.3145
D3ZJU0	Arid2	-	-	-	2	195.06	1826	3.7223	4	5	5	1.08333	1.15	1	0.52	0.53	20.8	20.737	21.085	0.088	0.112	0.127	0.063±0.108	-0.285±0.118	-0.348±0.115	1.53786	0.29219	-	-	-	-	-	-	20.7665	20.9351	20.699	-	20.7449	20.5383	20.7533	20.9113	-	21.0497	20.8578	21.2476	21.1856
D3ZJU5	Smarcc1	↑	↑	-	1	120.5	1078	28.03	5	5	5	1.7	2.35	1.8	0.49	0.57	24.143	24.43	23.544	0.293	0.098	0.185	-0.287±0.176	0.599±0.216	0.886±0.127	2.79475	0.024451	yes	yes	yes	-	24.3123	23.9768	24.0317	23.709	24.6839	24.2542	24.5659	24.3306	24.4582	24.542	-	23.7295	23.3866	23.2857	23.7749
D3ZJU9	Lgr6	-	-	-	1	104.54	965	1.7399	0	2	2	0	1	1	0	0.5	-	-	-	-	-	-	-	-	-	-	-	-	-	-	-	-	-	-	-	-	-	-	21.4098	-	-	-	-	-	21.0326	-
D3ZJW0	Erf	-	-	-	1	58.456	545	28.713	5	5	5	2	1.8	1.55	0.56	0.54	23.776	23.615	23.128	0.558	0.456	0.452	0.161±0.375	0.649±0.374	0.488±0.341	0.658221	0.416815	-	-	-	-	23.5271	23.7359	23.1657	23.595	24.8565	24.0633	22.9988	23.0551	23.8879	24.0705	22.7656	23.267	22.6345	22.9818	23.9886
D3ZJW3	Ppfibp1	-	-	-	1	101.22	905	4.1591	0	0	2	0	0	1	0	0	-	-	-	-	-	-	-	-	-	-	-	-	-	-	-	-	-	-	-	-	-	-	-	-	-	-	21.7723	-	-	-
D3ZJW5	Zfp629	-	-	-	1	96.078	866	6.5704	5	4	5	1.53333	1.20833	1.16667	0.57	0.51	22.629	-	-	0.434	-	-	-	-	-	-	-	-	-	-	-	22.6488	22.0981	-	23.1385	-	-	-	21.9022	-	-	23.2703	-	-	-	-
D3ZJX1	Rlf	-	-	-	2	206.08	1809	2.1772	3	3	3	1	1	1	0.5	0.5	-	20.486	20.015	-	0.13	0.169	-	-	0.471±0.202	-	-	-	-	-	-	-	-	-	20.6101	-	-	20.6108	20.3614	-	-	-	-	20.1744	19.856	-
D3ZJX5	Timm50	-	-	-	1	39.854	353	229.31	4	4	4	7.6875	7.0625	7.5	0.51	0.48	26.968	26.887	26.944	0.204	0.221	0.252	0.081±0.197	0.025±0.21	-0.057±0.217	0.0347568	0.985649	-	-	-	-	-	27.2875	27.0025	26.9507	26.6329	-	27.2934	26.8402	26.7966	26.6176	-	27.4232	26.8548	26.7709	26.7268
D3ZJZ0	Tmem205	-	-	-	1	21.185	189	13.503	1	1	1	1	1	1	0.5	0.5	-	-	-	-	-	-	-	-	-	-	-	-	-	-	-	-	-	23.4223	-	-	-	-	23.0897	-	-	-	-	22.8489	-	-
D3ZK09	Scyl3	-	-	-	1	81.529	735	3.5762	4	4	4	1	1	1	0.5	0.5	20.984	20.414	20.321	0.005	0.076	0.153	0.569±0.079	0.663±0.153	0.093±0.133	2.02706	0.079697	-	-	-	-	-	20.9786	-	-	20.9888	-	20.3488	-	20.3574	20.5367	-	20.5116	-	20.1045	20.3473
D3ZK25	RGD1309748	-	-	-	2	30.939	275	1.6071	3	0	0	1.08333	0	0	1	NaN	-	-	-	-	-	-	-	-	-	-	-	-	-	-	-	-	-	-	-	23.0093	-	-	-	-	-	-	-	-	-	-
D3ZK36	Uhrf2	-	-	-	1	90.198	803	31.484	5	5	5	2.9	2.55	2.1	0.58	0.55	24.247	23.74	23.738	0.244	0.084	0.249	0.507±0.15	0.509±0.201	0.001±0.153	1.80019	0.145016	-	-	-	-	24.2116	23.7227	24.3339	24.452	24.5145	23.9021	23.7202	23.5748	23.7503	23.7511	23.9145	23.2481	23.575	23.9905	23.9637
D3ZK41	Slitrk2	-	-	-	1	95.403	846	8.3408	4	4	5	1.20833	1	1.28333	0.48	0.44	22.16	21.893	22.195	0.303	0.047	0.2	0.267±0.288	-0.035±0.259	-0.302±0.199	0.255158	0.816833	-	-	-	-	-	22.455	22.1158	22.4337	21.6365	-	-	21.9396	21.8468	-	22.0274	-	22.0589	22.4983	-
D3ZK47	Whsc1l1	-	-	-	1	155.57	1396	139.24	5	5	5	3.05	3.85	3.55	0.46	0.52	23.809	24.265	23.932	0.142	0.206	0.133	-0.456±0.148	-0.123±0.118	0.332±0.146	1.76952	0.206672	-	-	-	-	24.0026	23.7505	23.6423	24.0227	23.6264	24.5642	24.2519	24.1437	24.4776	23.886	23.9439	24.156	23.7365	24.0567	23.7689
D3ZK56, Q78P65	Rap2c, Rap2a	-	-	-	2	20.745	183	34.577	5	5	5	2.55	2.9	2.75	0.48	0.51	26.158	26.335	26.145	0.237	0.162	0.226	-0.178±0.168	0.013±0.19	0.19±0.164	0.305584	0.842685	-	-	-	-	25.9005	26.4623	26.4706	26.1422	25.8137	26.4035	26.4643	26.5845	26.1632	26.0614	25.826	26.4533	26.3329	25.8338	26.2786
D3ZK73	Cul4b	↓	↓	-	1	110.81	971	55.696	5	5	5	4.6	4.6	4.7	0.49	0.49	24.242	24.178	25.929	0.25	0.202	0.358	0.063±0.187	-1.687±0.244	-1.75±0.231	5.30836	0.000190476	yes	yes	yes	-	23.8484	24.2419	24.1278	24.2515	24.7379	23.9158	24.3453	23.9215	24.1837	24.5246	25.6982	26.4285	25.6411	25.4928	26.3823
D3ZK76	RGD1559909	-	-	-	1	11.322	110	6.0702	5	5	5	1.4	1.55	1.31667	0.52	0.54	23.599	23.668	23.48	0.171	0.164	0.309	-0.069±0.141	0.119±0.201	0.188±0.2	0.224126	0.884157	-	-	-	-	23.5084	23.472	23.4481	23.5697	23.9969	23.6138	23.6302	23.347	23.8602	23.8879	23.3666	23.5713	22.9563	24.035	23.472
D3ZKA0	Serpinb13	-	-	-	1	44.249	389	34.084	0	0	1	0	0	1	0	0	-	-	-	-	-	-	-	-	-	-	-	-	-	-	-	-	-	-	-	-	-	-	-	-	-	-	-	-	22.9103	-
D3ZKC8	Vangl1	↓	-	yes	1	60.104	526	17.331	4	4	4	1.16667	1.08333	1.625	0.42	0.4	20.6	23.106	22.511	0.156	0.281	0.65	-2.506±0.288	-1.91±0.55	0.596±0.465	2.08812	0.0137842	yes	yes	-	yes	-	20.7477	-	20.4527	-	23.0416	22.7854	-	-	23.4916	-	22.6951	21.7138	-	23.1228
D3ZKC9	RGD1559904	-	-	-	1	204.55	1841	49.155	4	4	4	4.0625	5.0625	4.25	0.49	0.54	23.663	24.183	23.352	0.607	0.148	1.032	-0.52±0.356	0.311±0.615	0.832±0.521	-	-	-	-	-	-	22.9738	24.5687	-	23.7603	23.3489	24.2189	24.4415	-	24.1016	23.9716	22.0283	24.5105	-	23.5581	23.3097
D3ZKE1	Uvrag	-	-	-	1	53.407	465	3.0798	5	5	5	1	1.05	1.18333	0.46	0.47	21.465	21.592	21.867	0.113	0.24	0.223	-0.127±0.175	-0.402±0.164	-0.275±0.228	0.868392	0.42993	-	-	-	-	21.2645	21.4232	21.5915	21.5819	-	-	21.6098	21.2742	21.8932	-	21.6325	22.2805	21.8518	21.7039	-
D3ZKF3	Morc1	-	-	-	1	109.54	957	1.4881	0	1	1	0	1	1	0	0.5	-	-	-	-	-	-	-	-	-	-	-	-	-	-	-	-	-	-	-	-	-	-	-	-	22.0319	-	-	22.2979	-	-
D3ZKF5, A0A0A0MXY1	Htra4	-	-	-	2	52.192	488	151.84	5	4	3	5.05	2.0625	2.41667	0.68	0.46	24.947	23.003	23.319	2.791	0.377	1.395	1.944±0.996	1.628±1.264	-0.316±0.667	-	-	-	-	-	-	26.0778	21.6851	26.5816	25.0028	25.3873	23.3492	-	23.3314	22.3632	22.9696	23.5474	-	24.4492	21.9606	-
D3ZKG1	Mut	-	-	-	1	82.924	748	9.1496	5	5	5	1.25	1.3	1.4	0.47	0.48	21.751	22.508	22.164	0.64	0.383	0.228	-0.757±0.382	-0.413±0.346	0.344±0.248	0.949402	0.267779	-	-	-	-	21.475	22.334	22.6314	21.4217	20.8907	22.8623	22.5966	23.0296	22.0565	21.9923	22.042	22.5663	22.384	21.9325	21.8927
D3ZKG5	Parvb	↑	-	yes	2	41.701	365	19.715	4	5	4	3.125	1.7	2.20833	0.59	0.43	23.47	22.203	22.541	0.742	0.3	0.17	1.267±0.401	0.929±0.416	-0.339±0.216	1.89979	0.0371034	yes	yes	-	yes	-	23.5668	22.9959	22.7596	24.5588	22.2736	22.6101	21.6088	22.1128	22.4087	-	22.6676	22.2069	22.5979	22.6931
D3ZKG9, F1M0Y0	Cluh	-	-	-	2	151.16	1349	39.48	5	5	5	4.2	4.8	4.95	0.46	0.49	24.253	24.417	24.423	0.831	0.3	0.391	-0.165±0.425	-0.171±0.444	-0.006±0.272	0.0535289	0.967684	-	-	-	-	23.2982	24.4651	23.4266	24.7378	25.3346	24.1716	24.2944	24.0354	24.607	24.9781	24.5978	24.2649	23.7692	24.4105	25.0729
D3ZKH6	Rabgap1l	-	-	-	1	92.262	815	1.7439	3	4	2	1	1	1	0.5	0.5	22.726	22.917	-	0.099	0.179	-	-0.191±0.161	-	-	-	-	-	-	-	-	22.8683	22.7135	22.597	-	-	-	22.7493	23.0846	-	-	-	-	23.0099	-	-
D3ZKI2	Clcc1	-	-	-	1	45.554	395	70.819	1	3	2	1	1	1	0.5	0.5	-	-	22.581	-	-	0.538	-	-	-	-	-	-	-	-	-	-	-	-	22.51	-	-	-	22.7891	-	-	22.1419	-	23.02	-	-
D3ZKI5	Phf3	-	-	-	1	225.31	2020	53.531	5	5	5	2.1	1.95	2.3	0.48	0.46	22.71	22.457	22.725	0.131	0.179	0.29	0.253±0.133	-0.015±0.182	-0.268±0.196	0.590267	0.65569	-	-	-	-	23.0054	22.6085	22.5902	22.7506	22.597	22.7834	22.5051	22.5257	22.3247	22.1481	22.121	22.9378	23.0825	22.7329	22.7525
D3ZKI9	Nop9	-	-	-	1	69.701	634	91.47	5	5	5	5.15	3.85	4.7	0.52	0.45	24.354	23.835	24.145	0.434	1.12	0.837	0.519±0.538	0.208±0.456	-0.311±0.624	-	-	-	-	-	-	23.6571	24.8677	23.9778	24.7641	24.5021	23.2333	24.6443	22.2043	24.6351	24.4558	23.438	25.0796	23.0159	24.7058	24.4875
D3ZKK3	Cnst	-	-	-	1	75.799	703	3.2066	5	5	5	1	1	1	0.5	0.5	20.668	20.892	20.755	0.463	0.117	0.185	-0.224±0.287	-0.087±0.269	0.137±0.142	0.1697	0.892243	-	-	-	-	19.9897	21.4631	20.3609	20.78	20.7461	-	21.0707	20.7042	20.9653	20.8274	20.5172	21.1668	20.6784	20.6752	20.7358
D3ZKK5	Mtmr1	↓	-	yes	1	74.514	664	5.2717	5	5	5	1.46667	1.95	1.7	0.46	0.53	21.969	22.702	22.395	0.148	0.091	0.263	-0.733±0.105	-0.426±0.175	0.307±0.161	2.86624	0.0343658	yes	yes	-	yes	21.884	22.2388	22.1015	21.7414	21.8767	22.5892	22.8613	22.7077	22.5659	22.7847	22.2156	22.6751	22.7602	21.9355	22.3859
D3ZKL3	Cpeb4	-	-	-	1	79.144	721	178.86	5	5	5	5.05	5.35	5.3	0.49	0.5	26.464	26.575	26.454	0.373	0.115	0.179	-0.111±0.216	0.01±0.231	0.121±0.127	0.0988418	0.954853	-	-	-	-	26.4117	25.7769	26.5621	27.0562	26.513	26.4261	26.5245	26.731	26.7511	26.4403	26.467	26.3726	26.6862	26.6471	26.0956
D3ZKQ3	Glmn	-	-	-	1	67.578	596	4.006	2	4	3	1.5	1	1.11111	0.57	0.47	-	-	-	-	-	-	-	-	-	-	-	-	-	-	-	-	-	-	-	21.9152	-	-	-	-	20.5439	-	21.4834	-	-	-
D3ZKQ4	Rabl6	-	-	-	1	80.253	731	6.0479	5	5	5	1.15	1.45	1.25	0.48	0.54	22.125	22.71	22.162	0.337	0.139	0.221	-0.585±0.205	-0.037±0.227	0.548±0.154	1.69034	0.136318	-	-	-	-	21.9702	22.1496	21.5107	22.3951	22.6014	22.7633	22.4641	22.5764	22.9278	22.8192	22.6324	21.9478	22.1681	21.906	22.1557
D3ZKR8, D3ZKT7	Tmem167a	-	-	-	2	6.7239	60	3.2268	5	5	5	1.4	1.9	1.8	0.44	0.51	23.956	24.661	24.676	0.366	0.224	0.222	-0.705±0.24	-0.72±0.239	-0.015±0.184	1.98295	0.0703523	-	-	-	-	23.7374	24.7157	23.5348	23.8863	23.9072	24.5113	25.1724	24.5729	24.5949	24.4533	24.7958	25.083	24.7033	24.3798	24.4188
D3ZKT0	Tamm41	-	↑	yes	1	37.785	337	7.6582	5	5	4	1.06667	1.15	1.08333	0.5	0.51	22.897	23.855	23.051	0.104	0.155	0.198	-0.957±0.168	-0.154±0.21	0.803±0.193	2.2869	0.0234404	yes	-	yes	yes	-	-	-	22.7965	22.9983	23.9711	23.9132	-	23.5463	23.9881	-	23.2355	-	22.8674	-
D3ZKT8	Hddc2	-	-	-	1	22.988	199	3.8083	5	5	5	1.05	1.05	1.05	0.5	0.5	21.753	21.862	21.881	0.199	0.17	0.192	-0.109±0.155	-0.128±0.163	-0.019±0.152	0.163756	0.936524	-	-	-	-	21.3807	21.842	22.0155	21.9328	21.5928	22.1496	21.7993	21.5774	22.0267	21.7568	22.0278	21.7886	22.2407	21.5968	21.75
D3ZKU7	Bloc1s1	-	-	-	1	14.311	125	5.8822	5	5	5	1.45	1.5	1.55	0.48	0.49	23.518	23.481	23.476	0.243	0.198	0.117	0.037±0.182	0.042±0.157	0.005±0.137	0.0178753	0.991999	-	-	-	-	23.5749	23.5241	23.6491	23.001	23.842	23.4313	23.79	23.5708	23.0769	23.5373	23.3695	23.6356	23.3011	23.6545	23.4196
D3ZKX1	Ccdc53	-	-	-	1	21.063	194	10.389	1	4	3	1	1	1.08333	0.48	0.48	-	22.073	22.367	-	0.209	0.341	-	-	-0.294±0.291	-	-	-	-	-	-	-	-	22.2774	-	-	-	-	22.0175	21.8313	22.3705	-	-	22.6688	21.8834	22.5495
D3ZKZ8	Atxn7	-	-	-	1	92.329	866	10.305	5	5	4	1.56667	1.4	1.60417	0.49	0.47	21.946	21.376	21.904	0.263	0.371	0.262	0.57±0.253	0.041±0.226	-0.529±0.274	1.13065	0.243513	-	-	-	-	21.9299	22.0751	21.5246	22.4249	21.7741	21.4431	21.4465	20.8274	22.0471	21.1145	22.3168	22.038	21.6005	21.6618	-
D3ZL11	Rbsn	-	-	-	1	88.476	783	2.9108	3	0	1	1	0	1	0.5	0	-	-	-	-	-	-	-	-	-	-	-	-	-	-	-	21.1654	-	-	-	-	-	-	-	-	-	20.4194	-	-	-	-
D3ZL39	Cebpzos	-	-	-	1	9.3278	80	1.706	5	5	5	1	1	1	0.5	0.5	20.783	21.005	20.725	0.215	0.425	0.141	-0.221±0.266	0.059±0.152	0.28±0.244	0.336162	0.776526	-	-	-	-	20.9812	21.0088	20.3576	20.9346	20.6344	21.1328	21.0015	20.326	21.5587	-	21.0064	20.7578	20.4992	20.7482	20.6125
D3ZL45	RGD1560784	-	-	-	1	34.773	332	12.691	5	3	3	1.1	1	1.16667	0.49	0.46	22.688	-	22.228	0.126	-	0.322	-	0.46±0.198	-	-	-	-	-	-	-	22.7228	22.4659	22.5679	22.7905	22.8927	-	21.7135	-	-	-	-	22.5126	-	21.9433	-
D3ZL85	Hccs	-	-	-	1	31.129	274	143.95	5	5	5	5.55	5.6	5.4	0.51	0.51	26.5	26.535	26.592	0.351	0.143	0.149	-0.035±0.213	-0.092±0.214	-0.057±0.124	0.0528267	0.980384	-	-	-	-	26.9831	26.8308	26.5627	26.1706	25.9525	26.644	26.7059	26.6077	26.5012	26.2171	26.6189	26.9171	26.3919	26.4821	26.5521
D3ZL86	Heatr1	-	-	-	1	241.21	2143	18.818	5	5	4	1.55	1.75	2.83333	0.35	0.38	-	22.806	22.604	-	0.311	0.871	-	-	0.202±0.568	-	-	-	-	-	-	-	23.218	-	-	-	-	22.9063	22.375	23.1368	-	-	23.6431	22.1632	22.0049	-
D3ZLA3	Cpne3	↓	↓	-	1	59.685	533	23.401	5	4	4	1.7	1.91667	2.25	0.43	0.46	23.503	23.827	24.341	0.191	0.143	0.213	-0.324±0.159	-0.838±0.188	-0.515±0.169	2.53945	0.0321116	yes	yes	yes	-	23.3702	23.5745	-	23.2445	23.8224	23.9523	23.7686	-	23.5806	24.0054	24.6329	24.1076	-	24.0983	24.5265
D3ZLB7, S5NB67	Fosb	-	-	-	2	35.978	338	40.903	5	5	5	3.15	2.25	1.95	0.62	0.54	25.365	24.223	24.607	0.594	0.399	0.352	1.142±0.371	0.757±0.358	-0.385±0.291	1.7567	0.0572677	-	-	-	-	26.2418	24.5082	25.7717	25.3086	24.9919	23.8314	23.9719	25.0579	24.1776	24.0746	24.4417	24.6408	25.2017	24.7434	24.009
D3ZLC1, M0RCR1	Lmnb2	-	-	-	2	67.254	598	57.693	3	4	4	1	1.25	1.3125	0.43	0.49	-	22.736	-	-	0.162	-	-	-	-	-	-	-	-	-	-	-	-	-	-	-	22.6571	22.5755	-	22.6559	23.0569	-	22.9177	-	-	-
D3ZLC3	Ssfa2	-	-	-	2	137.19	1255	65.74	5	5	5	5.9	5.35	6.3	0.48	0.46	25.197	25.115	25.604	0.857	0.557	0.271	0.082±0.491	-0.407±0.428	-0.489±0.325	0.316749	0.702988	-	-	-	-	23.6307	25.3882	25.5014	25.8666	25.5976	24.0705	24.9264	25.5465	25.5436	25.486	25.288	25.2769	26.0134	25.9182	25.5219
D3ZLD5	Golga3	-	-	-	1	162.54	1447	323.31	5	5	5	13.9	15.65	16.7	0.45	0.48	26.87	27.097	27.209	0.325	0.203	0.134	-0.227±0.217	-0.339±0.199	-0.112±0.144	0.637532	0.597179	-	-	-	-	26.5398	26.988	26.3576	27.3025	27.1629	27.1789	27.0109	26.675	27.2759	27.3441	27.3875	27.0929	27.0559	27.4251	27.0834
D3ZLE2	Tmcc3	-	-	-	1	53.578	477	9.9853	5	5	5	1.25	1.2	1.1	0.53	0.52	22.29	22.259	22.264	0.223	0.158	0.216	0.031±0.161	0.026±0.181	-0.005±0.158	0.00858225	0.995845	-	-	-	-	21.8184	22.4969	22.2082	22.4097	22.5179	22.163	22.4347	21.9391	22.316	22.444	22.1035	22.4289	21.8768	22.6011	22.3103
D3ZLK9, D4AAT7	Carkd	-	-	-	2	34.962	327	229.19	5	5	5	4.1	4.9	3.6	0.53	0.58	24.851	25.428	24.847	0.125	0.233	0.611	-0.577±0.155	0.004±0.317	0.581±0.336	1.00433	0.275496	-	-	-	-	24.7749	24.7239	24.9271	25.1139	24.7145	25.8847	25.4772	25.0668	25.44	25.2708	25.3588	25.3993	24.8622	24.9186	23.6978
D3ZLL8, P62246, D3ZZC7, D3ZS61	LOC691716, Rps15a, Rps15al2, LOC100364191	-	-	-	4	14.854	130	20.844	3	3	3	2.58333	2.66667	3.08333	0.46	0.46	26.4	26.152	26.118	1.224	0.186	0.122	0.248±0.681	0.282±0.673	0.034±0.171	-	-	-	-	-	-	-	-	26.0825	25.4385	27.6786	-	-	25.873	26.2445	26.3372	-	-	26.1625	26.2576	25.9335
D3ZLM6	Dolk	-	-	-	1	59.218	536	1.8757	2	2	2	1	1	1	0.5	0.5	-	-	-	-	-	-	-	-	-	-	-	-	-	-	-	-	-	-	-	-	-	-	20.7542	-	-	-	-	21.5307	-	-
D3ZLM7	Zc3h10	-	-	-	1	46.179	435	10.943	5	5	4	1.45	1.28333	1.1875	0.55	0.52	22.938	22.52	22.577	0.497	0.276	0.387	0.419±0.34	0.361±0.375	-0.057±0.294	0.357287	0.689025	-	-	-	-	-	22.9719	23.6266	22.9527	22.2019	-	22.1827	22.9338	22.6836	22.2782	-	22.5284	22.559	23.1857	22.0344
D3ZLN7	Commd2	-	-	-	1	22.781	199	15.954	5	5	5	1.26667	1.75	1.65	0.43	0.51	22.669	22.766	22.318	0.156	0.171	0.281	-0.097±0.138	0.351±0.185	0.448±0.189	1.26214	0.291992	-	-	-	-	22.7585	22.4974	22.468	22.6422	22.9788	22.4206	22.7535	22.8723	22.7419	23.0411	22.2794	22.8792	22.1226	21.93	22.3795
D3ZLP9	Sap130	-	-	-	1	35.266	342	1.5723	1	2	1	1	1	1	0.5	0.5	-	-	-	-	-	-	-	-	-	-	-	-	-	-	-	-	22.1278	-	-	-	-	-	21.835	-	-	-	22.2381	-	-	-
D3ZLQ8	Usp20	-	-	-	1	102.13	915	25.347	5	5	4	2.1	2.65	2.70833	0.44	0.49	22.543	23.588	23.18	0.539	0.503	0.318	-1.045±0.383	-0.637±0.361	0.409±0.346	1.42225	0.102637	-	-	-	-	22.7001	21.8855	22.5968	23.4684	22.0639	23.4513	24.5607	23.432	23.5337	22.9642	-	23.5978	23.2646	23.2177	22.6387
D3ZLS5	Hectd1	-	-	-	1	289.97	2619	34.239	4	5	5	2.70833	2.85	3.2	0.46	0.47	23.473	23.427	23.624	0.374	0.136	0.595	0.045±0.222	-0.152±0.396	-0.197±0.312	0.095345	0.940696	-	-	-	-	-	23.8134	22.8606	23.3829	23.834	23.3262	23.2368	23.4316	23.4185	23.7241	23.7843	22.777	24.5325	23.8473	23.1807
D3ZLT0, P55215-2, P55215	Casp2	-	-	-	3	38.043	343	1.5126	0	3	3	0	1	1	0	0.5	-	-	-	-	-	-	-	-	-	-	-	-	-	-	-	-	-	-	-	-	-	19.7883	-	-	-	-	-	-	-	21.3576
D3ZLT1	Ndufb7	-	-	-	1	16.568	137	31.923	2	2	2	2.375	2.625	3.25	0.42	0.45	25.879	25.864	26.191	0.205	1.065	0.396	0.015±0.764	-0.312±0.39	-0.326±0.814	-	-	-	-	-	-	-	26.0691	-	25.6891	-	-	26.6043	-	25.1245	-	-	26.5313	-	25.8502	-
D3ZLT7	RGD1305350	-	-	-	1	69.481	634	53.531	5	5	5	4.65	5.55	5.43333	0.46	0.51	24.992	25.542	25.564	0.112	0.082	0.474	-0.55±0.085	-0.571±0.26	-0.022±0.255	1.45739	0.176607	-	-	-	-	25.0862	25.1821	25.0128	24.8011	24.8797	25.4852	25.6537	25.5826	25.3731	25.6148	24.6826	26.2215	25.7622	25.5312	25.621
D3ZLU0	C2cd4c	-	-	-	1	44.964	422	1.6471	1	0	1	1	0	1	0.5	0	-	-	-	-	-	-	-	-	-	-	-	-	-	-	-	-	-	20.12	-	-	-	-	-	-	-	-	-	20.485	-	-
D3ZLX2	RGD1311783	-	-	-	1	11.663	106	4.8863	5	5	4	1	1.16667	1.08333	0.48	0.52	22.516	22.722	22.773	0.434	0.571	0.484	-0.206±0.373	-0.257±0.363	-0.051±0.414	0.108277	0.919369	-	-	-	-	23.0355	23.0905	22.367	21.9706	22.1149	23.6099	23.1039	22.2065	22.0189	22.6697	23.3137	23.2156	22.2737	22.2879	-
D3ZLX3	Mob2	-	-	-	1	26.824	235	2.1932	4	3	4	1.125	1.16667	1.1875	0.49	0.5	22.593	23.019	22.666	0.299	0.064	0.237	-0.425±0.224	-0.072±0.257	0.353±0.187	0.661379	0.514728	-	-	-	-	-	22.8391	-	22.1587	22.7824	-	-	23.015	22.9309	23.1097	22.9688	22.2404	-	22.6899	22.7636
D3ZLX7	-	-	-	-	1	33.866	311	3.2897	2	0	0	1	0	0	1	NaN	-	-	-	-	-	-	-	-	-	-	-	-	-	-	-	-	-	-	-	-	-	-	-	-	-	-	-	-	-	-
D3ZM09	Sars2	-	-	-	1	58.286	518	2.0874	2	2	1	1	1	1	0.5	0.5	-	-	-	-	-	-	-	-	-	-	-	-	-	-	-	-	21.2607	-	-	-	-	21.3335	-	-	-	-	21.3081	-	-	-
D3ZM22	Slc41a1	-	-	-	1	55.033	514	2.6516	0	2	2	0	1	1	0	0.5	-	19.549	-	-	0.033	-	-	-	-	-	-	-	-	-	-	-	-	-	-	-	19.5154	19.5826	-	-	-	-	19.5664	-	-	-
D3ZM42, D4AAX6, D3ZKP4	Plch2	-	-	-	3	67.879	596	1.484	0	0	1	0	0	1	0	0	-	-	-	-	-	-	-	-	-	-	-	-	-	-	-	-	-	-	-	-	-	-	-	-	-	-	-	21.8729	-	-
D3ZM54	LOC679087	-	-	-	1	97.471	843	77.553	5	5	5	5.35	5.95	5.8	0.48	0.51	24.864	25.044	24.97	0.255	0.258	0.701	-0.18±0.209	-0.106±0.373	0.074±0.373	0.065413	0.9589	-	-	-	-	25.3283	25.0412	24.6371	24.8072	24.5045	24.4992	25.1541	25.4005	25.086	25.0784	23.7281	25.1732	24.8384	25.3741	25.7355
D3ZM57	Golim4	-	-	-	1	80.557	687	245.41	3	1	2	1	1	1	0.5	0.5	23.114	-	23.137	0.03	-	0.189	-	-0.022±0.179	-	-	-	-	-	-	-	-	-	-	23.1447	23.084	-	-	-	23.0806	-	-	-	-	23.3128	22.9604
D3ZM70, D3ZWD0	Vstm2a	-	-	-	2	19.973	183	5.0124	3	4	4	1.08333	1	1.0625	0.5	0.48	22.796	22.119	22.603	0.062	0.598	0.484	0.678±0.393	0.194±0.339	-0.484±0.469	0.499467	0.518158	-	-	-	-	22.8725	-	22.7027	22.8141	-	21.4901	22.0324	-	22.8338	-	22.283	22.0236	22.7969	23.3074	-
D3ZMD4	Ccdc85a	-	-	-	1	59.496	545	2.2374	1	1	0	1	1	0	1	1	-	-	-	-	-	-	-	-	-	-	-	-	-	-	-	-	-	-	21.988	-	-	-	-	-	-	-	-	-	-	-
D3ZME7	Hscb	-	-	-	1	27.065	234	5.8917	3	4	4	1	1.125	1.33333	0.43	0.46	-	-	-	-	-	-	-	-	-	-	-	-	-	-	-	21.7622	-	-	-	-	21.8027	-	-	-	-	21.6023	-	-	-	-
D3ZMG0	Ulk1	-	↑	yes	1	112.44	1051	14.701	5	5	4	1.1	1.95	1.4375	0.43	0.58	20.822	21.8	21.22	0.247	0.152	0.235	-0.977±0.169	-0.398±0.21	0.579±0.169	3.21075	0.0128437	yes	-	yes	yes	20.5319	21.2455	20.6959	21.0705	20.5676	22.0364	21.9778	21.5572	21.6612	21.7653	-	21.4361	21.276	20.7755	21.394
D3ZMJ7	Wnk2	-	-	-	1	218.34	2063	25.503	3	3	3	1	1.33333	1	0.5	0.57	-	21.663	-	-	0.279	-	-	-	-	-	-	-	-	-	-	-	20.4936	-	-	-	21.914	21.4117	-	-	-	-	-	-	20.3127	-
D3ZMK9	Pragmin	-	-	-	1	147.71	1368	19.085	5	5	5	1.1	1.48333	1.26667	0.46	0.54	21.943	22.404	21.971	0.184	0.2	0.195	-0.462±0.169	-0.029±0.167	0.433±0.184	1.3616	0.246743	-	-	-	-	21.8526	21.9866	21.7572	21.7703	22.3466	22.1944	22.6708	22.1633	-	22.589	22.1994	22.1196	21.9453	21.6205	-
D3ZML2, D3ZML2-2, M9MMM8, H9KVG0	Brsk2	-	-	-	4	81.454	735	4.0081	2	3	2	1	1.66667	1.58333	0.39	0.51	-	22.353	22.559	-	0.15	0.981	-	-	-0.206±0.541	-	-	-	-	-	-	-	22.0696	-	-	-	22.5785	22.2873	22.1922	-	-	23.2564	21.8612	-	-	-
D3ZML3	Cdk11b	-	-	-	1	49.835	436	8.8165	1	1	1	1	1	1	0.5	0.5	-	-	-	-	-	-	-	-	-	-	-	-	-	-	-	-	-	22.3653	-	-	-	-	22.0819	-	-	-	-	22.1126	-	-
D3ZML4	Trabd	↓	↑	yes	1	42.114	376	7.7309	5	5	5	1.1	1.65	1.18333	0.48	0.58	22.507	23.353	22.97	0.139	0.109	0.283	-0.846±0.107	-0.463±0.182	0.383±0.174	3.18576	0.019814	yes	yes	yes	yes	22.2651	22.6426	22.3586	22.562	22.7066	23.3548	23.5842	23.2316	23.384	23.2111	22.5919	23.491	23.1752	22.7783	22.8121
D3ZMN5	Snx29	↑	↑	yes	1	91.551	818	3.6516	5	4	3	1.1	1.16667	1.08333	0.5	0.52	25.155	22.962	21.389	0.513	0.222	0.147	2.193±0.332	3.766±0.366	1.573±0.196	5.11129	0.000363636	yes	yes	yes	yes	26.0157	24.7393	24.7609	25.1046	-	22.6593	23.0053	22.8424	23.3409	-	-	21.6128	21.3191	21.2359	-
D3ZMP6	Nop10	-	-	-	1	7.7059	64	1.7062	1	0	1	1	0	1	0.5	0	-	-	-	-	-	-	-	-	-	-	-	-	-	-	-	-	-	-	-	-	-	-	-	-	-	-	-	-	-	-
D3ZMQ0, D4A6F9, D3ZJB5, D3ZP58	Mga	-	-	-	4	312.71	2835	1.4707	0	1	2	0	1	1	0	0.5	-	-	-	-	-	-	-	-	-	-	-	-	-	-	-	-	-	-	-	-	-	-	-	-	-	22.4341	-	-	-	-
D3ZMQ7, B0BNI2	Wdr74	-	-	-	2	40.502	366	4.5582	2	2	2	1.29167	1.25	1.125	0.53	0.53	22.065	20.1	20.975	0.95	0.068	0.432	1.965±0.684	1.09±0.773	-0.875±0.373	0.937047	0.148659	-	-	-	-	22.746	21.3838	-	-	-	20.1674	20.0332	-	-	-	21.3418	20.6085	-	-	-
D3ZMR1	Tomm7	-	-	-	1	6.1773	55	10.238	4	4	4	2.1875	2.375	2.25	0.49	0.51	28.096	27.777	28.119	0.524	1.035	0.555	0.32±0.596	-0.023±0.44	-0.342±0.604	-	-	-	-	-	-	27.2154	-	28.4836	28.5193	28.1672	26.2765	-	28.4909	28.3736	27.9663	27.187	-	28.4441	28.5951	28.2498
D3ZMR9	Mrpl21	-	-	-	1	23.39	209	4.2172	2	4	3	1.5	1.4375	1.33333	0.53	0.52	22.349	22.963	23.138	0.134	0.33	0.344	-0.613±0.319	-0.789±0.332	-0.176±0.319	0.817556	0.303614	-	-	-	-	22.2208	22.4779	-	-	-	23.4164	23.1838	22.5125	22.7371	-	23.5746	22.7226	23.117	-	-
D3ZMS0	LOC100911713	-	-	-	1	13.194	126	73.717	5	5	5	2.8	3.05	2.95	0.49	0.51	24.575	24.862	24.66	0.171	0.198	0.207	-0.288±0.155	-0.086±0.158	0.202±0.168	0.648804	0.640772	-	-	-	-	24.864	24.6985	24.4324	24.2801	24.5975	25.2786	24.9498	24.6713	24.7558	24.6557	24.8847	25.0113	24.4745	24.3954	24.5364
D3ZMS1	Sf3b2	-	-	-	1	98.17	878	168.05	3	3	3	13.5	12.5833	14	0.49	0.47	28.228	28.14	28.183	0.302	0.083	0.239	0.088±0.23	0.045±0.284	-0.043±0.191	0.0293687	0.985594	-	-	-	-	-	27.7888	28.4256	28.47	-	-	28.0088	28.2229	28.1889	-	-	27.8813	28.5002	28.1678	-
D3ZMS2	Ctdp1	-	-	-	1	105.99	969	12.41	4	5	5	1.875	1.73333	1.58333	0.54	0.52	22.897	22.521	22.359	0.075	0.372	0.225	0.376±0.234	0.538±0.156	0.162±0.249	1.09965	0.284985	-	-	-	-	-	22.8887	22.9559	22.7531	22.9891	-	22.7867	21.8697	22.5466	22.8789	22.3356	22.6326	21.9446	22.2364	22.645
D3ZMS4	Arhgap26	↓	-	yes	1	86.408	761	16.075	5	5	5	1.1	1.45	1.61667	0.4	0.47	22.451	23.043	23.309	0.145	0.172	0.236	-0.591±0.16	-0.857±0.204	-0.266±0.178	2.31845	0.0455804	yes	yes	-	yes	22.2598	-	22.4443	22.6499	-	22.7647	23.1732	22.8235	23.2062	23.2463	22.9737	23.4603	23.147	23.6537	-
D3ZMS5	Tiam2	-	-	-	1	191.85	1714	2.7189	0	2	2	0	1	1	0	0.5	-	-	-	-	-	-	-	-	-	-	-	-	-	-	-	-	-	-	-	-	-	20.2854	-	-	-	-	20.889	-	-	-
D3ZMW3	Msto1	-	-	-	1	60.633	553	2.9297	3	3	5	1	1	1	0.5	0.5	-	19.922	20.103	-	0.375	0.936	-	-	-0.181±0.601	-	-	-	-	-	-	-	-	-	-	20.2448	-	20.4224	19.5188	-	19.8238	21.0624	21.219	19.3875	19.5478	19.2977
D3ZMY7	Nt5c2	↓	-	yes	2	61.258	529	24.913	5	5	5	1.45	1.95	1.7	0.46	0.53	22.323	23.213	23.017	0.244	0.156	0.153	-0.89±0.169	-0.694±0.168	0.196±0.131	3.5852	0.0118291	yes	yes	-	yes	22.6569	22.3477	21.8021	22.4218	22.3861	23.2588	23.5471	22.9992	23.1617	23.1002	23.2433	23.2283	22.9054	22.7974	22.9106
D3ZMZ9	Gnl3l	-	-	-	1	65.147	576	92.327	5	5	5	8.05	8.2	7.5	0.52	0.52	26.279	26.286	26.139	0.069	0.148	0.211	-0.007±0.099	0.14±0.131	0.147±0.152	0.334241	0.877048	-	-	-	-	26.2311	26.4267	26.18	26.2416	26.3144	26.1356	26.4571	26.0175	26.4565	26.361	26.0916	26.4966	25.8135	25.9611	26.332
D3ZN11, F1LQH2, D3ZY21	Nfkb1	↑	-	yes	4	97.451	895	6.6708	2	5	5	1.875	1.06667	1.11667	0.63	0.49	23.064	22.125	22.021	0.122	0.182	0.206	0.939±0.194	1.043±0.215	0.104±0.181	2.37944	0.0256075	yes	yes	-	yes	-	22.9468	-	-	23.181	22.1407	22.0314	21.8798	-	22.4485	22.0847	22.2867	21.6432	22.0688	-
D3ZN27, D3ZNI6	Dnajc13	↓	↓	-	2	254.51	2243	7.4542	5	5	5	1.55	1.95	2.45	0.39	0.44	21.135	21.78	24.665	0.175	0.216	0.613	-0.645±0.171	-3.53±0.325	-2.885±0.371	6.5825	0	yes	yes	yes	-	21.0213	21.3941	20.8556	21.3578	21.0462	-	22.1289	21.8569	21.6725	21.4629	25.838	24.5942	24.5177	24.3398	24.0371
D3ZN31	Shb	-	-	-	1	54.53	501	1.8916	0	0	1	0	0	1	0	0	-	-	-	-	-	-	-	-	-	-	-	-	-	-	-	-	-	-	-	-	-	-	-	-	-	-	18.4619	-	-	-
D3ZN39	Usp8	-	-	-	1	122.55	1081	38.244	5	5	5	2.8	3.9	3.2	0.47	0.55	23.463	23.861	23.771	0.517	0.507	0.337	-0.398±0.377	-0.308±0.328	0.09±0.324	0.301318	0.74362	-	-	-	-	22.8675	23.2004	23.0327	24.0402	24.1742	23.6564	23.0551	23.8037	24.1335	24.6556	23.7541	23.6406	23.1493	24.1099	24.2009
D3ZN55	Ncor1	-	-	-	3	144.96	1336	2.3076	1	3	3	1	1.66667	1	0.5	0.63	-	21.856	-	-	0.218	-	-	-	-	-	-	-	-	-	-	-	-	-	-	20.6934	-	-	-	21.6548	22.0578	-	-	21.3827	-	-
D3ZN59, P52925, D3ZS25	LOC100911856, Hmgb2, RGD1561694	-	-	-	3	24.016	209	41.719	5	5	5	2.35	1.75	2.25	0.51	0.44	25.536	24.949	25.61	0.333	0.554	0.588	0.587±0.339	-0.073±0.351	-0.66±0.412	0.72399	0.368695	-	-	-	-	25.3745	25.2874	25.1606	25.656	26.2023	24.2923	24.5881	24.6166	25.7513	25.4987	25.5529	24.8788	25.0686	26.0862	26.4614
D3ZN76	Sec16a	-	-	-	1	253.29	2346	123.48	5	5	5	5.8	6.2	5.7	0.5	0.52	24.978	25.099	25.206	0.807	0.993	0.384	-0.121±0.586	-0.227±0.436	-0.107±0.492	0.0431198	0.9677	-	-	-	-	24.1642	25.2628	23.9977	25.5425	25.9231	24.696	25.3807	23.6569	25.4227	26.3378	25.5197	25.3806	24.3833	25.4719	25.2718
D3ZN95	Hcfc1	-	-	-	2	209.15	2034	44.59	5	5	5	5.05	4.85	5.7	0.47	0.46	24.807	24.885	25.2	0.656	0.343	0.41	-0.078±0.377	-0.393±0.394	-0.315±0.292	0.279497	0.757573	-	-	-	-	24.2175	24.7015	24.0057	25.554	25.5562	24.5796	24.8955	24.4251	25.0004	25.5224	25.0096	24.9617	25.2269	26.0358	24.7657
D3ZN99	Adgrb2	-	-	-	1	169.65	1560	3.6862	2	2	3	1.5	2.04167	1.25	0.55	0.62	-	22.433	21.768	-	0.162	0.617	-	-	0.665±0.514	-	-	-	-	-	-	-	-	21.4817	-	-	22.2793	-	22.5864	-	-	-	-	22.2581	21.2776	-
D3ZNA1	Zfp608	-	-	-	1	158.5	1478	2.3379	2	1	2	1	1	1	0.5	0.5	-	-	-	-	-	-	-	-	-	-	-	-	-	-	-	-	-	-	21.3343	-	-	-	-	-	-	-	21.6928	-	-	-
D3ZND2, D4A3V4, D4A6V8, M0R3L0	RGD1307500	-	-	-	4	70.381	632	50.222	5	5	5	1.9	2.8	2.15	0.47	0.57	23.613	24.057	23.851	0.264	0.568	0.31	-0.444±0.327	-0.239±0.231	0.206±0.339	0.430078	0.645484	-	-	-	-	23.2452	23.5157	23.4552	23.7054	24.1423	23.3336	23.362	24.472	24.6091	24.5079	23.4921	23.3644	24.0851	24.1521	24.163
D3ZND9	Riok3	-	-	-	1	58.803	519	27.577	4	4	5	1.9375	1.375	1.75	0.53	0.44	24.074	23.528	24.327	0.15	0.093	0.262	0.546±0.138	-0.253±0.218	-0.799±0.208	1.97758	0.0639318	-	-	-	-	-	24.0043	-	23.9172	24.3015	23.4522	23.6766	-	23.4557	-	24.4356	24.5513	24.6887	24.0718	23.8869
D3ZNF4	Tbl1xr1	-	-	-	1	55.67	514	15.064	4	4	5	1.08333	1	1	0.52	0.5	22.433	22.363	22.823	0.352	0.341	0.257	0.07±0.304	-0.39±0.254	-0.46±0.25	0.677991	0.465885	-	-	-	-	21.9598	22.1671	-	22.773	22.8299	22.1595	21.9341	-	22.4402	22.9176	22.6375	22.4444	23.3175	22.7808	22.9329
D3ZNG0, D3ZU32, D3ZBE9, F1M7T0, O88923-3, O88923-6, O88923-2, O88923-4, O88923-5, O88923-1, O88923	Adgrl2, Lphn2	-	-	-	11	161.18	1436	8.2032	5	5	5	1.9	1.36667	2.01667	0.49	0.4	23.146	22.219	22.941	1.147	0.098	0.222	0.927±0.497	0.205±0.51	-0.722±0.143	-	-	-	-	-	-	25.1001	22.8062	22.5258	22.8052	22.4922	22.0012	22.3714	22.238	22.2349	22.25	22.5598	23.3434	22.8033	23.026	22.9736
D3ZNG9	Znhit1	-	-	-	1	17.29	152	3.8366	2	0	0	1	0	0	1	NaN	-	-	-	-	-	-	-	-	-	-	-	-	-	-	-	22.1928	-	-	-	-	-	-	-	-	-	-	-	-	-	-
D3ZNH2	Utp18	-	-	-	1	60.296	546	14.25	5	5	5	4.3	3.65	4	0.52	0.48	25.284	25.078	25.053	0.197	0.158	0.218	0.206±0.15	0.231±0.172	0.025±0.158	0.492619	0.73692	-	-	-	-	25.4075	25.5036	25.4606	25.1597	24.8861	25.1113	25.0806	25.3798	25.0302	24.787	24.7927	25.4954	24.9168	24.8885	25.1703
D3ZNI3	Pdcd11	-	-	-	1	209.48	1876	19.153	4	5	5	1.75	1.7	1.91667	0.48	0.47	21.526	21.669	21.828	0.626	0.439	0.397	-0.143±0.407	-0.302±0.393	-0.159±0.319	0.135582	0.892706	-	-	-	-	-	22.5774	21.1327	21.2159	21.1779	21.0136	22.3079	21.3231	21.6504	22.0495	21.4999	22.536	22.1237	21.4418	21.5394
D3ZNI4	FAM120C	-	-	-	1	78.062	710	20.381	5	5	5	2.55	2.45	2.65	0.49	0.48	23.884	23.726	23.724	0.152	0.16	0.177	0.157±0.133	0.16±0.139	0.003±0.142	0.356661	0.850312	-	-	-	-	23.8158	24.0504	23.5547	24.0084	23.9896	23.9404	23.6316	23.4081	23.8907	23.7613	23.8506	24.0122	23.4385	23.5333	23.7843
D3ZNJ0, M0RE03	Cox11, LOC100910689	-	-	-	2	11.679	102	28.664	2	2	1	1	1	1	0.5	0.5	-	-	-	-	-	-	-	-	-	-	-	-	-	-	-	-	20.9569	-	-	-	-	20.9775	-	-	-	-	21.0981	-	-	-
D3ZNK1	Mtx3	-	-	-	1	34.729	311	7.4093	3	2	1	1.11111	1.25	1.5	0.43	0.45	21.153	21.381	-	0.021	0.435	-	-0.228±0.369	-	-	-	-	-	-	-	-	-	21.1319	-	21.1738	-	21.0132	21.7494	-	-	-	-	22.4344	-	-	-
D3ZNN0, M0RAP5	Sbf1	-	-	yes	2	208.67	1867	31.359	5	5	5	2.25	3.95	3.1	0.42	0.56	22.409	23.456	22.913	0.118	0.387	0.441	-1.047±0.223	-0.504±0.245	0.543±0.333	2.18814	0.03216	yes	-	-	yes	22.1774	22.3431	22.5986	22.5021	22.4258	23.0514	23.3572	24.2128	23.5657	23.0931	-	22.7715	23.6793	22.7283	22.4737
D3ZNQ6	Ube2m	-	-	-	1	20.9	183	55.978	2	2	2	7.375	6.5	6.375	0.54	0.5	27.152	27.274	26.922	0.145	0.029	0.137	-0.122±0.141	0.23±0.19	0.352±0.134	0.652518	0.550498	-	-	-	-	-	-	-	27.0137	27.2896	-	-	-	27.2449	27.303	-	-	-	26.7907	27.0531
D3ZNS1	Phldb1	-	-	-	1	151.43	1381	55.077	5	4	5	2.1	1.8125	1.95	0.52	0.48	23.21	23.744	23.413	0.672	0.162	0.167	-0.534±0.561	-0.203±0.389	0.331±0.192	0.276529	0.736141	-	-	-	-	22.3117	23.257	22.6774	24.1757	23.6279	-	-	-	23.8969	23.5904	23.2247	23.4065	-	23.7273	23.2928
D3ZNS5, D4A919	Scrt2, Scrt1	-	-	-	2	32.423	305	2.1869	3	3	3	1	1	1	0.5	0.5	21.698	21.589	22.016	0.479	0.413	0.569	0.109±0.435	-0.319±0.497	-0.428±0.473	0.181749	0.830948	-	-	-	-	-	-	22.317	21.5652	21.2105	-	-	22.0286	21.6899	21.0476	-	-	22.2761	22.4965	21.2766
D3ZNS8	Aaas	-	-	-	1	59.36	546	6.2521	5	5	5	1.53333	1.3	1.36667	0.53	0.49	22.606	22.738	22.33	0.122	0.243	0.137	-0.131±0.159	0.277±0.111	0.408±0.163	1.34352	0.313294	-	-	-	-	22.6426	22.8792	22.5162	22.532	22.4611	23.0319	22.7564	22.5054	23.0508	22.343	22.3185	22.2101	22.3391	22.6305	22.1501
D3ZNU1	Cebpz	-	-	-	1	119.78	1045	213.87	5	5	5	8.85	8.9	9.35	0.49	0.49	25.799	25.85	25.84	0.374	0.405	0.488	-0.051±0.3	-0.041±0.328	0.01±0.337	0.00599825	0.996135	-	-	-	-	25.1536	26.2075	25.7166	26.2758	25.6428	25.683	26.5828	25.8218	25.936	25.2257	25.1778	26.6362	25.813	26.1291	25.4435
D3ZNW5, P97685-3	Nfasc	-	-	-	3	132.18	1174	80.442	0	0	1	0	0	1	0	0	-	-	-	-	-	-	-	-	-	-	-	-	-	-	-	-	-	-	-	-	-	-	-	-	-	-	-	-	24.0792	-
D3ZNX0	Kctd3	-	-	-	1	88.68	816	4.3792	3	2	1	1	1	1	0.5	0.5	-	19.203	-	-	0.14	-	-	-	-	-	-	-	-	-	-	-	-	18.986	-	-	-	19.3367	19.0691	-	-	-	19.6129	-	-	-
D3ZNY3	Mmaa	-	-	-	1	46.329	415	17.379	5	5	5	1.53333	2.03333	2	0.43	0.5	23.405	24.02	24.429	0.378	0.341	0.321	-0.615±0.28	-1.023±0.323	-0.409±0.304	1.63394	0.0788499	-	-	-	-	23.6741	23.1132	23.8926	23.5926	22.7535	23.6373	23.733	24.6354	24.2803	23.8125	-	24.091	24.8724	24.3221	-
D3ZNZ5	Ero1lb	-	-	-	1	52.759	462	34.517	5	5	5	1.85	2.15	2.05	0.47	0.51	22.824	23.33	22.986	0.345	0.278	0.301	-0.506±0.248	-0.161±0.256	0.345±0.232	0.818214	0.405593	-	-	-	-	22.7207	23.5475	22.7717	22.6716	22.4098	23.508	23.8537	23.1222	23.2102	22.9577	22.8931	23.6214	22.9151	22.5935	22.9055
D3ZP06	Itgb8	-	-	-	1	62.41	560	39.233	3	3	3	6.08333	5.16667	6.08333	0.5	0.46	25.337	25.338	25.617	0.171	0.153	0.131	-0.001±0.177	-0.28±0.166	-0.279±0.157	0.632259	0.608409	-	-	-	-	25.1689	-	-	25.5953	25.2463	25.3705	-	-	25.5246	25.1181	25.7961	-	-	25.6126	25.4418
D3ZP13	Qsox2	-	-	-	1	79.197	708	23.169	5	4	5	1.45	1.5	1.81667	0.44	0.45	22.085	22.306	22.117	0.318	0.1	0.588	-0.221±0.209	-0.031±0.432	0.189±0.344	0.0971765	0.935287	-	-	-	-	-	22.5341	-	21.9491	21.773	22.4583	22.3306	-	22.3109	22.1253	21.9631	23.1811	21.3421	21.9621	22.1356
D3ZP15	Rab9b	-	-	-	1	22.718	201	87.969	5	5	5	4.45	5.05	4.1	0.52	0.55	26.111	26.67	25.863	0.458	0.465	0.542	-0.559±0.346	0.248±0.37	0.807±0.373	0.935553	0.257162	-	-	-	-	26.6055	26.5292	26.3524	25.6756	25.3937	27.0412	27.248	26.8916	26.1492	26.0214	25.7469	26.5721	26.4527	25.2681	25.2753
D3ZP47	Phpt1	-	-	-	1	14.01	124	9.4741	4	4	4	1.5625	1.5	1.39583	0.53	0.52	24.674	23.933	24.353	0.774	0.724	0.726	0.741±0.57	0.321±0.571	-0.42±0.556	0.342469	0.633646	-	-	-	-	24.8822	23.5254	-	25.496	24.7912	23.2383	23.3031	-	24.8115	24.3796	24.0084	23.4575	-	25.2641	24.681
D3ZP53, P0C6S7-3, D3ZY29, P0C6S7-2, F1M9U5	Anks1b	-	-	-	6	57.942	511	33.884	4	5	3	1.1875	1.45	1.08333	0.52	0.57	22.954	23.539	23.1	0.202	0.38	0.035	-0.586±0.263	-0.147±0.2	0.439±0.349	0.977035	0.264804	-	-	-	-	23.3127	-	22.6895	22.8434	22.9688	23.9512	22.8054	23.8892	23.6555	23.3948	23.065	-	-	23.1357	-
D3ZP93	Fiz1	-	-	-	1	52.394	497	24.134	1	3	3	1	1.33333	1.16667	0.46	0.53	-	21.037	-	-	0.011	-	-	-	-	-	-	-	-	-	-	21.5537	-	-	-	-	21.0258	21.0485	-	-	-	-	20.7005	-	-	-
D3ZP98	Hm13	-	-	-	1	40.275	364	88.806	5	5	5	3.25	2.9	3.7	0.47	0.44	25.517	25.556	25.851	0.281	0.102	0.166	-0.039±0.172	-0.333±0.188	-0.294±0.117	0.917153	0.47662	-	-	-	-	25.3128	26.1477	25.3416	25.4602	25.3246	25.3303	25.625	25.577	25.5442	25.7054	25.8135	26.2214	25.7677	25.824	25.6258
D3ZPA1	Gcc1	↑	↑	-	1	87.747	778	8.4339	3	3	4	1.66667	1.88889	1.25	0.57	0.6	21.847	22.035	20.28	0.312	0.036	0.043	-0.187±0.228	1.567±0.294	1.755±0.05	2.88551	0.00521519	yes	yes	yes	-	-	21.5388	-	21.7151	22.2882	-	22.0816	-	21.9801	22.0423	-	20.3232	-	20.2367	-
D3ZPB6	Ust	-	-	-	1	47.886	408	13.383	5	5	5	3.25	2.8	2.81667	0.54	0.5	23.661	23.494	23.526	0.19	0.083	0.22	0.167±0.123	0.136±0.17	-0.031±0.138	0.30438	0.875207	-	-	-	-	23.4891	23.7416	23.8633	23.8957	23.3157	23.3172	23.6234	23.5432	23.5287	23.4595	23.1525	23.6891	23.8461	23.6357	23.3043
D3ZPC4, Q05695-2	L1cam	-	-	-	2	140.39	1255	323.31	5	5	5	1.61667	1.55	1.25	0.56	0.55	23.602	24.127	23.423	0.205	0.245	0.324	-0.525±0.185	0.179±0.218	0.704±0.23	1.8004	0.106052	-	-	-	-	23.7668	23.6888	23.9	23.242	23.4116	24.1756	24.197	24.5616	24.0066	23.6932	23.178	24.0634	23.5593	23.27	23.0418
D3ZPD0, F1LWK3	Ckap2	-	-	-	3	75.43	676	13.049	5	4	5	2.15	1.8125	2.51667	0.46	0.42	22.42	22.737	22.445	0.228	0.13	0.386	-0.317±0.191	-0.025±0.249	0.292±0.291	0.33305	0.758356	-	-	-	-	22.7912	22.6761	22.2569	22.2657	22.1094	22.6347	22.9402	22.6356	-	-	22.2385	22.9	21.9166	22.9846	22.1839
D3ZPE2	Fam222b	-	-	-	1	59.52	562	2.4161	4	2	5	1	1	1	0.5	0.5	23.991	-	23.138	0.295	-	0.644	-	0.852±0.562	-	-	-	-	-	-	-	-	-	-	23.7267	24.2544	22.4621	-	-	-	-	-	22.5369	22.8539	24.1762	22.9865
D3ZPE6	Mrpl51	-	-	-	1	15.047	128	5.3846	4	3	4	1	1.08333	1	0.5	0.52	-	20.825	-	-	0.354	-	-	-	-	-	-	-	-	-	-	-	21.1303	-	-	-	20.5159	21.134	-	-	-	-	21.3766	-	-	-
D3ZPF2	Mcat	-	-	-	1	41.832	380	14.157	3	5	4	1.47222	1.51667	1.5	0.5	0.5	22.01	22.429	22.284	0.127	0.309	0.259	-0.419±0.301	-0.273±0.26	0.146±0.256	0.383945	0.693232	-	-	-	-	-	-	22.1324	21.8883	-	-	22.6703	22.7913	22.3313	21.9246	-	22.4802	22.6327	21.9054	22.1156
D3ZPG5	Usp30	-	-	-	1	58.206	517	251.01	5	5	5	3.45	4.75	4.7	0.42	0.5	25.281	25.726	25.402	0.249	0.172	0.249	-0.445±0.176	-0.12±0.203	0.325±0.176	1.08045	0.346887	-	-	-	-	25.6693	25.485	25.3402	24.916	24.9949	25.7821	25.8077	26.0023	25.6589	25.3799	25.4373	25.8214	25.1448	25.0309	25.5729
D3ZPH3	Mta3	-	-	-	1	64.63	577	5.1583	0	1	0	0	1	0	NaN	1	-	-	-	-	-	-	-	-	-	-	-	-	-	-	-	-	-	-	-	-	21.1423	-	-	-	-	-	-	-	-	-
D3ZPI4	Rap1gap2	-	-	-	1	45.115	410	5.5669	1	1	1	1	1.25	1	0.5	0.56	-	-	-	-	-	-	-	-	-	-	-	-	-	-	-	-	-	-	-	20.2967	22.5733	-	-	-	-	-	-	-	-	-
D3ZPJ0	Shisa7	-	-	-	1	58.354	558	21.269	5	5	4	1.21667	1.7	1.4375	0.46	0.54	23.541	23.946	23.328	0.281	0.383	0.532	-0.405±0.263	0.213±0.325	0.618±0.36	0.730775	0.398593	-	-	-	-	23.3329	23.0908	23.5711	24.0375	23.6727	24.3753	23.8502	24.4187	23.8004	23.2835	-	23.75	23.5852	23.5618	22.4133
D3ZPJ1	Klhl11	-	-	-	1	80.393	709	230.7	5	5	5	2.35	2.4	2.53333	0.48	0.49	24.11	24.273	24.374	0.231	0.31	0.267	-0.163±0.22	-0.265±0.203	-0.101±0.231	0.306542	0.803741	-	-	-	-	24.1922	23.738	23.935	24.5362	24.1463	23.8393	23.864	24.5125	24.6493	24.5	23.8427	24.334	24.7783	24.4177	24.4987
D3ZPL1	Cpsf6	-	-	-	1	59.179	551	111.96	5	5	5	3.4	3.55	3.5	0.49	0.5	25.638	25.589	25.55	0.218	0.349	0.256	0.049±0.231	0.088±0.194	0.039±0.242	0.0336546	0.986202	-	-	-	-	25.8938	25.6758	25.8834	25.5284	25.2092	25.9866	26.1191	25.3694	25.1743	25.2972	25.5235	25.7843	25.6594	25.7872	24.9957
D3ZPN0	Pcdh17	-	-	-	1	132.11	1208	158.15	5	5	5	8.05	8.25	7	0.53	0.54	25.986	25.988	25.672	0.257	0.18	0.636	-0.002±0.182	0.314±0.35	0.316±0.335	0.303761	0.757864	-	-	-	-	26.1743	25.6734	26.1344	26.347	25.599	26.2103	25.9449	26.0826	26.1049	25.5959	25.3295	25.788	26.0558	26.5206	24.6637
D3ZPN3	Mlf2	-	-	-	1	28.055	247	323.31	4	4	4	4.75	4.9375	5.125	0.48	0.49	27.62	27.346	27.518	0.386	0.305	0.326	0.274±0.304	0.101±0.311	-0.172±0.28	0.178047	0.876269	-	-	-	-	27.9138	26.9234	-	27.7374	27.9036	27.4388	26.7877	-	27.6639	27.493	27.7057	26.9089	-	27.6986	27.7592
D3ZPN5	Mtpap	-	-	-	1	37.284	336	8.2877	4	0	3	1	0	1.11111	0.47	0	21.998	-	22.03	0.361	-	0.691	-	-0.032±0.519	-	-	-	-	-	-	-	21.853	21.6434	-	22.4971	-	-	-	-	-	-	-	22.5657	21.4939	-	-
D3ZPP0	Zfp668	-	-	-	1	68.282	619	2.0602	2	0	2	1	0	1	0.5	0	-	-	-	-	-	-	-	-	-	-	-	-	-	-	-	-	20.7993	-	-	-	-	-	-	-	-	21.8498	-	-	-	-
D3ZPP2	Arl8a	-	-	-	1	21.39	186	323.31	5	5	5	2.2	2.55	2.35	0.48	0.52	27.751	27.799	27.638	0.444	0.215	0.208	-0.048±0.268	0.113±0.267	0.161±0.175	0.100876	0.94419	-	-	-	-	28.2385	28.3589	27.1075	27.5229	27.5274	28.0734	27.7519	27.3912	28.0563	27.7215	27.7751	27.305	27.5235	28.0239	27.5607
D3ZPQ4	Zfp800	-	-	-	1	74.96	664	7.2163	4	4	3	1.0625	1.1875	1.22222	0.47	0.49	22.088	21.358	22.911	1.484	0.33	0.137	0.731±0.802	-0.823±0.782	-1.554±0.26	-	-	-	-	-	-	21.2982	21.9169	-	21.1449	23.9928	21.8185	21.2246	-	21.0296	-	22.8592	23.1176	-	-	22.7574
D3ZPR0	Cse1l	-	-	-	1	110.21	971	71.35	2	2	2	6.375	6	6.625	0.49	0.48	30.507	30.168	30.481	0.343	0.723	0.141	0.339±0.631	0.026±0.33	-0.313±0.571	0.102799	0.907104	-	-	-	-	-	-	30.2059	-	30.8082	-	-	30.723	-	29.613	-	-	30.6158	-	30.3467
D3ZPS9	RGD1562136	-	-	-	1	23.147	207	1.8571	5	4	5	1	1	1	0.5	0.5	21.48	21.708	21.852	0.168	0.361	0.276	-0.227±0.226	-0.372±0.192	-0.145±0.284	0.523804	0.622852	-	-	-	-	21.5653	21.4615	21.4099	21.1751	21.7901	22.2715	21.8438	21.4352	21.2808	-	21.9043	22.23	-	21.3786	21.8965
D3ZPT0, D3ZUH5	Prr36	-	-	-	2	105.21	1050	3.822	3	2	1	1	1	1	0.5	0.5	-	20.455	-	-	0.043	-	-	-	-	-	-	-	-	-	-	-	-	-	20.371	-	20.4121	20.4974	-	-	-	-	20.6483	-	-	-
D3ZPT1	RGD1562747	-	-	-	1	19.766	176	3.567	4	2	3	1.16667	1	1.27778	0.48	0.44	21.94	-	21.289	0.001	-	0.867	-	0.65±0.637	-	-	-	-	-	-	-	-	-	-	21.9383	21.9407	-	-	-	-	-	-	20.6526	-	-	21.9262
D3ZPU2	Dnajb14	-	-	-	2	42.199	379	7.8155	5	5	5	1.05	1.2	1.23333	0.46	0.49	23.034	23.534	23.477	0.1	0.361	0.303	-0.5±0.233	-0.443±0.203	0.056±0.293	0.857608	0.368515	-	-	-	-	22.9603	23.1341	22.8773	23.1636	-	23.1387	23.3506	24.1658	23.4787	-	22.953	23.5775	23.5099	23.8676	-
D3ZPV8	Ggct	-	-	-	1	21.231	188	2.2776	1	0	0	1	0	0	1	NaN	-	-	-	-	-	-	-	-	-	-	-	-	-	-	-	-	-	-	-	-	-	-	-	-	-	-	-	-	-	-
D3ZPW2, Q62746-2, Q62746	Syt6	↑	-	yes	3	57.293	511	13.358	5	5	5	2.55	1.6	2.05	0.55	0.44	23.475	22.428	22.661	0.349	0.045	0.347	1.047±0.195	0.814±0.273	-0.233±0.194	2.87211	0.0152987	yes	yes	-	yes	22.8919	23.6481	24.0404	23.5468	23.2458	22.4305	22.4051	22.5231	22.3475	22.4321	22.4882	23.2957	22.1909	22.457	22.8708
D3ZPW7	Gpx8	-	-	-	1	24.143	209	36.183	5	5	5	3.45	2.95	3.85	0.47	0.43	25.602	25.247	25.852	0.321	0.602	0.313	0.355±0.353	-0.25±0.251	-0.605±0.351	0.676811	0.429601	-	-	-	-	25.4884	26.276	25.1944	25.5007	25.5501	24.9234	25.8572	24.2055	25.6599	25.5907	25.4826	26.3093	25.724	25.516	26.2285
D3ZPX0	Zmym5	-	-	-	1	70.328	628	2.4488	0	0	1	0	0	1	0	0	-	-	-	-	-	-	-	-	-	-	-	-	-	-	-	-	-	-	-	-	-	-	-	-	-	-	-	-	-	-
D3ZPY0	Wtap	-	-	-	1	44.121	395	323.31	5	5	5	8.05	7.45	7.75	0.51	0.49	26.896	26.846	26.807	0.157	0.205	0.166	0.05±0.153	0.089±0.137	0.039±0.156	0.0763285	0.973726	-	-	-	-	26.8954	26.9481	26.5381	27.043	27.0545	26.7303	26.777	26.4947	27.1639	27.0648	26.645	27.0711	26.5304	26.9572	26.8323
D3ZQ02	Wdr37	-	-	-	1	49.931	449	27.305	5	5	5	2.35	2.25	2.4	0.49	0.48	23.783	23.658	23.976	0.197	0.224	0.223	0.125±0.175	-0.193±0.175	-0.318±0.184	0.623336	0.628216	-	-	-	-	23.3812	23.8898	23.7007	23.8733	24.0705	23.2114	23.5755	23.7264	23.7801	23.9968	23.4999	24.0792	24.2633	23.9318	24.1061
D3ZQ09	Zcchc24	-	-	-	1	26.99	241	2.5919	4	4	3	1.125	1	1.33333	0.46	0.43	-	-	-	-	-	-	-	-	-	-	-	-	-	-	-	22.4591	-	-	-	-	-	-	-	23.5658	-	-	-	-	23.7673	-
D3ZQ26	Rnf25	-	-	-	1	50.828	454	3.0503	3	4	5	1.91667	1.45833	1.25	0.61	0.54	24.377	23.801	23.131	0.255	0.403	0.351	0.575±0.393	1.246±0.347	0.67±0.307	1.63583	0.0604299	-	-	-	-	-	-	-	24.1445	24.6086	23.2791	24.349	-	23.5214	24.0551	22.4315	23.5078	22.9985	23.3911	23.326
D3ZQ51	Pak6	-	-	-	1	74.792	681	11.901	2	3	1	1	1.41667	2.5	0.29	0.36	-	22.782	-	-	0.372	-	-	-	-	-	-	-	-	-	-	-	-	24.9013	-	-	23.3032	22.5865	22.4565	-	-	-	-	23.3051	-	-
D3ZQ57	Plxnb2	-	-	-	2	205.95	1841	218.49	4	4	4	11.3125	12.1875	12.625	0.47	0.49	26.584	26.624	26.798	0.326	0.154	0.122	-0.041±0.228	-0.215±0.22	-0.174±0.132	0.268275	0.849909	-	-	-	-	26.7243	-	26.7471	26.8809	25.9821	26.4129	-	26.6494	26.8977	26.5378	26.612	-	26.7147	26.9822	26.8846
D3ZQ68	Zfp263	-	-	-	1	53.515	469	9.663	5	5	5	1.85	1.8	1.55	0.54	0.54	23.363	23.284	23.604	0.39	0.248	0.351	0.079±0.256	-0.242±0.288	-0.321±0.241	0.330586	0.756253	-	-	-	-	23.7484	22.6342	23.4556	23.7917	23.1839	22.8843	23.1242	23.7095	23.4786	23.2209	23.3478	23.2241	24.1601	23.9837	23.3059
D3ZQ74, Q63321	Plod1	-	↑	yes	2	83.612	728	19.828	5	5	5	2.83333	2	1.96667	0.59	0.5	23.612	25.164	23.268	0.46	0.366	0.213	-1.552±0.317	0.344±0.274	1.896±0.237	4.39724	0.00128571	yes	-	yes	yes	23.7225	24.2101	23.0848	23.0068	24.0353	25.1636	25.6836	24.7138	25.5378	24.7186	23.3933	23.6997	23.1389	23.0516	23.0554
D3ZQ77	RGD1310352	-	-	-	1	28.263	257	3.5887	3	3	4	1.22222	1.11111	1	0.55	0.53	23.162	23.433	22.656	0.16	0.013	0.422	-0.271±0.16	0.506±0.318	0.777±0.381	0.949189	0.244121	-	-	-	-	23.2352	-	-	23.3294	22.9205	23.4196	23.4463	-	-	-	22.902	22.9376	22.8883	21.8949	-
D3ZQ80	Smg8	-	-	-	1	109.72	991	1.6546	0	3	2	0	1	1	0	0.5	-	21.569	-	-	0.25	-	-	-	-	-	-	-	-	-	-	-	-	-	-	-	-	21.3408	21.7969	-	-	-	-	21.1501	-	-
D3ZQ82, B2GV50	Rfx1, Rfx2	-	-	-	2	103.73	964	1.5637	1	2	3	1	1	1	0.5	0.5	-	23.472	24.065	-	0.069	0.015	-	-	-0.593±0.07	-	-	-	-	-	-	-	-	-	-	23.9107	-	23.4031	-	-	23.5399	-	24.0495	-	24.0795	-
D3ZQ89	Ep400	-	-	-	1	333.23	3034	2.1347	3	2	4	1	1	1.0625	0.48	0.48	20.451	-	-	0.297	-	-	-	-	-	-	-	-	-	-	-	-	-	-	20.1855	20.7159	-	-	-	21.0421	-	-	-	24.8145	-	-
D3ZQB6	Cecr5	-	-	-	1	46.476	419	22.296	5	5	5	1.93333	2.31667	2.05	0.49	0.53	22.885	22.755	22.865	0.14	0.213	0.136	0.13±0.15	0.02±0.118	-0.11±0.149	0.210127	0.918969	-	-	-	-	22.8491	22.6405	22.9384	22.8365	23.1604	22.7305	22.7456	23.1009	22.3336	22.8623	23.0136	22.644	23.035	22.9373	22.6933
D3ZQB7	Phf20	-	-	-	1	115.09	1010	3.4072	1	1	1	1	1	1	0.5	0.5	-	-	-	-	-	-	-	-	-	-	-	-	-	-	-	-	-	-	-	-	-	20.7847	-	-	-	-	20.4338	-	-	-
D3ZQC1	B3galt6	-	-	-	1	37.148	325	16.745	3	4	5	1.38889	1.3125	1.25	0.53	0.51	22.714	21.573	-	0.191	0.204	-	1.141±0.229	-	-	-	-	-	-	-	-	22.5354	-	22.8921	-	-	-	21.9258	21.6033	21.474	21.2891	-	23.3383	-	-	-
D3ZQD3	Ogdhl	-	-	-	1	116.71	1029	22.886	4	5	4	1.625	2.65	2.58333	0.39	0.51	21.929	23.146	22.556	0.089	0.465	0.83	-1.217±0.284	-0.627±0.44	0.589±0.474	1.42904	0.087375	-	-	-	-	22.0562	21.7631	21.9691	21.9269	-	23.0168	24.1005	22.8227	23.0573	22.73	21.5078	23.2542	23.2942	22.1687	-
D3ZQE3	Trim8	-	-	-	1	61.544	551	1.6059	1	2	2	1	1	1	0.5	0.5	-	-	-	-	-	-	-	-	-	-	-	-	-	-	-	-	20.8093	-	-	-	-	21.0112	-	-	-	-	20.1354	-	-	-
D3ZQE8	Xpo5	-	-	-	1	136.88	1204	17.564	4	5	5	2.875	3.45	3.5	0.45	0.5	22.71	23.128	23.219	0.31	0.431	0.268	-0.418±0.313	-0.509±0.244	-0.091±0.277	0.659116	0.472168	-	-	-	-	-	22.929	22.1439	22.7702	22.9968	22.2665	23.3416	23.043	23.4345	23.5524	22.6328	23.4259	23.4796	23.2103	23.3443
D3ZQG0	Rnmtl1	-	-	-	1	46.702	418	3.0937	1	2	2	1	1	1.16667	0.46	0.46	-	23.441	23.268	-	0.611	0.047	-	-	0.173±0.488	-	-	-	-	-	-	-	-	-	-	-	-	22.9545	23.927	-	-	-	23.2211	23.3142	-	-
D3ZQG3	Rhbdd2	-	-	-	1	39.068	361	3.2852	5	5	5	1.05	1	1	0.51	0.5	20.929	20.901	20.827	0.12	0.402	0.273	0.028±0.257	0.102±0.193	0.074±0.291	0.0346159	0.984575	-	-	-	-	-	20.9759	21.0647	20.9861	20.6905	20.0837	21.0819	21.3299	21.1529	20.857	-	21.0533	21.0717	20.8592	20.3249
D3ZQG6, D3ZM62	Trim2	-	-	-	2	81.426	744	147.23	5	5	5	8.4	9.8	9.1	0.48	0.52	26.132	26.472	26.297	0.083	0.205	0.189	-0.339±0.131	-0.165±0.123	0.175±0.164	1.0343	0.467588	-	-	-	-	26.0252	26.3125	26.1639	26.1129	26.0463	26.837	26.5306	26.4582	26.0825	26.4496	26.4643	26.6338	26.2484	26.0422	26.095
D3ZQG8	Kif2c	-	-	-	1	80.994	721	6.7968	2	2	4	1	1	1	0.5	0.5	20.728	19.945	19.97	0.295	0.897	0.189	0.783±0.704	0.757±0.271	-0.025±0.521	0.488005	0.476179	-	-	-	-	-	20.9914	-	20.4642	-	20.5985	19.2921	-	-	-	-	20.0896	19.6832	20.1382	-
D3ZQJ3	Gigyf1	-	-	-	1	116.01	1042	2.639	3	4	5	1	1	1	0.5	0.5	23.221	22.818	23.393	0.881	0.661	0.574	0.402±0.618	-0.173±0.548	-0.575±0.462	0.273901	0.719231	-	-	-	-	-	22.1679	23.7353	23.7587	-	22.0731	22.3163	-	23.5528	23.3305	23.1796	22.3826	24.0935	23.7574	23.553
D3ZQK4	Txndc16	-	-	-	1	91.557	818	15.854	5	5	5	1.75	1.95	1.6	0.52	0.55	22.285	22.387	22.198	0.204	0.407	0.286	-0.102±0.251	0.087±0.209	0.189±0.296	0.113737	0.936852	-	-	-	-	22.1858	22.7604	22.1274	22.2068	22.1441	22.078	23.2318	22.0588	22.1549	22.4118	21.9514	22.7222	22.1593	21.9586	-
D3ZQL1	Emc7	-	-	-	1	19.083	169	109.28	5	5	5	5.05	4.75	4.6	0.52	0.51	28.293	28.408	28.292	0.13	0.329	0.205	-0.115±0.2	0.001±0.144	0.116±0.219	0.104106	0.953233	-	-	-	-	28.3756	28.49	28.2486	28.33	28.0185	28.8054	28.8344	28.2354	28.2934	27.8688	28.4463	28.5594	28.4502	28.0205	27.9825
D3ZQL4	Zfp346	-	-	-	1	32.577	293	10.649	4	5	5	1.25	1.63333	1.15	0.52	0.59	22.368	23.704	21.23	0.163	1.13	2.833	-1.336±0.561	1.137±0.988	2.473±0.995	-	-	-	-	-	-	22.4602	-	22.6263	22.1416	22.2418	21.8578	23.8336	24.7474	24.1442	23.9357	20.2932	18.2589	22.9154	22.4155	22.2691
D3ZQL7	Tppp	-	-	-	1	23.546	218	224.85	1	1	1	6	6.75	5.75	0.51	0.54	-	-	-	-	-	-	-	-	-	-	-	-	-	-	-	-	-	-	26.5514	-	-	-	-	26.8311	-	-	-	-	26.1271	-
D3ZQL8	Pum2	-	-	-	1	113.79	1061	34.68	5	5	5	3.2	4.05	3.2	0.5	0.56	25.037	25.413	25.045	0.15	0.09	0.143	-0.376±0.106	-0.008±0.125	0.368±0.103	2.10015	0.195408	-	-	-	-	25.3268	25.0443	25.1105	24.8088	24.8946	25.5192	25.3408	25.237	25.4376	25.5292	24.978	25.2643	25.1724	24.7617	25.0463
D3ZQM0	Sf3a1	-	-	-	1	88.587	791	180.19	5	5	5	13.7	14.95	13.75	0.5	0.52	28.19	28.156	28.011	0.106	0.141	0.179	0.035±0.107	0.179±0.125	0.145±0.136	0.473165	0.80618	-	-	-	-	28.3154	28.2898	27.9564	28.24	28.1507	28.2508	28.2634	27.8175	28.218	28.2282	28.0431	28.3048	27.6447	27.9862	28.0761
D3ZQM2	Zfp521	-	-	-	3	122.78	1092	8.2908	5	4	5	1.43333	1.16667	1.35	0.51	0.46	22.409	22.263	22.464	0.613	0.264	0.491	0.146±0.544	-0.055±0.477	-0.201±0.456	0.0337537	0.977591	-	-	-	-	-	-	21.6124	22.8043	22.8104	-	-	-	22.0243	22.502	-	22.2287	21.7712	22.8084	23.0478
D3ZQM7	Itpk1	-	-	-	1	41.463	381	11.649	4	3	3	1.45833	1.16667	1.25	0.54	0.48	25.017	-	23.098	0.062	-	0.177	-	1.919±0.14	-	-	-	-	-	-	-	-	-	25.008	24.9349	25.1076	-	-	-	-	24.3856	-	22.9319	-	-	23.264
D3ZQN3	Pnmal2	-	-	-	1	72.388	667	1.981	5	5	5	1.06667	1.06667	1	0.52	0.52	20.819	20.752	20.502	0.329	0.384	0.08	0.067±0.298	0.317±0.189	0.25±0.216	0.399613	0.719816	-	-	-	-	-	20.7793	20.3018	20.8985	21.2975	20.1892	20.9855	20.3205	21.2623	21.0019	20.4911	20.5886	20.4176	20.3758	20.6387
D3ZQP6	Sema7a	-	-	-	1	75.143	666	59.404	5	5	5	3.85	3.95	4	0.49	0.5	24.318	24.267	23.962	0.906	1.128	2.197	0.051±0.641	0.356±0.857	0.305±0.894	-	-	-	-	-	-	24.9893	24.2605	25.4985	23.3669	23.4759	24.4711	24.7775	25.7108	23.3108	23.0646	23.9117	25.0677	25.8341	23.5552	21.4425
D3ZQQ2	Wiz	-	-	-	1	103.64	962	6.2052	5	5	5	1.8	1.31667	1.51667	0.54	0.46	24.002	23.859	23.544	0.278	0.301	0.303	0.143±0.232	0.458±0.233	0.315±0.241	0.745002	0.45998	-	-	-	-	23.6818	24.333	23.8304	24.4343	23.7326	23.2891	24.3046	23.8912	24.0604	23.7501	23.1449	23.6142	23.508	24.1461	23.3064
D3ZQT0	-	-	-	-	1	35.866	332	1.6768	0	0	1	0	0	1	0	0	-	-	-	-	-	-	-	-	-	-	-	-	-	-	-	-	-	-	-	-	-	-	-	-	-	-	-	-	-	24.8712
D3ZQU4, D3Z902	Fbxw7	-	-	-	2	70.591	629	1.757	1	2	1	1	1	1	0.5	0.5	-	-	-	-	-	-	-	-	-	-	-	-	-	-	-	-	-	18.4764	-	-	-	-	18.9204	-	-	-	-	18.4414	-	-
D3ZQV2	Lrig2	-	-	-	1	117.78	1054	70.876	5	5	5	4.25	5.25	4.9	0.46	0.52	24.257	24.613	24.333	0.795	0.139	0.959	-0.357±0.387	-0.076±0.575	0.28±0.442	0.132716	0.884073	-	-	-	-	23.2011	24.3661	24.8995	25.203	23.6134	24.3884	24.7083	24.659	24.8512	24.46	22.7331	25.076	24.7853	24.9626	24.1078
D3ZQV8, M0R464	Phf6	-	-	-	2	41.097	364	14.949	5	5	5	2.3	1.73333	1.81667	0.56	0.49	24.348	23.793	24.094	0.192	0.364	0.251	0.555±0.23	0.254±0.184	-0.301±0.247	1.09344	0.288566	-	-	-	-	24.3327	24.523	23.9155	24.5137	24.4541	23.7397	23.9448	23.1243	24.3682	23.7886	24.044	24.4123	23.5664	24.1908	24.2576
D3ZR17	Snrnp27	-	-	-	1	18.871	155	15.426	5	3	4	1	1	1	0.5	0.5	23.549	23.62	23.646	0.254	0.046	0.105	-0.072±0.235	-0.097±0.252	-0.026±0.112	0.0485691	0.980184	-	-	-	-	-	-	23.318	23.7793	-	-	-	23.6661	23.5746	-	-	-	23.544	23.7478	-
D3ZR35	Smim13	-	-	-	1	9.9953	88	75.604	2	4	2	1	1	1	0.5	0.5	23.666	23.617	23.634	0.441	0.303	0.572	0.049±0.367	0.032±0.594	-0.017±0.403	0.00305035	0.995225	-	-	-	-	-	23.2931	24.0391	-	-	23.281	23.4546	23.5705	24.1619	-	-	23.1725	24.0959	-	-
D3ZR52	Lpcat4	-	-	-	1	57.205	522	21.58	4	4	3	1.85417	1.5625	1.91667	0.49	0.45	21.825	21.98	21.98	0.176	0.063	0.307	-0.156±0.125	-0.156±0.232	0±0.194	0.208079	0.890501	-	-	-	-	21.79	22.1296	21.8167	21.5615	-	21.9406	21.9023	21.9715	22.1064	-	-	22.0526	22.3254	21.563	-
D3ZR64	Zfp598	-	-	-	1	98.853	902	18.39	5	5	5	2.85	2.1	2.55	0.53	0.45	23.469	22.742	23.285	0.357	0.706	0.324	0.727±0.397	0.184±0.268	-0.543±0.389	0.830886	0.308397	-	-	-	-	23.3812	24.1602	22.9307	23.4318	23.4417	22.6159	24.0083	21.9012	22.6229	22.5618	22.6949	23.8014	23.1502	23.4044	23.3756
D3ZR69	Gas2l1	-	-	-	1	46.04	428	4.4704	4	5	3	1.25	1.05	1	0.56	0.51	20.752	20.694	20.742	0.241	0.181	0.324	0.058±0.207	0.01±0.295	-0.048±0.242	0.0149831	0.992028	-	-	-	-	-	-	21.0927	20.6837	20.4803	-	20.4737	21.0213	20.5636	20.7183	-	-	20.7263	20.3457	21.1545
D3ZR79, D3ZXD8	Tmem245	-	-	-	2	97.654	880	7.1597	1	2	3	1.66667	1	1.08333	0.61	0.48	-	-	-	-	-	-	-	-	-	-	-	-	-	-	-	-	22.3672	-	-	-	-	22.6959	-	-	-	-	21.1798	-	-	-
D3ZR95	Cystm1	-	-	-	1	11.116	101	26.386	5	5	5	1.85	1.8	1.85	0.5	0.49	25.284	25.169	25.235	0.725	0.653	0.759	0.115±0.478	0.049±0.507	-0.066±0.488	0.0119458	0.99027	-	-	-	-	25.2059	24.0194	26.0034	25.8755	25.3165	24.5577	24.2415	25.895	25.6476	25.5043	25.1254	23.9375	26.0263	25.8138	25.2714
D3ZR96	Sox8	-	-	-	1	49.779	463	70.491	5	5	5	1.5	1.43333	1.71667	0.47	0.46	24.544	24.245	24.348	0.359	0.298	0.237	0.299±0.272	0.196±0.249	-0.103±0.217	0.295224	0.791783	-	-	-	-	-	24.0568	24.2826	24.9414	24.894	24.4946	23.8651	23.807	24.5886	24.4697	24.1766	23.9233	24.4635	24.7256	24.4496
D3ZRC4	Pnpla8	-	-	-	1	87.96	776	61.889	5	5	5	7.45	8.1	7	0.52	0.54	26.163	26.285	26.061	0.219	0.165	0.219	-0.123±0.162	0.102±0.181	0.224±0.161	0.361388	0.811251	-	-	-	-	25.7659	26.1139	26.1672	26.571	26.1957	26.0199	26.3895	26.1346	26.5859	26.2964	25.7368	26.3029	25.7674	26.2988	26.1991
D3ZRD3	Pde6d	-	-	-	1	15.043	131	3.0755	4	5	5	1	1.05	1	0.5	0.51	22.78	22.825	22.756	0.229	0.351	0.303	-0.045±0.256	0.024±0.234	0.069±0.259	0.018135	0.988846	-	-	-	-	22.8223	22.4859	-	22.6353	23.1766	23.3467	23.0412	22.1962	22.6408	22.9009	22.8751	23.3655	22.4324	22.6301	22.4777
D3ZRE7	Swap70	-	-	-	1	68.773	585	5.6882	2	2	3	1.16667	1.25	1.25	0.48	0.5	-	-	-	-	-	-	-	-	-	-	-	-	-	-	-	-	-	22.5157	-	-	-	19.8291	-	-	-	-	20.4552	-	-	-
D3ZRF6, M0R715	Pnpla6	↑	↑	yes	2	148.37	1343	21.849	5	5	5	1.41667	2	1.4	0.5	0.59	23.704	22.636	21.751	0.565	0.314	0.441	1.068±0.339	1.953±0.373	0.885±0.294	3.48418	0.00281818	yes	yes	yes	yes	23.4105	24.8243	23.4539	23.6385	23.1906	22.824	23.1518	22.5212	22.5988	22.0828	20.9005	22.3094	22.027	21.7374	21.7783
D3ZRG9, D3ZZK8	Frg1l1, Frg1	-	-	-	2	29.031	258	4.268	3	2	1	1.08333	1	2	0.35	0.33	22.893	-	-	0.141	-	-	-	-	-	-	-	-	-	-	-	22.8884	23.0847	-	-	22.7052	-	-	-	-	22.5099	23.4315	-	-	-	-
D3ZRH1	Oxa1l	-	-	-	1	48.023	433	11.244	5	5	5	1.85	1.6	1.75	0.51	0.48	25.405	25.412	25.485	0.4	0.391	0.445	-0.007±0.304	-0.08±0.322	-0.073±0.319	0.0170089	0.989239	-	-	-	-	25.6824	24.7536	25.66	25.8935	25.0366	25.3457	25.031	25.8861	25.9142	24.8845	25.8413	25.057	26.0496	25.6736	24.8033
D3ZRI6	Kin	-	-	-	1	45.058	392	14.264	5	5	5	3.8	3.16667	3.1	0.55	0.51	25.085	24.797	24.618	0.178	0.127	0.466	0.288±0.131	0.467±0.268	0.178±0.259	0.791983	0.440477	-	-	-	-	25.1659	25.3425	24.8029	24.8717	25.2413	24.7331	24.7498	24.5685	24.9207	25.0107	24.9147	25.1151	23.8318	24.2501	24.9794
D3ZRJ0	Adck1	-	-	-	1	51.71	455	1.5998	0	4	3	0	1	1	0	0.5	-	20.29	20.444	-	0.24	0.194	-	-	-0.153±0.284	-	-	-	-	-	-	-	-	-	-	-	-	-	20.5096	20.0711	-	-	-	20.6249	20.2627	-
D3ZRM5	Rab23	-	-	-	1	26.633	237	40.855	5	5	5	4.2	4.75	4	0.51	0.54	25.918	26.321	26.017	0.36	0.419	0.513	-0.403±0.3	-0.099±0.333	0.304±0.35	0.33339	0.722277	-	-	-	-	26.2361	26.4857	25.8676	25.4196	25.5814	26.7208	26.909	26.1834	25.6383	26.1549	26.1721	26.9012	25.967	25.2663	25.7793
D3ZRN2	Med1	-	-	-	1	166.41	1567	2.6562	1	1	1	1	1	1	0.5	0.5	-	-	-	-	-	-	-	-	-	-	-	-	-	-	-	-	-	-	-	-	22.3269	-	-	-	-	-	22.785	-	-	-
D3ZRN5	Trove2	-	-	-	1	60.042	538	7.1242	4	4	5	1.0625	1.125	1	0.52	0.53	20.808	21.431	21.063	0.324	0.192	0.487	-0.623±0.246	-0.254±0.405	0.369±0.314	0.700051	0.398776	-	-	-	-	-	21.2722	20.5306	-	20.6219	21.5665	21.7178	-	21.1856	21.2545	-	21.5711	-	20.4429	21.1738
D3ZRV0	Dcun1d1	-	-	-	1	24.059	207	101.97	5	5	5	2.9	2.8	2.45	0.54	0.53	24.006	23.736	23.394	0.243	0.157	0.172	0.27±0.169	0.612±0.174	0.342±0.139	2.06043	0.110712	-	-	-	-	23.5627	24.3881	23.888	23.9929	24.197	23.9201	23.817	23.3727	23.8002	23.7707	23.5467	23.5278	22.9922	23.4311	23.4708
D3ZRW6	Edrf1	-	-	-	2	135.49	1208	38.845	5	5	5	3.95	4.05	4.2	0.48	0.49	23.785	23.946	24.072	0.561	0.375	0.385	-0.161±0.353	-0.287±0.356	-0.126±0.294	0.154987	0.883884	-	-	-	-	22.7	24.1889	23.8027	23.9062	24.3278	23.364	23.7819	23.8303	24.1621	24.5932	23.4284	24.4025	23.9627	23.925	24.6418
D3ZRX1	Zfp189	-	-	-	1	70.633	608	3.0946	3	3	2	1.33333	1	1.5	0.47	0.4	-	-	-	-	-	-	-	-	-	-	-	-	-	-	-	-	20.1556	-	-	-	-	21.0987	-	-	-	-	20.7297	-	-	-
D3ZRX4, D4A1Q2, F1LST4, D3ZNA6, E9PTR5, P19332-5, P19332-4, P19332-2, P19332, P19332-8, P19332-3, P19332-7	Mapt	-	-	-	13	51.902	498	191.43	2	3	3	1	1	1	0.5	0.5	-	23.018	22.386	-	0.38	0.281	-	-	0.632±0.414	-	-	-	-	-	-	-	-	-	-	22.9631	-	-	22.6895	-	23.3468	-	-	-	22.1339	22.6389
D3ZRX9	Cnn2	-	-	-	1	24.126	220	29.601	4	5	5	1.3125	1.2	1.2	0.52	0.5	22.524	22.333	22.656	0.288	0.431	0.277	0.191±0.307	-0.132±0.24	-0.323±0.28	0.300169	0.773431	-	-	-	-	-	22.4872	22.0219	22.7729	22.8138	22.139	22.7614	21.5382	22.4368	22.7868	22.3183	23.1377	22.4553	22.9189	22.4474
D3ZS02	Cbll1	-	-	-	1	54.157	488	88.474	5	5	5	5.85	5.95	5.5	0.52	0.52	26.533	26.506	26.343	0.151	0.183	0.304	0.027±0.142	0.19±0.194	0.163±0.203	0.263673	0.869694	-	-	-	-	26.5714	26.6116	26.7999	26.42	26.2616	26.3122	26.5657	26.8368	26.588	26.2257	25.8022	26.6637	26.7574	26.2724	26.2202
D3ZS50	Phc3	-	-	-	1	89.876	830	45.771	5	5	5	2.95	2.45	2.5	0.54	0.49	24.299	23.811	23.98	0.09	0.21	0.19	0.489±0.135	0.319±0.125	-0.17±0.166	1.80554	0.188694	-	-	-	-	24.0981	24.2875	24.3397	24.4335	24.3381	24.1445	23.8921	23.496	23.9594	23.5611	24.1289	24.3448	23.8916	23.7747	23.7618
D3ZS72	Prex1	-	-	-	1	177.72	1578	7.8446	4	5	5	1.14583	1.25	1.25	0.48	0.5	21.574	22.373	22.272	0.083	0.191	0.423	-0.799±0.158	-0.697±0.307	0.102±0.254	1.5077	0.126382	-	-	-	-	-	-	21.4696	21.5559	21.6972	22.1929	22.3674	22.1242	22.4121	22.7701	22.6679	22.4327	21.9742	21.5375	22.7452
D3ZS99	Akap11	-	-	-	2	208.07	1892	28.419	5	5	4	1.91667	2.9	2.60417	0.42	0.53	22.575	23.6	23.097	0.065	0.349	0.5	-1.025±0.223	-0.523±0.296	0.502±0.337	1.81248	0.0593373	-	-	-	-	-	22.4727	22.6885	22.5908	22.5462	23.094	23.2835	24.2048	23.6931	23.7235	-	22.9395	23.1697	22.4359	23.8442
D3ZSA0	Anxa9	-	-	-	1	38.14	344	2.2753	2	1	2	1	1	1	0.5	0.5	22.732	-	24.106	0.158	-	0.218	-	-1.374±0.251	-	-	-	-	-	-	-	-	22.8817	-	22.5825	-	-	-	-	22.2742	-	-	24.3068	-	23.9046	-
D3ZSA9	Nomo1	-	-	-	1	133.44	1214	323.31	5	5	5	21.15	22	22.55	0.48	0.49	27.717	27.844	27.835	0.173	0.132	0.214	-0.127±0.13	-0.118±0.162	0.009±0.149	0.193556	0.922317	-	-	-	-	27.7044	28.0712	27.6284	27.7408	27.4379	27.8998	28.1136	27.733	27.8265	27.646	27.8091	28.3201	27.7233	27.7061	27.6146
D3ZSC8	Dnajc17	-	-	-	1	34.544	303	7.1087	1	1	1	1	1	1	0.5	0.5	-	-	-	-	-	-	-	-	-	-	-	-	-	-	-	-	20.8157	-	-	-	-	21.1094	-	-	-	-	20.7806	-	-	-
D3ZSF9, B2RZD5	Rpl22l2, LOC688712	-	-	-	2	14.441	122	6.1496	4	0	1	1.1875	0	1	0.54	0	22.772	-	-	0.652	-	-	-	-	-	-	-	-	-	-	-	22.2487	22.3347	-	22.6849	23.8203	-	-	-	-	-	-	-	-	20.4037	-
D3ZSG0, M0R667	Nkrfl	-	-	-	2	62.114	553	175.26	5	5	5	9.15	8.9	8.8	0.51	0.5	26.936	26.709	26.794	0.197	0.162	0.186	0.227±0.151	0.142±0.16	-0.085±0.146	0.448497	0.77297	-	-	-	-	27.2478	27.0786	26.9197	26.8845	26.5495	26.6805	26.9161	26.6527	26.9064	26.3912	26.8258	27.1755	26.5487	26.8123	26.6084
D3ZSI6	Zc3h12c	-	-	-	2	99.398	884	31.596	5	5	5	4.4	4.65	4.8	0.48	0.49	24.048	23.923	24.166	0.162	0.162	0.17	0.125±0.137	-0.118±0.14	-0.243±0.14	0.59101	0.717908	-	-	-	-	23.8916	23.7747	24.0868	24.1672	24.3187	23.8542	23.6826	23.7822	24.0997	24.1951	23.8183	24.4342	24.1388	24.1678	24.2698
D3ZSI8	Pip5k1a	-	-	-	1	60.604	546	87.891	5	5	5	5	5.15	5.05	0.5	0.5	26.542	26.567	26.522	0.161	0.151	0.091	-0.025±0.132	0.02±0.111	0.045±0.107	0.0313901	0.9899	-	-	-	-	26.7735	26.3283	26.3629	26.765	26.479	26.6202	26.3206	26.7071	26.7923	26.3922	26.4434	26.5135	26.3672	26.6866	26.5985
D3ZSL1	Rbfox1	-	-	-	1	44.555	416	190.14	5	5	5	1.85	2.35	1.8	0.51	0.57	24.363	24.911	24.217	0.552	0.552	0.569	-0.548±0.401	0.146±0.406	0.694±0.406	0.628968	0.416929	-	-	-	-	24.3333	24.3902	25.391	23.9578	23.7437	25.0047	24.5698	25.8189	25.0513	24.1108	23.6092	24.473	25.2005	24.1098	23.6925
D3ZSN0	Srsf12	-	-	-	1	30.372	261	2.8938	2	2	1	1	1	1	0.5	0.5	-	-	-	-	-	-	-	-	-	-	-	-	-	-	-	-	20.3812	-	-	-	-	20.612	-	-	-	-	20.6104	-	-	-
D3ZSN4	Zfp330	-	-	-	1	35.725	317	11.351	5	4	5	1.45	1.625	1.31667	0.52	0.55	23.396	23.124	23.481	0.49	0.048	0.465	0.272±0.344	-0.085±0.356	-0.357±0.33	0.200284	0.838187	-	-	-	-	23.3872	23.4473	22.8031	23.0315	24.3119	23.1796	23.1435	-	-	23.0497	22.92	22.9257	23.8967	24.1241	23.5393
D3ZSN7	Slc25a44	-	-	-	1	37.879	337	7.1238	3	3	4	1.44444	1.27778	1.0625	0.58	0.55	23.122	23.576	23.156	0.002	0.294	0.288	-0.455±0.277	-0.035±0.272	0.42±0.301	0.544925	0.531033	-	-	-	-	23.124	-	-	23.1189	-	23.9856	23.4846	-	23.2583	-	22.8648	23.0378	-	23.5658	-
D3ZSP7	Ttc3	-	-	-	1	225.81	2000	53.317	5	5	5	3.05	3.8	3.3	0.48	0.54	22.88	23.535	23.306	0.375	0.236	0.158	-0.655±0.247	-0.426±0.251	0.229±0.181	1.42173	0.16786	-	-	-	-	22.2247	23.0845	22.58	23.2135	23.2957	23.5157	23.603	23.0505	23.6116	23.8948	-	23.1771	23.26	23.6169	23.1693
D3ZSU3	Slc7a14	-	-	-	1	45.975	412	2.6168	2	1	2	1	1	1.125	0.47	0.47	20.332	-	20.838	0.399	-	0.349	-	-0.507±0.459	-	-	-	-	-	-	-	-	-	20.6746	19.9888	-	-	-	21.021	-	-	-	-	21.1436	20.533	-
D3ZSV1	Ift20	-	-	-	1	18.12	157	3.8015	5	5	5	1	1	1	0.5	0.5	21.361	21.378	21.405	0.274	0.545	0.4	-0.017±0.321	-0.044±0.267	-0.027±0.355	0.00422443	0.995465	-	-	-	-	21.5375	21.8319	20.8948	21.2901	21.2503	21.477	22.388	20.7302	21.2424	21.0513	21.2381	22.2709	21.1933	21.1362	21.185
D3ZSV7	Thumpd3	-	-	-	1	56.381	504	40.899	5	5	5	4.35	4.05	3.85	0.53	0.51	24.876	24.83	24.794	0.14	0.276	0.222	0.046±0.179	0.081±0.154	0.035±0.203	0.0443764	0.984951	-	-	-	-	24.7486	24.9316	24.6722	24.8638	25.1629	24.5562	24.8653	24.4129	25.0353	25.2791	24.7891	25.0623	24.3088	24.8822	24.9295
D3ZSW5	LOC100363110	-	-	-	2	16.786	142	69.968	5	5	5	2.85	3.05	2.65	0.52	0.54	24.876	24.832	24.832	0.435	0.334	0.562	0.043±0.298	0.044±0.37	0.001±0.343	0.00484121	0.99611	-	-	-	-	24.9841	25.3546	25.3768	24.3264	24.3369	24.69	25.2582	25.2939	24.4566	24.4634	24.5928	25.6683	25.3436	24.1715	24.3817
D3ZSX2	Aff4	-	-	-	1	125.68	1150	116.87	5	5	5	5.95	5.95	5.3	0.53	0.53	25.41	25.301	25.215	0.198	0.116	0.295	0.109±0.136	0.195±0.203	0.086±0.181	0.255576	0.878096	-	-	-	-	25.2527	25.0841	25.3652	25.6821	25.6658	25.218	25.0724	25.3556	25.4789	25.3795	25.1472	24.6993	25.0857	25.6569	25.4852
D3ZSY8	Tbc1d10b	-	-	-	1	86.648	795	4.1507	3	3	3	1	1.22222	1.33333	0.43	0.48	22.554	-	21.61	0.359	-	0.362	-	0.945±0.444	-	-	-	-	-	-	-	-	-	-	22.8671	22.2415	-	-	22.4849	-	-	-	21.2942	21.9249	-	-
D3ZSZ4	Pgbd5	-	-	-	1	46.479	409	2.3442	0	0	1	0	0	1	0	0	-	-	-	-	-	-	-	-	-	-	-	-	-	-	-	-	-	-	-	-	-	-	-	-	-	-	-	22.4095	-	-
D3ZT03	Upf2	-	-	-	1	146.73	1261	7.1697	5	5	5	1.33333	1.11667	1.21667	0.52	0.48	21.723	21.436	21.762	0.153	0.212	0.223	0.287±0.154	-0.039±0.159	-0.326±0.179	0.857801	0.508664	-	-	-	-	21.7193	21.9717	21.4	21.7451	21.777	21.6375	21.3324	20.9954	21.6512	21.5611	21.7691	22.1486	21.4824	21.4782	21.9294
D3ZT07, Q9JJM9, G3V990, Q9JJM9-3	Sept5, Gp1bb	-	-	-	4	42.824	369	2.4958	1	1	1	1	1	1	0.5	0.5	-	-	-	-	-	-	-	-	-	-	-	-	-	-	-	-	-	-	23.3428	-	-	-	-	23.8413	-	-	-	-	23.6886	-
D3ZT20	Fbxo41	-	-	yes	1	93.854	870	20.498	4	4	3	1.0625	1.89583	1.66667	0.39	0.53	20.887	22.688	21.988	0.015	0.34	0.738	-1.801±0.317	-1.101±0.564	0.7±0.469	1.681	0.032873	yes	-	-	yes	-	-	20.9026	20.8713	-	22.8371	23.124	22.6697	22.12	-	-	-	22.5518	21.4242	-
D3ZT36	Adam23	-	-	-	1	91.476	828	98.56	5	5	5	5.3	6.5	5.1	0.51	0.56	26.088	26.454	25.954	0.126	0.25	0.247	-0.367±0.163	0.134±0.162	0.501±0.202	1.40907	0.239871	-	-	-	-	26.1868	26.185	26.0999	26.1772	25.789	26.7525	26.8204	26.3486	26.2852	26.0646	25.7449	26.4965	25.8268	25.9711	25.7289
D3ZT38, D3Z833, D3ZT52, D3ZT43	Pbrm1	-	-	-	4	183.72	1602	1.7551	2	3	3	1	1	1	0.5	0.5	-	23.24	23.428	-	0.228	0.824	-	-	-0.187±0.648	-	-	-	-	-	-	-	-	-	-	-	-	23.4502	-	23.0306	-	-	-	24.0408	22.8142	-
D3ZT47	Fam171a2	-	-	-	1	87.419	822	2.6226	1	1	1	1	1	1	0.5	0.5	-	-	-	-	-	-	-	-	-	-	-	-	-	-	-	-	-	-	-	-	-	22.948	-	-	-	-	-	-	-	-
D3ZT71	Bcl2l13	-	-	-	1	21.691	199	176.22	5	5	5	1.46667	1.55	1.35	0.52	0.53	23.565	23.294	23.199	0.327	0.279	0.488	0.271±0.242	0.366±0.315	0.095±0.302	0.353495	0.72436	-	-	-	-	23.3155	24.1757	23.4045	23.7708	23.1592	23.4451	23.8239	23.0023	23.2392	22.9587	22.5595	24.089	23.1274	23.3253	22.8924
D3ZT79	N4bp1	-	-	-	1	99.539	893	8.1064	4	2	2	1	1.16667	1	0.5	0.54	20.279	-	20.181	0.767	-	0.164	-	0.098±0.601	-	-	-	-	-	-	-	-	19.6979	-	20.8596	-	-	20.5268	-	-	-	-	20.3354	20.0264	-	-
D3ZT82	Rbfa	-	-	-	1	26.718	238	10.178	5	5	5	1.46667	1.66667	1.66667	0.47	0.5	23.051	23.621	23.61	0.251	0.124	0.089	-0.57±0.166	-0.559±0.155	0.011±0.093	2.51205	0.0685918	-	-	-	-	23.3138	-	23.3247	22.6679	22.8983	23.7736	23.3974	23.78	23.5005	23.6542	23.7293	23.4846	23.5719	23.7504	23.5132
D3ZT89, B2RYF3	Ldb1	-	-	-	2	42.779	375	4.4598	3	1	2	1	1	1	0.5	0.5	20.159	-	-	0.155	-	-	-	-	-	-	-	-	-	-	-	-	-	20.0117	20.3058	-	-	-	20.5708	-	-	-	-	-	20.0977	-
D3ZT90	Gcdh	-	-	-	1	49.713	447	25.787	5	5	5	1	1.13333	1.06667	0.48	0.52	23.184	23.348	23.131	0.325	0.303	0.308	-0.164±0.249	0.053±0.251	0.217±0.243	0.17488	0.891052	-	-	-	-	22.8797	23.2853	23.7308	23.3284	22.6977	23.1598	23.9859	23.4144	23.1202	23.0594	22.6651	23.3886	23.5249	23.3065	22.7698
D3ZTA3	Mcm3ap	-	-	-	1	210.05	1908	8.4956	5	5	5	1.15	1.2	1	0.53	0.55	20.09	20.349	20.203	0.373	0.14	0.184	-0.259±0.221	-0.114±0.232	0.145±0.138	0.337896	0.790987	-	-	-	-	20.5568	20.5432	19.5732	20.0639	19.7108	20.3649	20.3419	20.0611	20.5921	20.3824	20.41	20.5184	20.0394	19.9738	20.0751
D3ZTA8	Rbm33	-	-	-	1	136.44	1223	24.648	5	5	5	2.25	2.13333	1.85	0.55	0.54	22.485	22.8	22.568	0.546	0.7	0.59	-0.315±0.443	-0.083±0.433	0.232±0.487	0.116878	0.899523	-	-	-	-	21.9213	21.7107	22.8234	23.1432	22.8247	22.1153	21.8265	23.346	23.4348	23.2759	-	21.6163	22.7512	23.1839	22.7185
D3ZTB0	Mtmr7	-	-	-	1	48.702	419	9.5864	5	5	5	1.26667	1.61667	1.3	0.49	0.55	23.009	22.686	-	0.477	0.168	-	0.322±0.272	-	-	-	-	-	-	-	-	23.4869	22.9571	23.3556	22.2343	-	22.8275	22.5413	22.9238	22.7629	22.3752	-	22.3935	-	-	-
D3ZTB4, B5DF01	Vps11	-	-	-	2	101.17	878	22.346	5	5	5	1.95	2.6	2.36667	0.45	0.52	23.445	23.745	23.72	0.158	0.318	0.226	-0.3±0.223	-0.275±0.176	0.025±0.221	0.461347	0.694705	-	-	-	-	-	23.1524	23.457	23.6546	23.5178	23.056	24.0215	23.8722	24.0043	23.7729	23.2486	23.6918	23.9023	23.7424	24.0162
D3ZTB5	S100a13	-	-	-	1	11.198	98	7.3242	5	5	5	1.75	1.55	2.2	0.44	0.41	24.257	23.814	24.51	0.425	0.669	0.702	0.443±0.402	-0.253±0.412	-0.696±0.476	0.523418	0.49643	-	-	-	-	24.0018	23.5962	24.1859	24.9129	24.5871	23.2126	22.9901	23.9712	24.0488	24.8454	24.0977	23.426	25.1466	25.2835	24.5967
D3ZTF0, M0RAB5	RGD1560470	-	-	-	2	103.52	941	3.9199	1	2	2	1	1.5	1.5	0.4	0.5	-	22.451	-	-	0.256	-	-	-	-	-	-	-	-	-	-	22.5501	-	-	-	-	22.2184	-	22.6838	-	-	-	-	22.8195	-	-
D3ZTF1	Slc4a1ap	-	-	-	1	78.936	712	2.761	5	5	4	1.1	1.05	1.125	0.49	0.48	22.483	21.607	21.71	0.549	0.638	0.146	0.876±0.425	0.773±0.331	-0.104±0.371	1.12193	0.174262	-	-	-	-	21.5129	22.9199	22.3907	22.4368	23.1546	21.9512	21.2955	20.6264	21.6326	22.5281	21.8824	-	21.432	21.7272	21.7995
D3ZTG3	Fam171b	-	-	-	1	91.989	823	9.21	5	5	4	1.21667	1.7	1.625	0.43	0.51	23.286	23.665	24.214	0.415	0.287	0.405	-0.379±0.324	-0.927±0.405	-0.549±0.32	1.01355	0.213326	-	-	-	-	-	23.7591	23.3389	22.761	-	23.6851	24.094	23.6771	23.2046	-	-	24.5971	24.3828	23.6615	-
D3ZTJ7	Kdm2a	-	-	-	1	132.71	1161	29.956	5	5	5	3.2	2.85	2.55	0.56	0.53	23.878	23.617	23.882	0.432	0.707	0.987	0.261±0.415	-0.004±0.5	-0.265±0.562	0.080165	0.938995	-	-	-	-	23.484	23.6673	24.7694	23.5986	23.8705	22.9595	23.2386	24.9347	23.3569	23.595	23.8021	23.5223	25.5109	22.8237	23.7502
D3ZTK0	Ttc9b	-	-	-	1	25.877	239	2.8949	1	1	1	1	1	1	0.5	0.5	-	-	-	-	-	-	-	-	-	-	-	-	-	-	-	22.734	-	-	-	-	-	-	23.3242	-	-	22.7381	-	-	-	-
D3ZTL8	Rapgef6	-	-	-	1	179.83	1606	2.1549	1	1	2	1	1	1	0.5	0.5	-	-	23.101	-	-	0.691	-	-	-	-	-	-	-	-	-	-	-	-	22.9625	-	-	23.1405	-	-	-	-	23.6364	-	22.5651	-
D3ZTM7	Efcab14	-	-	-	1	53.477	484	74.331	5	5	5	7.55	7.7	7.95	0.49	0.49	26.275	26.093	26.303	0.143	0.115	0.129	0.182±0.111	-0.028±0.116	-0.21±0.105	0.786768	0.680961	-	-	-	-	25.9757	26.3718	26.491	26.3015	26.2359	26.076	26.2713	25.852	26.1871	26.0784	26.0983	26.47	26.1487	26.4709	26.3275
D3ZTN1	Tesc	-	-	-	1	24.599	214	30.564	2	3	3	1.54167	2.61111	1.33333	0.54	0.66	22.919	24.193	23.359	0.064	0.364	0.385	-1.274±0.337	-0.44±0.353	0.834±0.375	1.36796	0.0872816	-	-	-	-	22.8553	-	22.9824	-	-	24.6404	-	24.1934	23.7453	-	23.6257	-	23.6343	22.8167	-
D3ZTP3	Tmem59	-	-	-	1	36.241	323	10.823	5	5	4	1.48333	1.31667	1.75	0.46	0.43	23.196	22.544	23.398	0.674	1.193	0.447	0.652±0.743	-0.201±0.457	-0.854±0.633	-	-	-	-	-	-	23.824	22.2649	23.7672	-	22.9282	-	21.7431	23.3449	-	-	-	23.1564	24.1952	23.1484	23.0902
D3ZTQ1, Q3KR71	Sfswap	-	-	-	2	104.15	945	24.341	5	5	5	2.88333	3.35	3.45	0.46	0.49	23.576	24	24.105	0.739	0.267	0.279	-0.425±0.388	-0.53±0.391	-0.105±0.22	0.525532	0.538695	-	-	-	-	22.9249	23.7748	22.6274	24.5969	23.954	23.8158	24.2589	23.5137	24.3556	24.0573	23.7768	24.5223	24.3772	24.1298	23.7204
D3ZTR1	Mrps17	-	-	-	1	13.999	127	14.934	4	5	5	1.3125	1.4	1.4	0.48	0.5	22.876	23.132	23.13	0.144	0.354	0.297	-0.256±0.237	-0.254±0.208	0.002±0.257	0.290294	0.802498	-	-	-	-	22.8654	23.0629	22.6117	22.9627	-	23.6989	23.3185	22.8058	22.5941	23.2403	23.1662	23.6202	22.5807	23.0448	23.2377
D3ZTR5, Q5BJB3, M0R785	Zbed5, Chchd2	-	-	-	3	84.034	757	323.31	5	5	5	3.35	3.15	3.35	0.5	0.48	30.067	29.884	30.025	0.258	0.119	0.207	0.184±0.165	0.043±0.192	-0.141±0.141	0.272146	0.875568	-	-	-	-	29.7753	30.0551	30.3474	30.4503	29.7089	29.7243	30.027	29.7842	30.0869	29.7967	29.9321	29.7965	30.361	30.2624	29.7713
D3ZTV3	Flrt2	-	-	-	1	73.873	660	2.5281	5	3	2	1	1	1.25	0.44	0.44	21.101	-	-	0.203	-	-	-	-	-	-	-	-	-	-	-	-	-	20.9428	21.4088	20.9521	-	-	-	-	21.0589	-	23.5936	-	-	-
D3ZTW9	Exog	-	-	-	1	41.326	368	78.403	5	5	5	6.45	7.4	6.8	0.49	0.52	25.3	25.69	25.431	0.342	0.237	0.225	-0.39±0.234	-0.131±0.231	0.259±0.19	0.630972	0.558071	-	-	-	-	25.6281	25.5437	25.502	25.2403	24.5857	26.0276	25.7809	25.8072	25.6346	25.2018	25.1915	25.7704	25.6228	25.0724	25.4976
D3ZTX0	Tmed7	-	-	-	1	25.479	226	156.97	5	5	5	4.85	4.75	4.9	0.5	0.49	26.788	26.789	26.82	0.302	0.24	0.271	-0.001±0.22	-0.032±0.23	-0.031±0.208	0.00606928	0.996085	-	-	-	-	26.9931	27.2925	26.2895	26.6027	26.7611	26.9113	27.1673	26.3363	26.6594	26.8697	27.178	27.1785	26.4035	26.6244	26.716
D3ZTX1	Trim67	-	-	-	1	82.693	770	16.354	5	5	5	2.3	1.95	2.5	0.48	0.44	23.485	23.5	23.92	0.388	0.34	0.384	-0.016±0.284	-0.436±0.298	-0.42±0.282	0.571713	0.538926	-	-	-	-	22.9942	23.8918	22.9487	23.869	23.7195	23.7436	23.5415	22.7842	23.5606	23.8712	24.1742	24.4267	23.1862	24.0011	23.813
D3ZTX7, D3ZGB0	Usp22, Usp27x	-	-	-	2	59.927	525	7.3827	3	4	4	1.11111	1.125	1.125	0.5	0.5	21.491	21.076	21.112	1.319	0.179	0.039	0.415±0.913	0.379±0.905	-0.036±0.173	-	-	-	-	-	-	22.8071	20.4176	-	21.2475	-	21.2444	20.9076	-	-	-	-	-	21.1506	21.0724	-
D3ZTY0	Cnih4	-	-	-	1	16.091	139	7.2438	4	4	4	1	1	1	0.5	0.5	21.573	21.457	22.155	0.194	0.385	0.53	0.115±0.268	-0.582±0.333	-0.698±0.406	0.784591	0.333567	-	-	-	-	-	21.4939	21.4016	21.9526	21.4417	-	22.1575	21.1473	21.2567	21.267	-	22.8236	22.021	21.6195	-
D3ZTY9	Nvl	↓	↓	-	1	94.446	855	14.163	4	2	2	1	1	1.79167	0.36	0.36	20.91	20.716	21.925	0.081	0.068	0.053	0.194±0.104	-1.015±0.095	-1.209±0.085	2.70101	0.0135704	yes	yes	yes	-	-	-	-	20.989	20.8306	-	20.6488	-	20.7827	-	-	21.9775	-	21.8717	-
D3ZU00	Prox1	-	-	-	1	64.844	583	120.52	4	3	3	1.125	1.16667	1	0.53	0.54	22.151	22.381	-	0.264	0.646	-	-0.23±0.402	-	-	-	-	-	-	-	-	21.824	-	22.4723	22.4115	21.8957	22.8892	-	21.8727	-	-	-	-	-	20.9917	-
D3ZU13	LOC100911431	-	-	-	2	175.7	1598	323.31	0	1	1	0	1	1	0	0.5	-	-	-	-	-	-	-	-	-	-	-	-	-	-	-	-	-	-	-	-	-	-	23.1597	-	-	-	-	-	-	-
D3ZU15, D3ZS48	Lsm14b	-	-	-	3	42.301	385	9.1567	3	5	3	1.91667	1.45	1.58333	0.55	0.48	23.02	23.118	23.807	0.273	0.314	0.182	-0.099±0.288	-0.787±0.289	-0.688±0.314	0.968612	0.244273	-	-	-	-	23.2206	23.2212	-	22.6169	-	22.764	23.6419	-	22.8719	23.1951	23.6359	23.9771	-	-	-
D3ZU21	Pibf1	↑	↑	-	2	89.792	757	6.5932	5	3	4	1.13333	1.27778	1	0.53	0.56	24.318	25.231	23.194	0.852	0.091	0.382	-0.913±0.53	1.125±0.502	2.038±0.283	2.11545	0.017172	yes	yes	yes	-	25.5591	-	24.3552	23.7701	23.5892	-	25.3378	-	25.0927	25.2638	22.7257	-	23.8376	23.1575	23.0538
D3ZU29, D4A4P8	Ttyh2	-	-	-	2	52.196	470	31.087	5	4	5	1.5	1.125	1.41667	0.51	0.44	22.728	22.551	23.1	0.155	0.144	0.148	0.177±0.155	-0.371±0.144	-0.549±0.151	1.75005	0.153779	-	-	-	-	-	22.771	22.8068	22.9072	22.4287	-	-	22.7118	22.6058	22.3356	-	23.1977	23.1767	23.2224	22.8023
D3ZU42	Crebzf	-	-	-	1	38.345	359	3.976	5	4	4	1.16667	1.125	1.4375	0.45	0.44	22.622	-	23.093	0.724	-	0.634	-	-0.47±0.505	-	-	-	-	-	-	-	22.7801	21.3402	22.5917	23.4581	22.9412	-	-	-	-	23.1101	-	22.0406	23.5542	23.3163	23.4587
D3ZU52, F1LTW0	Cops7b	-	-	-	2	35.94	322	14.955	2	2	2	1.75	1.125	1	0.64	0.53	-	22.065	-	-	0.109	-	-	-	-	-	-	-	-	-	-	20.4083	-	-	-	-	21.96	22.1704	-	-	-	20.8289	-	-	-	-
D3ZU55	Foxk1	-	-	-	1	75.074	719	3.7003	1	4	2	1	1	1	0.5	0.5	-	21.569	-	-	0.895	-	-	-	-	-	-	-	-	-	-	-	-	-	-	22.7399	-	-	-	20.9171	22.2208	-	-	-	-	23.2141
D3ZU57	No66	-	-	-	1	67.454	597	43.331	5	5	5	6.05	5.8	6.25	0.49	0.48	25.901	25.556	25.796	0.071	0.196	0.512	0.345±0.124	0.106±0.27	-0.239±0.291	0.432333	0.688685	-	-	-	-	25.8863	26.0701	25.8903	25.8214	25.8386	25.2849	25.9458	25.4351	25.6758	25.4405	24.8947	26.5469	25.7033	25.8475	25.9859
D3ZU64	Vps37b	-	-	-	1	31.111	285	323.31	5	5	5	6.4	6.6	6.55	0.49	0.5	25.442	25.579	25.507	0.333	0.093	0.201	-0.137±0.194	-0.065±0.22	0.072±0.131	0.116567	0.946918	-	-	-	-	24.7606	25.7596	25.342	25.7317	25.6136	25.4857	25.7123	25.4213	25.6995	25.5757	25.2869	25.901	25.244	25.5253	25.5768
D3ZU74, Q6AZ35, G3V9V3, Q62871-3, Q62871-2, Q62871	Dync1i2	-	-	-	6	68.362	612	59.584	5	5	5	2.6	2.15	2.55	0.5	0.46	23.569	23.115	23.491	0.228	0.442	0.239	0.455±0.271	0.078±0.191	-0.377±0.273	0.723747	0.460128	-	-	-	-	23.5392	23.2574	23.3596	23.6767	24.0135	22.9467	22.3697	23.0223	23.5222	23.7118	23.5289	23.076	23.3392	23.9045	23.6069
D3ZU83	Ergic3	-	-	-	1	43.223	383	36.46	5	5	5	3.3	3.25	3.48333	0.49	0.48	25.232	25.148	25.211	0.27	0.169	0.287	0.084±0.184	0.021±0.224	-0.063±0.191	0.0410111	0.985212	-	-	-	-	24.9247	25.0404	25.4754	25.7147	25.0069	24.7863	25.1471	25.2132	25.4061	25.1889	24.9184	25.1927	25.4721	25.6693	24.8042
D3ZU85	Frmd4a	-	-	-	1	87.324	793	31.029	1	1	2	1	1	1	0.5	0.5	-	-	22.062	-	-	0.222	-	-	-	-	-	-	-	-	-	-	21.5469	-	-	-	-	-	-	-	-	22.2663	21.8573	-	-	-
D3ZU87, B2GV65	Higd2al1, Higd2a	-	-	-	2	11.458	106	82.157	5	5	5	1.05	1.15	1.15	0.48	0.5	23.754	23.922	23.723	0.275	0.154	0.328	-0.168±0.182	0.032±0.241	0.199±0.205	0.215782	0.878664	-	-	-	-	23.9632	24.1516	23.7087	23.7281	23.2186	23.986	24.1569	23.898	23.9758	23.5932	23.2324	24.2722	23.4161	23.8067	23.8851
D3ZU88	RGD1309104	-	-	-	1	13.888	121	18.105	1	2	2	1.33333	1.25	1	0.57	0.56	-	-	20.913	-	-	0.049	-	-	-	-	-	-	-	-	-	-	-	21.9313	-	-	-	-	22.8412	-	-	-	-	20.9616	20.8641	-
D3ZUB0	Rcn1	-	-	-	1	38.09	325	176.58	3	3	3	10.5	10.8333	10.8333	0.49	0.5	29.143	29.206	29.38	0.504	0.456	0.242	-0.063±0.462	-0.238±0.385	-0.175±0.361	0.0780347	0.94504	-	-	-	-	28.5	-	29.2709	29.6565	-	28.7038	-	29.1322	29.7809	-	29.1514	-	29.2537	29.7361	-
D3ZUC9	Oxsr1	-	-	-	1	58.204	527	22.978	5	5	5	2.8	2.75	3.1	0.47	0.47	23.604	23.55	23.654	0.284	0.089	0.306	0.053±0.171	-0.05±0.236	-0.103±0.181	0.0584277	0.974184	-	-	-	-	23.101	23.9264	23.4734	23.5358	23.9808	23.6784	23.6506	23.3809	23.5665	23.4749	23.8305	23.9522	23.1962	23.2808	24.0079
D3ZUD3	Wipf2	-	-	-	1	46.283	440	26.745	5	5	5	4.4	5.4	4.7	0.48	0.53	25.392	25.856	25.599	0.131	0.105	0.076	-0.464±0.102	-0.207±0.092	0.257±0.08	2.97134	0.105072	-	-	-	-	25.4222	25.1698	25.5178	25.5947	25.2541	25.8629	25.6792	25.9046	25.7704	26.061	25.5167	25.5364	25.5129	25.725	25.7021
D3ZUD5	Ofd1	-	-	-	1	118.35	1025	1.7742	2	2	3	1	1.16667	1.19444	0.46	0.49	27.092	27.166	27.051	0.045	0.062	0.269	-0.074±0.076	0.04±0.259	0.115±0.261	0.053596	0.974545	-	-	-	-	-	-	-	27.0471	27.1364	-	-	-	27.1042	27.2279	-	-	27.4425	26.9168	26.7949
D3ZUD8, D3ZCR2	Tm9sf3	-	-	-	2	67.544	587	116.36	5	5	5	6.8	7.05	7.9	0.46	0.47	27.39	27.391	27.76	0.216	0.238	0.222	0±0.187	-0.369±0.181	-0.369±0.189	0.95047	0.413361	-	-	-	-	27.2361	27.7543	27.0222	27.5523	27.3866	27.3803	27.6087	26.8644	27.5034	27.5965	27.7024	28.1989	27.3931	27.7938	27.7099
D3ZUE3	Ubxn8	-	-	-	1	31.205	276	35.928	1	1	2	1	1	1	0.5	0.5	-	-	20.792	-	-	0.092	-	-	-	-	-	-	-	-	-	-	-	-	20.6816	-	-	-	20.2501	-	-	-	20.7025	20.8813	-	-
D3ZUE5, B2RYG1	LOC365238, Fam32a	-	-	-	2	13.629	116	7.1457	5	5	5	1.55	1.45	1.45	0.52	0.5	24.508	24.255	24.504	0.429	0.725	0.915	0.253±0.458	0.004±0.526	-0.249±0.547	0.0701925	0.944325	-	-	-	-	23.7587	-	24.6838	24.6606	24.9306	22.9015	24.4228	24.4158	24.9445	24.5921	23.1056	24.6322	24.5505	25.7444	24.4891
D3ZUF9	Pitrm1	-	-	-	1	108.54	954	7.7037	4	4	4	1.5	1.625	1.8125	0.45	0.47	21.708	22.169	22.155	0.18	0.661	0.404	-0.461±0.385	-0.447±0.272	0.014±0.44	0.388366	0.642642	-	-	-	-	21.7762	21.9769	21.4022	21.6777	-	22.7586	22.6661	21.1655	22.0858	-	22.0354	22.85	22.0357	21.6991	-
D3ZUJ8	Tmtc3	-	-	-	1	104.06	920	67.28	5	5	5	5.35	5.15	5.8	0.48	0.47	25.322	25.325	25.661	0.158	0.18	0.149	-0.003±0.143	-0.339±0.131	-0.336±0.139	1.33206	0.340495	-	-	-	-	25.046	25.4787	25.2329	25.5827	25.2703	25.1212	25.7079	25.1594	25.3945	25.2413	25.3545	25.8522	25.8051	25.5759	25.7161
D3ZUJ9	Snx8	-	-	-	1	52.657	463	104.56	5	5	5	6.65	6.65	6.85	0.49	0.49	25.78	25.869	25.915	0.498	0.332	0.207	-0.089±0.32	-0.135±0.288	-0.046±0.221	0.0522087	0.971185	-	-	-	-	24.9825	26.4978	25.4366	26.0351	25.9459	25.7273	26.1895	25.2044	26.0739	26.1494	25.8126	26.1811	25.5024	25.9627	26.116
D3ZUL1	Ccdc124	-	-	-	1	25.317	217	25.21	5	5	5	4.45	3.2	3.6	0.55	0.47	25.571	25.223	25.428	0.427	0.307	0.296	0.348±0.287	0.144±0.284	-0.204±0.24	0.337595	0.745668	-	-	-	-	25.1896	25.0333	25.4173	26.0116	26.2044	25.0366	24.8716	24.9528	25.4891	25.7666	25.3505	25.0895	25.0913	25.9497	25.6571
D3ZUL8	Zcchc8	-	-	-	1	51.814	476	6.3562	4	4	4	1.1875	1.8125	1.625	0.42	0.53	22.861	22.928	23.001	0.384	0.596	0.361	-0.067±0.411	-0.14±0.323	-0.073±0.404	0.0292417	0.983862	-	-	-	-	-	22.566	22.3667	23.1628	23.3476	-	22.887	22.0306	23.6409	23.1523	-	22.7022	22.5412	23.4218	23.3395
D3ZUM2	Sarm1	-	-	-	1	79.688	724	41.497	5	5	5	3.5	3.95	3.85	0.48	0.51	23.286	23.717	23.699	0.199	0.261	0.3	-0.431±0.19	-0.413±0.206	0.018±0.226	0.984124	0.358178	-	-	-	-	23.3763	23.3988	23.5685	23.208	22.8774	23.9529	23.8865	23.9796	23.5711	23.1935	23.3429	24.0216	24.1864	23.4916	23.4515
D3ZUM4	Glb1	-	-	-	1	73.227	647	2.135	4	2	3	1	1	1	0.5	0.5	21.897	21.907	-	0.174	0.202	-	-0.01±0.222	-	-	-	-	-	-	-	-	-	21.6308	-	22.0504	22.0108	-	21.7196	-	22.0942	-	-	-	-	21.3063	-
D3ZUM5, D3ZUK4	Trim33	-	-	-	2	99.544	894	24.447	5	5	5	3.85	3.6	3.25	0.54	0.53	24.529	24.441	24.349	0.407	0.271	0.212	0.088±0.269	0.18±0.253	0.092±0.198	0.117517	0.936826	-	-	-	-	24.0932	24.6697	23.9589	24.7879	25.136	24.7184	24.053	24.1241	24.4834	24.8277	24.6847	24.45	23.9739	24.172	24.4647
D3ZUN5	Pofut2	-	-	-	1	49.543	429	28.585	5	5	5	2.05	2.75	2.45	0.46	0.53	23.386	23.965	23.639	0.307	0.285	0.31	-0.578±0.237	-0.253±0.246	0.326±0.238	1.03191	0.295828	-	-	-	-	23.3883	23.9967	22.9426	23.2179	23.3861	24.238	24.4145	23.6594	23.5731	23.9381	23.5888	24.2893	23.622	23.4255	23.2696
D3ZUP5	Brk1	-	-	-	1	8.7608	75	7.2658	3	3	3	2.33333	1.91667	1.91667	0.55	0.5	25.635	25.281	25.405	0.334	0.105	0.198	0.354±0.254	0.231±0.283	-0.124±0.172	0.411682	0.693229	-	-	-	-	-	25.2336	25.6088	26.0634	-	-	25.3204	25.1217	25.4007	-	-	25.4149	25.1392	25.6597	-
D3ZUP8	Lmbrd2	-	-	-	1	81.081	694	106.7	5	5	5	1.4	1.85	1.7	0.45	0.52	23.899	24.04	24.107	0.455	0.246	0.228	-0.141±0.308	-0.208±0.276	-0.067±0.205	0.141876	0.907745	-	-	-	-	24.7888	23.8344	23.5251	23.9301	23.4165	-	24.163	23.8858	24.4176	23.6916	24.5597	24.0735	24.0474	24.1233	23.7294
D3ZUQ0	Rilpl1	-	-	-	1	47.33	406	88.135	5	5	5	1.8	1.75	2.05	0.47	0.46	22.286	22.14	22.387	0.305	0.266	0.158	0.146±0.23	-0.101±0.196	-0.246±0.179	0.305925	0.817755	-	-	-	-	22.0088	22.296	21.8286	22.5059	22.7911	21.8682	22.2302	21.7094	22.3846	22.5097	22.4234	22.6296	22.1212	22.2252	22.535
D3ZUQ2, M0R7Q4	Naa10, LOC100363110	-	-	-	2	26.611	235	3.1178	2	2	1	1	1	1	0.5	0.5	-	21.753	-	-	0.239	-	-	-	-	-	-	-	-	-	-	-	-	-	21.686	-	-	-	-	21.9714	21.5336	-	-	-	-	-
D3ZUQ7	Pank3	-	-	-	3	41.09	370	13.854	5	3	4	1.65	1.83333	1.6875	0.49	0.52	23.243	23.415	22.781	0.348	0.305	0.614	-0.172±0.315	0.462±0.407	0.634±0.448	0.511849	0.514643	-	-	-	-	-	23.21	23.0048	22.8976	23.86	-	23.5633	-	22.979	23.7017	-	23.3535	21.8527	22.661	23.2555
D3ZUR9, P97629	Lnpep	-	-	-	4	117.03	1024	47.452	5	5	5	2.6	3.4	3.35	0.44	0.5	23.691	24.233	24.144	0.188	0.254	0.291	-0.542±0.183	-0.453±0.199	0.089±0.22	1.37448	0.216864	-	-	-	-	24.0141	23.8999	23.4637	23.548	23.5295	24.5936	24.5359	24.2036	23.9421	23.8884	24.3845	24.4836	24.3639	23.7224	23.7652
D3ZUT1	Spock3	-	-	-	1	49.308	438	57.113	5	5	5	3.21667	1.95	2.35	0.58	0.45	24.68	24.162	24.156	0.361	0.382	0.508	0.517±0.288	0.524±0.331	0.007±0.337	0.673146	0.434242	-	-	-	-	25.1092	24.1269	25.1193	24.6919	24.3501	24.1754	24.3279	24.845	23.6802	23.7832	23.8601	24.6503	24.7422	24.2194	23.3055
D3ZUT4	Kdm5b	-	-	-	1	175.52	1546	4.368	2	4	3	1	1	1.08333	0.48	0.48	21.842	-	-	0.08	-	-	-	-	-	-	-	-	-	-	-	21.7629	-	21.9208	-	-	-	19.453	-	-	-	-	-	-	-	24.8276
D3ZUT8, Q9Z2L9-2, Q9Z2L9-3, D3Z831, Q9Z2L9-5, Q9Z2L9-6	Ndrg4	-	-	-	6	44.308	404	323.31	4	5	5	1.25	1.4	1.05	0.54	0.57	22.904	23.499	23.083	1.01	0.839	0.889	-0.595±0.628	-0.179±0.642	0.416±0.568	-	-	-	-	-	-	23.5305	23.1932	23.4817	-	21.4093	24.6165	23.8611	23.7889	22.4401	22.7887	23.8469	23.9543	23.4017	22.0388	22.1715
D3ZUT9, D3ZAI3	Ints3	-	-	-	2	117.89	1041	49.462	5	5	5	1.7	1.96667	1.7	0.5	0.54	21.66	21.804	21.863	0.219	0.297	0.223	-0.144±0.228	-0.203±0.193	-0.059±0.212	0.190398	0.890703	-	-	-	-	-	21.9082	21.3954	21.4297	21.9052	21.6877	22.4625	21.5835	21.5524	21.7336	22.0386	22.0714	21.8359	21.3702	21.9985
D3ZUU2	Gzf1	-	-	-	1	79.886	707	2.5824	2	1	2	1	1	1	0.5	0.5	21.721	-	-	0.056	-	-	-	-	-	-	-	-	-	-	-	-	-	21.7763	-	21.6659	-	-	-	20.8662	-	-	-	21.4733	-	-
D3ZUV1	Nipa2	-	-	-	1	39.113	359	4.137	1	1	1	1	1	1	0.5	0.5	-	-	-	-	-	-	-	-	-	-	-	-	-	-	-	-	-	-	-	-	-	-	-	-	-	-	-	-	-	-
D3ZUV2	Mib1	-	-	-	1	110.1	1006	44.032	5	5	5	5.35	5.9	6.05	0.47	0.49	25.542	25.552	25.51	0.563	0.626	0.656	-0.01±0.426	0.032±0.435	0.041±0.452	0.00212314	0.995978	-	-	-	-	25.7868	24.3938	25.7822	25.9299	25.8169	25.0052	24.5959	26.0618	26.0785	26.0179	25.1549	24.4472	26.1613	26.1622	25.6264
D3ZUV3	Eif2a	-	-	-	1	60.214	541	34.108	5	5	5	3.85	2.8	3.65	0.51	0.43	24.647	24.077	24.597	0.488	0.656	0.283	0.57±0.415	0.05±0.303	-0.519±0.363	0.585092	0.472915	-	-	-	-	24.2604	24.2127	24.4638	24.6791	25.6183	22.9802	24.0181	23.9052	24.6989	24.7824	24.3834	24.1086	24.6576	24.8031	25.0297
D3ZUV9	Cnot3	-	-	-	1	81.88	751	7.4893	2	3	2	1	1.11111	1	0.5	0.53	23.051	22.939	-	0.394	0.059	-	0.112±0.344	-	-	-	-	-	-	-	-	22.712	23.3891	-	-	-	22.9967	-	22.8806	-	-	23.0297	-	-	-	-
D3ZUW8	Brd1	↓	-	yes	1	119.77	1058	8.0405	5	5	5	1.38333	1.85	1.88333	0.42	0.5	21.891	22.888	22.901	0.19	0.177	0.156	-0.997±0.154	-1.01±0.157	-0.013±0.151	4.41211	0.0025098	yes	yes	-	yes	22.2635	21.6273	21.9361	21.6908	21.9355	22.7937	23.0177	23.0613	23.0523	22.5146	-	23.1	22.92	22.6086	22.9745
D3ZUX7	Acsf3	-	-	-	1	65.265	583	8.8236	1	3	3	1	1	1.16667	0.46	0.46	-	-	19.791	-	-	0.146	-	-	-	-	-	-	-	-	-	-	-	-	19.6751	-	-	19.5443	-	-	-	-	19.9014	19.9067	19.5633	-
D3ZUY0	Rdh14	-	-	-	1	36.195	334	24.663	5	5	5	2.78333	3.45	2.85	0.49	0.55	24.275	24.542	24.027	0.214	0.166	0.407	-0.267±0.159	0.248±0.253	0.514±0.241	0.963214	0.348418	-	-	-	-	24.3796	24.5155	24.1876	24.4645	23.8275	24.7864	24.5353	24.7245	24.4141	24.2477	23.2494	24.1839	24.5778	23.9313	24.1947
D3ZUY8	Ap2a1	-	-	-	1	107.67	977	130.73	2	2	2	18.125	16.75	16.75	0.52	0.5	27.8	28.026	27.697	0.007	0.106	0.225	-0.227±0.103	0.103±0.207	0.329±0.231	0.471237	0.662337	-	-	-	-	-	-	27.8063	27.7928	-	-	-	28.1284	27.9237	-	-	-	27.9041	27.4898	-
D3ZUZ4	Fam20b	-	-	-	1	46.568	409	169.27	5	5	5	7.15	7.4	7.2	0.5	0.51	26.888	27.109	26.954	0.108	0.102	0.149	-0.221±0.091	-0.066±0.111	0.155±0.109	0.868705	0.664018	-	-	-	-	26.9573	26.9625	26.9606	26.9355	26.6246	27.0975	27.2114	27.1847	27.1825	26.8704	26.7305	27.2748	26.9614	26.8746	26.9305
D3ZV15	Cbl	-	-	-	3	100.69	914	12.339	5	5	5	3.35	4.2	3.35	0.5	0.56	23.368	23.871	23.344	0.642	0.269	0.302	-0.503±0.355	0.024±0.362	0.527±0.229	0.65548	0.443433	-	-	-	-	22.9967	23.9922	22.3347	23.487	24.0301	23.5818	24.0415	23.4251	24.1528	24.1543	23.2155	23.8351	22.8216	23.2874	23.5586
D3ZV33	Pogz	↑	-	yes	1	149.85	1357	45.563	5	5	5	3.8	4.18333	3.55	0.52	0.54	25.476	24.661	24.425	0.22	0.413	0.324	0.815±0.257	1.05±0.222	0.236±0.287	2.4231	0.02476	yes	yes	-	yes	25.2496	25.7033	25.5688	25.7554	25.1018	24.2685	25.2324	25.0633	24.6721	24.0684	24.1495	24.4807	24.9627	24.6124	23.9213
D3ZV54	Pwp2	-	-	-	1	102.98	920	8.7844	5	4	5	1.15	1.33333	1.25	0.48	0.52	21.975	22.185	22.432	0.308	0.158	0.172	-0.209±0.217	-0.457±0.25	-0.247±0.167	0.754582	0.461086	-	-	-	-	21.4874	22.4879	21.7325	22.1729	21.9964	-	22.4145	21.99	22.3127	22.0219	-	22.6948	-	22.2732	22.3282
D3ZV63, D3ZV64, D3ZN01	RGD1307830	-	-	-	3	50.063	447	3.4421	3	2	2	1	1	1	0.5	0.5	-	-	22.978	-	-	0.077	-	-	-	-	-	-	-	-	-	-	-	23.3138	-	-	-	-	23.7326	-	-	-	-	23.0538	22.9024	-
D3ZV74	Nudt7	-	-	-	1	26.706	236	1.4684	2	0	0	1	0	0	1	NaN	-	-	-	-	-	-	-	-	-	-	-	-	-	-	-	-	-	-	-	19.5971	-	-	-	-	-	-	-	-	-	-
D3ZV75	Mfsd1	-	-	-	1	51.2	464	5.1057	5	5	5	1.45	1.26667	1.35	0.52	0.48	25.144	25.184	25.209	0.253	0.113	0.123	-0.039±0.161	-0.065±0.164	-0.026±0.102	0.0437713	0.98649	-	-	-	-	24.7868	25.5335	25.0673	24.9065	25.428	25.2448	25.3871	25.0687	24.9946	25.2231	25.4427	25.2728	25.2351	25.0762	25.0198
D3ZV81	Heatr3	-	-	-	1	74.788	682	14.598	5	5	5	3.6	3.1	2.85	0.56	0.52	23.988	23.524	23.327	0.763	0.755	0.475	0.464±0.515	0.661±0.444	0.197±0.441	0.420936	0.576957	-	-	-	-	22.6882	24.3532	23.7065	24.4624	24.7281	22.704	23.77	22.6246	24.1828	24.3363	22.6113	23.8699	22.8423	23.6861	23.6239
D3ZV88	Zfp444	-	-	-	1	36.134	333	10.483	5	4	5	1.25	1.3125	1.41667	0.47	0.48	22.182	22.295	22.447	0.29	0.637	0.417	-0.113±0.363	-0.265±0.279	-0.152±0.403	0.133864	0.897768	-	-	-	-	21.5743	22.1225	22.317	22.5032	22.3925	-	21.6091	21.819	23.1444	22.6065	21.7958	23.2064	22.4267	22.3393	22.4668
D3ZVA5	Fbll1	-	-	-	2	33.853	324	18.099	5	5	5	2.4	2.51667	2.25	0.52	0.53	25.135	25.038	25.135	0.294	0.424	0.286	0.097±0.282	0.001±0.232	-0.096±0.28	0.0380823	0.982182	-	-	-	-	25.3947	25.1438	25.4968	25.1003	24.5406	24.8501	25.4083	25.5466	25.1237	24.2618	25.0839	25.6337	25.3527	24.7496	24.8527
D3ZVD1	Phc1	-	-	-	1	109.96	1042	3.7065	1	2	3	1	1	1	0.5	0.5	-	-	-	-	-	-	-	-	-	-	-	-	-	-	-	-	-	-	21.5339	-	-	-	-	-	-	-	-	-	25.0475	-
D3ZVD8	Hdac6	-	-	-	1	125.88	1155	17.251	5	5	5	2.05	1.95	1.7	0.55	0.53	23.354	23.177	23.157	0.204	0.395	0.305	0.177±0.246	0.197±0.209	0.02±0.275	0.165686	0.894898	-	-	-	-	23.0534	23.4348	23.5319	23.0944	23.6554	22.4049	23.1785	23.6853	23.1803	23.4349	22.6584	23.5131	23.5607	22.9373	23.1136
D3ZVG3, P70581-4, P70581-2, P70581, P70581-3	Nupl1	-	-	-	5	51.317	507	19.44	5	5	5	2.26667	1.41667	1.31667	0.63	0.52	23.558	23.297	23.38	0.302	0.183	0.211	0.262±0.22	0.179±0.228	-0.083±0.184	0.33258	0.783838	-	-	-	-	23.6681	24.0231	23.7537	23.2644	23.0828	-	23.5329	23.4491	22.9982	23.2073	23.4523	23.6988	23.0337	23.334	-
D3ZVH5	Mdm2	-	-	-	1	51.05	458	5.6876	0	0	1	0	0	1	0	0	-	-	-	-	-	-	-	-	-	-	-	-	-	-	-	-	-	-	-	-	-	-	-	-	-	-	-	-	-	-
D3ZVH6	Vps41	-	-	-	1	72.712	623	14.289	5	5	5	1.6	1.75	1.51667	0.51	0.54	21.526	22.312	22.149	0.184	0.373	0.262	-0.786±0.255	-0.623±0.201	0.162±0.254	1.67141	0.10587	-	-	-	-	21.2605	-	21.4544	21.8471	21.5405	22.1155	23.1275	22.1272	22.0638	22.1235	21.7584	22.6678	22.2333	22.0528	22.0333
D3ZVI9	LOC100911365	-	-	-	1	23.263	220	8.8767	5	5	5	1.31667	1.41667	1.28333	0.51	0.52	21.799	21.775	21.652	0.214	0.283	0.263	0.025±0.204	0.148±0.196	0.123±0.22	0.123996	0.940634	-	-	-	-	21.381	21.894	21.7101	21.8691	22.1418	21.2198	22.1571	21.6444	21.9005	21.9512	21.269	21.8992	21.7488	21.3275	22.013
D3ZVJ9	Wdr20	-	-	-	2	63.836	581	76.394	5	5	5	2.6	3.15	2.8	0.48	0.53	23.709	23.97	23.898	0.242	0.168	0.314	-0.261±0.172	-0.189±0.225	0.072±0.203	0.364791	0.772381	-	-	-	-	23.218	23.6451	24.0203	23.9259	23.7334	23.7949	24.3053	24.089	23.8827	23.7782	23.3455	24.039	23.7407	23.9465	24.4177
D3ZVL1, D3ZHI1	Ctage5	-	-	-	2	87.423	774	235.22	5	5	5	10	10.1	10.75	0.48	0.48	26.254	26.196	26.235	0.208	0.187	0.243	0.057±0.165	0.018±0.186	-0.039±0.179	0.0236203	0.988938	-	-	-	-	25.8792	26.2121	26.1396	26.4871	26.5497	25.8918	26.0318	26.1976	26.341	26.5196	25.7492	26.116	26.3709	26.5541	26.3853
D3ZVL5, B5DF53	Fbxo33	-	-	-	2	53.112	467	1.9805	1	2	1	1	1	1	0.5	0.5	-	-	-	-	-	-	-	-	-	-	-	-	-	-	-	-	-	-	-	20.3916	-	20.303	-	-	-	-	-	-	-	19.738
D3ZVM5	Hspa12b	-	-	-	1	40.394	361	1.9544	5	5	5	1	1	1	0.5	0.5	23.411	23.838	23.653	0.26	0.379	0.431	-0.426±0.255	-0.241±0.275	0.185±0.31	0.459364	0.635663	-	-	-	-	23.4846	23.9054	23.3743	23.3098	22.9827	24.221	24.4282	23.6799	23.4847	23.375	23.8813	24.2696	23.867	23.0082	23.2366
D3ZVQ0	Usp5	-	-	-	1	95.778	858	323.31	5	5	5	19.65	20.35	19.85	0.5	0.51	28.273	28.401	28.346	0.113	0.059	0.122	-0.128±0.079	-0.073±0.102	0.055±0.083	0.425762	0.886574	-	-	-	-	28.1667	28.4029	28.12	28.2017	28.4715	28.4314	28.4246	28.2997	28.3387	28.511	28.3179	28.5053	28.3245	28.0935	28.4872
D3ZVQ3, B0BN11	Porcn	-	-	-	2	52.477	461	7.1284	4	5	4	1.4375	1.55	1.9375	0.43	0.44	23.238	23.626	23.762	0.244	0.307	0.342	-0.388±0.24	-0.525±0.264	-0.136±0.27	0.758501	0.421172	-	-	-	-	-	23.1799	23.6517	23.2325	22.8861	23.6428	23.7457	24.1845	23.1637	23.3917	-	24.0369	24.2098	23.4365	23.3653
D3ZVS2	L2hgdh	-	-	-	1	50.732	463	3.2025	1	1	2	1	1	1	0.5	0.5	-	-	-	-	-	-	-	-	-	-	-	-	-	-	-	-	-	-	19.4276	-	-	20.2278	-	-	-	-	20.2391	-	-	-
D3ZVU6	Avl9	-	-	-	1	72.007	649	17.211	5	5	4	1.15	1.06667	1.25	0.48	0.46	21.795	21.746	21.391	1.004	0.33	0.07	0.049±0.487	0.404±0.595	0.355±0.249	-	-	-	-	-	-	-	23.192	21.5287	20.8079	21.6498	22.3154	21.6293	21.7552	21.1741	21.8533	-	21.4744	-	21.4146	21.2825
D3ZVU9	Nat8l	-	-	-	1	32.719	299	6.3234	2	3	3	1.125	1.66667	1.33333	0.46	0.56	22.41	22.853	21.931	0.046	0.198	0.013	-0.443±0.19	0.479±0.048	0.921±0.185	1.65534	0.073389	-	-	-	-	22.3643	22.4558	-	-	-	-	23.0371	22.668	-	-	-	21.9443	21.9179	-	-
D3ZW08	Adsl	-	-	-	1	54.852	484	11.92	5	5	5	1.51667	1.65	1.95	0.44	0.46	22.595	22.604	22.83	0.519	0.549	0.226	-0.009±0.391	-0.235±0.332	-0.226±0.345	0.107279	0.923012	-	-	-	-	23.5367	22.2289	22.8462	22.0572	22.3052	23.0191	22.5998	23.4197	21.959	22.0217	-	22.802	23.2231	22.5113	22.783
D3ZW09	Sorcs2	-	-	-	1	110.99	987	323.31	5	5	5	19.4	20.75	21.05	0.48	0.5	28.676	29.044	28.908	0.096	0.17	0.124	-0.368±0.117	-0.232±0.096	0.136±0.126	1.65701	0.299834	-	-	-	-	28.7509	28.6031	28.8595	28.6467	28.5181	29.1436	28.9714	29.3805	28.9334	28.789	28.9188	28.8089	29.1933	28.7721	28.8471
D3ZW15	Sec24b	-	-	-	1	134.71	1242	88.564	5	5	5	4.85	5.15	5.4	0.47	0.49	23.795	24.066	24.174	0.322	0.202	0.211	-0.272±0.216	-0.379±0.219	-0.107±0.171	0.700326	0.537501	-	-	-	-	23.3738	24.155	23.3374	24.06	24.0476	24.1087	24.1754	23.603	24.1776	24.2668	24.1445	24.4714	23.9584	23.8567	24.4379
D3ZW40	Mtmr4	-	-	-	1	132.94	1191	2.4271	4	5	5	1.25	1.05	1.1	0.53	0.49	21.746	21.344	21.445	0.287	0.288	0.226	0.402±0.245	0.301±0.234	-0.101±0.226	0.595202	0.559733	-	-	-	-	-	21.6709	21.2702	22.1098	21.9314	21.6674	21.4057	20.7292	21.5583	21.3573	21.4941	21.6631	21.0157	21.6062	-
D3ZW44	-	↑	↑	-	1	9.5959	88	2.8238	4	5	5	1.52083	1.65	1.3	0.54	0.56	23.176	23.597	22.618	0.296	0.33	0.259	-0.421±0.266	0.559±0.236	0.98±0.237	2.25087	0.0331654	yes	yes	yes	-	23.3938	-	23.585	22.9362	22.7903	24.0701	23.4113	23.9648	23.4577	23.0822	22.3451	22.9359	22.7705	22.8522	22.1843
D3ZW51	Gm15294	-	-	-	1	34.126	312	2.2919	1	0	1	1	0	1	0.5	0	-	-	-	-	-	-	-	-	-	-	-	-	-	-	-	-	-	20.861	-	-	-	-	-	-	-	-	-	-	-	-
D3ZW55	Itpa	-	-	-	1	21.927	198	105.31	2	2	2	4.125	4.125	4.375	0.49	0.49	25.949	26.01	26.036	0.095	0.253	0.036	-0.061±0.248	-0.087±0.099	-0.027±0.233	0.0401039	0.985471	-	-	-	-	-	-	-	25.8565	26.0417	-	-	-	25.7795	26.24	-	-	-	26.0005	26.072
D3ZW58, M0R605, D3Z812	Casc4	-	-	-	3	48.851	430	136.47	5	5	5	7.3	7.75	7.8	0.48	0.5	27.041	27.083	27.235	0.247	0.2	0.227	-0.042±0.185	-0.193±0.194	-0.151±0.177	0.248945	0.876893	-	-	-	-	27.4594	27.2577	26.9994	26.807	26.6829	27.4359	27.2649	27.0163	26.9053	26.7936	27.428	27.4146	27.4016	27.1922	26.7366
D3ZW84, Q5XPT5, F1LRQ0, P63079	Gabrb3	-	-	-	4	51.731	450	59.746	5	5	5	1.7	1.9	1.56667	0.52	0.55	23.67	24.137	23.58	0.162	0.413	0.422	-0.467±0.243	0.09±0.247	0.558±0.319	0.88387	0.338124	-	-	-	-	23.5548	23.9281	23.8816	23.4912	23.4936	24.3445	24.1321	24.8507	23.7923	23.5663	23.3835	23.7743	24.3334	23.4334	22.9737
D3ZW88	Frmpd1	-	-	-	1	168.01	1538	5.864	3	4	5	1.11111	1.22917	1.3	0.46	0.49	20.562	20.529	20.855	0.845	0.067	0.133	0.033±0.389	-0.293±0.357	-0.325±0.1	0.441112	0.64875	-	-	-	-	-	21.1869	-	-	19.9369	20.4321	20.6575	-	20.5136	20.5134	20.9088	21.0136	20.8527	20.5489	20.9489
D3ZWA1	Fam63b	-	-	-	1	65.696	599	18.49	4	4	4	1.625	1.5	1.33333	0.55	0.53	23.248	23.528	22.875	0.201	0.06	0.244	-0.28±0.201	0.373±0.226	0.653±0.239	1.13521	0.228483	-	-	-	-	22.9437	23.4128	-	-	23.3871	23.4683	23.5871	-	-	-	22.709	22.8107	-	23.3358	22.6442
D3ZWA5	Kifap3	-	↑	yes	1	84.402	728	62.026	5	5	5	2.5	2.95	3	0.45	0.5	23.345	24.104	23.556	0.061	0.241	0.271	-0.759±0.144	-0.211±0.159	0.547±0.208	2.59975	0.0392862	yes	-	yes	yes	23.4203	23.2602	23.4183	23.2475	23.3793	24.4458	23.7008	24.3914	23.9816	23.999	23.3828	23.3865	24.1219	23.2515	23.6385
D3ZWA8	Appl1	-	-	-	1	77.497	690	13.512	5	5	5	1.9	1.95	1.86667	0.5	0.51	22.946	23.356	22.877	0.142	0.587	0.287	-0.41±0.31	0.069±0.184	0.479±0.339	0.629583	0.495872	-	-	-	-	22.7359	23.2031	22.7852	23.0474	22.9597	22.9655	24.2937	23.3868	22.5311	23.6022	22.723	23.442	22.5687	22.6187	23.0335
D3ZWB1	Lsm1	-	-	-	1	15.221	133	5.377	5	5	5	1.98333	1.71667	1.95	0.5	0.47	22.92	22.574	22.858	0.24	0.149	0.196	0.346±0.165	0.062±0.18	-0.284±0.146	0.913283	0.472835	-	-	-	-	22.4652	22.8916	22.9845	22.9207	23.3363	22.7901	22.3233	22.4227	22.5909	22.7408	22.4637	23.0781	22.8514	22.7963	23.0983
D3ZWB2, Q9EQG6, D4ABK9, Q9EQG6-2	Kidins220	-	-	-	4	195.74	1762	323.31	5	5	5	14.5	17.8	17.4	0.45	0.51	26.842	27.327	27.243	0.165	0.152	0.242	-0.486±0.134	-0.401±0.171	0.085±0.167	1.66772	0.195272	-	-	-	-	26.6735	27.0209	26.9663	27.0068	26.5418	27.1196	27.4298	27.5522	27.4351	27.1004	26.9646	27.1992	27.7632	27.2419	27.0438
D3ZWC6	Sntb1	-	-	-	1	58.292	539	9.3522	5	5	5	1.25	1.48333	1.45	0.46	0.51	22.55	22.856	23.013	0.489	0.189	0.419	-0.306±0.311	-0.464±0.435	-0.158±0.279	0.317953	0.724556	-	-	-	-	-	-	-	22.9555	22.1436	22.702	22.5905	-	23.1179	23.0127	23.0191	22.6505	23.6354	23.3639	22.3976
D3ZWD1, M0R9W9, D4A8M4	Lrch3	-	-	-	3	75.272	683	18.922	5	5	4	1.2	1.15	1.45833	0.45	0.44	22.651	21.772	22.595	0.346	0.437	0.305	0.879±0.434	0.056±0.407	-0.823±0.426	0.885096	0.225337	-	-	-	-	-	22.9542	-	22.3477	-	21.6029	22.434	21.1851	-	21.8667	-	22.8669	-	22.3233	-
D3ZWE0	Hist2h2ab	-	-	-	1	13.999	130	41.635	1	0	0	1	0	0	1	NaN	-	-	-	-	-	-	-	-	-	-	-	-	-	-	-	-	-	-	-	-	-	-	-	-	-	-	-	-	-	-
D3ZWE1	Asphd1	-	-	-	1	38.197	360	10.423	1	1	2	2	1	1	0.67	0.5	-	-	-	-	-	-	-	-	-	-	-	-	-	-	-	-	-	22.2441	-	-	-	-	-	-	-	-	21.2994	-	-	-
D3ZWE3	Pof1b	-	-	-	1	67.659	587	15.841	0	0	1	0	0	1	0	0	-	-	-	-	-	-	-	-	-	-	-	-	-	-	-	-	-	-	-	-	-	-	-	-	-	-	-	-	-	-
D3ZWF5	Eny2	-	-	-	1	11.528	101	78.782	5	5	5	2	1.71667	1.95	0.51	0.47	25.256	25.228	25.257	0.265	0.227	0.327	0.028±0.201	-0.001±0.237	-0.028±0.225	0.00466578	0.995572	-	-	-	-	24.9254	25.4136	24.8968	25.3568	25.6878	25.1562	25.21	24.7879	25.5582	25.429	24.9911	25.7929	24.7597	25.2371	25.5029
D3ZWG2, P49803	Rgs7	-	-	-	3	52.034	444	34.609	5	5	5	2.85	3.3	2.6	0.52	0.56	24.034	24.364	23.558	0.175	0.197	0.77	-0.33±0.156	0.476±0.383	0.806±0.386	1.0782	0.217283	-	-	-	-	24.3939	23.8396	24.0783	24.042	23.8147	24.5361	24.258	24.7039	24.2858	24.0369	23.1814	23.8164	24.8178	23.3547	22.6202
D3ZWI0	Cemip	-	-	-	1	152.87	1361	7.4069	5	5	5	1.2	1.35	1.45	0.45	0.48	21.788	21.61	21.994	0.574	0.31	0.286	0.179±0.341	-0.206±0.335	-0.384±0.238	0.318243	0.743877	-	-	-	-	21.073	22.7887	21.6819	21.9927	21.4043	21.4365	22.1369	21.6524	21.7423	21.0793	22.0662	22.5768	21.8921	21.6243	21.8097
D3ZWJ9	RGD1306151	-	-	-	1	67.039	624	8.4797	5	5	5	1.95	2.38333	2	0.49	0.54	23.475	24.048	23.365	0.275	0.294	0.305	-0.573±0.228	0.11±0.233	0.683±0.239	1.566	0.134637	-	-	-	-	23.369	23.0181	23.9935	23.5096	23.4831	24.2684	23.7541	24.5974	23.837	23.7832	23.355	23.2465	24.016	23.1962	23.0115
D3ZWK0, Q8VGC3-2, Q8VGC3-5, Q8VGC3-4, Q8VGC3-3, Q8VGC3	Cacnb2	-	-	-	6	68.877	611	5.5078	2	2	1	1	2.08333	1	0.5	0.68	-	23.489	-	-	0.41	-	-	-	-	-	-	-	-	-	-	21.4663	-	-	-	-	23.8392	-	23.1385	-	-	-	-	22.3475	-	-
D3ZWK9, D4A5V0, D3ZAG0, D3ZAX7	Sema6a	-	-	-	4	108.71	976	23.542	5	5	5	3.05	2.05	2.76667	0.52	0.43	25.226	24.719	24.901	0.144	0.049	0.142	0.507±0.103	0.326±0.122	-0.182±0.102	2.57494	0.105112	-	-	-	-	25.5328	25.2998	25.1341	25.0573	25.1075	24.7842	24.716	-	24.624	24.7518	25.191	24.9967	24.8202	24.7503	24.7454
D3ZWL6	Ahcyl2	-	-	-	1	66.396	611	108.29	5	5	5	2.7	3.15	2.66667	0.5	0.54	24.916	25.239	24.802	0.34	0.328	0.458	-0.323±0.263	0.114±0.308	0.437±0.305	0.475806	0.61231	-	-	-	-	25.318	24.8233	25.3956	24.5428	24.4986	25.4999	25.2148	25.7694	24.9717	24.7395	24.7825	24.5842	25.742	24.4996	24.4008
D3ZWL9	Dido1	-	-	-	2	246.81	2256	323.31	5	5	5	19.55	22.1	22.3	0.47	0.5	27.475	27.835	27.84	0.125	0.109	0.143	-0.36±0.101	-0.365±0.115	-0.005±0.109	2.10337	0.201798	-	-	-	-	27.4325	27.5436	27.3946	27.7272	27.2766	27.7474	27.8968	27.9098	28.0001	27.6225	27.622	27.7758	28.0587	28.0242	27.7195
D3ZWN1	Zfp259	-	-	-	1	50.854	459	10.494	5	5	5	1.33333	1.65	1.65	0.45	0.5	22.059	22.398	22.471	0.141	0.191	0.227	-0.339±0.142	-0.412±0.157	-0.072±0.174	1.29664	0.305548	-	-	-	-	21.9939	21.9608	22.0879	21.879	22.3726	22.3547	22.2896	22.3531	22.1652	22.8286	22.5151	22.7887	22.2888	22.0669	22.6943
D3ZWP6	Plxna2	-	-	-	1	211.6	1894	305.37	5	5	5	12.9	15.85	14.1	0.48	0.53	26.519	26.896	26.745	0.445	0.19	0.317	-0.378±0.263	-0.226±0.296	0.151±0.21	0.430951	0.674687	-	-	-	-	25.8058	26.572	27.1606	26.8468	26.2082	26.7144	27.0142	27.2117	26.9639	26.5777	26.6008	26.6177	27.2939	26.9624	26.251
D3ZWP8	Lrrc58	-	-	-	1	36.018	326	33.594	5	5	5	5.4	4.15	4.25	0.56	0.49	24.899	23.997	24.263	0.344	0.403	0.504	0.903±0.29	0.637±0.325	-0.266±0.342	1.38442	0.128261	-	-	-	-	24.6066	24.9173	24.8099	24.5485	25.6147	23.1336	24.2028	24.2191	24.318	24.1107	23.7155	24.8562	23.9988	23.8053	24.9377
D3ZWR4, H1UBN0	Cpne7	-	-	-	2	54.118	486	25.265	5	5	5	1.76667	3.2	2.23333	0.44	0.59	23.962	24.518	23.964	0.286	0.617	0.513	-0.556±0.386	-0.002±0.342	0.554±0.409	0.559533	0.481783	-	-	-	-	24.4877	-	23.7785	23.905	23.6763	25.6766	23.9134	24.6013	24.2511	24.1453	24.3459	23.6	24.7843	23.7916	23.2971
D3ZWS0	Scrib	-	-	-	1	179.85	1663	9.8255	2	3	3	1.5	1.08333	1	0.6	0.52	22.172	-	21.311	0.335	-	0.831	-	0.861±0.684	-	-	-	-	-	-	-	-	22.467	-	21.8777	-	-	-	-	21.5283	-	-	21.9283	-	20.6941	-
D3ZWS6	Naa30	-	-	-	1	39.112	362	6.5653	5	4	5	1.35	1.08333	1.31667	0.51	0.45	23.245	-	23.279	0.282	-	0.436	-	-0.033±0.308	-	-	-	-	-	-	-	23.4925	23.1214	-	22.7957	23.5721	-	-	-	-	23.5761	23.684	23.2271	22.3935	23.5449	23.5432
D3ZWT2	Fitm2	-	-	-	1	30.112	262	2.6641	5	4	5	1	1	1.05	0.49	0.49	22.981	22.995	22.919	0.374	0.231	0.297	-0.014±0.267	0.062±0.285	0.077±0.24	0.0190963	0.989858	-	-	-	-	23.0177	23.6255	23.1433	22.4187	22.6993	-	23.3078	23.0351	22.5872	23.0509	-	23.3528	22.5397	22.6795	23.1024
D3ZWT6, A0A096MJD8	Sh2d5	-	-	-	2	47.337	429	3.5492	0	3	2	0	1	1	0	0.5	-	-	-	-	-	-	-	-	-	-	-	-	-	-	-	-	-	-	-	-	-	-	-	-	-	-	20.4908	-	-	-
D3ZWU9	Rmnd5a	-	-	-	1	43.992	391	3.1534	1	1	2	1	1	1	0.5	0.5	-	-	-	-	-	-	-	-	-	-	-	-	-	-	-	23.1181	-	-	-	-	-	-	-	24.229	-	-	-	-	-	-
D3ZWV2	-	-	-	-	7	34.548	322	108.45	3	2	3	1	1	1	0.5	0.5	23.258	23.725	23.761	0.481	0.089	0.825	-0.467±0.427	-0.503±0.598	-0.037±0.65	0.204899	0.783525	-	-	-	-	-	-	22.9524	23.9115	22.9095	-	-	-	23.8112	23.6377	-	-	23.4214	24.7471	23.1145
D3ZWV8	Tiam1	↓	↓	-	1	176.7	1589	4.9939	4	5	4	1.1875	1.4	1.375	0.46	0.5	21.158	21.547	23.59	0.083	0.484	0.227	-0.388±0.293	-2.432±0.159	-2.043±0.317	4.93595	0.000235294	yes	yes	yes	-	20.9916	21.2578	21.1902	21.1929	-	22.0792	21.209	22.1169	21.5394	20.7885	23.4068	23.7518	23.9178	23.2822	-
D3ZWW5	Slc30a9	-	-	-	1	62.684	567	8.024	5	5	4	1.3	1.46667	1.3125	0.5	0.53	22.259	22.409	22.592	0.236	0.174	0.286	-0.15±0.178	-0.333±0.237	-0.183±0.198	0.485406	0.681296	-	-	-	-	21.8794	22.6104	22.3489	22.1985	-	22.4159	22.6888	22.4653	22.4317	22.0455	22.1508	23.0344	22.6355	22.5478	-
D3ZWX4	Nckipsd	↓	↑	yes	1	55.312	512	3.2183	5	5	4	1	1.1	1	0.5	0.52	20.698	22.466	21.463	0.41	0.367	0.14	-1.768±0.316	-0.764±0.307	1.003±0.28	3.27698	0.00307143	yes	yes	yes	yes	20.6087	20.944	21.1937	-	20.0468	22.9904	21.9151	22.3822	22.8529	22.1892	21.3868	21.3237	21.6776	-	-
D3ZWX7, D3ZWF6	Srcap	-	-	-	2	71.041	630	3.8088	3	5	3	1	1.2	1	0.5	0.55	-	22.538	20.826	-	0.274	0.009	-	-	1.712±0.202	-	-	-	-	-	-	-	-	-	23.3915	-	-	22.186	22.5418	-	22.8853	-	-	20.8407	20.8188	20.819
D3ZWZ6	Igf2bp2	-	-	-	1	56.58	513	2.1455	5	5	5	1	1	1	0.5	0.5	21.311	21.186	21.373	0.346	0.402	0.459	0.124±0.29	-0.062±0.31	-0.187±0.327	0.0807554	0.950189	-	-	-	-	20.9787	21.4841	20.7747	21.8383	21.4767	21.1285	21.2256	20.4054	21.6749	21.4964	21.5986	21.5558	20.4026	21.6037	21.7039
D3ZWZ9	Gpr107	-	-	-	1	62.001	551	15.054	5	4	4	1.95	2	2.375	0.45	0.46	23.935	23.856	23.854	0.348	0.107	0.264	0.079±0.228	0.081±0.264	0.002±0.184	0.0369014	0.984852	-	-	-	-	23.8519	24.2322	23.2947	24.4192	23.8762	24.0754	23.7921	23.7858	23.7696	-	23.7116	24.0097	23.4604	24.2336	-
D3ZX04	Abcc10	-	-	-	1	163.34	1494	1.5792	1	2	2	1	1	1	0.5	0.5	-	29.343	-	-	0.074	-	-	-	-	-	-	-	-	-	-	-	-	-	29.2108	-	-	-	-	29.4158	29.2699	-	-	29.3241	-	-
D3ZX06	Ghdc	-	-	-	1	57.866	527	23.37	5	5	5	1.7	1.7	1.75	0.49	0.49	22.713	22.645	22.678	0.399	0.416	0.418	0.069±0.312	0.035±0.312	-0.034±0.318	0.0103396	0.992487	-	-	-	-	22.2559	23.4339	22.4341	22.9766	22.4664	22.372	23.443	22.1915	22.8163	22.4013	22.5876	23.5666	22.4669	22.3823	22.3884
D3ZX15	Patz1	-	-	-	2	69.122	641	3.5812	5	3	4	1.06667	1	1.125	0.49	0.47	20.876	21.042	21.017	0.199	0.333	0.264	-0.166±0.266	-0.141±0.225	0.025±0.333	0.105944	0.939179	-	-	-	-	-	20.9801	20.5903	21.1874	20.7454	-	-	-	21.3348	20.7489	-	21.2531	-	20.63	21.1664
D3ZX38	Pfdn1	-	-	-	1	14.255	122	48.468	5	5	5	3.1	3.2	3.15	0.5	0.5	26.981	26.957	26.832	0.179	0.064	0.1	0.023±0.114	0.148±0.123	0.125±0.074	0.45382	0.850785	-	-	-	-	26.8892	26.6767	26.9954	27.0081	27.3337	27.0424	26.8159	26.9247	26.9993	27.0036	26.9825	26.6343	26.9363	26.8346	26.7733
D3ZX42	Rabgap1	-	-	-	1	120.96	1065	32.162	5	5	5	2.65	3.48333	3.5	0.43	0.5	24.125	24.648	24.456	0.295	0.409	0.456	-0.523±0.277	-0.331±0.294	0.192±0.328	0.59932	0.507627	-	-	-	-	24.4752	24.2429	24.332	23.514	24.0588	24.9914	25.1005	24.8925	23.9623	24.2931	24.0947	24.8995	25.118	23.826	24.3422
D3ZX48	Lonrf2	-	-	-	1	58.192	517	12.895	5	4	4	1.05	1	1.0625	0.5	0.48	20.692	20.353	20.984	0.136	0.068	0.162	0.339±0.104	-0.292±0.151	-0.631±0.119	2.45826	0.0681768	-	-	-	-	-	20.7729	20.4212	20.7414	20.8321	20.3803	20.3088	20.2517	20.4718	-	-	21.0448	21.1632	20.7436	-
D3ZX52	Leng8	-	-	-	1	93.232	846	6.1876	1	3	1	1	1	1	0.5	0.5	-	-	-	-	-	-	-	-	-	-	-	-	-	-	-	22.4364	-	-	-	-	-	-	-	21.7918	-	-	-	-	-	-
D3ZX69, P0C2C4	Mrpl10	-	-	-	2	29.465	262	34.423	5	5	5	2.7	2.6	2.3	0.54	0.53	23.625	23.941	23.482	0.119	0.339	0.46	-0.316±0.202	0.144±0.255	0.459±0.308	0.63398	0.518071	-	-	-	-	23.5357	23.8924	23.6008	23.6286	23.4679	23.9653	24.5693	23.6674	24.0395	23.4625	22.8772	24.3434	23.5846	23.3613	23.2407
D3ZX82	Cyfip2	-	-	-	1	68.678	593	48.558	4	4	4	5	6.875	6.625	0.43	0.51	25.437	26.116	25.885	0.273	0.347	0.378	-0.679±0.277	-0.447±0.289	0.231±0.315	0.931497	0.285395	-	-	-	-	-	24.9355	25.7354	25.579	25.4996	-	25.8186	26.579	26.3773	25.6888	-	25.4562	26.3874	26.1654	25.5301
D3ZXA6	Pdpr	-	-	-	1	98.818	878	110.4	5	5	5	8.9	10.15	10	0.47	0.5	26.407	26.715	26.732	0.179	0.201	0.26	-0.307±0.159	-0.324±0.183	-0.017±0.19	0.784365	0.524901	-	-	-	-	26.4447	26.6644	26.2785	26.577	26.0726	26.7754	27.1078	26.5715	26.7216	26.3984	26.345	27.266	26.7304	26.6522	26.6656
D3ZXB8	Etnk1	-	-	-	1	41.956	363	17.408	5	5	5	1.63333	1.71667	1.66667	0.49	0.51	22.843	22.999	22.851	0.086	0.133	0.338	-0.156±0.096	-0.009±0.195	0.148±0.204	0.216128	0.892419	-	-	-	-	22.6857	22.9372	22.9826	22.7943	22.8144	23.0154	22.8363	22.7988	23.1346	23.2102	22.306	23.4154	22.8108	23.0728	22.6518
D3ZXC6	Fbxw11	-	-	-	1	43.256	386	1.8252	5	4	4	1.1	1	1.14583	0.49	0.47	22.138	21.686	21.956	0.602	0.914	0.923	0.452±0.537	0.182±0.568	-0.27±0.717	0.136891	0.877099	-	-	-	-	22.4604	21.0041	22.0081	22.611	22.605	-	20.3288	21.8296	22.1661	22.4196	-	20.8735	-	22.6054	22.3878
D3ZXD2, D3ZCF8	Abca8a	-	-	-	3	180.46	1588	20.324	5	5	5	1.73333	1.41667	2.05	0.46	0.41	22.491	22.166	22.842	0.483	0.266	0.072	0.325±0.296	-0.351±0.258	-0.675±0.159	1.2806	0.200666	-	-	-	-	21.5521	22.4699	22.8869	22.9935	22.5521	22.4427	21.6143	22.0954	22.2488	22.4297	22.8652	22.7195	22.8678	22.7734	22.9821
D3ZXE3	Tbc1d9	-	-	-	3	140.18	1239	11.745	1	3	2	1	1.19444	1.5	0.4	0.44	-	20.242	-	-	0.181	-	-	-	-	-	-	-	-	-	-	-	-	22.1812	-	-	-	20.4117	20.0726	-	-	-	20.8464	-	-	-
D3ZXF1, D3ZJG4	Pacs2	-	-	-	2	94.767	861	1.4791	2	4	3	1	1	1	0.5	0.5	-	21.335	20.988	-	0.261	0.131	-	-	0.347±0.266	-	-	-	-	-	-	-	-	-	-	21.0614	-	-	21.0328	21.2782	21.6942	-	-	-	21.1134	20.8623
D3ZXF9	Mrpl12	-	-	-	1	29.441	276	10.818	3	3	3	2.91667	2.91667	3.08333	0.49	0.49	25.795	25.784	25.756	0.193	0.042	0.094	0.011±0.151	0.039±0.165	0.028±0.082	0.0182952	0.992043	-	-	-	-	-	-	26.0881	25.6619	25.6352	-	-	25.7974	25.7187	25.8359	-	-	25.8472	25.608	25.8135
D3ZXH7	Alyref	-	-	-	1	19.915	189	25.502	4	4	4	2.1875	2.125	2.4375	0.47	0.47	27.002	27.259	27.37	0.182	0.214	0.346	-0.257±0.185	-0.368±0.246	-0.111±0.256	0.506897	0.634821	-	-	-	-	-	27.1842	27.061	27.1138	26.6482	-	27.497	27.2604	27.4117	26.8647	-	27.3131	27.6133	27.7614	26.7905
D3ZXI0, B2RYR3	Pycr1	-	-	-	2	32.226	309	68.573	5	5	5	2.61667	3.2	2.38333	0.52	0.57	24.788	24.996	24.675	0.472	0.402	0.596	-0.207±0.331	0.113±0.391	0.32±0.372	0.16592	0.877078	-	-	-	-	24.2452	24.7946	24.5612	25.7209	24.6191	25.4066	24.9185	24.4367	25.5755	24.6404	25.2256	25.0534	24.547	24.9949	23.5556
D3ZXJ5	Eftud1	-	-	-	1	125.69	1127	13.415	3	5	5	1.47222	1.1	1.25	0.54	0.47	21.504	20.923	21.28	0.046	0.395	0.088	0.581±0.287	0.223±0.077	-0.358±0.221	1.15441	0.262272	-	-	-	-	-	21.4308	-	21.5544	21.5263	20.6378	21.0071	20.2822	21.5286	21.1577	21.3348	21.4137	21.0856	21.276	21.2916
D3ZXK3, X4YHC6, D4A858	Tacc2	-	-	-	3	300.23	2834	208.55	4	4	4	10.875	10.4375	10.3125	0.51	0.5	26.678	26.54	26.634	0.156	0.031	0.138	0.138±0.107	0.045±0.14	-0.093±0.096	0.296813	0.893145	-	-	-	-	26.4292	26.6181	-	26.7391	26.9261	26.4977	26.5439	-	26.52	26.6	26.5134	26.6125	-	26.9037	26.505
D3ZXK4	Abhd11	-	-	-	1	33.215	307	27.678	4	5	4	1.3125	1.4	1.5625	0.46	0.47	22.966	22.545	22.627	0.133	0.213	0.356	0.422±0.183	0.339±0.274	-0.083±0.239	0.609416	0.5478	-	-	-	-	-	-	22.7719	22.9997	23.1273	22.2682	22.8526	22.2403	22.7482	22.6136	-	23.2353	22.3961	22.6436	22.2343
D3ZXK9, P85973	Pnp	-	-	-	2	32.165	288	21.428	2	1	2	1.91667	1.5	2.375	0.45	0.39	22.21	-	22.536	1.149	-	0.635	-	-0.326±0.928	-	-	-	-	-	-	-	-	-	-	21.4295	22.9902	-	-	-	-	21.9746	-	-	-	22.0342	23.037
D3ZXL1, Q5XI15	Arih1	-	-	-	2	64.016	555	51.352	5	5	5	2.25	2	2.1	0.52	0.49	24.757	24.648	24.609	0.266	0.288	0.345	0.109±0.223	0.148±0.244	0.038±0.251	0.0871847	0.953492	-	-	-	-	24.5251	24.931	24.4494	24.6107	25.2693	24.3044	24.6267	24.3035	24.8517	25.1527	24.0101	24.8153	24.4779	24.5761	25.1673
D3ZXM0	Rnf19a	-	-	-	1	90.403	840	2.2618	4	2	4	1	1	1	0.5	0.5	21.137	21.321	21.603	0.092	0.15	0.883	-0.184±0.169	-0.466±0.687	-0.282±0.69	0.125447	0.878637	-	-	-	-	-	21.2271	-	21.0466	-	-	21.4631	-	21.1785	-	22.9375	21.3884	20.8956	21.1884	-
D3ZXN6	LOC100911699	-	-	-	2	30.283	261	3.8209	5	5	5	1.46667	1.16667	1.3	0.53	0.47	23.895	23.972	24.18	0.349	0.338	0.174	-0.077±0.269	-0.286±0.241	-0.209±0.236	0.265218	0.81729	-	-	-	-	23.6641	23.3193	23.8733	24.4075	24.2085	23.4954	23.6219	23.9568	24.4312	24.3534	-	24.0454	23.9322	24.3111	24.4324
D3ZXN9	Ncor2	-	-	-	1	269.99	2472	6.2752	1	3	2	1	1.16667	1.875	0.35	0.38	-	21.705	21.571	-	0.053	0.262	-	-	0.134±0.243	-	-	-	-	-	-	19.9712	-	-	-	-	21.7584	-	21.6522	-	-	21.808	-	21.3338	-	-
D3ZXQ2	Camsap3	-	-	-	1	136.74	1269	6.6158	2	4	3	1	1.47917	1.33333	0.43	0.53	-	22.29	-	-	0.502	-	-	-	-	-	-	-	-	-	-	-	-	22.4113	-	-	-	22.2626	22.8897	21.7168	-	-	-	22.5008	-	-
D3ZXS6	RGD1566344	-	-	-	1	49.69	457	2.2655	0	1	1	0	1	1	0	0.5	-	-	-	-	-	-	-	-	-	-	-	-	-	-	-	-	-	-	-	-	-	-	-	-	-	-	-	-	-	-
D3ZXS8	Ube2k	-	-	-	1	22.406	200	89.32	5	5	5	4.65	4.85	4.5	0.51	0.52	26.385	26.698	26.383	0.216	0.169	0.326	-0.313±0.161	0.002±0.221	0.315±0.208	0.639941	0.581687	-	-	-	-	26.6581	26.7035	26.1316	26.1156	26.315	26.9422	26.894	26.4287	26.5202	26.7038	26.77	26.8557	25.983	26.048	26.2563
D3ZXT2	Stag2	-	-	-	2	141.31	1231	41.831	2	2	2	4.375	4.25	4.25	0.51	0.5	24.172	23.765	23.894	0.186	0.124	0.019	0.407±0.21	0.277±0.175	-0.129±0.121	0.701057	0.486225	-	-	-	-	-	-	-	24.3452	23.998	-	-	-	23.8838	23.6459	-	-	-	23.8747	23.9139
D3ZXW6, A0A096MJI4	Gigyf2	-	-	-	2	49.009	422	4.9497	4	4	2	1	1.08333	1.25	0.44	0.46	22.733	22.756	23.04	0.281	0.481	0.103	-0.023±0.377	-0.307±0.276	-0.284±0.429	0.135406	0.890986	-	-	-	-	22.5419	22.512	-	23.145	-	22.6953	21.9956	-	23.0196	23.313	-	22.9403	-	23.14	-
D3ZXY1	Incenp	-	-	-	1	102.61	895	19.851	4	4	4	1.25	1	1.33333	0.48	0.43	21.931	-	21.08	0.621	-	1.157	-	0.851±0.756	-	-	-	-	-	-	-	22.3359	21.1264	-	-	22.3317	-	19.911	-	-	-	20.9406	20.048	-	22.2526	-
D3ZXY2	Pdzd8	-	-	-	1	128.25	1152	22.081	5	5	5	2.08333	2.8	2.55	0.45	0.52	23.291	23.945	23.846	0.389	0.068	0.121	-0.654±0.216	-0.554±0.225	0.099±0.085	2.03953	0.0872174	-	-	-	-	23.1511	24.1247	23.1431	23.1049	22.9316	24.0039	24.0438	23.8912	23.8062	23.978	23.7226	23.9174	24.0852	23.6725	23.8295
D3ZXY9	Stard7	-	-	-	1	22.857	200	19.607	5	5	5	2.05	2.25	2.05	0.5	0.52	25.926	25.952	25.931	0.219	0.184	0.248	-0.026±0.168	-0.006±0.192	0.021±0.18	0.00512721	0.995025	-	-	-	-	26.2876	26.0486	25.7268	25.5586	26.0058	26.2503	26.0544	25.5808	25.9169	25.9566	26.2813	26.2731	25.6172	25.7452	25.7388
D3ZY03	Magi2	-	-	-	1	122.71	1114	41.698	2	2	1	1	1	1	0.5	0.5	23.081	23.345	-	0.213	0.222	-	-0.263±0.284	-	-	-	-	-	-	-	-	-	22.8841	-	-	23.2782	-	-	-	23.5493	23.14	-	-	-	-	22.9878
D3ZY40	Pcf11	-	-	-	1	172.66	1551	7.6343	4	3	4	1.125	1.30556	1.125	0.5	0.54	-	21.811	-	-	0.357	-	-	-	-	-	-	-	-	-	-	22.5161	-	-	-	-	22.123	-	21.4999	-	-	-	20.3955	-	-	-
D3ZY44	Mrps2	↓	↓	-	1	32.175	291	12.391	5	5	5	1.25	1.15	1.45	0.46	0.44	21.847	21.573	22.359	0.048	0.199	0.145	0.274±0.12	-0.512±0.093	-0.786±0.163	3.39772	0.0197882	yes	yes	yes	-	21.8932	21.8455	21.744	21.9189	21.8333	-	21.3375	21.6929	21.8838	21.376	-	22.631	22.3706	22.1984	22.2355
D3ZY46, G8CYZ7	Elmo1	-	-	-	2	83.935	727	19.056	5	4	5	1.4	1.5625	1.36667	0.51	0.53	22.198	22.448	22.021	0.118	0.071	0.385	-0.25±0.106	0.177±0.248	0.427±0.282	0.599008	0.556044	-	-	-	-	22.1247	22.3601	-	22.299	22.009	-	22.4693	-	22.5349	22.3404	-	22.6766	21.5756	21.8359	21.9957
D3ZY47	RGD1559896	↓	-	yes	1	35.668	324	17.289	4	5	4	1.4375	1.61667	1.375	0.51	0.54	21.424	23.531	23.387	0.537	0.235	0.177	-2.107±0.398	-1.963±0.321	0.144±0.202	2.96384	0.00387302	yes	yes	-	yes	-	20.9856	21.8625	-	-	-	23.4574	-	23.2705	23.8654	-	23.1838	23.6797	23.2112	23.4728
D3ZY54	Slc30a5	-	↓	yes	1	83.664	760	8.3941	4	5	4	1.41667	1	1.375	0.51	0.42	22.815	21.214	22.654	0.343	0.044	0.014	1.602±0.32	0.162±0.252	-1.44±0.036	2.67006	0.00908738	yes	-	yes	yes	22.4789	23.1581	23.2067	22.4175	-	21.2576	21.1694	-	-	-	22.6662	22.6641	-	-	22.6303
D3ZY58	Unc119b	-	-	-	1	28.492	251	2.9346	2	1	2	1	1	1	0.5	0.5	-	-	-	-	-	-	-	-	-	-	-	-	-	-	-	-	-	-	-	23.4192	-	-	-	22.7953	-	21.7412	-	-	-	-
D3ZY61, D4A1V8	Dzip3	-	-	-	2	112.54	991	2.0648	0	2	3	0	1	1.11111	0	0.47	-	-	-	-	-	-	-	-	-	-	-	-	-	-	-	-	-	-	-	-	21.0228	-	-	-	-	20.9917	-	-	-	-
D3ZY71	LOC100910137	-	-	-	1	8.7558	76	5.8325	5	5	4	1.7	1.56667	1.8125	0.48	0.46	23.631	23.48	23.522	0.228	0.188	0.121	0.151±0.173	0.109±0.167	-0.042±0.145	0.20181	0.906831	-	-	-	-	24.035	23.6979	23.6515	23.5645	23.2068	23.2838	23.5638	23.8674	23.4276	23.259	-	23.5631	23.4037	23.7382	23.3849
D3ZYC1, M0R9Z8	LOC100912350	-	-	-	2	102.49	937	5.1407	5	5	4	1.33333	1.21667	1.41667	0.48	0.46	22.744	22.386	22.528	0.354	0.068	0.057	0.358±0.2	0.215±0.224	-0.143±0.059	0.79757	0.51229	-	-	-	-	22.8894	21.9705	22.8802	23.0392	22.9382	22.2556	22.3385	22.3805	22.4678	22.485	-	22.6355	22.4423	22.5143	22.5215
D3ZYG3	Gtf2h1	-	-	-	1	58.051	516	12.604	5	5	5	1.6	1.71667	1.88333	0.46	0.48	21.676	22.158	22.016	0.197	0.073	0.215	-0.482±0.125	-0.339±0.171	0.143±0.133	1.7793	0.192275	-	-	-	-	21.81	22.0371	21.4109	21.6741	21.4494	22.1431	22.3103	22.1361	22.1742	22.0281	21.8706	22.461	22.1063	21.8924	21.7471
D3ZYH3	LOC100912928	-	-	-	1	18.593	164	58.385	5	5	5	3.15	3	3.2	0.5	0.48	25.526	25.289	25.687	0.754	0.339	0.195	0.237±0.409	-0.161±0.38	-0.398±0.221	0.274359	0.768157	-	-	-	-	25.9553	24.2131	25.2756	25.9969	26.1881	24.8012	24.8605	25.673	25.5658	25.5451	25.484	25.3965	25.6815	25.8513	26.0215
D3ZYI0	Gca	-	-	-	1	24.584	220	8.2453	5	5	5	1.25	1.25	1.7	0.42	0.42	23.256	22.991	23.487	0.456	0.233	0.259	0.266±0.277	-0.231±0.284	-0.496±0.201	0.706971	0.46199	-	-	-	-	22.5887	23.321	23.0413	23.2508	24.0794	22.763	22.8323	22.8859	22.956	23.5152	23.8334	23.3956	23.0368	23.3703	23.7979
D3ZYJ5	Gramd1b	-	-	-	1	101.2	878	15.48	3	5	4	2.25	2.3	2.5	0.47	0.48	22.61	22.414	22.618	0.324	0.29	0.301	0.196±0.277	-0.008±0.32	-0.204±0.271	0.15727	0.891152	-	-	-	-	-	23.0524	22.5189	22.2589	-	22.5258	22.526	22.5781	22.6725	21.7662	-	22.531	23.0329	22.289	-
D3ZYK9	Npm3	-	-	-	1	18.917	173	24.602	3	3	4	1.16667	1	1.1875	0.5	0.46	23.085	23.14	23.333	0.746	0.19	0.367	-0.055±0.614	-0.247±0.471	-0.192±0.355	0.0749357	0.943881	-	-	-	-	22.1801	23.7174	-	-	23.3584	-	-	-	22.9623	23.3181	23.5092	23.69	-	22.6724	23.4589
D3ZYL2	RGD1310049	-	-	-	1	72.769	637	1.7795	1	1	1	1	1	1	0.5	0.5	-	-	-	-	-	-	-	-	-	-	-	-	-	-	-	-	-	22.5216	-	-	22.9919	-	-	-	-	22.9887	-	-	-	-
D3ZYL4	Mrpl50	-	-	-	1	18.319	159	3.0458	3	2	2	1	1	1	0.5	0.5	22.709	23.309	22.882	0.229	0.086	0.428	-0.6±0.231	-0.174±0.35	0.427±0.373	0.585456	0.459536	-	-	-	-	-	22.4811	22.599	23.0461	-	-	-	23.393	-	23.2251	-	-	22.5189	23.2459	-
D3ZYM5	Mtss1	-	-	-	1	85.767	790	44.908	5	5	5	1.9	2.3	2.85	0.4	0.45	23.328	23.656	23.953	0.34	0.216	0.292	-0.327±0.227	-0.625±0.251	-0.298±0.208	1.25547	0.225605	-	-	-	-	23.0736	23.0515	22.9734	23.935	23.6087	23.7727	23.551	23.2126	23.9196	23.8222	23.9457	24.1266	23.3286	24.2821	24.0832
D3ZYM7	Lyrm4	-	-	-	1	10.816	91	19.237	5	5	5	3.4	2.55	2.95	0.54	0.46	25.163	24.767	25.294	0.383	0.333	0.294	0.396±0.28	-0.131±0.267	-0.527±0.249	0.791797	0.401336	-	-	-	-	25.3032	25.227	25.8175	24.8981	24.5685	24.6827	24.3795	25.4753	24.6787	24.6195	25.6131	25.1638	25.7419	25.1009	24.8499
D3ZYP2	Ten1	-	-	-	1	15.985	143	3.0324	3	0	1	1	0	1	0.5	0	22.42	-	-	0.274	-	-	-	-	-	-	-	-	-	-	-	-	-	-	22.1728	22.6668	-	-	-	-	-	-	22.5808	-	-	-
D3ZYQ0	Kctd17	-	-	-	1	27.8	246	8.911	1	3	2	1	1.16667	1	0.5	0.54	-	20.328	20.523	-	0.633	0.335	-	-	-0.195±0.581	-	-	-	-	-	-	-	20.8392	-	-	-	-	20.8282	19.8272	-	-	-	20.8172	20.2278	-	-
D3ZYQ9	Rnf20	-	-	-	1	113.46	973	31.188	4	4	5	3	2.25	1.76667	0.63	0.56	24.323	24.152	23.654	1.086	0.072	0.296	0.171±0.615	0.669±0.558	0.498±0.226	-	-	-	-	-	-	-	23.42	-	24.0585	25.4918	-	24.0481	-	24.1593	24.2488	-	23.1129	23.892	23.9147	23.6971
D3ZYR0	Arhgef12	-	-	-	1	158.18	1414	188.75	2	2	2	1	1	1	0.5	0.5	23.429	23.628	-	1.079	0.603	-	-0.199±0.888	-	-	-	-	-	-	-	-	22.6825	-	-	-	24.1755	23.1464	-	-	-	24.109	-	23.5707	-	-	-
D3ZYS7	G3bp1	-	-	-	2	51.786	465	323.31	5	5	5	10.9	10.75	11.25	0.49	0.49	29.21	29.08	29.093	0.116	0.2	0.316	0.13±0.137	0.117±0.191	-0.013±0.213	0.129898	0.944076	-	-	-	-	29.2168	29.3108	28.9714	29.165	29.387	29.0481	29.2391	28.6329	29.225	29.2543	28.8713	29.5941	28.6127	28.9994	29.3889
D3ZYT2	Mrps5	-	-	-	1	48.136	432	5.8584	5	4	4	1.25	1.4375	1.1875	0.51	0.55	21.244	21.983	21.022	0.296	0.364	0.367	-0.739±0.273	0.222±0.274	0.961±0.318	1.66973	0.079051	-	-	-	-	21.6009	21.6688	20.9233	21.1606	20.8668	22.2369	22.4847	21.6095	21.6002	-	21.3029	21.4461	20.8963	20.4421	-
D3ZYY0	Sdr39u1	-	-	-	1	31.943	298	22.725	3	4	4	1.08333	1.3125	1	0.52	0.57	-	22.774	20.222	-	0.308	0.707	-	-	2.552±0.499	-	-	-	-	-	-	-	-	-	20.665	-	23.1158	22.8519	-	22.3531	-	-	19.676	20.767	-	-
D3ZZ21	Ndufb6	-	-	-	1	15.638	128	5.951	5	5	5	1.15	1.2	1.2	0.49	0.5	24.154	24.06	24.089	0.088	0.112	0.395	0.094±0.087	0.065±0.222	-0.029±0.226	0.055778	0.979482	-	-	-	-	24.0635	24.2756	24.121	24.0236	24.2874	24.255	24.1881	24.0036	23.9174	23.9353	24.8095	24.0965	24.2261	23.7398	23.5748
D3ZZ25	Zfp280c	-	-	-	1	83.917	745	3.1382	5	4	5	1.4	1.3125	1.25	0.53	0.51	21.867	21.836	21.742	0.264	0.132	0.293	0.031±0.188	0.126±0.224	0.094±0.204	0.0897462	0.957884	-	-	-	-	21.3638	22.0347	22.0825	22.1741	21.6818	21.8882	21.7325	21.6603	22.0634	-	21.9228	22.2105	21.4645	21.2803	21.8312
D3ZZ32, Q5HZA6-2, Q5HZA6	Prepl	-	-	-	3	83.661	726	289.02	5	5	5	9.9	11.95	10.4	0.49	0.53	26.233	26.429	26.24	0.195	0.107	0.213	-0.196±0.133	-0.007±0.17	0.189±0.141	0.445599	0.777917	-	-	-	-	25.8652	26.3006	26.1397	26.2883	26.5703	26.3331	26.4598	26.2265	26.5584	26.5656	25.8594	26.5214	26.2843	26.0613	26.4709
D3ZZ37	Malsu1	-	-	-	1	26.127	229	2.7861	1	2	2	1	1	1	0.5	0.5	-	-	-	-	-	-	-	-	-	-	-	-	-	-	-	23.3103	-	-	-	-	-	20.1203	-	-	-	-	19.7052	-	-	-
D3ZZ38	Snx18	-	-	-	1	67.866	615	20.084	5	5	5	2.3	2.45	2.3	0.5	0.52	23.558	23.387	23.698	0.803	0.515	0.523	0.171±0.465	-0.14±0.467	-0.311±0.381	0.106536	0.914175	-	-	-	-	23.2604	24.1526	22.2673	23.6712	24.4378	22.8746	23.5552	22.7989	23.4257	24.2807	23.3284	23.8145	23.093	23.584	24.6689
D3ZZ44	Elfn1	-	-	-	1	90.87	829	3.9968	3	1	1	1	1	1	0.5	0.5	22.075	-	-	0.16	-	-	-	-	-	-	-	-	-	-	-	-	-	21.9234	22.2265	-	-	24.2201	-	-	-	-	20.8189	-	-	-
D3ZZ47, F1M6X3, D3ZAD5, O88943-3, O88943-9, O88943, O88943-6, O88943-8, O88943-4, O88943-5, O88943-2, O88943-7	Kcnq2	-	-	-	12	94.758	860	4.1419	3	5	3	1	1.1	1	0.5	0.52	-	20.593	20.26	-	0.386	0.111	-	-	0.333±0.288	-	-	-	-	-	-	-	-	-	19.5964	-	21.1343	20.3398	21.0604	20.3304	20.0993	-	20.1368	20.4289	20.2132	-
D3ZZ51, D3ZY45	Prrc2b	-	-	-	2	226.58	2076	120.68	5	5	5	5.1	5.9	3.98333	0.56	0.6	24.501	24.954	24.063	0.352	0.097	0.78	-0.454±0.203	0.438±0.42	0.891±0.377	1.14614	0.184835	-	-	-	-	24.2532	24.7307	24.8427	24.8243	23.852	24.9883	24.783	25.0999	25.0478	24.8519	22.8241	24.7088	24.9271	24.0551	23.7988
D3ZZ62	Xpot	-	-	-	1	83.483	728	10.936	4	3	4	1.25	1	1.5	0.45	0.4	22.863	22.375	22.315	0.321	0.079	0.151	0.488±0.305	0.547±0.26	0.059±0.162	0.876047	0.310953	-	-	-	-	-	22.7915	-	22.5011	23.2953	-	22.2974	-	22.4521	-	-	22.2269	-	22.1717	22.5478
D3ZZ81	Ppfia1	-	-	-	2	134.63	1190	10.712	4	5	5	1.125	1.31667	1.43333	0.44	0.48	22.693	21.842	21.982	0.084	0.36	0.163	0.851±0.335	0.711±0.171	-0.14±0.245	1.30807	0.153754	-	-	-	-	-	-	22.6104	-	22.7755	22.308	21.5205	21.2562	21.9487	22.1788	21.8484	22.2408	22.0771	21.7628	-
D3ZZA8	Sec24a	-	-	-	1	118.87	1089	24.53	5	5	5	2.95	3.1	2.96667	0.5	0.51	22.968	22.994	22.665	0.283	0.705	0.316	-0.026±0.421	0.303±0.255	0.329±0.387	0.21956	0.817413	-	-	-	-	-	22.9341	22.5049	23.0607	23.3717	22.0624	23.3847	22.328	23.3006	23.8948	22.0426	22.9856	22.5013	22.8676	22.9271
D3ZZB0	Dip2c	↓	-	yes	1	176.89	1612	63.756	5	5	5	5.8	8.3	7.4	0.44	0.53	24.707	25.591	25.449	0.322	0.176	0.204	-0.884±0.209	-0.742±0.216	0.142±0.159	2.81931	0.0216889	yes	yes	-	yes	24.6587	24.9828	24.9676	24.9014	24.0244	25.7079	25.6912	25.7992	25.5567	25.2016	25.1972	25.7352	25.722	25.3928	25.1977
D3ZZC1	Txndc5	-	-	-	1	46.353	417	150.48	5	5	5	5.95	5.45	6.05	0.5	0.47	25.016	24.756	25.19	0.347	0.198	0.248	0.26±0.225	-0.174±0.24	-0.434±0.184	0.755775	0.477146	-	-	-	-	24.4201	25.5421	24.7784	25.1274	25.2122	24.8183	25.163	24.4709	24.699	24.627	25.3095	25.5066	25.3247	25.1399	24.6675
D3ZZC3	Klhl22	-	-	-	2	71.773	634	75.878	5	5	5	6.15	6.7	6.1	0.5	0.52	25.47	25.388	25.235	0.368	0.554	0.556	0.081±0.349	0.235±0.349	0.154±0.403	0.0900258	0.940702	-	-	-	-	25.9251	24.7242	25.4376	25.6341	25.6273	24.8264	24.5754	25.7712	25.8804	25.8886	25.2406	24.2649	25.0635	25.8835	25.72
D3ZZF8, B2RZ22	Paip1	-	-	-	3	42.06	367	15.952	5	5	5	1.35	1.75	1.55	0.47	0.53	24.005	24.185	23.949	0.224	0.138	0.449	-0.179±0.159	0.056±0.3	0.236±0.253	0.221516	0.863154	-	-	-	-	23.8483	24.0398	-	23.7332	24.4002	24.1092	24.4103	23.9571	24.1051	24.3417	23.9989	24.2431	23.0688	24.479	23.9553
D3ZZK3	Epha4	-	-	-	1	109.84	986	271.5	5	5	5	6.15	6.95	5.15	0.54	0.57	25.578	25.641	24.951	0.453	0.39	0.283	-0.063±0.321	0.627±0.29	0.691±0.266	1.16641	0.202877	-	-	-	-	25.8458	25.0822	26.3644	25.4881	25.1094	26.0647	25.4686	26.2117	25.3543	25.1072	25.2438	24.8761	25.3411	24.8544	24.4374
D3ZZK5	Zfp41	-	-	-	1	22.873	198	2.413	1	1	1	1	1	1	0.5	0.5	-	-	-	-	-	-	-	-	-	-	-	-	-	-	-	-	-	-	-	-	-	20.6526	-	-	-	-	-	-	-	-
D3ZZL9	Gcc2	-	-	-	1	195.08	1679	3.875	1	4	3	1	1.125	1.08333	0.48	0.51	-	24.235	21.443	-	0.34	1.386	-	-	2.792±0.961	-	-	-	-	-	-	-	-	-	20.5847	-	-	-	23.9359	24.533	-	-	20.0898	22.5683	-	21.6701
D3ZZM0	Slc39a14	-	↓	yes	1	54.213	490	11.901	3	4	4	1.19444	1	1.1875	0.5	0.46	22.428	20.726	22.064	0.178	0.48	0.384	1.702±0.354	0.364±0.3	-1.338±0.389	2.28054	0.0147755	yes	-	yes	yes	-	22.6821	22.3853	22.2165	-	-	21.0178	20.0739	21.0859	-	-	22.4599	22.362	22.0122	21.4222
D3ZZM9	Ccsap	-	-	-	1	28.373	252	8.5348	3	4	4	1.08333	1.3125	1.125	0.49	0.54	22.79	23.018	22.682	1.833	0.812	1.199	-0.228±1.223	0.108±1.073	0.337±0.93	-	-	-	-	-	-	23.8522	21.7279	-	-	-	23.6246	22.4122	-	-	-	22.7353	21.0633	23.3367	23.5915	-
D3ZZN3	Acss1	-	-	-	1	74.891	682	9.0488	4	4	4	1.58333	1.20833	1.58333	0.5	0.43	23.079	-	22.189	0.089	-	0.518	-	0.89±0.3	-	-	-	-	-	-	-	23.0994	-	23.132	23.1825	22.9022	-	-	21.2966	-	-	-	-	22.8756	21.9415	21.7511
D3ZZP2	Rab39a	-	-	-	1	24.92	217	10.294	5	5	5	2.1	2.21667	1.85	0.53	0.55	23.893	24.501	23.927	0.293	0.058	0.172	-0.608±0.17	-0.033±0.213	0.575±0.109	2.23309	0.0704409	-	-	-	-	23.5934	24.4281	23.9291	23.4977	24.0183	24.4907	24.4545	24.4601	24.4579	24.644	-	24.1304	23.9862	23.992	23.5978
D3ZZQ0	Tnik	-	-	-	1	154.27	1354	94.877	4	4	4	4.6875	5.6875	4.4375	0.51	0.56	25.112	25.891	24.957	0.584	0.349	1.587	-0.78±0.396	0.155±0.762	0.934±0.719	-	-	-	-	-	-	25.0275	24.335	25.9535	25.1299	-	25.6644	25.4434	26.4287	26.0292	-	23.8301	24.0593	26.8395	25.099	-
D3ZZQ6	Ints4	-	-	-	1	108.25	964	3.9082	0	2	2	0	1	1.125	0	0.47	-	-	22.711	-	-	0.182	-	-	-	-	-	-	-	-	-	-	-	-	-	-	-	19.5647	-	-	-	-	22.5405	-	-	22.8808
D3ZZR4	Fem1c	-	-	-	1	68.592	617	5.0851	4	5	5	1.3125	1.15	1.2	0.52	0.49	22.213	22.032	21.788	0.318	0.282	0.384	0.181±0.252	0.426±0.295	0.245±0.264	0.476471	0.62851	-	-	-	-	21.9123	22.6037	21.8304	22.5073	-	21.8259	22.2552	21.5022	22.2225	22.3561	21.2019	22.5116	21.7845	21.6715	21.7678
D3ZZR5, D3ZLF6	Snrpa1	-	-	-	2	28.317	255	57.176	4	4	4	2.75	1.75	1.875	0.59	0.48	23.519	22.62	22.581	0.537	0.482	0.315	0.898±0.421	0.937±0.368	0.039±0.346	1.22206	0.137616	-	-	-	-	22.6583	-	23.4841	24.047	23.8847	22.2928	-	22.1452	22.6257	23.417	22.2584	-	22.2427	22.7902	23.0334
D3ZZR9	Fkbp2	-	-	-	1	15.388	140	18.919	2	2	2	2	2	2	0.5	0.5	26.537	26.48	26.289	0.181	0.194	0.144	0.057±0.248	0.248±0.218	0.191±0.227	0.227973	0.849545	-	-	-	-	-	-	-	26.7067	26.3672	-	-	-	26.6603	26.2992	-	-	-	26.1517	26.4267
D3ZZV1	Pam16	-	-	-	2	13.771	125	307.71	5	5	5	4.05	4.05	3.95	0.51	0.51	26.797	26.78	26.858	0.198	0.193	0.147	0.018±0.163	-0.06±0.146	-0.078±0.145	0.0628276	0.97996	-	-	-	-	26.9132	26.4545	26.7226	27.1594	26.7373	26.6079	26.7136	26.5152	27.1542	26.9074	26.8032	26.6247	26.9977	27.1185	26.7453
D3ZZV7, D3ZM66	Rasgef1a	-	-	-	2	55.691	489	9.0846	5	5	4	1.26667	1.45	1.41667	0.47	0.51	23.245	22.936	23.074	0.246	0.502	0.481	0.309±0.298	0.17±0.296	-0.139±0.388	0.200085	0.850004	-	-	-	-	23.7845	22.9674	23.2363	23.1347	23.1	23.2874	21.978	23.4581	22.8063	23.1479	23.4326	22.2892	23.5408	23.034	-
D3ZZX1	Inpp5a	-	-	-	1	47.622	412	14.089	4	4	3	1.875	2.125	2.08333	0.47	0.5	23.31	23.428	23.606	0.193	0.267	0.177	-0.119±0.213	-0.296±0.189	-0.178±0.232	0.359077	0.762577	-	-	-	-	23.5702	23.4061	23.2954	22.9664	-	23.6544	23.6292	23.5028	22.9261	-	-	23.3405	23.7912	23.6853	-
D3ZZY4, D4A2X6	LOC100360426	-	-	-	2	6.0372	51	5.4084	5	5	5	2.65	2.65	2.7	0.5	0.5	26.012	26.239	26.397	0.187	0.107	0.207	-0.227±0.129	-0.385±0.164	-0.158±0.138	1.21974	0.370879	-	-	-	-	25.8884	26.4355	25.8292	25.8801	26.0277	26.1154	26.4747	26.1948	26.2803	26.1292	26.3929	26.7541	26.3774	25.9947	26.4659
D3ZZZ0	Ahctf1	-	-	-	1	247.88	2240	37.844	4	5	5	1.29167	1.8	2.26667	0.36	0.44	22.026	22.133	22.697	0.412	0.108	0.227	-0.107±0.256	-0.671±0.297	-0.564±0.165	1.34898	0.164032	-	-	-	-	21.4636	22.2013	-	22.4124	-	22.0338	22.0507	22.0963	22.3522	-	22.7019	23.039	22.7297	22.3183	-
D3ZZZ9	Ctnnd1	-	-	-	1	104.07	932	323.31	5	5	5	24.95	25.15	25.45	0.5	0.5	29.548	29.482	29.6	0.147	0.114	0.159	0.066±0.113	-0.052±0.13	-0.119±0.118	0.203451	0.93659	-	-	-	-	29.3974	29.693	29.3548	29.8144	29.4789	29.5035	29.5757	29.2186	29.6155	29.495	29.5318	29.8352	29.3177	29.7892	29.5269
D4A009	Dcdc5	-	-	-	1	106.76	952	1.5734	4	4	4	1	1.125	1.0625	0.48	0.51	24.398	24.586	24.627	0.175	0.035	0.212	-0.188±0.119	-0.229±0.181	-0.042±0.141	0.510583	0.736701	-	-	-	-	-	24.5203	24.4123	24.0673	24.5917	24.5517	24.6383	-	24.6154	24.5367	24.582	25.0167	-	24.3611	24.5492
D4A017, D3ZWX1, D4A3H9, M0R3Z3	Tmem87a	-	-	-	4	63.842	559	57.505	5	5	5	5.45	5.7	5.4	0.5	0.51	25.819	26.035	25.848	0.254	0.169	0.097	-0.215±0.177	-0.029±0.158	0.186±0.117	0.464538	0.763028	-	-	-	-	25.8861	26.3499	25.7009	25.5015	25.6584	26.2729	26.2752	25.9597	25.8406	25.8248	25.8247	26.0462	25.7774	25.8983	25.6944
D4A030	Ubp1	-	-	-	1	60.162	540	3.7119	1	3	1	1.66667	1	1	0.63	0.5	-	23.378	-	-	1.701	-	-	-	-	-	-	-	-	-	-	24.2052	-	-	-	-	22.3647	-	-	-	24.392	-	22.1927	-	-	-
D4A031	Ddx42	-	-	-	1	102.07	929	245.34	5	5	5	12.9	13.45	12.85	0.5	0.51	27.407	27.485	27.279	0.086	0.111	0.123	-0.079±0.086	0.127±0.092	0.206±0.101	0.899447	0.688941	-	-	-	-	27.3805	27.4718	27.2113	27.5107	27.4581	27.5726	27.5235	27.2192	27.5147	27.5958	27.2155	27.5563	27.1289	27.1907	27.3056
D4A039, D3ZN84	Dzank1	-	-	-	2	80.234	736	24.624	5	5	5	2.1	2.65	2.35	0.47	0.53	23.722	24.291	23.63	0.843	0.543	0.803	-0.569±0.484	0.093±0.548	0.661±0.472	0.407405	0.579546	-	-	-	-	23.8697	22.206	24.4807	24.1548	23.8991	23.5136	23.7863	25.0266	24.6545	24.4722	23.0203	22.4487	24.3727	24.27	24.0359
D4A053, Q7TP36	Shroom2	-	-	-	2	165.42	1491	182.43	5	5	5	3.4	4.3	3.4	0.5	0.56	24.649	25.007	24.989	0.358	0.471	0.654	-0.358±0.318	-0.34±0.38	0.018±0.409	0.245517	0.785004	-	-	-	-	24.2642	24.3273	25.1025	25.1557	24.3936	24.2552	25.458	25.5948	25.0677	24.66	23.8325	25.3161	25.6751	25.3625	24.758
D4A054, M0R3M4	Ranbp2	↓	-	yes	2	341.03	3055	323.31	5	5	5	16.95	23.4	21.3	0.44	0.52	26.544	27.262	27.078	0.152	0.108	0.224	-0.718±0.113	-0.533±0.159	0.185±0.146	3.14475	0.0266791	yes	yes	-	yes	26.8627	26.5673	26.5385	26.4424	26.3097	27.2689	27.2932	27.4866	27.1071	27.1554	26.6251	27.1273	27.4355	27.1388	27.061
D4A055	Cacnb4	-	↑	-	1	54.619	486	20.604	5	5	5	2.45	2.7	1.75	0.58	0.61	23.912	24.46	23.183	0.46	0.562	0.465	-0.549±0.377	0.728±0.347	1.277±0.379	1.819	0.0457143	yes	-	yes	-	24.1257	24.3677	24.391	23.4884	23.1845	25.0078	24.9093	24.8372	23.9608	23.5855	22.8745	23.7919	23.7178	22.5279	23.0042
D4A062	Slitrk3	-	-	-	1	109.23	979	14.51	5	5	5	1.55	1.95	1.3	0.54	0.6	22.266	22.425	21.629	0.32	0.297	0.296	-0.159±0.245	0.637±0.245	0.796±0.237	1.8139	0.0837811	-	-	-	-	22.7777	22.5166	22.1292	22.18	21.7274	22.7803	22.5454	22.679	22.2758	21.8449	21.2747	22.1559	21.5762	21.8396	21.2993
D4A067	RGD1564541	-	-	-	1	25.594	222	2.0316	3	2	2	1	1	1	0.5	0.5	21.759	-	-	0.358	-	-	-	-	-	-	-	-	-	-	-	22.0708	21.4463	-	-	-	-	22.223	-	-	-	22.163	-	-	-	-
D4A068	Pnma2	-	-	-	1	41.248	364	4.8472	5	5	4	1.06667	1.2	1	0.52	0.55	22.241	22.526	22.282	0.169	0.171	0.136	-0.285±0.143	-0.041±0.14	0.244±0.141	0.895186	0.53418	-	-	-	-	22.0136	22.0773	22.1871	22.3577	22.5683	22.1543	22.4726	22.7257	22.664	22.6137	22.1167	22.2076	-	22.2596	22.5444
D4A069	Zmym4	-	-	-	1	172.63	1550	6.3209	2	1	4	1.125	1	1.25	0.47	0.44	22.025	-	22.26	0.536	-	1.116	-	-0.235±0.854	-	-	-	-	-	-	-	22.4627	21.5865	-	-	-	-	20.745	-	-	-	22.291	20.7348	22.8254	23.1876	-
D4A0A1	Soga3	-	-	-	1	103.02	944	87.714	5	5	5	8.3	9.25	8.3	0.5	0.53	26.426	26.823	26.749	0.205	0.326	0.417	-0.398±0.218	-0.323±0.255	0.075±0.289	0.533825	0.594449	-	-	-	-	26.2327	26.0476	26.6107	26.6292	26.6087	26.308	26.4851	27.2384	26.9535	27.1319	26.3819	26.2187	27.32	27.2398	26.5831
D4A0B4	Ankrd17	-	-	-	2	250.02	2358	308.18	5	5	5	8.5	7.7	7.95	0.52	0.49	26.585	26.439	26.569	0.121	0.162	0.142	0.146±0.122	0.016±0.113	-0.13±0.129	0.350786	0.877293	-	-	-	-	26.4921	26.4201	26.4925	26.715	26.8024	26.2692	26.1902	26.4268	26.6057	26.702	26.2712	26.574	26.5398	26.6739	26.7848
D4A0C3	Hid1	↓	-	yes	1	88.753	788	10.696	5	5	5	1.2	2	1.85	0.39	0.52	21.188	22.659	22.162	0.089	0.285	0.368	-1.471±0.277	-0.974±0.341	0.497±0.279	2.10201	0.0255545	yes	yes	-	yes	-	21.1011	-	21.2756	-	23.1281	22.4065	22.7594	22.3431	-	22.4518	21.9366	22.519	21.4687	22.434
D4A0C5, Q9ESP7	Adamts4	-	-	-	2	91.819	851	4.0966	0	0	1	0	0	1	0	0	-	-	-	-	-	-	-	-	-	-	-	-	-	-	-	-	-	-	-	-	-	-	-	-	-	-	-	-	-	-
D4A0D1, Q08877-9, Q08877-11, Q08877-13, Q08877-7, Q08877-10, Q08877-12, D4AAL9, D3ZMH6, D3ZI80, Q08877-2, Q08877-4, Q08877-6, Q08877, Q08877-3, Q08877-5, Q08877-8	Dnm3	-	-	-	17	97.765	868	277.37	5	5	5	7	7.4	6.5	0.52	0.53	26.113	26.273	25.911	0.163	0.17	0.18	-0.16±0.141	0.201±0.145	0.361±0.147	1.10093	0.426742	-	-	-	-	26.0669	26.3593	25.8067	26.0466	26.2839	26.2869	26.6488	26.0526	26.1726	26.2021	25.7586	26.3199	25.7213	25.8804	25.8756
D4A0E2	Napg	-	-	-	1	25.602	230	219.38	1	1	1	8	8.25	8.25	0.49	0.5	-	-	-	-	-	-	-	-	-	-	-	-	-	-	-	-	-	-	27.8899	-	-	-	-	28.1874	-	-	-	-	28.0228	-
D4A0E8	Prmt5	-	-	-	1	72.694	637	116.29	5	5	5	5.5	5.95	5.8	0.49	0.51	25.244	25.188	25.26	0.131	0.104	0.171	0.056±0.102	-0.016±0.129	-0.072±0.12	0.0876368	0.977134	-	-	-	-	25.5071	25.2544	25.015	25.2599	25.1853	25.1143	25.4419	25.1186	25.1604	25.1066	25.2011	25.607	25.1654	24.9951	25.332
D4A0F3	Osbpl6	-	-	-	1	106.32	934	4.0376	4	5	4	1.0625	1.1	1.08333	0.5	0.5	22.224	22.155	22.372	0.248	0.234	0.075	0.07±0.208	-0.148±0.168	-0.218±0.161	0.306941	0.830641	-	-	-	-	-	22.0496	21.9987	22.1558	22.6936	22.4686	21.7873	21.8905	22.2286	22.3985	-	22.3564	22.2364	22.4126	22.4845
D4A0F7	Dcun1d4	-	-	-	2	33.966	292	2.0522	2	3	1	1	1	1	0.5	0.5	22.564	-	-	0.511	-	-	-	-	-	-	-	-	-	-	-	-	22.143	-	-	22.985	-	19.3021	-	-	-	-	18.9134	-	-	-
D4A0G9	Ercc6l	-	-	-	1	138.17	1230	1.4414	1	1	0	1	1	0	1	1	-	-	-	-	-	-	-	-	-	-	-	-	-	-	-	-	-	-	-	-	-	-	-	-	-	-	-	-	-	-
[truncated: 4,367 more rows]
