# Supplementary material for: Nascent Proteome Remodeling following Homeostatic Scaling at Hippocampal Synapses
Source: Neuron. 2016 Oct 19;92(2):358–71. doi: 10.1016/j.neuron.2016.09.058 (PMC5078608; doi:10.1016/j.neuron.2016.09.058)
Supplement: Table S2. Part A, Containing All 307 Significantly Regulated Proteins [file mmc3.xlsx]

## Sheet: 307 proteins ANOVA
Protein ID(s)	Gene symbol(s)	Name	Bic / Untd [↑↓]	TTX / Untd [↑↓]	Regulated in Bic / TTX	Number of proteins	Mol. weight [kDa]	Sequence length	Score	Bic: number of biological replicates	TTX: number of biological replicates	Untd: number of biological replicates	Bic: mean unique peptides	TTX: mean unique peptides	Untd: mean unique peptides	Peptide ratio Bic/Untd	Peptide ratio TTX/Untd	Bic: mean Log2 LFQ	TTX: mean Log2 LFQ	Untd: mean Log2 LFQ	Bic: coefficient of variation	TTX: coefficient of variation	Untd: coefficient of variation	Log2 fold change Bic-TTX (±pooled standard error)	Log2 fold change Bic-Untd (±pooled standard error)	Log2 fold change TTX-Untd (±pooled standard error)	-Log ANOVA p value	ANOVA q-value	ANOVA significant	Fisher LSD test Bic-Untd	Fisher LSD test TTX-Untd	Fisher LSD test Bic-TTX	Log2 LFQ intensity Bic_A	Log2 LFQ intensity Bic_B	Log2 LFQ intensity Bic_C	Log2 LFQ intensity Bic_D	Log2 LFQ intensity Bic_E	Log2 LFQ intensity TTX_A	Log2 LFQ intensity TTX_B	Log2 LFQ intensity TTX_C	Log2 LFQ intensity TTX_D	Log2 LFQ intensity TTX_E	Log2 LFQ intensity Untd_A	Log2 LFQ intensity Untd_B	Log2 LFQ intensity Untd_C	Log2 LFQ intensity Untd_D	Log2 LFQ intensity Untd_E
A0A096MIS9, Q5XIA4	Cnot10	CCR4-NOT Transcription Complex Subunit 10	↑	-	yes	2	81.72	740	2.4464	5	5	5	1.1	1	1	0.52	0.5	21.468	20.814	20.598	0.293	0.116	0.186	0.654±0.18	0.871±0.199	0.217±0.131	3.11438	0.0184049	yes	yes	-	yes	21.8395	21.8504	21.0433	21.4297	21.1782	20.613	20.6818	20.979	20.9007	20.8973	20.6321	20.7289	20.1689	20.7798	20.6782
A0A096MJP0, A0A096MIX8, A0A096MIX5, A0A096MJG1, Q62880, Q5BKE0	Taf9, Taf9b	TATA-Box Binding Protein Associated Factor 9	↑	-	yes	6	17.367	155	2.4138	5	4	4	1.1	1.1875	1.125	0.49	0.51	22.334	21.367	20.75	0.316	0.309	0.356	0.968±0.277	1.584±0.316	0.616±0.313	2.59266	0.0117895	yes	yes	-	yes	22.26	22.7903	21.8403	-	22.4462	21.136	21.7965	20.9543	-	21.5795	-	21.2151	20.693	20.3423	-
A0A096MKA5	Atad2b	ATPase Family, AAA Domain Containing 2B	↑	-	yes	1	21.085	189	2.3396	5	3	4	1	1	1	0.5	0.5	22.383	20.989	21.246	0.159	0.138	0.341	1.394±0.164	1.137±0.274	-0.257±0.267	2.60096	0.0118992	yes	yes	-	yes	-	-	22.15	22.5691	22.4289	20.8855	21.2036	20.8765	-	-	20.9046	21.7197	21.113	-	-
A0A096MKC0, B2RYE6	Gigyf2	GRB10 Interacting GYF Protein 2	-	↓	yes	2	83.432	740	27.885	5	4	5	1.15	1.35417	1.55	0.43	0.47	23.021	21.844	23.276	0.165	0.173	0.235	1.177±0.172	-0.256±0.197	-1.432±0.221	3.37065	0.0040625	yes	-	yes	yes	22.8707	22.7941	-	23.1832	23.2341	-	21.7084	22.1099	21.7126	-	23.3492	-	23.538	22.9411	-
A0A0A0MP77, F1M386	Rapgef2	Rap Guanine Nucleotide Exchange Factor 2	-	↑	yes	2	144.29	1294	43.552	5	5	5	3.3	5	3.45	0.49	0.59	23.284	24.01	23.3	0.224	0.134	0.069	-0.726±0.154	-0.016±0.138	0.71±0.092	3.83939	0.0128571	yes	-	yes	yes	23.7196	23.1026	22.957	23.3874	23.2525	24.2433	23.8114	23.9116	24.1554	23.9261	23.4092	23.1516	23.3546	23.276	23.3081
A8ASI9, Q9JLT6	Bid	BH3 Interacting Domain Death Agonist	↑	↑	-	2	22.249	196	36.539	3	5	4	1.16667	1.15	1.125	0.51	0.51	22.282	22.865	21.37	0.303	0.077	0.268	-0.583±0.216	0.912±0.363	1.495±0.198	2.0318	0.023087	yes	yes	yes	-	-	-	-	22.0118	22.5519	22.7665	-	-	22.8506	22.9783	-	-	-	21.1272	21.6124
B0BMT3, A4L691	Pinx1	PIN2/TERF1 Interacting, Telomerase Inhibitor 1	↓	↓	yes	2	36.71	331	14.893	5	4	4	2.2	2.0625	2.41667	0.48	0.46	24.597	24.197	24.956	0.098	0.073	0.295	0.4±0.082	-0.359±0.178	-0.759±0.193	2.53493	0.0463401	yes	yes	yes	yes	24.7604	24.4707	24.6518	24.6584	24.4422	24.1831	24.2466	-	24.296	24.0611	24.9164	24.7	-	25.4952	24.7124
B0BMU0, Q7TP89	Ppie	Peptidylprolyl Isomerase E	-	↓	yes	2	33.369	301	8.9385	5	5	4	1.15	1.05	1.125	0.51	0.48	21.93	21.096	22.101	0.098	0.314	0.36	0.834±0.186	-0.171±0.206	-1.005±0.279	2.72161	0.0183273	yes	-	yes	yes	21.7195	22.0974	21.9443	21.946	21.9413	20.5798	21.6263	21.3036	21.0366	20.9333	-	22.7576	21.9777	21.8081	21.8612
B0BN59, G3V6B8, M0R899	RGD1562416, Tsr2, LOC100910723	TSR2, Ribosome Maturation Factor	↑	↑	-	3	20.801	191	22.826	5	5	5	1.68333	2.05	1.63333	0.51	0.56	23.89	24.351	23.317	0.2	0.242	0.495	-0.461±0.183	0.573±0.285	1.034±0.295	2.20727	0.0348682	yes	yes	yes	-	24.1194	23.9369	23.4372	23.9508	24.0045	24.4924	24.5379	23.7996	24.4031	24.5209	23.3399	24.2215	22.8624	22.7571	23.4029
B0BN94	Fam136a	Family With Sequence Similarity 136 Member A	↓	↓	-	1	15.625	138	5.543	4	4	4	1.3125	1.14583	1.39583	0.48	0.45	22.616	22.294	23.271	0.342	0.241	0.227	0.322±0.263	-0.655±0.259	-0.977±0.214	2.02282	0.0462603	yes	yes	yes	-	22.2427	-	22.9087	23.0519	22.2618	21.8549	22.5543	22.3018	22.4655	-	-	23.1265	22.9396	23.6029	23.4153
B0BN99	Hmgb3	High Mobility Group Box 3	↑	-	yes	1	22.985	200	9.7322	4	4	5	1.5625	1.5	1.2	0.57	0.56	24.441	23.916	23.746	0.199	0.045	0.208	0.524±0.135	0.694±0.18	0.17±0.141	2.51567	0.0485281	yes	yes	-	yes	24.2726	24.3277	-	24.3308	24.8319	23.8893	23.8483	-	23.9309	23.9967	23.8168	23.6011	23.3483	23.9721	23.9935
B0BNA9	Cnot11	CCR4-NOT Transcription Complex Subunit 11	-	↓	yes	1	54.835	504	12.879	5	5	5	1.7	1.35	1.35	0.56	0.5	22.479	21.372	22.45	0.418	0.205	0.172	1.107±0.256	0.03±0.248	-1.077±0.158	3.35387	0.00629213	yes	-	yes	yes	22.7616	23.008	21.6703	22.5112	22.4439	21.5517	21.071	21.0983	21.4899	21.6513	22.7336	22.395	22.1079	22.462	22.5487
B0BNE2	Polr2e	Polymerase (RNA) II Subunit E	↓	↓	-	1	24.57	210	76.872	5	5	5	1	1.15	1.28333	0.44	0.47	21.48	22.039	22.712	0.287	0.231	0.45	-0.559±0.211	-1.232±0.29	-0.673±0.275	2.74413	0.0145175	yes	yes	yes	-	20.8676	21.8363	21.6078	21.5141	21.5741	21.5366	22.3121	22.04	22.2118	22.0947	22.0806	23.4511	22.5454	22.4447	23.0387
B0BNJ0	Sin3b	SIN3 Transcription Regulator Family Member B	↑	↓	yes	1	32.742	292	9.0937	4	5	5	1.89583	1	1.35	0.58	0.43	23.243	21.831	22.311	0.209	0.099	0.209	1.411±0.175	0.932±0.184	-0.48±0.173	3.96673	0.0027234	yes	yes	yes	yes	-	23.4002	22.8517	23.2571	23.4613	-	-	21.6751	21.8919	21.9267	22.277	22.7705	22.2392	22.2347	22.0327
B0VXR5, Q9R237-2, Q9R237, Q9R237-3	Mapk8ip1	Mitogen-Activated Protein Kinase 8 Interacting Protein 1	↓	↑	yes	4	77.303	708	49.124	5	5	5	5	8.6	6.8	0.42	0.56	25.367	26.704	26.04	0.211	0.423	0.334	-1.336±0.259	-0.673±0.223	0.664±0.294	3.02755	0.00926733	yes	yes	yes	yes	25.4029	25.4913	25.7377	25.1796	25.0256	26.8641	26.963	27.3201	26.2999	26.0716	25.8202	26.2155	26.6935	25.7346	25.7362
B1H215	Ncoa4	Nuclear Receptor Coactivator 4	↓	↓	yes	1	70.283	622	121.2	5	5	5	10.3	9.85	10.85	0.49	0.48	27.142	26.809	27.615	0.15	0.103	0.141	0.334±0.11	-0.472±0.124	-0.806±0.106	4.31692	0.00904673	yes	yes	yes	yes	27.0265	27.2174	27.4628	27.0329	26.9726	26.6775	27.0393	26.7782	26.8299	26.7196	27.3455	27.7417	27.5446	27.6018	27.8392
B1H234	Flrt3	Fibronectin Leucine Rich Transmembrane Protein 3	↓	-	yes	2	72.91	649	5.8944	5	4	4	1.15	2.625	2.5625	0.31	0.51	22.705	24.235	24.141	0.239	0.171	0.104	-1.529±0.192	-1.435±0.17	0.094±0.134	4.96586	0.000615385	yes	yes	-	yes	-	22.7931	22.6588	23.0552	22.3137	24.4648	23.9972	24.3908	24.0851	-	24.3169	23.9745	24.1024	24.1683	-
B1H263, F1MAF5	Pcid2	PCI Domain Containing 2	-	-	yes	2	45.974	398	10.363	3	5	4	1	1.15	1.16667	0.46	0.5	20.571	21.625	21.122	0.329	0.31	0.255	-1.054±0.29	-0.551±0.277	0.502±0.245	1.91674	0.0489673	yes	-	-	yes	-	20.8201	20.098	-	20.7955	21.9392	21.958	21.061	21.7789	21.3869	-	21.4263	20.841	20.8362	21.3863
B1H279, F7EXF4	Cep85l	Centrosomal Protein 85 Like	↑	↓	yes	2	80.866	703	3.6436	4	5	5	1.25	1.1	1.31667	0.49	0.46	25.388	20.791	24.639	0.167	0.254	0.146	4.598±0.198	0.749±0.14	-3.848±0.175	9.53251	0	yes	yes	yes	yes	-	25.634	25.3407	25.4715	25.1061	20.4367	21.1068	20.5923	21.0265	-	24.5039	24.7806	24.4617	24.5362	24.9109
B1H2A2, M0R7H8	Fsd1	Fibronectin Type III And SPRY Domain Containing 1	-	↑	yes	2	55.627	496	71.081	5	5	5	1.1	1.36667	1.13333	0.49	0.55	21.385	23.023	21.534	0.322	0.221	0.217	-1.639±0.242	-0.15±0.336	1.489±0.241	3.41778	0.0027619	yes	-	yes	yes	-	-	21.0437	21.8295	21.2803	23.4569	22.9239	22.8135	23.165	22.7566	-	-	-	21.3335	21.7347
B1WBY5	Dnajc11	DnaJ Heat Shock Protein Family (Hsp40) Member C11	↓	-	yes	1	63.204	559	32.393	5	5	5	3.3	4.5	4.45	0.43	0.5	23.99	24.823	24.873	0.237	0.196	0.235	-0.834±0.179	-0.883±0.193	-0.049±0.178	3.21055	0.0135474	yes	yes	-	yes	23.6364	24.1263	24.3451	24.1415	23.6983	24.856	24.8509	25.1339	24.8609	24.4152	24.5836	25.0455	25.3109	24.7915	24.6317
B1WC22	Zfp131	Zinc Finger Protein 131	-	↓	yes	2	70.812	619	22.382	5	4	4	1.6	1.14583	1.625	0.5	0.41	21.841	21.047	21.706	0.182	0.049	0.178	0.794±0.126	0.135±0.201	-0.659±0.115	3.07894	0.0148493	yes	-	yes	yes	21.6749	22.1468	21.9906	21.8498	21.5427	21.0395	21.1153	20.9553	21.079	-	-	21.8731	-	21.5391	-
B1WC70	Ppp1r8	Protein Phosphatase 1 Regulatory Subunit 8	↑	-	yes	1	38.539	351	28.331	5	5	5	1.76667	1.4	1.35	0.57	0.51	24.093	23.039	23.195	0.309	0.51	0.331	1.053±0.318	0.898±0.253	-0.156±0.324	2.05237	0.037117	yes	yes	-	yes	24.226	24.6151	24.1903	23.6133	23.8184	23.7338	23.6059	22.4033	22.6567	22.7963	22.9733	23.9231	22.9586	23.1231	22.996
B2DD29	Brsk1	BR Serine/Threonine Kinase 1	↓	↑	yes	1	85.182	778	80.707	4	4	3	1.6875	3	2.58333	0.4	0.54	21.723	23.475	22.589	0.272	0.154	0.19	-1.753±0.208	-0.866±0.248	0.886±0.172	3.73768	0.00266667	yes	yes	yes	yes	-	21.3624	22.056	21.7491	-	23.771	23.413	23.4258	23.2905	-	-	22.4986	22.8732	22.3952	-
B2GUY8	Slc25a17	Solute Carrier Family 25 Member 17	↓	-	yes	1	34.34	307	3.5625	5	5	5	1.05	1.75	1.6	0.4	0.52	21.693	23.308	22.9	0.281	0.415	0.28	-1.615±0.275	-1.207±0.226	0.408±0.275	3.91141	0.0026	yes	yes	-	yes	21.8734	22.2341	21.3804	21.4511	21.526	23.8429	23.798	22.7094	23.2132	22.9747	23.2513	23.3002	22.767	22.5055	22.6743
B2RYJ2	Dbr1	Debranching RNA Lariats 1	↓	↓	-	1	61.818	545	5.2809	4	4	4	1.0625	1.125	1.45833	0.42	0.44	21.858	22.266	25.16	0.096	0.54	0.234	-0.409±0.343	-3.303±0.19	-2.894±0.353	4.54095	0.000266667	yes	yes	yes	-	-	21.7073	-	21.9122	21.9529	-	-	-	21.8257	22.7064	24.804	25.3939	-	25.0131	25.4307
B2RYL8	Ddx41	DEAD-Box Helicase 41	-	↓	yes	1	69.798	622	6.4112	4	3	2	1.4375	1	1.91667	0.43	0.34	21.663	20.965	21.949	0.107	0.068	0.165	0.697±0.12	-0.286±0.16	-0.984±0.17	2.10865	0.0372319	yes	-	yes	yes	21.8307	21.56	21.5973	-	-	20.8983	-	21.0324	-	-	-	21.7931	22.1049	-	-
B2RYR9, Q9Z336	Dynlt1	Dynein Light Chain Tctex-Type 1	-	↓	yes	2	12.452	113	166.11	5	5	5	1.35	1.15	1.35	0.5	0.46	22.842	21.606	23.25	0.289	0.366	0.463	1.236±0.271	-0.408±0.295	-1.643±0.341	3.12406	0.00468421	yes	-	yes	yes	22.9463	23.199	22.2211	22.9066	22.937	21.3604	22.0751	21.1062	21.8835	-	23.4776	24.0478	22.5771	23.0892	23.0571
B2RZ33, G3V7X3	Nck1	NCK Adaptor Protein 1	↑	↑	-	2	42.876	377	22.433	5	5	3	1.23333	1.3	1.38889	0.47	0.48	22.772	23.086	21.623	0.269	0.142	0.066	-0.314±0.179	1.149±0.26	1.463±0.148	3.39431	0.00433333	yes	yes	yes	-	-	22.9638	22.5148	22.4524	23.1571	23.1945	22.8194	23.3263	23.0022	23.0869	-	21.6879	-	-	21.5577
B3DMA5	Cnot7	CCR4-NOT Transcription Complex Subunit 7	↓	↓	yes	1	32.718	285	12.602	5	5	5	1.11667	1.3	1.4	0.44	0.48	21.37	22.091	22.561	0.169	0.276	0.201	-0.722±0.234	-1.191±0.184	-0.47±0.204	2.95821	0.0118689	yes	yes	yes	yes	-	-	21.1102	21.5084	21.4912	-	21.9427	21.8813	22.6166	21.9251	22.3859	22.4441	22.5205	22.4292	23.0269
B3IYD2, Q6BBI8	Ufc1	Ubiquitin-Fold Modifier Conjugating Enzyme 1	-	↓	yes	2	11.377	93	2.6619	5	5	5	1.3	1.5	1.55	0.46	0.49	26.054	24.532	26.139	0.35	0.161	0.361	1.521±0.216	-0.086±0.278	-1.607±0.221	4.55254	0.0012	yes	-	yes	yes	25.743	26.1769	25.883	25.712	26.754	24.4806	24.3481	24.3287	24.6808	24.8235	26.1931	26.2273	25.7859	25.6822	26.8086
B4F779	Appl2	Adaptor Protein, Phosphotyrosine Interacting With PH Domain And Leucine Zipper 2	-	↓	yes	1	74.116	662	11.991	5	4	5	1.56667	1.45833	1.38333	0.53	0.51	23.671	22.096	23.859	0.195	0.346	0.31	1.575±0.237	-0.188±0.209	-1.763±0.294	3.98373	0.00251429	yes	-	yes	yes	23.7578	23.4287	23.9968	23.3904	23.7812	22.252	22.4253	-	-	21.6108	23.3616	24.2397	24.2703	23.734	23.6877
B4F7F3	Arvcf	Armadillo Repeat Gene Deleted In Velocardiofacial Syndrome	↑	↑	yes	1	105.49	973	22.025	4	5	4	1.5	2.55	1.5625	0.49	0.62	21.801	22.231	21.169	0.146	0.203	0.196	-0.43±0.16	0.631±0.162	1.062±0.177	3.5701	0.00696774	yes	yes	yes	yes	-	22.0098	21.8659	21.5401	21.7863	22.1833	22.5248	22.3605	22.2762	21.8103	-	21.4539	21.2925	20.8626	21.0682
B5DFC6, M0RCH5	Gnpda1	Glucosamine-6-Phosphate Deaminase 1	-	↑	yes	3	32.579	289	4.7709	5	5	5	1.3	1.4	1.18333	0.52	0.54	22.698	23.652	22.713	0.224	0.119	0.306	-0.954±0.152	-0.016±0.242	0.939±0.188	3.22509	0.00952727	yes	-	yes	yes	22.7494	22.8964	-	22.2705	22.8738	23.5122	23.6548	23.5012	23.6901	23.8996	23.2324	22.5571	22.7386	-	22.324
C7E1V2, P29994-8, P29994-7, P29994-6, P29994-5, P29994-4, P29994-2, P29994-3, P29994, A0A0A0MY31, F1LNT1, F1LQX8, F1LQS8	Itpr1	Inositol 1,4,5-Trisphosphate Receptor Type 1	-	↓	yes	15	313	2748	7.073	5	3	4	1.3	1.66667	1.5	0.46	0.53	23.665	22.253	23.92	0.102	0.325	0.342	1.413±0.213	-0.254±0.212	-1.667±0.376	2.86856	0.00507317	yes	-	yes	yes	23.747	-	23.5306	23.8207	23.5635	22.658	21.8466	22.2531	-	-	-	-	23.6195	24.2196	-
D3Z8U8	-	-	↓	↓	yes	3	34.003	315	37.386	4	4	4	1	1.0625	1.16667	0.46	0.48	21.805	23.009	24.683	0.036	0.276	0.27	-1.205±0.21	-2.878±0.206	-1.674±0.246	5.29076	0.000333333	yes	yes	yes	yes	-	-	21.8141	21.8503	21.7497	23.4387	-	23.1558	22.7284	22.7146	24.5042	-	25.1956	24.4569	24.5762
D3Z9Z0	Ank1	Ankyrin 1	↑	↓	yes	1	187.12	1707	3.7938	3	4	3	1	1.6875	1.33333	0.43	0.56	25.741	23.731	24.413	0.093	0.219	0.224	2.01±0.223	1.327±0.228	-0.682±0.236	2.93492	0.00439437	yes	yes	yes	yes	25.8316	-	25.6494	-	-	-	24.0527	23.6293	23.5098	-	24.3002	24.7447	24.194	-	-
D3ZAI0, D4A4B4	U2surp	U2 SnRNP Associated SURP Domain Containing	-	↑	yes	3	118.23	1029	48.871	5	5	5	5.3	5.3	5.1	0.51	0.51	25.426	26.04	25.402	0.119	0.304	0.11	-0.614±0.186	0.023±0.099	0.638±0.184	2.56233	0.0487237	yes	-	yes	yes	25.5335	25.5146	25.1986	25.3119	25.5691	25.551	25.9587	26.3157	26.5194	25.854	25.6089	25.4902	25.2326	25.2979	25.3807
D3ZCG3, D3ZKH2	Mon2	MON2 Homolog, Regulator Of Endosome-To-Golgi Trafficking	↑	↑	-	3	187.57	1701	12.468	5	5	5	2.5	2.6	2.05	0.55	0.56	23.359	23.104	22.62	0.143	0.185	0.148	0.255±0.139	0.739±0.124	0.483±0.141	3.32011	0.0233651	yes	yes	yes	-	23.2612	23.5623	23.144	23.2631	23.5653	23.1006	23.3042	22.7075	23.0974	23.3095	22.6734	22.8455	22.3955	22.4316	22.7561
D3ZD84, M0RB60	Lrig1	Leucine-Rich Repeats And Immunoglobulin Like Domains 1	-	↓	yes	2	105.95	964	54.121	5	5	5	6	4.35	5.8	0.51	0.43	25.318	24.448	25.199	0.15	0.351	0.262	0.87±0.214	0.119±0.175	-0.751±0.246	2.51503	0.029048	yes	-	yes	yes	25.3563	25.355	25.4932	25.4125	24.9713	23.8464	24.8405	24.6538	24.7631	24.1356	24.7392	25.5892	24.9868	25.3035	25.3748
D3ZDA2	Sema6d	Semaphorin 6D	-	↓	yes	1	110.8	990	39.213	5	5	5	5.4	4.5	5.95	0.48	0.43	24.953	24.139	25.09	0.197	0.376	0.22	0.814±0.236	-0.136±0.173	-0.951±0.243	2.70648	0.0210909	yes	-	yes	yes	25.1552	24.7734	25.2216	25.0102	24.606	23.6155	23.857	24.3793	24.7943	24.0481	25.169	25.4201	24.6603	24.9769	25.2218
D3ZDI5	Arhgap12	Rho GTPase Activating Protein 12	↑	-	yes	1	56.557	494	4.8487	3	3	3	1.44444	1.11111	1	0.59	0.53	22.185	21.591	21.322	0.145	0.168	0.168	0.594±0.172	0.863±0.171	0.269±0.183	2.15419	0.0439859	yes	yes	-	yes	-	22.0723	-	22.0719	22.41	-	21.5882	-	21.8158	21.3675	-	21.5676	-	21.1293	21.2686
D3ZDU2	Rptor	Regulatory Associated Protein Of MTOR Complex 1	↓	-	yes	1	149.49	1335	13.409	5	5	4	1.8	2.13333	2.125	0.46	0.5	22.037	23.184	22.888	0.392	0.133	0.201	-1.148±0.255	-0.851±0.31	0.296±0.166	2.42996	0.0193095	yes	yes	-	yes	-	22.7107	21.6872	22.0371	21.7114	-	23.2687	23.0886	23.3914	22.9885	-	23.0492	23.0312	22.5838	-
D3ZE17, Q8VHK2	Caskin1	CASK Interacting Protein 1	-	↑	yes	2	150.26	1430	55.265	5	5	5	5.7	8.75	6.1	0.48	0.59	25.476	26.343	25.636	0.197	0.196	0.273	-0.868±0.164	-0.16±0.194	0.707±0.194	2.94087	0.0208324	yes	-	yes	yes	25.4369	25.1055	25.7504	25.696	25.3897	26.2105	26.0981	26.7601	26.4058	26.2423	25.514	25.468	26.1633	25.7766	25.2582
D3ZF26	Tnks1bp1	Tankyrase 1 Binding Protein 1	↓	↓	-	1	180.01	1705	34.386	4	5	5	2.52083	2.55	2.78333	0.48	0.48	22.867	23.378	24.134	0.123	0.334	0.294	-0.511±0.223	-1.266±0.204	-0.756±0.267	2.85934	0.012871	yes	yes	yes	-	22.7587	22.852	-	23.1084	22.7506	22.7525	23.6157	23.7432	23.624	23.155	-	24.6072	23.7096	24.036	24.1822
D3ZF89	Ubap2	Ubiquitin Associated Protein 2	-	↓	yes	1	117.6	1126	17.855	5	5	5	2.5	1.9	2.36667	0.51	0.45	24.048	23.166	23.831	0.285	0.115	0.214	0.882±0.176	0.217±0.205	-0.665±0.144	3.07492	0.0182651	yes	-	yes	yes	24.2887	23.4211	24.1872	24.0641	24.2789	23.3504	22.9433	23.2479	23.2071	23.0821	23.6184	23.6813	24.0626	24.2002	23.594
D3ZFB1	Plekha6	Pleckstrin Homology Domain Containing A6	↓	↑	yes	1	65.572	580	6.8981	4	5	4	1.6875	1.65	1.4375	0.54	0.53	22.125	23.553	22.79	0.164	0.088	0.545	-1.428±0.125	-0.665±0.332	0.763±0.32	2.70068	0.0119322	yes	yes	yes	yes	22.2775	21.8067	22.1549	22.2612	-	23.6758	23.4337	23.4649	23.6384	-	23.3381	22.7988	23.1148	21.9094	-
D3ZFD0	Myo18a	Myosin XVIIIA	↓	↑	yes	2	232.66	2044	309.95	5	5	5	7.75	11.05	9.6	0.45	0.54	25.131	25.884	25.541	0.238	0.056	0.142	-0.752±0.142	-0.41±0.162	0.342±0.092	3.31917	0.0232128	yes	yes	yes	yes	24.5932	25.2246	25.2557	25.3772	25.2063	25.9932	25.8282	25.9388	25.8495	25.8081	25.3129	25.5696	25.8359	25.5238	25.4638
D3ZFJ6	Lactb	Lactamase Beta	↓	↓	-	1	60.42	550	9.0702	4	5	5	1.5	1.45	2.05	0.42	0.41	22.899	22.717	23.677	0.43	0.14	0.216	0.182±0.246	-0.778±0.268	-0.96±0.152	2.65113	0.0211657	yes	yes	yes	-	22.9509	23.3693	22.1703	23.105	-	22.6547	23.0443	22.5604	22.6483	22.6748	23.564	24.141	23.7267	23.4185	23.5329
D3ZFS7	Lyplal1	Lysophospholipase Like 1	↓	↓	yes	1	15.272	138	5.6717	4	5	4	1.0625	1.11667	1.16667	0.48	0.49	21.402	22.011	22.758	0.366	0.165	0.18	-0.609±0.227	-1.355±0.255	-0.746±0.153	3.39949	0.00508642	yes	yes	yes	yes	21.9781	-	21.4153	21.3351	20.8813	22.1964	22.2621	21.9844	21.8901	21.724	-	22.8612	22.791	22.9627	22.4151
D3ZG54	Wwox	WW Domain Containing Oxidoreductase	↑	↑	yes	1	40.178	356	6.7773	5	4	4	1.45	1.54167	1.5625	0.48	0.5	23.426	22.761	22.301	0.002	0.277	0.125	0.666±0.263	1.125±0.128	0.46±0.198	2.35056	0.0233814	yes	yes	yes	yes	-	23.4282	-	23.424	-	-	22.8911	22.3615	23.0292	-	-	22.526	22.1368	22.3319	22.2094
D3ZGF8, D4A5A6	Polr2a	Polymerase (RNA) II Subunit A	↓	↓	-	2	213.51	1932	7.3472	4	4	4	1	1	1.125	0.47	0.47	21.294	21.829	22.597	0.029	0.157	0.287	-0.536±0.158	-1.304±0.272	-0.768±0.243	2.12084	0.0244729	yes	yes	yes	-	-	-	-	21.3227	21.2642	-	-	22.0708	21.7302	21.687	22.6984	-	22.8999	-	22.1926
D3ZGL0, Q9JHZ4-2, Q9JHZ4	Gripap1	GRIP1 Associated Protein 1	↓	-	yes	3	90.981	793	58.213	5	5	5	1.83333	2.26667	2.58333	0.42	0.47	22.782	23.967	24.038	0.174	0.145	0.384	-1.184±0.152	-1.255±0.296	-0.071±0.227	3.02216	0.0090566	yes	yes	-	yes	-	-	23.04	22.5915	22.7159	24.0903	23.7311	24.2147	23.826	23.9716	24.3718	23.3095	24.5055	24.093	23.9075
D3ZH36	Elfn2	Extracellular Leucine-Rich Repeat And Fibronectin Type III Domain Containing 2	-	↑	yes	1	89.846	820	38.94	5	4	4	1.61667	3.0625	1.875	0.46	0.62	23.125	23.969	23.423	0.093	0.233	0.258	-0.845±0.148	-0.299±0.159	0.546±0.224	2.65101	0.028652	yes	-	yes	yes	23.1888	23.1226	23.1544	23.2463	22.9105	24.2003	23.5828	24.2196	23.8739	-	23.2324	23.074	23.5801	23.8066	-
D3ZH98	-	-	↓	-	yes	1	68.856	623	8.2336	5	4	5	1.35	1.58333	1.06667	0.56	0.6	22.004	22.967	23.548	0.178	0.176	0.4	-0.963±0.204	-1.544±0.275	-0.581±0.381	2.33645	0.0135294	yes	yes	-	yes	21.6817	-	22.2479	22.0672	22.0187	22.8015	-	23.1323	-	-	23.2045	-	23.8906	-	-
D3ZHK4	Rb1cc1	RB1 Inducible Coiled-Coil 1	↓	-	yes	1	182.23	1588	18.865	3	3	3	1.38889	1.47222	1.19444	0.54	0.55	22.08	22.985	23.561	0.162	0.413	0.05	-0.905±0.314	-1.481±0.166	-0.576±0.373	1.89443	0.0292189	yes	yes	-	yes	22.1493	-	-	22.254	21.8366	23.4765	-	-	22.4801	22.9975	-	-	-	23.5116	23.6107
D3ZI21	Bcl7a	B-Cell CLL/Lymphoma 7A	↑	↑	-	4	21.208	196	38.609	2	3	3	1.125	1.41667	1.16667	0.49	0.55	24.238	23.82	20.276	0.175	0.119	0.885	0.417±0.201	3.961±0.667	3.544±0.657	2.00385	0.0119333	yes	yes	yes	-	24.4024	-	-	24.0726	-	23.9351	23.7051	-	-	-	-	19.6296	20.9226	-	-
D3ZJ91, F1M558	Ddhd2	DDHD Domain Containing 2	↑	↑	-	3	79.57	699	17.327	5	5	5	1.4	1.75	1.4	0.5	0.56	24.839	24.12	21.946	0.15	0.859	0.2	0.719±0.462	2.892±0.16	2.174±0.417	4.60401	0.0002	yes	yes	yes	-	-	24.6044	24.8573	24.7986	25.0947	24.2034	23.9813	23.2327	23.606	25.5764	22.2524	21.9658	21.8454	21.5631	22.1053
D3ZJH2	Sugp2	SURP And G-Patch Domain Containing 2	↓	-	yes	1	118.05	1068	33.844	5	5	4	1.85	3	2	0.48	0.6	22.611	23.499	23.684	0.262	0.205	0.568	-0.888±0.201	-1.073±0.365	-0.185±0.316	1.91848	0.0459654	yes	yes	-	yes	-	22.5469	22.7187	22.9897	22.1875	23.8379	23.1621	23.4847	23.6804	23.3307	-	24.2184	24.249	23.2955	22.972
D3ZJH3, F1LQ41, Q62888-2, Q62888	Nlgn2	Neuroligin 2	-	↑	yes	4	88.724	817	4.5362	2	2	3	1	1.5	1.16667	0.46	0.56	21.322	23.199	21.342	0.119	0.641	0.103	-1.878±0.518	-0.02±0.152	1.858±0.515	1.45644	0.0468418	yes	-	yes	yes	21.2073	21.4363	-	-	-	22.694	23.7047	-	-	-	21.4412	-	21.242	-	-
D3ZJU5	Smarcc1	SWI/SNF Related, Matrix Associated, Actin Dependent Regulator Of Chromatin Subfamily C Member 1	↑	↑	-	1	120.5	1078	28.03	5	5	5	1.7	2.35	1.8	0.49	0.57	24.143	24.43	23.544	0.293	0.098	0.185	-0.287±0.176	0.599±0.216	0.886±0.127	2.79475	0.024451	yes	yes	yes	-	24.3123	23.9768	24.0317	23.709	24.6839	24.2542	24.5659	24.3306	24.4582	24.542	-	23.7295	23.3866	23.2857	23.7749
D3ZK73	Cul4b	Cullin 4B	↓	↓	-	1	110.81	971	55.696	5	5	5	4.6	4.6	4.7	0.49	0.49	24.242	24.178	25.929	0.25	0.202	0.358	0.063±0.187	-1.687±0.244	-1.75±0.231	5.30836	0.000190476	yes	yes	yes	-	23.8484	24.2419	24.1278	24.2515	24.7379	23.9158	24.3453	23.9215	24.1837	24.5246	25.6982	26.4285	25.6411	25.4928	26.3823
D3ZKC8	Vangl1	VANGL Planar Cell Polarity Protein 1	↓	-	yes	1	60.104	526	17.331	4	4	4	1.16667	1.08333	1.625	0.42	0.4	20.6	23.106	22.511	0.156	0.281	0.65	-2.506±0.288	-1.91±0.55	0.596±0.465	2.08812	0.0137842	yes	yes	-	yes	-	20.7477	-	20.4527	-	23.0416	22.7854	-	-	23.4916	-	22.6951	21.7138	-	23.1228
D3ZKG5	Parvb	Parvin Beta	↑	-	yes	2	41.701	365	19.715	4	5	4	3.125	1.7	2.20833	0.59	0.43	23.47	22.203	22.541	0.742	0.3	0.17	1.267±0.401	0.929±0.416	-0.339±0.216	1.89979	0.0371034	yes	yes	-	yes	-	23.5668	22.9959	22.7596	24.5588	22.2736	22.6101	21.6088	22.1128	22.4087	-	22.6676	22.2069	22.5979	22.6931
D3ZKK5	Mtmr1	Myotubularin Related Protein 1	↓	-	yes	1	74.514	664	5.2717	5	5	5	1.46667	1.95	1.7	0.46	0.53	21.969	22.702	22.395	0.148	0.091	0.263	-0.733±0.105	-0.426±0.175	0.307±0.161	2.86624	0.0343658	yes	yes	-	yes	21.884	22.2388	22.1015	21.7414	21.8767	22.5892	22.8613	22.7077	22.5659	22.7847	22.2156	22.6751	22.7602	21.9355	22.3859
D3ZKT0	Tamm41	TAM41 Mitochondrial Translocator Assembly And Maintenance Homolog	-	↑	yes	1	37.785	337	7.6582	5	5	4	1.06667	1.15	1.08333	0.5	0.51	22.897	23.855	23.051	0.104	0.155	0.198	-0.957±0.168	-0.154±0.21	0.803±0.193	2.2869	0.0234404	yes	-	yes	yes	-	-	-	22.7965	22.9983	23.9711	23.9132	-	23.5463	23.9881	-	23.2355	-	22.8674	-
D3ZLA3	Cpne3	Copine 3	↓	↓	-	1	59.685	533	23.401	5	4	4	1.7	1.91667	2.25	0.43	0.46	23.503	23.827	24.341	0.191	0.143	0.213	-0.324±0.159	-0.838±0.188	-0.515±0.169	2.53945	0.0321116	yes	yes	yes	-	23.3702	23.5745	-	23.2445	23.8224	23.9523	23.7686	-	23.5806	24.0054	24.6329	24.1076	-	24.0983	24.5265
D3ZMG0	Ulk1	Unc-51 Like Autophagy Activating Kinase 1	-	↑	yes	1	112.44	1051	14.701	5	5	4	1.1	1.95	1.4375	0.43	0.58	20.822	21.8	21.22	0.247	0.152	0.235	-0.977±0.169	-0.398±0.21	0.579±0.169	3.21075	0.0128437	yes	-	yes	yes	20.5319	21.2455	20.6959	21.0705	20.5676	22.0364	21.9778	21.5572	21.6612	21.7653	-	21.4361	21.276	20.7755	21.394
D3ZML4	Trabd	TraB Domain Containing	↓	↑	yes	1	42.114	376	7.7309	5	5	5	1.1	1.65	1.18333	0.48	0.58	22.507	23.353	22.97	0.139	0.109	0.283	-0.846±0.107	-0.463±0.182	0.383±0.174	3.18576	0.019814	yes	yes	yes	yes	22.2651	22.6426	22.3586	22.562	22.7066	23.3548	23.5842	23.2316	23.384	23.2111	22.5919	23.491	23.1752	22.7783	22.8121
D3ZMN5	Snx29	Sorting Nexin 29	↑	↑	yes	1	91.551	818	3.6516	5	4	3	1.1	1.16667	1.08333	0.5	0.52	25.155	22.962	21.389	0.513	0.222	0.147	2.193±0.332	3.766±0.366	1.573±0.196	5.11129	0.000363636	yes	yes	yes	yes	26.0157	24.7393	24.7609	25.1046	-	22.6593	23.0053	22.8424	23.3409	-	-	21.6128	21.3191	21.2359	-
D3ZMS4	Arhgap26	Rho GTPase Activating Protein 26	↓	-	yes	1	86.408	761	16.075	5	5	5	1.1	1.45	1.61667	0.4	0.47	22.451	23.043	23.309	0.145	0.172	0.236	-0.591±0.16	-0.857±0.204	-0.266±0.178	2.31845	0.0455804	yes	yes	-	yes	22.2598	-	22.4443	22.6499	-	22.7647	23.1732	22.8235	23.2062	23.2463	22.9737	23.4603	23.147	23.6537	-
D3ZMY7	Nt5c2	5'-Nucleotidase, Cytosolic II	↓	-	yes	2	61.258	529	24.913	5	5	5	1.45	1.95	1.7	0.46	0.53	22.323	23.213	23.017	0.244	0.156	0.153	-0.89±0.169	-0.694±0.168	0.196±0.131	3.5852	0.0118291	yes	yes	-	yes	22.6569	22.3477	21.8021	22.4218	22.3861	23.2588	23.5471	22.9992	23.1617	23.1002	23.2433	23.2283	22.9054	22.7974	22.9106
D3ZN11, F1LQH2, D3ZY21	Nfkb1	Nuclear Factor Kappa B Subunit 1	↑	-	yes	4	97.451	895	6.6708	2	5	5	1.875	1.06667	1.11667	0.63	0.49	23.064	22.125	22.021	0.122	0.182	0.206	0.939±0.194	1.043±0.215	0.104±0.181	2.37944	0.0256075	yes	yes	-	yes	-	22.9468	-	-	23.181	22.1407	22.0314	21.8798	-	22.4485	22.0847	22.2867	21.6432	22.0688	-
D3ZN27, D3ZNI6	Dnajc13	DnaJ Heat Shock Protein Family (Hsp40) Member C13	↓	↓	-	2	254.51	2243	7.4542	5	5	5	1.55	1.95	2.45	0.39	0.44	21.135	21.78	24.665	0.175	0.216	0.613	-0.645±0.171	-3.53±0.325	-2.885±0.371	6.5825	0	yes	yes	yes	-	21.0213	21.3941	20.8556	21.3578	21.0462	-	22.1289	21.8569	21.6725	21.4629	25.838	24.5942	24.5177	24.3398	24.0371
D3ZNN0, M0RAP5	Sbf1	SET Binding Factor 1	-	-	yes	2	208.67	1867	31.359	5	5	5	2.25	3.95	3.1	0.42	0.56	22.409	23.456	22.913	0.118	0.387	0.441	-1.047±0.223	-0.504±0.245	0.543±0.333	2.18814	0.03216	yes	-	-	yes	22.1774	22.3431	22.5986	22.5021	22.4258	23.0514	23.3572	24.2128	23.5657	23.0931	-	22.7715	23.6793	22.7283	22.4737
D3ZPA1	Gcc1	GRIP And Coiled-Coil Domain Containing 1	↑	↑	-	1	87.747	778	8.4339	3	3	4	1.66667	1.88889	1.25	0.57	0.6	21.847	22.035	20.28	0.312	0.036	0.043	-0.187±0.228	1.567±0.294	1.755±0.05	2.88551	0.00521519	yes	yes	yes	-	-	21.5388	-	21.7151	22.2882	-	22.0816	-	21.9801	22.0423	-	20.3232	-	20.2367	-
D3ZPW2, Q62746-2, Q62746	Syt6	Synaptotagmin 6	↑	-	yes	3	57.293	511	13.358	5	5	5	2.55	1.6	2.05	0.55	0.44	23.475	22.428	22.661	0.349	0.045	0.347	1.047±0.195	0.814±0.273	-0.233±0.194	2.87211	0.0152987	yes	yes	-	yes	22.8919	23.6481	24.0404	23.5468	23.2458	22.4305	22.4051	22.5231	22.3475	22.4321	22.4882	23.2957	22.1909	22.457	22.8708
D3ZQ74, Q63321	Plod1	Procollagen-Lysine,2-Oxoglutarate 5-Dioxygenase 1	-	↑	yes	2	83.612	728	19.828	5	5	5	2.83333	2	1.96667	0.59	0.5	23.612	25.164	23.268	0.46	0.366	0.213	-1.552±0.317	0.344±0.274	1.896±0.237	4.39724	0.00128571	yes	-	yes	yes	23.7225	24.2101	23.0848	23.0068	24.0353	25.1636	25.6836	24.7138	25.5378	24.7186	23.3933	23.6997	23.1389	23.0516	23.0554
D3ZRF6, M0R715	Pnpla6	Patatin Like Phospholipase Domain Containing 6	↑	↑	yes	2	148.37	1343	21.849	5	5	5	1.41667	2	1.4	0.5	0.59	23.704	22.636	21.751	0.565	0.314	0.441	1.068±0.339	1.953±0.373	0.885±0.294	3.48418	0.00281818	yes	yes	yes	yes	23.4105	24.8243	23.4539	23.6385	23.1906	22.824	23.1518	22.5212	22.5988	22.0828	20.9005	22.3094	22.027	21.7374	21.7783
D3ZT20	Fbxo41	F-Box Protein 41	-	-	yes	1	93.854	870	20.498	4	4	3	1.0625	1.89583	1.66667	0.39	0.53	20.887	22.688	21.988	0.015	0.34	0.738	-1.801±0.317	-1.101±0.564	0.7±0.469	1.681	0.032873	yes	-	-	yes	-	-	20.9026	20.8713	-	22.8371	23.124	22.6697	22.12	-	-	-	22.5518	21.4242	-
D3ZTY9	Nvl	Nuclear VCP-Like	↓	↓	-	1	94.446	855	14.163	4	2	2	1	1	1.79167	0.36	0.36	20.91	20.716	21.925	0.081	0.068	0.053	0.194±0.104	-1.015±0.095	-1.209±0.085	2.70101	0.0135704	yes	yes	yes	-	-	-	-	20.989	20.8306	-	20.6488	-	20.7827	-	-	21.9775	-	21.8717	-
D3ZU21	Pibf1	Progesterone Immunomodulatory Binding Factor 1	↑	↑	-	2	89.792	757	6.5932	5	3	4	1.13333	1.27778	1	0.53	0.56	24.318	25.231	23.194	0.852	0.091	0.382	-0.913±0.53	1.125±0.502	2.038±0.283	2.11545	0.017172	yes	yes	yes	-	25.5591	-	24.3552	23.7701	23.5892	-	25.3378	-	25.0927	25.2638	22.7257	-	23.8376	23.1575	23.0538
D3ZUW8	Brd1	Bromodomain Containing 1	↓	-	yes	1	119.77	1058	8.0405	5	5	5	1.38333	1.85	1.88333	0.42	0.5	21.891	22.888	22.901	0.19	0.177	0.156	-0.997±0.154	-1.01±0.157	-0.013±0.151	4.41211	0.0025098	yes	yes	-	yes	22.2635	21.6273	21.9361	21.6908	21.9355	22.7937	23.0177	23.0613	23.0523	22.5146	-	23.1	22.92	22.6086	22.9745
D3ZV33	Pogz	Pogo Transposable Element With ZNF Domain	↑	-	yes	1	149.85	1357	45.563	5	5	5	3.8	4.18333	3.55	0.52	0.54	25.476	24.661	24.425	0.22	0.413	0.324	0.815±0.257	1.05±0.222	0.236±0.287	2.4231	0.02476	yes	yes	-	yes	25.2496	25.7033	25.5688	25.7554	25.1018	24.2685	25.2324	25.0633	24.6721	24.0684	24.1495	24.4807	24.9627	24.6124	23.9213
D3ZW44	-	RALY RNA Binding Protein-Like	↑	↑	-	1	9.5959	88	2.8238	4	5	5	1.52083	1.65	1.3	0.54	0.56	23.176	23.597	22.618	0.296	0.33	0.259	-0.421±0.266	0.559±0.236	0.98±0.237	2.25087	0.0331654	yes	yes	yes	-	23.3938	-	23.585	22.9362	22.7903	24.0701	23.4113	23.9648	23.4577	23.0822	22.3451	22.9359	22.7705	22.8522	22.1843
D3ZWA5	Kifap3	Kinesin Associated Protein 3	-	↑	yes	1	84.402	728	62.026	5	5	5	2.5	2.95	3	0.45	0.5	23.345	24.104	23.556	0.061	0.241	0.271	-0.759±0.144	-0.211±0.159	0.547±0.208	2.59975	0.0392862	yes	-	yes	yes	23.4203	23.2602	23.4183	23.2475	23.3793	24.4458	23.7008	24.3914	23.9816	23.999	23.3828	23.3865	24.1219	23.2515	23.6385
D3ZWV8	Tiam1	T-Cell Lymphoma Invasion And Metastasis 1	↓	↓	-	1	176.7	1589	4.9939	4	5	4	1.1875	1.4	1.375	0.46	0.5	21.158	21.547	23.59	0.083	0.484	0.227	-0.388±0.293	-2.432±0.159	-2.043±0.317	4.93595	0.000235294	yes	yes	yes	-	20.9916	21.2578	21.1902	21.1929	-	22.0792	21.209	22.1169	21.5394	20.7885	23.4068	23.7518	23.9178	23.2822	-
D3ZWX4	Nckipsd	NCK Interacting Protein With SH3 Domain	↓	↑	yes	1	55.312	512	3.2183	5	5	4	1	1.1	1	0.5	0.52	20.698	22.466	21.463	0.41	0.367	0.14	-1.768±0.316	-0.764±0.307	1.003±0.28	3.27698	0.00307143	yes	yes	yes	yes	20.6087	20.944	21.1937	-	20.0468	22.9904	21.9151	22.3822	22.8529	22.1892	21.3868	21.3237	21.6776	-	-
D3ZY44	Mrps2	Mitochondrial Ribosomal Protein S2	↓	↓	-	1	32.175	291	12.391	5	5	5	1.25	1.15	1.45	0.46	0.44	21.847	21.573	22.359	0.048	0.199	0.145	0.274±0.12	-0.512±0.093	-0.786±0.163	3.39772	0.0197882	yes	yes	yes	-	21.8932	21.8455	21.744	21.9189	21.8333	-	21.3375	21.6929	21.8838	21.376	-	22.631	22.3706	22.1984	22.2355
D3ZY47	RGD1559896	Protein RGD1559896	↓	-	yes	1	35.668	324	17.289	4	5	4	1.4375	1.61667	1.375	0.51	0.54	21.424	23.531	23.387	0.537	0.235	0.177	-2.107±0.398	-1.963±0.321	0.144±0.202	2.96384	0.00387302	yes	yes	-	yes	-	20.9856	21.8625	-	-	-	23.4574	-	23.2705	23.8654	-	23.1838	23.6797	23.2112	23.4728
D3ZY54	Slc30a5	Solute Carrier Family 30 Member 5	-	↓	yes	1	83.664	760	8.3941	4	5	4	1.41667	1	1.375	0.51	0.42	22.815	21.214	22.654	0.343	0.044	0.014	1.602±0.32	0.162±0.252	-1.44±0.036	2.67006	0.00908738	yes	-	yes	yes	22.4789	23.1581	23.2067	22.4175	-	21.2576	21.1694	-	-	-	22.6662	22.6641	-	-	22.6303
D3ZZB0	Dip2c	Disco Interacting Protein 2 Homolog C	↓	-	yes	1	176.89	1612	63.756	5	5	5	5.8	8.3	7.4	0.44	0.53	24.707	25.591	25.449	0.322	0.176	0.204	-0.884±0.209	-0.742±0.216	0.142±0.159	2.81931	0.0216889	yes	yes	-	yes	24.6587	24.9828	24.9676	24.9014	24.0244	25.7079	25.6912	25.7992	25.5567	25.2016	25.1972	25.7352	25.722	25.3928	25.1977
D3ZZM0	Slc39a14	Solute Carrier Family 39 Member 14	-	↓	yes	1	54.213	490	11.901	3	4	4	1.19444	1	1.1875	0.5	0.46	22.428	20.726	22.064	0.178	0.48	0.384	1.702±0.354	0.364±0.3	-1.338±0.389	2.28054	0.0147755	yes	-	yes	yes	-	22.6821	22.3853	22.2165	-	-	21.0178	20.0739	21.0859	-	-	22.4599	22.362	22.0122	21.4222
D4A054, M0R3M4	Ranbp2	RAN Binding Protein 2	↓	-	yes	2	341.03	3055	323.31	5	5	5	16.95	23.4	21.3	0.44	0.52	26.544	27.262	27.078	0.152	0.108	0.224	-0.718±0.113	-0.533±0.159	0.185±0.146	3.14475	0.0266791	yes	yes	-	yes	26.8627	26.5673	26.5385	26.4424	26.3097	27.2689	27.2932	27.4866	27.1071	27.1554	26.6251	27.1273	27.4355	27.1388	27.061
D4A055	Cacnb4	Calcium Voltage-Gated Channel Auxiliary Subunit Beta 4	-	↑	-	1	54.619	486	20.604	5	5	5	2.45	2.7	1.75	0.58	0.61	23.912	24.46	23.183	0.46	0.562	0.465	-0.549±0.377	0.728±0.347	1.277±0.379	1.819	0.0457143	yes	-	yes	-	24.1257	24.3677	24.391	23.4884	23.1845	25.0078	24.9093	24.8372	23.9608	23.5855	22.8745	23.7919	23.7178	22.5279	23.0042
D4A0C3	Hid1	HID1 Domain Containing	↓	-	yes	1	88.753	788	10.696	5	5	5	1.2	2	1.85	0.39	0.52	21.188	22.659	22.162	0.089	0.285	0.368	-1.471±0.277	-0.974±0.341	0.497±0.279	2.10201	0.0255545	yes	yes	-	yes	-	21.1011	-	21.2756	-	23.1281	22.4065	22.7594	22.3431	-	22.4518	21.9366	22.519	21.4687	22.434
D4A1J8, D4A4L4, W0T3G7	Map7d2	MAP7 Domain Containing 2	↓	↑	yes	3	66.185	594	17.317	5	5	5	1.45	2.5	1.61667	0.47	0.61	23.012	24.664	23.892	0.201	0.212	0.197	-1.653±0.171	-0.88±0.176	0.773±0.181	5.42132	0.000166667	yes	yes	yes	yes	23.1996	23.2552	22.8792	23.11	22.6149	24.9318	24.6658	24.906	24.5618	24.2562	-	24.0624	24.0758	23.9089	23.5199
D4A1K2	Rpl7l1	Ribosomal Protein L7 Like 1	↓	-	yes	1	28.531	246	12.073	5	5	5	1.45	2.25	2.15	0.4	0.51	23.036	24.911	24.958	0.367	0.342	0.23	-1.874±0.277	-1.922±0.242	-0.047±0.232	5.20148	0.000222222	yes	yes	-	yes	22.955	23.8079	22.8033	22.6448	22.9709	24.9469	25.5409	24.4104	24.9955	24.66	25.0969	25.2418	24.5542	24.733	25.1647
D4A2F2, F1LPM7, E9PT71, A3F6Q3, Q6B4M5-2, Q6B4M5	Pard6b, Pard6a, Pard6g	Par-6 Family Cell Polarity Regulator	↑	↓	yes	7	40.95	372	1.8378	4	5	4	1.5	1.11667	1.3125	0.53	0.46	23.935	22.921	23.289	0.098	0.111	0.218	1.014±0.111	0.645±0.18	-0.368±0.161	3.14099	0.0134436	yes	yes	yes	yes	24.09	23.8562	-	-	23.8572	22.7504	23.0503	-	22.8346	23.0471	23.1196	23.6743	-	23.0364	23.3257
D4A321	Dhx38	DEAH-Box Helicase 38	↑	-	yes	1	138.58	1210	15.606	5	5	5	2.55	2.7	2.45	0.51	0.52	23.078	22.343	22.259	0.255	0.182	0.296	0.735±0.182	0.82±0.222	0.085±0.199	2.55228	0.0305085	yes	yes	-	yes	22.5098	23.1107	23.3135	23.2761	23.1817	22.093	22.6179	22.2317	22.5856	22.1882	21.9062	22.8056	22.3423	22.3318	21.9065
D4A3T4	Zfyve1	Zinc Finger FYVE-Type Containing 1	-	↑	yes	1	86.903	777	62.777	5	5	5	3.7	5.05	3.55	0.51	0.59	24.161	24.773	23.909	0.235	0.063	0.052	-0.611±0.142	0.253±0.14	0.864±0.051	4.51723	0.00520482	yes	-	yes	yes	24.5676	23.7274	24.2705	24.1546	24.0866	24.9124	24.7458	24.755	24.669	24.7808	24.0142	23.8484	23.9549	23.8585	23.8666
D4A3T5	C1ql3	Complement Component 1, Q Subcomponent-Like 3	↑	↑	-	1	26.687	255	62.802	4	3	3	2.375	2.58333	1.33333	0.64	0.66	24.698	24.464	23.158	0.5	0.34	0.039	0.233±0.402	1.54±0.439	1.306±0.316	1.59256	0.0490492	yes	yes	yes	-	25.2591	-	25.1233	24.0584	24.3502	24.833	-	24.5562	24.0035	-	-	-	23.1188	23.1968	-
D4A4A9	Mrpl19	Mitochondrial Ribosomal Protein L19	↓	↓	-	1	33.633	292	2.4067	5	3	4	1	1	1.0625	0.48	0.48	20.284	20.366	22.119	0.062	0.196	0.438	-0.082±0.129	-1.835±0.265	-1.753±0.408	3.44009	0.00273684	yes	yes	yes	-	20.3366	20.3317	20.3134	20.1539	-	20.5479	20.1834	-	-	-	22.8147	22.0076	22.1059	21.5481	-
D4A4J0	Supt16h	SPT16 Homolog, Facilitates Chromatin Remodeling Subunit	-	↓	yes	1	119.86	1047	15.237	5	5	5	1.48333	1.5	1.76667	0.46	0.46	23.603	22.746	23.562	0.291	0.201	0.276	0.857±0.21	0.04±0.241	-0.817±0.197	2.54059	0.0254286	yes	-	yes	yes	-	23.2914	23.9428	23.2761	23.9002	22.9132	22.3481	22.6764	22.7502	23.0409	23.3631	23.8341	24.0409	23.2618	23.3113
D4A4U3	Mdp1	Magnesium-Dependent Phosphatase 1	↓	↓	-	1	18.61	164	41.102	5	5	5	1.3	1.3	1.4	0.48	0.48	22.069	22.141	22.741	0.172	0.121	0.259	-0.071±0.126	-0.672±0.181	-0.6±0.166	2.67382	0.0422899	yes	yes	yes	-	21.8848	22.4503	21.94	21.9598	22.1121	21.8721	22.2086	22.3097	22.12	22.1932	22.3331	23.1201	23.0474	22.595	22.6104
D4A510, D3ZPF5	Smarcc2	SWI/SNF Related, Matrix Associated, Actin Dependent Regulator Of Chromatin Subfamily C Member 2	↓	-	yes	2	124.28	1130	24.969	5	5	5	1.15	1.7	1.71667	0.4	0.5	21.965	23.096	23.151	0.201	0.166	0.184	-1.131±0.173	-1.186±0.183	-0.055±0.147	4.03462	0.00331034	yes	yes	-	yes	22.0958	21.6609	-	-	22.1385	23.2083	22.8751	23.1597	23.3737	22.865	23.2026	22.7237	23.2227	23.274	23.3319
D4A559, B2GUY4	Dmtn	Dematin Actin Binding Protein	-	↑	yes	2	35.69	320	10.738	4	5	3	1.45833	2.15	1.58333	0.48	0.58	22.944	24.415	23.298	0.646	0.363	0.371	-1.472±0.423	-0.354±0.479	1.118±0.344	1.79754	0.0332806	yes	-	yes	yes	23.5918	22.844	23.3658	21.9736	-	24.9198	24.2016	24.6277	23.9123	-	-	23.2291	23.7834	22.8802	-
D4A5R0, D3ZUZ9	Ppih	Peptidylprolyl Isomerase H	↓	-	yes	2	19.093	176	8.5898	5	5	5	2.3	2.9	2.65	0.46	0.52	23.917	25.041	25.159	0.234	0.307	0.471	-1.124±0.22	-1.242±0.284	-0.118±0.303	2.974	0.00910476	yes	yes	-	yes	24.3798	23.5902	24.0368	23.8078	23.7681	25.2431	24.7744	24.7615	25.6286	24.7952	25.2803	24.8822	24.8377	26.0797	24.7135
D4A6K9	Abr	Active BCR-Related	-	↑	yes	1	97.692	859	114.25	5	5	5	8.6	11.6	9.75	0.47	0.54	26.781	27.405	26.896	0.08	0.108	0.172	-0.624±0.083	-0.115±0.114	0.508±0.122	3.72321	0.0238985	yes	-	yes	yes	26.6482	26.7201	26.899	26.7441	26.8933	27.5589	27.3302	27.5667	27.3221	27.2453	26.7605	27.0062	27.2505	26.7328	26.7313
D4A6L5, A0A096MJ86	Zfp498	Zinc Finger Protein 498	↓	↓	-	3	60.419	543	22.055	5	5	4	1	1.16667	1.25	0.44	0.48	22.813	22.442	24.072	0.338	0.644	0.369	0.371±0.38	-1.258±0.291	-1.629±0.424	2.43319	0.0134925	yes	yes	yes	-	22.5969	22.2784	22.8601	23.4116	22.9199	22.1322	21.5899	-	23.1714	22.8753	23.9692	23.4722	-	24.4163	24.4285
D4A6W4	Rft1	RFT1 Homolog	↑	↓	yes	1	60.333	541	2.7061	4	4	4	1.1875	1.0625	1.125	0.51	0.49	22.792	22.067	22.5	0.096	0.193	0.028	0.725±0.148	0.292±0.069	-0.433±0.114	2.91686	0.0336094	yes	yes	yes	yes	-	22.6708	22.6929	22.8592	22.9435	-	21.8866	22.2465	-	-	-	22.4552	22.5199	22.4793	22.545
D4A7V0	Secisbp2l	SECIS Binding Protein 2 Like	↓	-	-	1	120.05	1089	16.682	5	5	5	1.95	2	2.4	0.45	0.45	22.725	23.243	23.73	0.345	0.177	0.31	-0.518±0.24	-1.006±0.259	-0.488±0.223	2.35735	0.028354	yes	yes	-	-	22.1414	22.8024	22.4571	23.0268	23.1962	-	23.0514	23.0488	23.3432	23.5277	23.0912	24.0132	23.7127	23.7644	24.0701
D4A9Q2	Amot	Angiomotin	↓	-	yes	1	121.32	1131	7.8607	3	3	4	2.02778	1.66667	1.41667	0.59	0.54	23.549	24.171	24.167	0.057	0.133	0.075	-0.622±0.112	-0.618±0.076	0.004±0.123	2.67047	0.0320968	yes	yes	-	yes	-	-	23.466	23.5565	23.6249	-	-	24.0434	24.2988	-	-	-	24.0889	24.286	24.1261
D4AAG9	Chd1	Chromodomain Helicase DNA Binding Protein 1	↑	-	yes	1	196.38	1711	7.9228	4	5	5	2.1875	1.65	1.4	0.61	0.54	23.686	22.248	21.618	0.653	0.241	0.442	1.437±0.355	2.068±0.449	0.63±0.281	3.13129	0.00353333	yes	yes	-	yes	-	24.3485	22.6948	24.0744	23.6254	21.8828	22.6619	22.013	22.4174	22.2672	-	22.1264	21.0318	21.3158	21.9984
D4ABM3	Daam1	Dishevelled Associated Activator Of Morphogenesis 1	↓	-	yes	2	112.64	968	81.193	5	5	5	6.1	9	8.45	0.42	0.52	25.388	26.138	25.975	0.115	0.14	0.276	-0.75±0.11	-0.587±0.172	0.163±0.179	2.95947	0.0271781	yes	yes	-	yes	25.6462	25.4261	25.2599	25.3161	25.2921	26.0753	26.2935	26.3245	26.1416	25.8559	25.5132	26.3252	26.2866	26.0195	25.7302
D4ACW1	Nop2	NOP2 Nucleolar Protein	↓	-	yes	1	84.969	772	40.675	4	5	5	1.47917	1.6	2.11667	0.41	0.43	22.518	23.56	23.281	0.229	0.409	0.283	-1.042±0.289	-0.763±0.224	0.279±0.284	2.03488	0.0428674	yes	yes	-	yes	22.7084	22.7852	22.1282	22.4483	-	23.8331	24.0497	-	23.4327	22.9244	23.3396	23.6898	22.7504	23.1345	23.4891
D4ADE6	Sall2	Spalt-Like Transcription Factor 2	↑	↑	yes	1	104.91	1004	1.8096	5	4	5	1.06667	1.0625	1	0.52	0.52	24.069	22.204	20.564	0.405	0.006	0.135	1.866±0.365	3.505±0.378	1.64±0.13	2.96255	0.0027907	yes	yes	yes	yes	23.723	23.8547	24.63	-	-	22.1981	22.2093	-	-	-	20.6933	20.4345	-	-	-
D4AE00	Ap3b2	Adaptor Related Protein Complex 3 Beta 2 Subunit	↓	↑	yes	1	119.14	1082	192.75	4	4	4	9.5	12.4375	11.3125	0.46	0.52	26.114	26.874	26.392	0.039	0.082	0.106	-0.76±0.063	-0.278±0.078	0.482±0.092	4.80151	0.00671111	yes	yes	yes	yes	26.0753	26.1067	26.1929	26.0799	-	26.9115	26.8605	26.9967	26.7264	-	26.2738	26.4192	26.5864	26.2869	-
D4AE47	Fbxo42	F-Box Protein 42	↓	↓	-	1	38.902	352	4.136	3	3	3	1.11111	1	1	0.53	0.5	21.159	20.984	22.529	0.39	0.11	0.093	0.175±0.352	-1.37±0.348	-1.545±0.14	1.60856	0.0418909	yes	yes	yes	-	-	-	-	21.4953	20.8236	-	20.8775	-	21.0911	-	-	22.6199	-	22.4389	-
D7NIW0, F1LRN8, Q5U1Z5	Nedd4l	Neural Precursor Cell Expressed, Developmentally Down-Regulated 4-Like, E3 Ubiquitin Protein Ligase	↓	-	yes	4	111.49	968	25.541	5	5	5	3.2	4.5	4.25	0.43	0.51	25.436	25.853	26.208	0.07	0.065	0.38	-0.417±0.06	-0.772±0.212	-0.355±0.212	2.48951	0.0457778	yes	yes	-	yes	25.278	25.4668	25.5187	25.4093	25.5077	25.8353	25.8194	25.8741	25.7459	25.9919	25.8435	26.1017	26.7399	26.6444	25.7126
E2RUH2, P29315	Rnh1	Ribonuclease/Angiogenin Inhibitor 1	-	↓	yes	2	49.919	456	19.233	4	4	5	1.125	1.5	1.65	0.41	0.48	23.779	20.589	23.138	0.33	0.633	0.614	3.19±0.579	0.641±0.539	-2.549±0.58	2.27574	0.00825	yes	-	yes	yes	-	-	-	23.4881	24.0697	20.0887	21.089	-	-	-	23.0203	23.8781	22.3401	22.6361	23.8134
E9PSK7, B0VXR4	Mapk8ip3	Mitogen-Activated Protein Kinase 8 Interacting Protein 3	-	-	yes	2	145.65	1322	323.31	5	5	5	11.2	16.25	14.1	0.44	0.54	26.957	27.875	27.436	0.262	0.337	0.282	-0.918±0.24	-0.479±0.22	0.439±0.247	2.13068	0.0487043	yes	-	-	yes	27.347	26.9944	27.2025	26.6905	26.5499	28.2422	28.0262	28.2513	27.4702	27.3855	27.4884	27.6195	27.8988	27.1881	26.9869
E9PSX9, E9PSY0, Q8VI99, Q8VIA0	Axl	AXL Receptor Tyrosine Kinase	↓	-	yes	6	97.19	879	7.1463	5	4	4	1	1.08333	1.125	0.47	0.49	20.353	22.377	21.648	0.358	0.039	0.261	-2.025±0.315	-1.296±0.341	0.729±0.251	2.08462	0.0174937	yes	yes	-	yes	-	-	20.0404	20.665	-	-	22.3388	22.4161	-	-	-	-	21.5399	22.0243	21.3808
E9PTD7, Q09GS6	Kirrel3	Kin Of IRRE Like 3 (Drosophila)	-	↑	yes	2	79.355	725	30.003	5	5	5	1.95	3.25	1.6	0.55	0.67	22.883	23.947	22.91	0.339	0.458	0.271	-1.064±0.308	-0.026±0.244	1.037±0.288	2.44158	0.021236	yes	-	yes	yes	22.6811	22.9284	23.5946	22.6536	22.5576	23.9836	23.9426	24.7628	23.8035	23.2418	22.6943	23.2962	23.2152	22.8651	22.4764
F1LMA5, Q6P9U2	Fv1	Protein Fv1	↓	↑	yes	2	32.36	284	60.954	5	5	5	1.46667	2.2	1.75	0.46	0.56	20.902	22.747	21.823	0.052	0.22	0.371	-1.845±0.216	-0.921±0.343	0.924±0.247	3.25042	0.00359322	yes	yes	yes	yes	-	-	20.8502	-	20.9542	23.0406	23.0587	22.5898	22.4216	22.6235	22.2221	-	22.1086	21.209	21.7516
F1LN70, F8WFF9, Q5FVI3	Lrrc57	Leucine Rich Repeat Containing 57	↓	↓	-	3	18.06	164	5.8937	5	5	5	1.06667	1.21667	1.43333	0.43	0.46	21.981	22.277	23.063	0.223	0.134	0.146	-0.295±0.153	-1.082±0.157	-0.786±0.119	4.6783	0.00278261	yes	yes	yes	-	22.0384	22.0357	21.5096	22.3101	22.0119	22.2823	22.3426	21.9836	22.4774	22.2968	23.2955	23.2246	22.9011	23.0466	22.8461
F1LNR1, F1LNQ9, F1LNR0	Clasp1	Cytoplasmic Linker Associated Protein 1	-	↑	yes	3	156.34	1413	86.278	5	5	5	7.9	8.4	8.4	0.48	0.5	27.153	27.603	26.913	0.189	0.041	0.159	-0.45±0.115	0.24±0.147	0.69±0.099	3.44637	0.0247767	yes	-	yes	yes	26.7329	27.3787	27.2396	27.1404	27.2755	27.6116	27.6936	27.5424	27.6061	27.5617	26.5405	26.9474	26.9895	27.0659	27.0238
F1LNT3, A9CMB2	R3hdm1	R3H Domain Containing 1	-	↑	yes	4	124.12	1133	33.94	5	5	5	2.28333	3.8	2.55	0.47	0.6	23.176	24.182	23.385	0.102	0.186	0.062	-1.007±0.127	-0.209±0.073	0.797±0.117	5.73408	0.00206061	yes	-	yes	yes	23.2013	22.9658	23.3023	23.2939	23.116	24.3561	24.124	24.5122	23.9899	23.9297	23.4419	23.4965	23.3855	23.3051	23.2975
F1LNW0, F1LN06, F1LRU8, F1LSG7, Q64334	Fgfr2	Fibroblast Growth Factor Receptor 2	-	↓	yes	17	94.017	840	5.8561	4	4	5	1.5	1.25	1.4	0.52	0.47	22.793	21.077	23.422	0.378	0.787	0.22	1.716±0.552	-0.629±0.259	-2.345±0.392	3.06502	0.00286792	yes	-	yes	yes	23.3273	-	22.5267	22.5248	-	20.5949	20.592	-	22.0442	-	23.6048	23.1419	23.1645	23.3922	23.8089
F1LPG9, Q80X08	Fam21c, Fam21	Family With Sequence Similarity 21 Member C	↑	↑	yes	2	145.06	1328	12.967	4	5	5	1.0625	1.25	1.35	0.44	0.48	22.225	21.541	20.995	0.366	0.049	0.133	0.684±0.268	1.231±0.242	0.547±0.111	2.88616	0.0107611	yes	yes	yes	yes	22.7087	22.5014	-	21.909	21.7824	21.4657	21.6004	21.5581	-	-	-	21.1149	21.175	20.7962	20.8925
F1LQ45, Q505I9, Q9Z1Z3	Epn2	Epsin 2	↓	-	yes	3	62.315	583	315.59	5	5	5	3.25	4.55	4.1	0.44	0.53	24.974	25.705	25.411	0.027	0.183	0.277	-0.731±0.11	-0.437±0.159	0.294±0.192	2.70586	0.0411575	yes	yes	-	yes	24.9436	24.9628	24.9579	24.9637	25.0422	26.0966	25.5448	25.4662	25.7049	25.7119	25.6617	25.3863	25.3183	25.8004	24.8864
F1LQ63, A0A096MJE6, Q05546-2, Q05546	Tnr	Tenascin R	↓	-	yes	4	139.43	1266	146.03	4	5	5	1.5	2.4	2.6	0.37	0.48	22.474	23.518	23.946	0.408	0.125	0.372	-1.044±0.233	-1.472±0.317	-0.428±0.218	3.28779	0.00477922	yes	yes	-	yes	-	21.9665	22.3286	23.1467	22.4538	23.3505	23.6726	23.4496	23.7259	23.391	23.525	23.5188	24.5217	24.3123	23.8517
F1LQB9, P17431	Zfp36l1	ZFP36 Ring Finger Protein-Like 1	↓	↓	yes	2	34.081	331	10.242	5	5	5	1.45	1.58333	1.61667	0.47	0.49	24.942	24.334	25.562	0.247	0.422	0.308	0.608±0.268	-0.62±0.235	-1.228±0.309	2.44237	0.0211299	yes	yes	yes	yes	24.9164	24.4709	25.174	24.8567	25.2929	23.8364	23.7635	24.621	24.5368	24.9128	-	25.0836	25.771	25.4303	25.9633
F1LQI6	Zer1	Zyg-11 Related Cell Cycle Regulator	-	↑	yes	1	89.094	779	10.445	5	5	5	1.73333	2.15	1.9	0.48	0.53	21.609	22.903	21.676	0.184	0.171	0.323	-1.294±0.149	-0.068±0.211	1.227±0.208	4.5936	0.002	yes	-	yes	yes	21.5984	21.8159	21.2249	21.8233	21.58	23.1628	23.1162	22.6313	22.8299	22.7745	21.8404	21.8197	22.0524	20.9949	21.6746
F1LQS9, Q9ES67	Arhgef11	Rho Guanine Nucleotide Exchange Factor 11	-	↑	yes	2	168.52	1526	6.9486	3	5	4	1.11111	1.58333	1.08333	0.51	0.59	20.747	21.253	20.593	0.178	0.087	0.062	-0.506±0.126	0.154±0.178	0.66±0.096	2.60632	0.0316485	yes	-	yes	yes	-	20.5801	20.9137	-	-	21.2049	21.1592	21.2239	21.2111	21.4647	-	20.6547	20.5315	-	-
F1LSH0	Sympk	Symplekin	↓	↓	-	2	142.13	1280	13.298	4	5	5	1.1875	1.35	1.41667	0.46	0.49	21.133	20.919	22.109	0.131	0.127	0.136	0.214±0.133	-0.976±0.138	-1.19±0.126	4.50963	0.00244444	yes	yes	yes	-	21.3172	21.1182	-	20.9633	-	21.1376	20.9496	20.865	20.7238	-	22.1625	22.2192	22.2176	21.8365	-
F1LSL8	Sptbn4	Spectrin Beta, Non-Erythrocytic 4	↓	-	yes	2	288.68	2561	126.18	5	5	5	2.9	7.8	4.96667	0.37	0.61	23.338	25.886	26.295	0.462	0.371	0.877	-2.549±0.319	-2.957±0.474	-0.408±0.454	4.58699	0.000210526	yes	yes	-	yes	23.7909	22.7543	24.0055	23.2495	22.8881	26.1277	25.6563	26.5734	25.5784	25.4954	25.3913	25.3965	27.2903	27.1228	26.2714
F1LSM0	Usp24	Ubiquitin Specific Peptidase 24	↓	↓	-	1	294.03	2617	2.8339	3	3	4	1	1	1.16667	0.46	0.46	19.981	20.515	21.57	0.26	0.28	0.211	-0.534±0.345	-1.588±0.27	-1.055±0.279	1.94634	0.0233895	yes	yes	yes	-	-	-	20.2167	19.7454	-	-	20.2627	20.767	-	-	-	21.7388	21.7184	21.2513	-
F1LTE0	Tanc2	Tetratricopeptide Repeat, Ankyrin Repeat And Coiled-Coil Containing 2	-	-	yes	1	219.81	1992	36.474	5	5	5	3.2	7.55	4.33333	0.42	0.64	24.176	25.752	24.763	0.689	0.565	0.767	-1.576±0.445	-0.587±0.499	0.989±0.467	1.74567	0.039403	yes	-	-	yes	24.1706	23.4535	24.8727	24.9907	23.3912	26.1339	24.7523	26.4612	25.8	25.6136	23.9552	24.39	26.0218	25.1221	24.3257
F1LW74	Iqgap2	IQ Motif Containing GTPase Activating Protein 2	↓	↓	yes	1	180.65	1575	23.508	2	3	3	1.5	1.5	1.72222	0.47	0.47	20.041	21.237	22.045	0.038	0.301	0.023	-1.195±0.271	-2.004±0.044	-0.808±0.269	2.18162	0.0144	yes	yes	yes	yes	20.0788	20.0033	-	-	-	21.5049	20.9681	-	-	-	22.0675	22.022	-	-	-
F1LXQ7	Arhgap21	Rho GTPase Activating Protein 21	↓	-	yes	1	213.04	1927	139.45	5	5	5	3.15	4.35	4.15	0.43	0.51	23.365	24.115	23.885	0.216	0.177	0.218	-0.749±0.164	-0.519±0.179	0.23±0.165	2.59173	0.041927	yes	yes	-	yes	23.5056	23.5039	23.4881	23.4689	22.8603	23.8504	24.1556	24.4415	24.1984	23.9272	23.5241	23.849	24.3125	23.7992	23.9385
F1LY70	Birc6	Baculoviral IAP Repeat Containing 6	-	↑	yes	1	437.89	4029	10.672	5	5	5	1.41667	1.8	1.93333	0.42	0.48	21.127	22.33	21.485	0.301	0.133	0.296	-1.203±0.19	-0.359±0.252	0.844±0.185	3.39706	0.00609091	yes	-	yes	yes	-	21.6049	20.6977	21.0065	21.1978	22.5933	22.4161	22.1464	22.2963	22.1965	21.9234	21.6358	20.931	21.334	21.6028
F1LYZ8	Ppp1r21	Protein Phosphatase 1 Regulatory Subunit 21	↓	-	yes	2	88.311	780	36.006	4	4	4	1.91667	2.5	2.125	0.47	0.54	22.039	23.289	23.122	0.142	0.113	0.238	-1.25±0.13	-1.083±0.205	0.167±0.173	3.61578	0.004	yes	yes	-	yes	22.1327	-	-	22.1659	21.8178	23.4643	23.3266	-	23.0897	23.2749	23.5664	23.0587	-	22.8554	23.0087
F1LZX5	Hectd4	HECT Domain E3 Ubiquitin Protein Ligase 4	↑	↑	yes	1	447.21	4074	5.8443	2	4	3	1.25	1.08333	1.16667	0.52	0.48	23.808	22.061	21.516	0.107	0.097	0.16	1.747±0.126	2.292±0.177	0.545±0.146	4.13608	0.00129032	yes	yes	yes	yes	23.9109	23.7045	-	-	-	22.1438	22.1325	21.9062	-	-	21.2931	21.5347	21.7196	-	-
F1M1D5	Tbcd	Tubulin Folding Cofactor D	↓	↓	-	1	133.1	1192	9.3149	4	5	3	1.08333	1.1	1.5	0.42	0.42	22.472	21.803	23.889	0.337	0.021	0.538	0.669±0.312	-1.416±0.432	-2.086±0.463	1.98349	0.0185868	yes	yes	yes	-	22.3343	-	22.9424	-	22.1404	-	21.7813	21.8247	-	-	23.2564	23.9113	24.4981	-	-
F1M3P6	Scai	Suppressor Of Cancer Cell Invasion	-	↑	yes	2	70.288	606	89.761	5	5	5	3.3	5.4	3.85	0.46	0.58	23.882	24.931	23.818	0.228	0.08	0.928	-1.049±0.141	0.064±0.444	1.113±0.427	1.77838	0.0494984	yes	-	yes	yes	23.9069	23.5843	24.2403	24.092	23.5846	24.9507	24.8212	25.056	25.0143	24.8111	22.7755	23.404	25.247	24.2117	23.4518
F1M446	AI314180	Protein AI314180	↓	-	yes	2	203.66	1838	39.529	5	5	5	3.9	6.5	5.85	0.4	0.53	22.847	23.784	23.556	0.169	0.11	0.124	-0.936±0.122	-0.709±0.126	0.227±0.101	5.01065	0.00281481	yes	yes	-	yes	22.5427	22.7246	22.8436	23.0219	23.1036	23.8069	23.6966	23.5884	23.9891	23.8369	23.4548	23.7281	23.7266	23.3486	23.5235
F1M4M7	Qrich1	Glutamine Rich 1	↓	↓	yes	1	76.121	687	14.28	5	5	5	1.48333	1.23333	1.85	0.45	0.4	23.32	22.746	23.785	0.309	0.164	0.242	0.574±0.2	-0.465±0.223	-1.039±0.171	3.09947	0.0135072	yes	yes	yes	yes	22.705	23.4146	23.7616	23.2641	23.4534	22.3979	22.7461	22.7184	22.9095	22.9566	23.5782	24.1338	23.3984	24.0587	23.7556
F1M4N6	Dock3	Dedicator Of Cytokinesis 3	-	↑	yes	1	233.35	2030	22.554	4	5	3	1	1.95	1.08333	0.48	0.64	21.22	22.456	20.663	0.459	0.318	0.649	-1.236±0.381	0.557±0.639	1.793±0.432	1.70064	0.0306329	yes	-	yes	yes	-	20.8344	-	21.6051	-	22.1002	22.1243	22.7595	22.839	-	-	20.1527	-	21.1727	-
F1M587, F1M1F1	March6	Membrane Associated Ring-CH-Type Finger 6	↓	↓	-	2	99.256	883	8.5965	5	5	4	1.05	1.1	1.75	0.38	0.39	22.165	22.033	23.073	0.501	0.174	0.243	0.132±0.283	-0.908±0.332	-1.04±0.181	2.20201	0.0300255	yes	yes	yes	-	-	22.974	21.5866	21.966	22.133	21.9734	22.4212	21.9178	21.8191	22.0327	-	23.398	23.2842	22.777	22.8312
F1M5F4, A0A096MJ37	Urgcp	Upregulator Of Cell Proliferation	↑	↑	yes	3	104.58	927	4.8266	4	5	4	1.25	1.75	1.27083	0.5	0.58	23.116	24.667	22.698	0.174	0.151	0.138	-1.551±0.145	0.418±0.149	1.969±0.132	6.89615	0	yes	yes	yes	yes	-	23.3866	22.8858	22.9637	23.226	24.7789	24.8047	24.3746	24.5357	24.84	-	22.7363	22.732	22.4384	22.8849
F1M5J3	Nipa1	Non Imprinted In Prader-Willi/Angelman Syndrome 1	↓	-	yes	1	29.031	270	30.761	4	4	2	1	1.0625	1.5	0.4	0.41	20.629	22.322	23.186	0.002	0.425	0.074	-1.694±0.383	-2.557±0.073	-0.863±0.386	2.46363	0.00711579	yes	yes	-	yes	-	20.6261	-	20.6311	-	22.8224	21.8315	22.6999	-	21.9355	-	23.1126	23.2587	-	-
F1M5N7	Kif21b	Kinesin Family Member 21B	-	↑	yes	1	182.56	1634	120.12	5	5	5	2.08333	4.55	3.6	0.37	0.56	23.214	24.636	23.905	0.127	0.402	0.646	-1.422±0.231	-0.691±0.33	0.731±0.388	2.50204	0.0154737	yes	-	yes	yes	23.407	23.0628	23.0616	23.3893	23.1499	24.5948	24.3188	25.1273	25.1159	24.0224	23.3893	23.8942	25.0761	23.9147	23.2501
F1M6Y0, Q91XL6	Pik3ca	Phosphatidylinositol-4,5-Bisphosphate 3-Kinase Catalytic Subunit Alpha	↓	↓	-	2	124.28	1067	7.4137	5	5	5	1.45	1.6	1.7	0.46	0.48	21.781	22.031	22.621	0.17	0.165	0.32	-0.25±0.141	-0.841±0.206	-0.59±0.204	2.6728	0.0293448	yes	yes	yes	-	21.6206	22.1623	21.6337	21.6745	21.8116	21.9536	22.3146	21.7111	22.0829	22.0913	22.9831	23.0678	22.1288	22.3678	22.5581
F1M754	Map4k4	Mitogen-Activated Protein Kinase Kinase Kinase Kinase 4	-	↑	yes	1	135.05	1178	98.123	5	5	5	1.38333	1.75	1.48333	0.48	0.54	22.266	23.477	22.645	0.247	0.147	0.237	-1.211±0.168	-0.379±0.198	0.832±0.163	4.23739	0.00269231	yes	-	yes	yes	22.1998	22.5679	22.2617	22.5271	21.7733	23.799	23.4464	23.3724	23.4906	23.2759	22.4138	23.1802	22.5635	22.4821	22.5841
F1M855, P42260	Grik2	Glutamate Ionotropic Receptor Kainate Type Subunit 2	-	↑	yes	7	98.413	872	12.818	5	5	5	1.21667	1.95	1.71667	0.41	0.53	21.036	22.038	21.476	0.149	0.271	0.309	-1.002±0.179	-0.439±0.196	0.562±0.233	2.88738	0.0183659	yes	-	yes	yes	21.2935	21.1598	20.9851	20.9771	20.7661	21.8737	22.1448	22.5864	21.8892	21.697	21.2138	21.6201	22.0915	21.3062	21.1473
F1M8F2, Q6QLM7	Kif5a	Kinesin Family Member 5A	-	↑	yes	2	116.93	1027	225.77	5	5	5	4.25	4.65	3.3	0.56	0.58	23.911	24.719	23.545	0.192	0.31	0.308	-0.809±0.208	0.366±0.207	1.175±0.246	3.2386	0.00906122	yes	-	yes	yes	24.1282	24.0575	24.0235	23.8485	23.4953	25.1177	24.7612	25.0582	24.4504	24.2091	23.3142	24.0843	23.8157	23.3354	23.1729
F1M8I7, O08719	Evl	Enah/Vasp-Like	↓	-	yes	2	42.035	392	19.724	5	5	5	1.5	2.1	1.9	0.44	0.53	21.608	23.882	23.646	0.065	0.072	0.291	-2.274±0.071	-2.038±0.223	0.236±0.171	6.40258	0	yes	yes	-	yes	-	-	21.7067	21.5904	21.5271	24.0044	23.9322	23.8874	23.8535	23.733	23.9181	23.554	23.0423	23.9178	23.7981
F1M9C9, Q5EB72	Hars2	Histidyl-TRNA Synthetase 2, Mitochondrial	↓	↓	-	2	57.327	507	12.307	5	5	5	1.98333	2.25	2.43333	0.45	0.48	23.001	23.16	23.715	0.163	0.182	0.146	-0.159±0.145	-0.714±0.131	-0.555±0.139	3.21237	0.0249082	yes	yes	yes	-	23.1231	23.2807	22.7759	23.0356	22.7911	23.3818	23.371	23.0974	23.1602	22.7914	23.5489	23.9913	23.8095	23.7157	23.5097
F1M9W9	Trappc8	Trafficking Protein Particle Complex 8	-	↑	yes	1	160.35	1433	4.8094	3	3	3	1	1.08333	1	0.5	0.52	20.107	21.796	20.286	0.309	0.103	0.411	-1.688±0.299	-0.178±0.39	1.51±0.365	1.76603	0.0291228	yes	-	yes	yes	19.761	20.5275	-	20.0337	-	21.6961	21.8956	-	-	-	-	20.6369	19.9345	-	-
F1MA04, M0RAY7	Wdr36	WD Repeat Domain 36	↑	-	yes	2	97.583	882	9.8088	4	3	4	1.6875	1.19444	1.0625	0.61	0.53	22.752	20.778	20.216	0.724	0.014	0.185	1.974±0.454	2.536±0.6	0.562±0.13	2.29622	0.00903846	yes	yes	-	yes	23.6468	22.4359	-	22.1734	-	20.7562	20.7944	-	20.7835	-	20.0427	20.3886	-	-	-
F1MAB8	Kif11	Kinesin Family Member 11	-	↓	yes	2	118.29	1056	61.704	5	3	4	1.85	1.16667	1.75	0.51	0.4	22.916	21.016	22.219	0.329	0.144	0.413	1.9±0.316	0.697±0.359	-1.203±0.379	2.42088	0.00975	yes	-	yes	yes	22.8523	23.3509	22.2553	23.0887	23.0329	-	21.1536	20.8784	-	-	-	22.5714	-	21.866	-
F1MAF8	Atg2b	Autophagy Related 2B	↑	↑	yes	2	231.46	2075	20.535	5	5	5	2.26667	3.4	2.6	0.47	0.57	22.876	23.652	22.503	0.228	0.252	0.074	-0.776±0.196	0.373±0.14	1.149±0.152	4.31433	0.00283636	yes	yes	yes	yes	23.3573	22.8876	22.8381	22.5689	22.7262	23.9807	23.9253	23.6794	23.2001	23.4741	22.5115	22.6392	22.4874	22.5231	22.3517
F1MAH6	Cdh11	Cadherin 11	↓	↓	-	1	88.035	796	14.502	5	5	5	1.65	1.86667	1.5	0.52	0.55	22.523	22.489	23.328	0.199	0.251	0.14	0.034±0.186	-0.805±0.144	-0.839±0.167	3.40837	0.0128615	yes	yes	yes	-	22.7146	22.3127	22.7582	22.1747	22.6549	22.7752	22.4625	22.3914	22.8021	22.0116	23.1839	23.6041	23.1524	23.4323	23.2661
F1MAS1, B5DFH0	Dos	Downstream of Stk11	↓	-	yes	2	45.729	431	14.905	5	5	4	1.36667	2.25	1.8125	0.43	0.55	23.068	24.422	23.905	0.454	0.319	0.399	-1.354±0.3	-0.837±0.347	0.517±0.294	2.50675	0.0150133	yes	yes	-	yes	23.364	23.0936	23.3535	23.4012	22.1274	24.4487	24.8109	24.7676	24.2343	23.846	-	24.378	24.1128	23.8828	23.2449
F7EWC1, B5DEX4	Vasp	Vasodilator-Stimulated Phosphoprotein	↓	↓	-	2	39.709	376	36.542	5	5	5	1.55	1.3	1.45	0.52	0.47	23.438	23.342	24.117	0.125	0.097	0.045	0.096±0.116	-0.679±0.129	-0.775±0.105	2.8201	0.0293565	yes	yes	yes	-	23.3619	23.4267	23.2229	23.4982	23.6817	-	23.2258	-	23.4875	23.314	-	24.072	-	24.162	-
F7EYF1, B4F767	Wwp2	WW Domain Containing E3 Ubiquitin Protein Ligase 2	↑	↑	-	2	86.616	758	16.322	3	4	4	1.58333	1.125	1.125	0.58	0.5	21.537	21.741	20.794	0.149	0.123	0.19	-0.204±0.15	0.743±0.177	0.947±0.169	2.83879	0.0155613	yes	yes	yes	-	21.6291	21.6739	-	21.3074	-	21.7066	-	-	21.923	21.594	21.0568	20.7753	20.8838	20.4606	-
G3V6F4, P56558	Ogt	O-Linked N-Acetylglucosamine (GlcNAc) Transferase	↓	-	yes	3	115.73	1036	44.17	4	5	5	2.02083	4.1	2.98333	0.4	0.58	22.88	24.521	24.232	0.258	0.371	0.553	-1.641±0.273	-1.352±0.358	0.289±0.362	2.87258	0.00597701	yes	yes	-	yes	23.324	22.9245	22.7048	22.5656	-	25.0697	24.8133	24.5733	24.2146	23.9325	-	24.8993	24.6156	23.8847	23.5274
G3V6Q6, Q9JID2	Gna11	G Protein Subunit Alpha 11	-	↑	yes	3	42.044	359	108.47	5	5	5	2.35	3.5	1.95	0.55	0.64	23.555	24.365	23.776	0.193	0.224	0.272	-0.811±0.173	-0.221±0.193	0.59±0.203	2.5117	0.037	yes	-	yes	yes	23.1234	23.7936	23.6671	23.5709	23.6177	24.0002	24.3819	24.7167	24.5697	24.1587	23.4797	24.0353	23.8332	24.1677	23.3637
G3V6U9	LOC100910833	Protein Setd3	↓	-	yes	3	67.42	596	5.4231	5	5	5	1.15	1.41667	1.15	0.5	0.55	20.777	21.692	21.515	0.291	0.153	0.287	-0.915±0.193	-0.738±0.259	0.177±0.191	2.42861	0.029368	yes	yes	-	yes	-	20.789	20.4689	20.5585	21.2909	21.7545	21.8628	21.5799	21.3893	21.8722	-	21.809	21.2832	21.1266	21.8411
G3V6Z5, G3V8Y9, P19492-2, P19492	Gria3	Glutamate Ionotropic Receptor AMPA Type Subunit 3	↓	-	yes	4	96.987	854	57.37	5	5	5	1.16667	1.7	1.68333	0.41	0.5	20.78	22.111	22.111	0.314	0.428	0.328	-1.331±0.313	-1.331±0.284	0±0.317	2.67003	0.0117565	yes	yes	-	yes	-	21.249	20.2854	20.8216	20.7633	22.4345	22.3119	22.5092	22.0521	21.2449	-	22.5392	22.2432	21.5611	22.1006
G3V762, B0BNN0	Tsta3	Tissue Specific Transplantation Antigen P35B	↓	-	yes	2	35.796	321	5.3503	5	4	5	1.5	1.8125	1.8	0.45	0.5	21.837	22.418	22.688	0.107	0.257	0.255	-0.581±0.181	-0.851±0.178	-0.27±0.221	2.38183	0.0370827	yes	yes	-	yes	-	22.042	21.6938	21.8082	21.805	-	22.7839	21.9905	22.5142	22.3827	22.5373	23.0698	22.3847	22.4342	23.0133
G3V7B0	Nol9	Nucleolar Protein 9	↑	-	yes	1	80.856	714	1.9401	5	5	5	1.18333	1	1	0.54	0.5	23.055	20.523	20.485	0.102	0.22	0.193	2.531±0.162	2.569±0.149	0.038±0.221	5.7905	0	yes	yes	-	yes	-	23.091	22.849	23.1669	23.1112	-	20.625	20.1995	20.7458	-	-	20.697	20.5562	20.2028	-
G3V7J8, O55165	Kif3c	Kinesin Family Member 3C	↓	-	yes	2	89.843	796	323.31	5	5	5	5.55	8	7	0.44	0.53	24.809	25.756	25.496	0.365	0.32	0.218	-0.948±0.269	-0.688±0.238	0.26±0.22	2.22692	0.0378277	yes	yes	-	yes	25.3782	24.1513	24.8847	24.9641	24.6648	25.6948	25.1385	26.2026	25.9979	25.7473	25.7359	25.0565	25.649	25.6779	25.3625
G3V7W3, P54258	Atn1	Atrophin 1	-	↓	yes	2	124.91	1184	13.706	5	5	4	1.33333	1.15	1.625	0.45	0.41	21.785	20.508	22.702	0.223	0.23	0.768	1.277±0.24	-0.917±0.484	-2.194±0.487	2.1034	0.0148725	yes	-	yes	yes	-	-	21.4768	21.826	22.053	-	-	20.2244	20.4806	20.82	23.2835	22.121	-	-	-
G3V856, Q5BKC9	LOC100912512, Ngef	Neuronal Guanine Nucleotide Exchange Factor	↓	-	yes	3	70.841	616	30.935	5	5	3	1.2	1.4	1.66667	0.42	0.46	20.918	21.692	21.891	0.349	0.245	0.184	-0.774±0.239	-0.972±0.277	-0.199±0.215	2.24419	0.0315685	yes	yes	-	yes	21.4459	21.3105	20.7439	20.594	20.4975	22.1474	21.8964	21.5221	21.4216	21.4726	22.1691	21.7158	21.7868	-	-
G3V8D6, O70277	Trim3	Tripartite Motif Containing 3	-	↑	yes	2	80.76	744	148.59	5	5	5	4.18333	5.5	3.95	0.51	0.58	24.445	25.284	24.438	0.181	0.106	0.357	-0.839±0.125	0.007±0.224	0.846±0.207	3.00927	0.0176604	yes	-	yes	yes	24.1864	24.5557	24.1847	24.6535	24.6433	25.1258	25.309	25.2121	25.5136	25.2595	23.6709	24.6918	24.7535	24.4953	24.578
G3V9G4, G3V888, P16638-2, P16638	Acly	ATP Citrate Lyase	↓	↑	yes	4	119.71	1091	323.31	4	4	4	18.125	21.875	18.5	0.49	0.54	27.63	28.337	27.945	0.038	0.14	0.203	-0.707±0.098	-0.315±0.136	0.392±0.163	2.73708	0.040059	yes	yes	yes	yes	27.6009	27.681	-	27.6675	27.5684	28.4813	28.5146	-	28.2093	28.1425	27.9963	28.2794	-	27.6411	27.8629
G3V9H0, P50904	Rasa1	RAS P21 Protein Activator 1	↓	↑	yes	2	115.45	1038	17.055	5	5	5	2.35	2.9	2.65	0.47	0.52	22.515	23.135	22.912	0.089	0.106	0.123	-0.62±0.085	-0.397±0.093	0.223±0.099	4.10862	0.0228852	yes	yes	yes	yes	22.6203	22.5317	22.6277	22.4655	22.3313	22.9302	23.2299	23.2748	23.2034	23.0367	22.8041	23.0289	22.9644	22.6796	23.0837
G3V9M3	Wdr47	WD Repeat Domain 47	-	↑	yes	2	102.38	921	63.295	5	5	5	5.5	8.4	6.35	0.46	0.57	25.484	26.259	25.65	0.083	0.152	0.154	-0.775±0.105	-0.167±0.106	0.609±0.13	4.32753	0.00917647	yes	-	yes	yes	25.5659	25.3702	25.5629	25.3465	25.5727	26.4936	26.1013	26.4677	26.1556	26.0768	25.6417	25.5957	26.0042	25.5072	25.502
H9KVF3, B0LT89	Stk24	Serine/Threonine Kinase 24	-	↑	yes	2	46.809	419	29.769	5	5	5	1.6	1.75	1.3	0.55	0.57	22.726	23.502	22.626	0.291	0.254	0.253	-0.776±0.22	0.1±0.22	0.875±0.206	2.53923	0.0273273	yes	-	yes	yes	22.444	22.9503	22.2339	23.102	22.8998	23.4121	23.9953	23.0877	23.5416	23.4726	22.1642	23.0581	22.5452	22.6099	22.7547
I6LBX8	Pcdhgc3	Protocadherin Gamma Subfamily C, 3	-	↓	yes	1	101.04	934	269.33	5	5	5	12.55	11.6	13.05	0.49	0.47	28.346	27.644	28.705	0.15	0.427	0.3	0.702±0.246	-0.36±0.192	-1.061±0.285	2.51999	0.0232086	yes	-	yes	yes	28.3294	28.1249	28.4153	28.6463	28.2124	26.7568	27.6881	27.9394	28.0295	27.8068	28.0535	29.0417	28.8473	28.7883	28.7958
M0R415, Q5RKG8	LOC100910762, Zfp655	Zinc Finger Protein 655	-	↓	yes	2	58.39	496	41.375	5	5	5	1.75	1.31667	1.65	0.51	0.44	23.455	22.715	23.49	0.126	0.118	0.247	0.74±0.105	-0.036±0.162	-0.776±0.16	3.64713	0.0127442	yes	-	yes	yes	23.3952	23.5446	23.1963	23.6513	23.486	22.7798	22.6561	22.4711	22.7686	22.8972	23.2553	23.6859	23.0659	23.6092	23.8355
M0R5H1, M0R618, M0RBU6, F1M6H0, M0R6Y9, F1M3L5, F1LTY3	Etl4	Epilepsy, Occipitotemporal Lobe, And Migraine With Aura	↓	-	yes	7	210.16	1920	8.0512	5	3	5	1.26667	1.66667	1.11667	0.53	0.6	21.988	23.181	22.81	0.243	0.274	0.089	-1.193±0.271	-0.823±0.243	0.371±0.268	1.91873	0.0322105	yes	yes	-	yes	22.2683	-	21.6489	22.0463	-	22.9275	-	23.5792	23.0366	-	-	22.7235	-	22.8973	-
M0R655, M0R9R1, F1M2F8, F1M2S1	Fmnl2	Formin Like 2	↑	-	yes	6	118.66	1042	7.278	5	5	5	1.7	1.55	1.4	0.55	0.53	23.273	22.565	22.179	0.289	0.226	0.259	0.708±0.21	1.094±0.221	0.386±0.198	3.1317	0.0119675	yes	yes	-	yes	22.7602	23.7881	23.3469	23.2197	23.2488	22.349	23.0651	22.3525	22.512	22.5473	21.9436	22.7217	21.9887	21.9664	22.2745
M0R6K0, P15800, Q5M7W9	Lamb2	Laminin Subunit Beta 2	-	↓	yes	3	196.53	1801	161.31	5	5	5	4.55	2.4	4.95	0.48	0.33	25.394	22.891	25.105	0.668	0.713	0.589	2.503±0.479	0.289±0.445	-2.214±0.458	3.57248	0.002125	yes	-	yes	yes	25.0664	24.5437	25.0357	26.3037	26.0204	21.9068	22.23	23.2287	23.6844	23.4046	24.3364	24.5759	25.508	25.9731	25.1293
M0R6T4	Mms19	MMS19 Homolog, Cytosolic Iron-Sulfur Assembly Component	-	↑	yes	1	112.93	1031	4.3733	3	5	4	1	1.06667	1.1875	0.46	0.47	20.027	20.781	20.142	0.023	0.215	0.254	-0.754±0.168	-0.115±0.189	0.639±0.217	2.18895	0.0451228	yes	-	yes	yes	-	-	20.0095	20.0647	20.0064	20.8911	20.2951	20.805	20.9018	21.0122	-	19.7931	20.4395	20.1934	-
M0R7U1	Ak5	Adenylate Kinase 5	-	-	yes	1	63.155	562	9.2167	5	5	5	1.3	2.55	1.65	0.44	0.61	22.281	23.989	23.128	0.181	0.583	0.621	-1.709±0.352	-0.848±0.369	0.861±0.455	2.32841	0.0144444	yes	-	-	yes	-	22.1019	22.5732	22.3809	22.0665	24.7434	23.354	24.6429	23.7766	23.4293	-	22.8665	24.1289	23	22.5182
M0R7U6	Sowahc	Sosondowah Ankyrin Repeat Domain Family Member C	↑	↑	yes	1	55.1	516	14.022	3	5	4	1.08333	1.15	1.1875	0.48	0.49	21.861	24.357	20.839	0.137	0.26	0.206	-2.496±0.22	1.021±0.189	3.517±0.247	4.99134	0.000307692	yes	yes	yes	yes	-	-	22.0613	21.8232	21.6979	-	24.7399	24.1402	-	24.1893	-	-	20.6393	21.1462	20.7328
M0R851, B2GUZ1	Usp4	Ubiquitin Specific Peptidase 4	↑	-	yes	2	103.71	914	15.067	5	5	4	1.45	1.65	1.60417	0.47	0.51	23.255	22.478	22.17	0.148	0.311	0.183	0.777±0.196	1.085±0.147	0.308±0.225	3.34553	0.00925253	yes	yes	-	yes	23.4676	23.2263	22.9849	23.4331	23.1616	21.9967	23.0513	22.5401	22.2709	22.5321	-	22.42	21.8639	22.1004	22.2956
M0R8P6, F1M1Q2	Wwc3	WWC Family Member 3	↓	↓	-	2	124.06	1090	6.3577	4	4	5	1.4375	1.0625	1.23333	0.54	0.46	20.918	20.249	21.986	0.282	0.521	0.142	0.668±0.375	-1.068±0.231	-1.737±0.349	2.28408	0.0149189	yes	yes	yes	-	-	21.2063	20.4297	20.8711	21.1645	-	19.8218	-	20.677	-	22.1541	21.7782	-	22.0256	-
M0RAC2	Fam102a	Family With Sequence Similarity 102 Member A	↓	↓	yes	1	42.731	392	19.583	4	4	3	1.1875	1.1875	1.44444	0.45	0.45	21.415	20.59	22.062	0.013	0.155	0.341	0.825±0.123	-0.647±0.245	-1.472±0.239	3.2988	0.004	yes	yes	yes	yes	21.4083	21.4369	-	21.4	-	20.7588	20.3081	-	20.5598	20.7337	22.5321	21.9434	-	21.7106	-
M9MMM9, D3ZHV2	Macf1	Microtubule-Actin Crosslinking Factor 1	↓	-	yes	2	619.63	5430	323.31	5	5	5	19.35	32.3	32.55	0.37	0.5	26.372	27.507	27.536	0.844	0.195	0.239	-1.134±0.411	-1.164±0.418	-0.029±0.18	2.01902	0.0315333	yes	yes	-	yes	24.8434	26.4588	26.6275	26.9905	26.942	27.3346	27.1956	27.8671	27.5793	27.5578	27.5145	27.2183	28.0379	27.5412	27.3683
O08618, Q6AZ40	Prpsap2	Phosphoribosyl Pyrophosphate Synthetase Associated Protein 2	↓	↓	yes	2	40.866	369	43.853	5	5	5	3.8	3.6	4.05	0.48	0.47	25.261	24.65	25.726	0.15	0.202	0.204	0.611±0.149	-0.465±0.15	-1.076±0.169	4.18606	0.00406154	yes	yes	yes	yes	25.2528	25.4261	24.9761	25.1743	25.4761	24.9075	24.6811	24.2052	24.7727	24.6838	25.7938	26.0605	25.3972	25.5163	25.8604
O08815, G3V7I8	Slk	STE20 Like Kinase	↓	-	yes	3	137.89	1206	38.684	5	5	5	1.8	2.6	2.6	0.41	0.5	22.241	23.67	23.445	0.286	0.226	0.341	-1.428±0.209	-1.204±0.249	0.225±0.23	4.0403	0.00273171	yes	yes	-	yes	21.7352	22.5602	22.1227	22.1613	22.6264	24.0324	23.8906	23.3386	23.4358	23.6503	23.7491	23.9704	23.2927	22.8881	23.3233
O08873	Madd	MAP Kinase Activating Death Domain	-	↑	yes	1	177.99	1602	82.289	5	5	5	4.8	5.95	5.2	0.48	0.53	23.766	24.695	24.166	0.195	0.212	0.301	-0.928±0.169	-0.4±0.205	0.529±0.21	2.76369	0.0233927	yes	-	yes	yes	23.5999	23.4659	24.0903	23.9625	23.7129	24.816	24.2278	24.8946	24.8785	24.6569	24.2087	24.1364	24.7399	24.0626	23.6824
O35828, A0A0A0MXU2	Coro7	Coronin 7	-	↑	yes	2	100.78	922	18.945	5	5	4	1.61667	1.61667	1.625	0.5	0.5	22.304	23.748	21.877	0.257	0.099	0.312	-1.445±0.16	0.427±0.24	1.871±0.185	5.56552	0.00025	yes	-	yes	yes	21.9583	22.7858	22.0361	22.3282	22.4101	23.8309	23.6967	23.5685	23.7202	23.9254	21.9077	22.3212	21.367	21.9125	-
O55147, G3V7L1	Utrn	Utrophin	↑	↓	yes	2	391.07	3419	17.572	4	5	5	1.4375	1.3	1.85	0.44	0.41	23.11	21.484	22.18	0.134	0.474	0.014	1.626±0.295	0.93±0.091	-0.696±0.284	3.64281	0.00261224	yes	yes	yes	yes	-	22.8954	23.0882	23.3368	23.1203	20.8296	22.3741	21.3552	21.4959	21.3645	-	22.1907	22.1782	22.153	22.1991
O88777, P97887	Psen2, Psen1	Presenilin	↓	↓	yes	2	50.051	448	8.3872	5	5	5	1.1	1.3	1.21667	0.47	0.52	21.098	21.417	22.374	0.179	0.096	0.255	-0.319±0.122	-1.276±0.198	-0.957±0.159	4.26245	0.00256	yes	yes	yes	yes	21.4545	21.1404	21.0769	21.0238	20.7947	21.3361	21.5151	21.4245	21.5676	21.2428	-	-	22.7314	22.0864	22.3039
P01143	Crh	Corticotropin Releasing Hormone	↑	-	yes	1	20.68	187	6.5444	4	4	5	1.1875	1	1	0.54	0.5	22.28	21.242	21.116	0.441	0.319	0.371	1.038±0.33	1.164±0.327	0.126±0.29	2.08033	0.0297607	yes	yes	-	yes	-	22.6913	21.5181	22.351	22.5586	21.4871	20.9629	-	20.8467	21.6709	21.3755	21.0739	20.7281	20.6556	21.7453
P09330	Prps2	Phosphoribosyl Pyrophosphate Synthetase 2	↑	-	yes	1	34.813	318	2.6366	3	3	4	1.38889	1	1.125	0.55	0.47	23.325	21.658	21.536	0.272	0.719	0.245	1.667±0.605	1.789±0.298	0.122±0.474	1.50707	0.0458069	yes	yes	-	yes	-	-	-	23.0796	23.5708	-	-	-	21.1059	22.2107	21.7211	-	21.7158	21.1716	-
P12841, Q63752, Q5G6W3, Q9EQC2	Fos, c-fos	FBJ Murine Osteosarcoma Viral Oncogene Homolog	↑	-	yes	4	40.926	380	109.69	5	5	5	2.55	1.23333	1.5	0.63	0.45	24.387	22.608	23.009	0.535	0.389	0.447	1.779±0.348	1.378±0.365	-0.401±0.319	3.22359	0.0037377	yes	yes	-	yes	24.914	23.8481	24.2181	23.802	25.1541	23.3284	22.3085	22.0767	22.6649	22.662	23.9098	22.6167	22.9736	22.6016	22.9432
P21708, P21708-2	Mapk3	Mitogen-Activated Protein Kinase 3	↓	-	yes	4	43.08	380	10.306	5	5	5	2.31667	4.5	3.8	0.38	0.54	23.506	24.999	24.684	0.212	0.216	0.142	-1.492±0.177	-1.177±0.151	0.315±0.152	5.72738	0.000173913	yes	yes	-	yes	23.2579	23.6515	23.2795	23.4271	23.9158	25.2017	24.7329	25.2735	24.6609	25.1235	24.5535	24.4228	24.8309	24.8797	24.7311
P26817, F1LMA4	Adrbk1	Adrenergic, Beta, Receptor Kinase 1	↓	↑	yes	3	79.784	689	6.9782	5	5	5	1.2	2.95	1.66667	0.42	0.64	21.923	23.842	22.878	0.193	0.229	0.058	-1.919±0.175	-0.955±0.119	0.964±0.138	7.121	0	yes	yes	yes	yes	22.1797	21.6871	22.2075	21.8403	21.7009	24.2541	23.5121	24.037	23.6987	23.7079	22.7637	22.8347	22.9762	22.9146	22.9014
P27682, G3V714	Scg5	Secretogranin V	-	↑	yes	2	23.683	210	323.31	5	5	5	4.9	5.25	4.95	0.5	0.51	26.559	27.323	26.67	0.211	0.259	0.231	-0.764±0.193	-0.111±0.182	0.653±0.2	2.43087	0.0422527	yes	-	yes	yes	26.7791	26.6724	26.8003	26.3742	26.1707	27.809	27.4209	27.2862	27.1979	26.9011	26.41	27.1728	26.6977	26.5629	26.5061
P36860, F1LQ62	Ralb	V-Ral Simian Leukemia Viral Oncogene Homolog B	↓	-	yes	2	23.317	206	12.171	4	5	5	1.20833	1.3	1.3	0.48	0.5	21.229	22.572	22.659	0.228	0.178	0.367	-1.342±0.188	-1.43±0.303	-0.087±0.232	3.24783	0.00458667	yes	yes	-	yes	-	-	21.3135	21.4747	20.8997	22.2181	22.8386	22.7051	22.6126	22.4843	-	23.0926	22.2509	23.004	22.2893
P37805	Tagln3	Transgelin 3	↓	↑	yes	1	22.5	199	27.756	5	5	5	3	4.35	3.75	0.44	0.54	23.973	25.292	24.529	0.176	0.337	0.38	-1.319±0.214	-0.556±0.233	0.763±0.28	3.23262	0.00668132	yes	yes	yes	yes	24.2879	24.0602	24.0279	23.7013	23.786	26.0089	25.1783	25.2778	24.9799	25.0149	24.6964	25.0826	24.7754	24.0683	24.0212
P48450	Lss	Lanosterol Synthase (2,3-Oxidosqualene-Lanosterol Cyclase)	↓	-	yes	3	83.3	733	56.667	4	5	4	1.1875	1.15	1.125	0.51	0.51	23.462	25.657	25.584	0.216	0.15	0.253	-2.195±0.2	-2.121±0.249	0.073±0.221	4.00438	0.00124138	yes	yes	-	yes	23.4234	23.7619	-	23.2009	-	-	-	25.8886	25.523	25.5591	-	-	25.6977	25.836	25.2166
P49088	Asns	Asparagine Synthetase (Glutamine-Hydrolyzing)	-	↑	yes	1	64.246	561	40.646	5	5	5	4.6	8.1	4.8	0.49	0.63	24.726	25.954	24.71	0.668	0.264	0.531	-1.227±0.363	0.016±0.429	1.243±0.314	2.08577	0.0257089	yes	-	yes	yes	25.1814	24.8759	23.7631	24.214	25.5975	26.2559	26.2397	25.4667	25.7565	26.0491	24.8939	25.551	24.5031	23.8582	24.7447
P51400, G3V649	Adarb1	Adenosine Deaminase, RNA Specific B1	-	↑	yes	2	77.924	711	47.953	5	5	5	2.61667	4.05	2.4	0.52	0.63	23.483	24.375	23.589	0.32	0.171	0.316	-0.892±0.206	-0.106±0.252	0.786±0.204	2.49918	0.0278378	yes	-	yes	yes	23.3923	23.5708	23.3933	24.0825	22.9748	24.392	24.6246	24.381	24.4694	24.0076	22.9945	23.927	23.9539	23.4331	23.6369
P53678, V9GZ82	Ap3m2	Adaptor Related Protein Complex 3 Mu 2 Subunit	-	↑	yes	2	46.874	418	77.909	5	5	5	1.98333	2.85	2.18333	0.48	0.57	23.819	24.52	23.697	0.121	0.136	0.213	-0.701±0.11	0.121±0.145	0.822±0.149	3.95696	0.00895413	yes	-	yes	yes	23.9178	23.7447	23.9095	23.5633	23.9577	24.8332	24.5135	24.4627	24.4239	24.3651	23.4633	24.0003	23.9959	23.4554	23.5719
P60756	Mdga2	MAM Domain Containing Glycosylphosphatidylinositol Anchor 2	↑	-	yes	1	106.72	949	1.8604	4	4	4	1.0625	1	1	0.52	0.5	25.257	21.62	21.428	0.385	0.297	0.104	3.637±0.301	3.829±0.245	0.192±0.201	6.86451	0	yes	yes	-	yes	25.1138	-	24.9561	25.0027	25.9538	22.1189	-	21.5421	21.6075	21.2109	21.488	-	21.2501	21.583	21.3907
P62749	Hpcal1	Hippocalcin Like 1	-	↑	yes	1	22.338	193	8.1022	5	5	5	2.25	3.35	2.15	0.51	0.61	24.04	24.977	23.936	0.142	0.2	0.143	-0.937±0.145	0.104±0.121	1.041±0.146	4.98072	0.00248649	yes	-	yes	yes	24.1449	23.7967	24.2889	24.045	23.9227	25.381	24.8252	25.1008	24.8321	24.7465	24.0014	23.8673	24.0469	24.1289	23.6348
P68403-2, F1LS42, P68403, F1LS36	Prkcb	Protein Kinase C Beta	-	-	yes	5	76.893	673	11.263	5	5	5	2.01667	2.91667	2.2	0.48	0.57	22.457	23.896	23.256	0.411	0.351	0.707	-1.439±0.31	-0.799±0.459	0.641±0.404	1.90473	0.032	yes	-	-	yes	-	22.6361	22.974	22.4249	21.7936	24.047	24.2849	24.2329	23.6617	23.2551	22.4081	23.7998	24.009	22.8057	-
P70587-4, P70587-3, P70587, P70587-2, A0A0A0MXW8, F1LS84, F1M4K6, F1LS33, P70587-5, F1LMG7	Lrrc7	Leucine Rich Repeat Containing 7	↓	↓	-	24	162.46	1450	48.687	4	5	5	1.5	2.35	1.43333	0.51	0.62	22.436	22.135	23.509	0.081	0.329	0.136	0.301±0.312	-1.073±0.149	-1.374±0.259	2.48799	0.01296	yes	yes	yes	-	22.5146	-	22.3565	-	-	22.6592	21.8058	22.2643	-	21.8103	-	23.6216	23.6086	23.2969	-
P81377, Q3SWU5, F1M9X5, Q5BJR2	Prkar1b, Cyp4f18	Protein Kinase CAMP-Dependent Type I Regulatory Subunit Beta	-	↑	yes	4	43.282	381	323.31	5	5	5	8.75	9.95	8.75	0.5	0.53	28.028	28.561	27.863	0.204	0.118	0.249	-0.533±0.14	0.165±0.187	0.698±0.16	2.5524	0.0485619	yes	-	yes	yes	28.4745	27.8777	28.027	27.9807	27.7777	28.778	28.3865	28.639	28.5808	28.4202	27.6509	27.9315	28.3269	27.9182	27.4858
P97878	Exoc5	Exocyst Complex Component 5	-	↑	yes	1	81.736	708	45.574	5	5	5	2.95	3.7	3.26667	0.47	0.53	23.951	24.839	23.618	0.292	0.157	0.413	-0.888±0.19	0.333±0.278	1.221±0.242	3.12699	0.00924	yes	-	yes	yes	23.9684	23.7749	23.4917	24.0211	24.4987	24.8154	25.1506	24.5773	24.7545	24.8961	22.8644	24.0684	23.9772	23.8036	23.375
Q01460	Ctbs	Chitobiase	-	↓	yes	1	41.531	367	6.3728	5	5	5	1.35	1.15	1.35	0.5	0.46	22.098	21.29	22.346	0.189	0.262	0.301	0.808±0.202	-0.248±0.221	-1.056±0.227	2.97903	0.012855	yes	-	yes	yes	-	22.4716	21.9878	21.9794	21.955	21.4379	21.7194	20.892	21.0137	21.3892	22.5076	22.7883	22.3553	21.7509	22.3278
Q02353	Ndst1	N-Deacetylase/N-Sulfotransferase 1	-	↑	yes	2	100.78	882	17.133	5	5	5	2.31667	3.1	1.85	0.56	0.63	22.91	23.56	22.767	0.152	0.121	0.126	-0.651±0.118	0.142±0.119	0.793±0.106	4.46386	0.00678261	yes	-	yes	yes	22.6973	23.0456	22.8497	23.1905	22.765	23.7683	23.6817	23.3521	23.5139	23.4849	22.711	22.7039	22.5426	22.9314	22.9472
Q03344	Atpif1	ATPase Inhibitory Factor 1	↓	↓	yes	1	12.248	107	2.249	4	4	3	1	1.08333	1.58333	0.39	0.41	22.885	24.097	25.862	0.169	0.349	0.614	-1.212±0.338	-2.976±0.528	-1.764±0.42	2.75158	0.00387097	yes	yes	yes	yes	-	-	-	23.0451	22.7258	24.4266	23.5445	-	24.4543	23.9636	25.2249	-	-	26.5957	25.7644
Q03351-2, Q03351-3, Q03351-4, Q03351, Q68G04, Q03351-8, Q03351-7, Q03351-6, Q03351-5	Ntrk3	Neurotrophic Receptor Tyrosine Kinase 3	↓	-	yes	9	92.759	825	41.707	4	5	5	1.5625	1.95	1.7	0.48	0.53	25.083	26.403	25.924	0.225	0.362	0.356	-1.321±0.26	-0.842±0.258	0.479±0.28	2.73635	0.0135455	yes	yes	-	yes	25.3702	25.3003	24.8257	24.8339	-	26.8971	26.4714	26.5327	25.6775	26.437	26.1066	26.2355	26.3718	25.4381	25.4692
Q04931	Ssrp1	Structure Specific Recognition Protein 1	↑	↑	yes	1	80.914	709	21.106	3	4	4	1.5	1.75	1.3125	0.53	0.57	27.409	28.834	22.166	0.319	0.039	0.053	-1.425±0.196	5.244±0.235	6.669±0.049	8.31713	0	yes	yes	yes	yes	-	27.8682	27.1371	27.2224	-	28.833	28.7604	28.8496	28.8941	-	-	22.2211	22.195	22.0805	-
Q06000	Lpl	Lipoprotein Lipase	↓	↑	yes	1	53.082	474	2.9951	2	5	5	1	1	1	0.5	0.5	20.699	24.926	24.316	0.129	0.19	0.388	-4.228±0.203	-3.617±0.363	0.611±0.268	5.1426	0	yes	yes	yes	yes	20.575	-	-	-	20.8225	24.8551	24.6179	25.2055	25.0273	-	-	24.4692	24.8812	23.7686	24.1444
Q06175	Hbegf	Heparin Binding EGF Like Growth Factor	-	↓	yes	1	22.842	208	29.984	5	5	5	1.35	1.3	1.75	0.44	0.43	23.192	22.257	23.688	0.289	0.436	0.752	0.935±0.285	-0.497±0.397	-1.432±0.43	2.10844	0.0245743	yes	-	yes	yes	23.028	23.0695	23.8313	23.1236	22.906	21.6584	22.599	22.905	22.3006	21.8195	22.5139	24.0377	24.0423	24.5864	23.2608
Q07014-2, Q07014	Lyn	LYN Proto-Oncogene, Src Family Tyrosine Kinase	-	↑	yes	6	56.133	491	6.0202	5	5	5	1.38333	1.16667	1.5	0.48	0.44	21.977	23.295	22.335	0.207	0.394	0.463	-1.319±0.246	-0.358±0.274	0.96±0.326	2.79273	0.0118678	yes	-	yes	yes	21.5109	22.1916	22.0353	22.142	22.0038	22.7123	23.2434	24.0477	23.1897	23.2831	22.2695	21.5196	22.2107	22.7505	22.9252
Q0VGK4	Gdpd1	Glycerophosphodiester Phosphodiesterase Domain Containing 1	-	↑	yes	1	35.81	314	15.812	5	5	5	1.9	2.45	2	0.49	0.55	22.717	23.62	22.765	0.225	0.441	0.343	-0.903±0.27	-0.049±0.231	0.854±0.303	2.03705	0.046116	yes	-	yes	yes	22.9823	22.6578	22.8658	22.841	22.236	24.2852	23.7291	23.7731	23.4739	22.8374	22.9452	23.0657	23.1894	22.3882	22.2384
Q10473	Galnt1	Polypeptide N-Acetylgalactosaminyltransferase 1	↓	↓	-	1	64.228	559	49.45	5	5	5	3.55	3.5	4.5	0.44	0.44	25.288	25.052	25.876	0.312	0.107	0.222	0.236±0.187	-0.588±0.218	-0.823±0.145	2.62094	0.0318857	yes	yes	yes	-	25.1036	25.7913	25.3122	25.4838	24.7502	25.038	25.3065	24.9422	24.9759	24.9997	25.4055	25.8625	26.1878	25.9968	25.9268
Q1EG89, Q66H76	Pxn	Paxillin	↓	-	yes	2	60.915	557	7.7115	3	3	4	1.16667	1.33333	1.39583	0.46	0.49	22.177	22.88	23.096	0.213	0.067	0.071	-0.703±0.17	-0.92±0.171	-0.216±0.079	2.74331	0.0198107	yes	yes	-	yes	22.033	22.4977	21.9994	-	-	22.7926	22.9782	22.8691	-	-	23.2062	23.0704	23.0123	-	-
Q1WIM3	Cadm3	Cell Adhesion Molecule 3	-	↑	yes	1	42.906	396	323.31	5	5	5	7.5	8.95	7.75	0.49	0.54	27.176	27.945	27.528	0.207	0.201	0.218	-0.768±0.169	-0.352±0.176	0.416±0.173	2.53897	0.0439858	yes	-	yes	yes	27.4446	27.4284	27.2072	26.9611	26.8406	28.1025	28.1678	28.1198	27.7631	27.5702	27.2243	27.8164	27.7746	27.5864	27.2398
Q3MHC0	Jam2	Junctional Adhesion Molecule 2	↑	↓	yes	2	33.057	298	88.09	5	5	5	1.8	1.4	1.4	0.56	0.5	23.897	22.762	23.219	0.158	0.202	0.262	1.135±0.158	0.678±0.178	-0.456±0.206	3.59915	0.00604651	yes	yes	yes	yes	23.6394	24.0548	23.703	23.9845	24.1042	-	23.1425	22.6944	22.6873	22.5255	23.0275	23.7947	23.0861	22.9615	23.2242
Q3MID5, F1M8H6, Q5I6B8	Pip5k1c	Phosphatidylinositol-4-Phosphate 5-Kinase Type 1 Gamma	↓	↑	yes	3	69.656	636	41.85	5	5	5	1.15	2.15	1.6	0.42	0.57	21.765	23.118	22.482	0.09	0.396	0.227	-1.353±0.222	-0.717±0.143	0.636±0.253	3.8754	0.00315789	yes	yes	yes	yes	21.7661	21.5631	21.7629	21.8845	21.8459	23.5961	23.1224	23.5979	22.6775	22.5937	22.7399	22.5031	22.7988	22.1499	22.2158
Q498T9	Lrrc8c	Leucine-Rich Repeat Containing 8 Family Member C	-	↑	yes	1	92.462	803	6.1163	4	3	3	1.08333	1.25	1.25	0.46	0.5	20.41	22.768	20.553	0.189	0.876	0.114	-2.357±0.513	-0.142±0.17	2.215±0.492	2.37222	0.00890722	yes	-	yes	yes	-	-	20.2245	20.311	20.6947	22.1257	23.4093	-	-	-	-	20.3765	20.6086	20.6724	-
Q4KLN3, E9PTN4	Srpk1	SRSF Protein Kinase 1	-	↓	yes	2	73.855	655	49.424	5	5	5	2.6	2.2	2.95	0.47	0.43	26.092	23.319	26.473	0.394	0.351	0.265	2.773±0.289	-0.381±0.262	-3.154±0.246	7.03795	0	yes	-	yes	yes	25.9012	26.9431	25.9475	25.8781	25.7892	23.4989	23.8144	22.9676	23.5456	22.7694	26.5732	26.7403	26.4017	26.729	25.9192
Q4KM57	Lemd2	LEM Domain Containing 2	-	↓	yes	1	36.243	313	7.1966	4	5	5	1.54167	1.2	1.51667	0.5	0.44	23.455	22.697	23.833	0.392	0.111	0.315	0.758±0.224	-0.377±0.29	-1.136±0.189	2.9048	0.0127874	yes	-	yes	yes	22.8132	23.9145	23.3974	23.6958	-	22.8172	22.5896	22.6951	22.8741	22.5086	24.1182	23.8091	23.7347	24.26	23.2408
Q4V890	Fem1a	Fem-1 Homolog A	↓	↓	-	1	72.117	654	18.05	5	5	4	1.05	1.13333	1.9375	0.35	0.37	21.077	20.962	21.85	0.253	0.147	0.247	0.115±0.191	-0.772±0.228	-0.887±0.188	2.45695	0.0278027	yes	yes	yes	-	-	21.5011	20.7183	21.107	20.9826	20.9537	-	20.6857	21.1017	21.1082	-	22.1439	22.0788	21.4677	21.7083
Q4V8H5	Dnpep	Aspartyl Aminopeptidase	↓	↑	yes	1	52.555	475	73.131	4	4	4	5.5	5.5625	5.6875	0.49	0.49	25.525	26.315	25.935	0.185	0.063	0.184	-0.79±0.13	-0.41±0.173	0.379±0.129	2.83842	0.0281067	yes	yes	yes	yes	-	25.3466	25.3314	25.5666	25.8553	-	26.3007	26.1949	26.3807	26.3818	-	26.229	25.8077	25.6771	26.0266
Q4V8I7	Lrrc8a	Leucine-Rich Repeat Containing 8 Family Member A	-	↑	yes	1	94.161	810	64.169	5	5	5	2	2.85	2.35	0.46	0.55	22.828	23.854	23.235	0.252	0.498	0.266	-1.026±0.298	-0.408±0.21	0.619±0.302	2.04206	0.0452254	yes	-	yes	yes	22.5353	23.2911	22.581	22.6973	23.0346	23.9997	24.7361	23.1406	23.6543	23.7406	22.983	23.7236	22.8512	23.3473	23.2721
Q568Z9	Phyhip	Phytanoyl-CoA 2-Hydroxylase Interacting Protein	-	↑	yes	1	37.554	330	48.081	5	5	5	4.3	6.8	4.95	0.46	0.58	25.733	27.101	26.178	0.308	0.383	0.324	-1.368±0.272	-0.445±0.251	0.923±0.277	3.09748	0.00719149	yes	-	yes	yes	25.9714	25.0609	25.9325	25.964	25.7345	27.3977	26.4801	27.6966	27.0331	26.8952	25.8743	25.8412	26.6631	26.5734	25.937
Q56A19, P51794	Clcn4	Chloride Voltage-Gated Channel 4	↓	-	yes	2	84.379	754	17.827	5	5	5	1.58333	2.28333	2.15	0.42	0.52	23.484	24.172	23.895	0.211	0.186	0.126	-0.688±0.166	-0.411±0.146	0.277±0.134	2.67889	0.04856	yes	yes	-	yes	23.4298	23.8215	23.1458	23.7028	23.3195	24.4843	24.2204	24.0139	24.2914	23.8491	23.8074	24.1865	23.748	23.8943	23.8369
Q5BJR4	Prune2	Prune Homolog 2 (Drosophila)	↓	-	yes	1	36.98	322	4.81	5	5	5	1.18333	1.35	1.4	0.46	0.49	20.8	21.751	22.392	0.239	0.252	0.805	-0.951±0.224	-1.592±0.453	-0.641±0.456	2.04326	0.0234583	yes	yes	-	yes	21.0139	21.0617	-	20.3902	20.7342	22.225	21.4968	21.6763	-	21.6046	21.2856	22.9476	23.1639	-	22.1694
Q5EBC3, G3V6S5, P27653, D3ZZM8	Mthfd1	Methylenetetrahydrofolate Dehydrogenase (NADP+ Dependent) 1, Methenyltetrahydrofolate Cyclohydrolase, Formyltetrahydrofolate Synthetase	↓	↓	-	4	100.98	935	7.2015	5	5	5	1.4	1.45	1.53333	0.48	0.49	22.56	22.977	23.66	0.216	0.224	0.428	-0.417±0.182	-1.1±0.268	-0.683±0.27	2.51145	0.0230486	yes	yes	yes	-	22.461	22.7878	22.481	22.18	22.8877	22.8766	22.9663	22.7447	22.8173	23.4783	23.8625	23.0359	24.2412	-	23.5003
Q5FVI5	Txnl4b	Thioredoxin Like 4B	↓	↓	-	1	17.054	149	7.8667	5	5	5	1.26667	1.35	1.35	0.48	0.5	22.001	22.042	22.812	0.113	0.148	0.081	-0.041±0.136	-0.811±0.11	-0.77±0.128	3.32908	0.0141972	yes	yes	yes	-	21.9275	22.1787	21.8967	-	-	21.848	22.3569	21.9656	22.1086	21.931	22.7325	22.9406	22.7622	-	-
Q5FVJ5	-	Uncharacterized protein C16orf45 homolog	-	↑	yes	1	23.42	203	6.9789	5	5	5	1.45	2.15	1.36667	0.51	0.61	23.557	24.669	23.43	0.286	0.353	0.298	-1.112±0.254	0.127±0.234	1.24±0.258	3.27048	0.00585714	yes	-	yes	yes	23.9335	23.5114	23.6674	23.7046	22.9676	24.9749	25.1863	24.6663	24.4417	24.0777	22.9988	23.9149	23.5876	23.5449	23.1017
Q5HZA3	Zcchc12	Zinc Finger CCHC-Type Containing 12	↑	↑	-	1	45.153	401	31.694	5	5	5	2.4	2.4	1.7	0.59	0.59	22.948	22.775	21.818	0.217	0.47	0.394	0.173±0.279	1.13±0.249	0.957±0.328	2.38456	0.0227692	yes	yes	yes	-	22.8688	23.2273	23.2604	22.7584	22.6256	21.8501	22.9979	23.3187	22.956	22.7531	21.7105	22.3514	22.2795	21.2828	21.4649
Q5HZB6	Clasrp	CLK4 Associating Serine/Arginine Rich Protein	-	-	yes	1	76.806	668	3.2031	2	3	2	1.33333	1.16667	1.125	0.54	0.51	21.912	19.644	21.023	0.537	0.007	0.421	2.269±0.439	0.889±0.566	-1.379±0.358	1.44171	0.046473	yes	-	-	yes	22.3508	21.4733	-	-	-	19.6507	19.6363	-	-	-	21.3808	20.6644	-	-	-
Q5HZY0	Ubxn4	UBX Domain Protein 4	-	↓	yes	4	56.393	506	323.31	5	5	5	7.55	6.7	7.45	0.5	0.47	28.353	27.925	28.466	0.097	0.119	0.139	0.427±0.094	-0.114±0.103	-0.541±0.111	3.31582	0.0486887	yes	-	yes	yes	28.2514	28.3545	28.4095	28.5419	28.2057	27.8723	27.8485	27.7255	28.1236	28.0567	28.3094	28.6026	28.2385	28.6758	28.5052
Q5HZY3	Uchl5	Ubiquitin C-Terminal Hydrolase L5	↓	-	yes	1	37.097	324	8.2489	5	5	4	1.6	1.7	2.22917	0.42	0.43	22.199	22.891	23.406	0.077	0.537	0.245	-0.692±0.281	-1.208±0.149	-0.516±0.344	2.42605	0.0216983	yes	yes	-	yes	22.0568	22.2785	22.1079	22.2739	22.276	23.2831	23.3594	21.8228	22.9569	23.0307	-	23.4808	22.94	23.5954	23.6091
Q5M821	Ppm1h	Protein Phosphatase, Mg2+/Mn2+ Dependent 1H	-	↑	yes	2	56.379	513	25.558	5	5	5	3.55	5.3	3.8	0.48	0.58	24.486	25.378	24.565	0.175	0.079	0.197	-0.892±0.115	-0.079±0.156	0.813±0.126	4.47002	0.00405882	yes	-	yes	yes	24.5814	24.1941	24.8084	24.3472	24.4972	25.4918	25.4534	25.4213	25.2475	25.275	24.5859	24.8431	24.7899	24.3424	24.2631
Q5M969	Nanp	N-Acetylneuraminic Acid Phosphatase	↓	↑	yes	1	27.741	248	69.572	5	5	5	1.4	2.1	1.7	0.45	0.55	22.44	23.374	22.851	0.22	0.072	0.285	-0.933±0.136	-0.411±0.207	0.523±0.168	3.22515	0.0152583	yes	yes	yes	yes	21.9584	22.5817	22.4633	22.7159	22.4821	23.3361	23.5329	23.2962	23.4078	23.2957	22.8431	23.4377	22.6436	22.4816	22.8501
Q5M9F3	Rrp1	Ribosomal RNA Processing 1	-	↓	yes	1	50.161	443	10.814	5	5	4	1.1	1.06667	1.3125	0.46	0.45	22.017	21.334	22.342	0.267	0.167	0.29	0.682±0.182	-0.325±0.236	-1.007±0.197	2.83554	0.0182963	yes	-	yes	yes	22.0826	22.0581	21.4728	22.0501	22.419	21.0368	21.4971	21.2912	21.6053	21.2411	-	22.8479	21.9696	22.2633	22.286
Q5MJ12	Fbxl16	F-Box And Leucine-Rich Repeat Protein 16	↑	↑	-	1	51.85	479	10.073	5	5	4	1.3	1.33333	1.08333	0.55	0.55	23.993	24.059	22.791	0.261	0.319	0.022	-0.066±0.233	1.202±0.25	1.268±0.299	2.36534	0.0216133	yes	yes	yes	-	23.5968	24.1473	24.4432	23.7449	24.0316	24.335	23.5673	24.2149	24.4705	23.7055	-	-	22.8134	22.7682	-
Q5PPJ9, D4A7V1	Sh3glb2	SH3 Domain Containing GRB2 Like Endophilin B2	-	↑	yes	2	44.852	404	100.01	5	5	5	6.05	7.25	6.4	0.49	0.53	26.171	26.692	26.324	0.112	0.105	0.038	-0.521±0.094	-0.153±0.073	0.368±0.069	4.08927	0.036556	yes	-	yes	yes	26.3907	25.9882	26.0772	26.1653	26.233	26.9358	26.6301	26.6891	26.6446	26.5608	26.2953	26.3117	26.4151	26.3227	26.2764
Q5PPN7	Ccdc51	Coiled-Coil Domain Containing 51	↓	-	yes	1	45.813	410	53.799	5	5	5	3.1	4.65	4.25	0.42	0.52	25.166	25.825	25.7	0.209	0.181	0.105	-0.659±0.163	-0.534±0.139	0.125±0.125	2.85382	0.0402647	yes	yes	-	yes	25.4444	25.0185	25.2411	25.358	24.7671	25.9879	25.7765	26.0587	25.8583	25.442	25.8831	25.6278	25.806	25.6628	25.5207
Q5PQJ7	Tbcel	Tubulin Folding Cofactor E-Like	↑	-	yes	1	48.045	424	9.1512	4	4	4	1.3125	1.125	1.25	0.51	0.47	23.025	21.803	21.348	0.51	0.292	0.52	1.222±0.361	1.677±0.489	0.454±0.365	1.89234	0.0269493	yes	yes	-	yes	-	22.7732	-	22.5973	23.7042	21.5949	21.5886	-	21.6721	22.3549	21.9937	-	-	20.7966	21.2545
Q5QJV7	Esrra	Estrogen Related Receptor Alpha	↓	-	yes	2	45.464	422	21.429	4	5	5	1.1875	1.7	1.9	0.38	0.47	20.881	21.824	21.61	0.266	0.289	0.124	-0.943±0.238	-0.73±0.172	0.214±0.18	2.71635	0.0230538	yes	yes	-	yes	21.0766	21.1408	20.3909	20.9136	-	21.8907	21.7466	21.2406	22.0505	22.1911	21.5764	21.9079	21.5031	21.5135	21.5505
Q5RJS6	Mospd1	Motile Sperm Domain Containing 1	↑	↑	-	1	24.088	213	20.55	5	5	5	2.15	1.9	1.45	0.6	0.57	23.58	23.585	22.847	0.088	0.199	0.298	-0.005±0.129	0.733±0.174	0.738±0.222	2.4076	0.0464407	yes	yes	yes	-	23.7438	23.6408	23.4784	23.5909	23.4467	23.2702	23.8508	23.7888	23.6657	23.3499	-	23.0613	23.0675	22.4135	-
Q5U2U8	Bag3	BCL2 Associated Athanogene 3	-	↓	yes	1	61.49	574	323.31	5	5	5	1.6	1.15	1.46667	0.52	0.44	23.49	22.285	23.459	0.399	0.257	0.39	1.205±0.262	0.031±0.303	-1.174±0.259	2.92567	0.00976577	yes	-	yes	yes	23.3064	22.7751	24.0692	23.7003	23.6	22.2261	21.831	22.2831	22.3281	22.7585	23.6443	22.7618	23.8537	23.8487	23.1861
Q5XI28	Raver1	Ribonucleoprotein, PTB Binding 1	↓	-	yes	1	79.288	748	38.716	5	5	5	1.4	1.45	1.65	0.46	0.47	22.911	24.192	24.402	0.15	0.146	0.273	-1.281±0.126	-1.491±0.18	-0.21±0.179	5.75471	0.000181818	yes	yes	-	yes	22.7903	22.9927	22.7507	23.2301	22.7905	24.2542	24.4787	24.0744	24.1968	23.9561	24.0691	24.6179	24.2437	24.1757	24.9036
Q5XI52	Vezt	Vezatin, Adherens Junctions Transmembrane Protein	↓	↓	-	1	88.693	782	8.6113	5	5	5	1.45	1.48333	1.46667	0.5	0.5	21.902	22.257	22.829	0.333	0.119	0.263	-0.356±0.199	-0.927±0.239	-0.572±0.167	2.64088	0.0256604	yes	yes	yes	-	21.5038	22.4557	22.0806	21.9911	21.4763	22.0988	22.4919	22.3536	22.1876	22.1532	22.3363	22.6962	23.23	23.0081	22.8725
Q5XIA5	Coasy	Coenzyme A Synthase	-	↑	yes	1	62.187	563	97.017	5	5	5	1.75	2.75	2.25	0.44	0.55	22.645	23.647	22.625	0.266	0.489	0.51	-1.003±0.299	0.02±0.307	1.023±0.37	1.89456	0.0456495	yes	-	yes	yes	22.3112	23.2011	22.6273	22.6457	22.4386	23.0081	24.5426	23.7196	23.6421	23.3246	21.8663	23.4241	22.9668	22.3595	22.5068
Q62640, F1LUR6	Grid1	Glutamate Ionotropic Receptor Delta Type Subunit 1	↓	-	yes	2	112.12	1009	6.592	5	5	5	1.05	1.4	1.35	0.44	0.51	21.459	22.288	22.143	0.148	0.196	0.259	-0.829±0.146	-0.684±0.173	0.145±0.188	3.08081	0.0196959	yes	yes	-	yes	21.3075	21.7663	21.5074	21.4545	21.2598	22.4582	22.619	21.9809	22.2765	22.1045	21.7861	22.2557	22.4417	21.7927	22.4401
Q62824	Exoc4	Exocyst Complex Component 4	↓	↑	yes	3	110.55	975	34.076	5	5	5	5	6.15	5.7	0.47	0.52	24.148	24.839	24.47	0.19	0.102	0.115	-0.691±0.128	-0.322±0.132	0.369±0.094	3.47343	0.02525	yes	yes	yes	yes	24.2381	23.9565	23.9542	24.045	24.5461	24.8884	24.6367	24.7793	24.8809	25.0098	24.5472	24.3974	24.6849	24.267	24.4531
Q62844	Fyn	FYN Proto-Oncogene, Src Family Tyrosine Kinase	↓	-	yes	2	60.701	537	218.99	4	5	4	1.3125	1.65	1.8125	0.42	0.48	23.943	24.682	25.213	0.348	0.302	0.413	-0.739±0.291	-1.27±0.361	-0.531±0.292	1.8876	0.0427194	yes	yes	-	yes	-	-	24.3036	23.466	24.0584	24.3691	24.8787	25.2417	24.3317	24.5884	-	25.0413	25.9564	24.9343	24.9178
Q63002, G3V824	Igf2r	Insulin Like Growth Factor 2 Receptor	-	↑	yes	2	273.4	2479	46.506	5	5	5	3.26667	4.8	3.98333	0.45	0.55	23.953	25.062	24.455	0.202	0.224	0.427	-1.109±0.177	-0.502±0.258	0.607±0.264	2.72167	0.0184	yes	-	yes	yes	24.1541	24.2701	23.7247	23.9613	23.6532	25.4207	25.0123	24.7832	25.3034	24.7899	24.5613	24.4892	25.2376	23.9816	24.006
Q63055	Arfrp1	ADP Ribosylation Factor Related Protein 1	-	-	yes	1	22.659	201	8.9371	5	5	4	1.25	1.8	1.625	0.43	0.53	21.317	22.759	22.218	0.589	0.455	0.642	-1.442±0.384	-0.901±0.5	0.541±0.442	1.83161	0.0322088	yes	-	-	yes	21.8689	22.0752	21.1042	21.1261	20.4095	23.399	23.15	22.0938	22.7983	22.3525	-	22.9768	22.1221	21.5549	-
Q63475	Ptprn2	Protein Tyrosine Phosphatase, Receptor Type N2	-	↑	yes	2	111.86	1004	196.09	5	5	5	7.9	13.9	9.05	0.47	0.61	26.127	27.357	26.27	0.242	0.25	0.36	-1.23±0.201	-0.143±0.243	1.087±0.245	3.50868	0.00448649	yes	-	yes	yes	26.4102	26.1784	26.3103	26.1334	25.6025	27.6833	27.3226	27.6797	27.1309	26.9691	25.8438	26.5288	26.8952	26.1875	25.896
Q63625-2, Q63625	Phrf1	PHD And Ring Finger Domains 1	↑	↓	yes	2	161.24	1473	40.814	4	5	4	1.3125	1.15	1.33333	0.5	0.46	22.574	21.312	21.828	0.101	0.014	0.239	1.262±0.075	0.746±0.239	-0.516±0.183	2.57962	0.0172821	yes	yes	yes	yes	-	-	22.4755	22.6724	-	-	21.2899	21.3178	21.3272	-	22.2813	21.7149	21.5884	21.7253	-
Q63633-2, Q63633, D3ZGI9, F1LNP4	Slc12a5	Solute Carrier Family 12 Member 5	-	↑	yes	4	123.56	1116	131.61	5	5	5	6.8	10.1	8.3	0.45	0.55	25.863	26.948	26.263	0.285	0.263	0.409	-1.085±0.221	-0.4±0.274	0.685±0.268	2.42745	0.0246766	yes	-	yes	yes	26.094	25.7329	26.3101	25.8148	25.3625	26.9791	26.7803	27.4955	26.8803	26.6025	26.0029	26.2766	27.0678	26.2167	25.751
Q63772, Q6IRL1	Gas6	Growth Arrest Specific 6	↓	-	yes	3	74.637	674	20.286	5	5	5	1.56667	1.3	1.8	0.47	0.42	21.951	22.529	22.802	0.226	0.252	0.211	-0.578±0.222	-0.851±0.192	-0.273±0.227	2.25209	0.0372061	yes	yes	-	yes	22.3029	21.6867	22.0028	22.1434	21.6166	22.2686	22.4243	22.8925	-	-	22.6268	22.5937	22.7911	23.1952	-
Q63ZY7	Uxt	Ubiquitously Expressed Prefoldin Like Chaperone	↑	-	yes	1	18.166	157	2.9064	3	5	5	1.25	1	1.06667	0.54	0.48	22.432	21.315	21.641	0.317	0.214	0.23	1.117±0.253	0.79±0.261	-0.327±0.205	2.26676	0.0271927	yes	yes	-	yes	-	-	22.0806	22.3514	22.8633	20.9917	21.318	-	21.6733	21.2751	21.4992	21.831	-	21.2932	21.9419
Q641X0	Samd8	Sterile Alpha Motif Domain Containing 8	-	-	yes	1	54.679	478	10.005	5	5	5	1	1.38333	1.15	0.47	0.55	21.325	23.146	22.017	0.404	0.297	0.62	-1.82±0.356	-0.691±0.517	1.129±0.461	1.75822	0.0281786	yes	-	-	yes	-	21.7815	21.3854	20.8087	-	-	-	23.4867	23.2066	22.7435	-	21.5244	22.509	-	-
Q641Y5	Atg7	Autophagy Related 7	↑	-	yes	1	77.435	698	7.3574	5	5	5	1.8	2.05	1.75	0.51	0.54	22.135	21.337	21.337	0.296	0.174	0.285	0.799±0.197	0.798±0.248	-0.001±0.198	2.4199	0.0318017	yes	yes	-	yes	22.0514	22.5063	21.5333	22.251	22.3351	21.3891	21.275	21.0575	21.2715	21.6907	-	21.638	21.077	20.9747	21.6597
Q641Z2	Ptpn9	Protein Tyrosine Phosphatase, Non-Receptor Type 9	↑	-	yes	1	67.961	593	7.9256	4	4	5	2.0625	1.6875	1.83333	0.53	0.48	22.363	21.858	21.826	0.085	0.12	0.088	0.505±0.101	0.536±0.081	0.031±0.095	3.57091	0.033051	yes	yes	-	yes	-	22.5007	22.2772	22.2521	22.4207	-	22.0589	21.7597	21.9158	21.6957	21.9455	21.8863	21.7637	21.6429	21.893
Q642B8	Pigq	Phosphatidylinositol Glycan Anchor Biosynthesis Class Q	↓	↓	-	1	65.9	581	4.134	3	5	4	1.16667	1.13333	1.33333	0.47	0.46	21.785	21.69	22.821	0.19	0.145	0.205	0.095±0.168	-1.036±0.2	-1.131±0.166	3.53373	0.0044	yes	yes	yes	-	-	21.6906	-	22.0699	21.5941	21.5094	21.9671	-	21.6359	21.6457	23.154	22.9245	-	22.6118	22.5936
Q66HF7	Pja1	Praja Ring Finger Ubiquitin Ligase 1	-	↑	yes	1	45.225	406	48.394	5	5	5	1	1.13333	1	0.5	0.53	21.519	23.035	21.444	0.44	0.863	0.642	-1.516±0.52	0.075±0.43	1.591±0.535	1.78203	0.0320494	yes	-	yes	yes	21.4885	20.8666	-	21.5672	22.1528	-	21.7351	23.14	23.6546	23.61	20.9757	20.4102	21.9048	21.9385	21.9921
Q68FX1	Mpi	Mannose Phosphate Isomerase	-	↑	yes	1	46.423	423	38.62	5	5	5	3.3	4.3	3.7	0.47	0.54	24.159	24.941	24.372	0.085	0.152	0.281	-0.782±0.105	-0.213±0.168	0.569±0.184	3.05656	0.023798	yes	-	yes	yes	23.9624	24.1748	24.2761	24.2049	24.1789	25.103	25.1022	25.0475	24.8057	24.6486	23.8461	24.7939	24.5794	24.2606	24.3801
Q68FX7	Thoc5	THO Complex 5	-	↑	yes	1	78.659	682	8.4078	3	3	3	1.44444	1.66667	1.22222	0.54	0.58	22.195	23.752	21.866	0.607	0.3	0.074	-1.558±0.458	0.329±0.489	1.886±0.288	1.78157	0.0248976	yes	-	yes	yes	-	-	-	21.7109	22.6787	-	23.8314	-	23.3401	24.0856	-	21.9385	-	21.7933	-
Q6AY63	Nudt5	Nudix Hydrolase 5	-	↓	yes	1	24.117	219	7.4354	4	4	4	1.3125	1	1.5	0.47	0.4	23.011	21.585	22.436	0.163	0.281	0.396	1.426±0.237	0.576±0.304	-0.851±0.3	2.44765	0.0153987	yes	-	yes	yes	23.2088	23.048	-	-	22.7768	21.6718	22.035	-	21.1946	21.4377	22.2909	23.1487	-	22.1994	22.103
Q6AY81	Npdc1	Neural Proliferation, Differentiation And Control, 1	↓	-	yes	1	35.516	331	7.9218	3	5	3	1	1.7	1.5	0.4	0.53	21.61	23.706	24.127	0.193	0.252	0.82	-2.096±0.261	-2.517±0.637	-0.422±0.404	2.6087	0.00515	yes	yes	-	yes	-	-	21.4302	21.7896	-	23.4429	23.6757	24.2604	23.6442	23.5045	-	-	23.5166	24.7379	-
Q6GVH5	Ggnbp2	Gametogenetin Binding Protein 2	↑	↓	yes	1	79.009	696	11.137	4	4	3	1.5	1	1.27778	0.54	0.44	22.622	20.833	21.804	0.142	0.447	0.117	1.789±0.272	0.817±0.137	-0.971±0.305	3.09833	0.0040597	yes	yes	yes	yes	-	22.7727	22.4924	22.4228	22.7983	-	20.4558	-	21.2101	-	-	21.9114	21.8808	21.6202	-
Q6MGC3	Wdr46	WD Repeat Domain 46	↑	-	yes	1	67.472	609	77.369	5	5	5	2.6	2.1	2.43333	0.52	0.46	23.88	22.775	23.153	0.268	0.308	0.327	1.105±0.231	0.727±0.238	-0.378±0.252	2.70117	0.0183602	yes	yes	-	yes	23.8295	24.2521	23.5324	24.2149	23.5722	22.5452	23.2879	22.7385	23.0062	22.2964	23.0624	23.7902	22.8152	23.289	22.8076
Q6P756, Q6P756-2	Necap2	NECAP Endocytosis Associated 2	-	↑	yes	2	28.404	263	7.412	4	4	4	1.0625	1.41667	1.125	0.49	0.56	22.825	23.47	22.862	0.055	0.1	0.101	-0.645±0.108	-0.037±0.111	0.608±0.105	2.94178	0.0233846	yes	-	yes	yes	-	-	-	22.7706	22.8796	23.518	23.2977	-	23.4415	23.6233	-	22.9669	-	22.7048	22.9154
Q6P7A6	Smad1	SMAD Family Member 1	-	↓	yes	1	52.532	468	101.64	2	2	2	1.375	1	1.45833	0.49	0.41	23.005	20.127	22.8	0.054	0.343	0.838	2.878±0.306	0.204±0.623	-2.674±0.69	1.60604	0.0270185	yes	-	yes	yes	-	23.0577	22.9512	-	-	-	19.8253	20.4277	-	-	-	23.4212	22.1795	-	-
Q6P9U3	Commd3	COMM Domain Containing 3	↑	-	yes	1	21.932	195	5.7944	4	5	4	1.3125	1	1.125	0.54	0.47	22.333	20.966	21.426	0.149	0.164	0.444	1.366±0.142	0.907±0.283	-0.46±0.258	3.33366	0.00476923	yes	yes	-	yes	-	22.0987	22.2941	22.3517	22.5856	20.7126	21.1317	20.7459	21.1663	21.074	21.9889	21.762	20.9107	21.0413	-
Q6QI88, Q6AXN3	Tmed5	Transmembrane P24 Trafficking Protein 5	-	↑	-	5	34.592	306	5.5277	5	4	5	1.51667	1.75	1.45	0.51	0.55	25.704	26.34	25.202	0.139	0.503	0.277	-0.636±0.356	0.503±0.225	1.138±0.325	1.8743	0.043331	yes	-	yes	-	-	-	25.7863	25.49	25.8368	-	-	26.5349	25.6797	26.8052	24.7237	25.6511	25.4156	25.152	25.066
Q6W3E4, P29995, F1LQR8	Itpr2	Inositol 1,4,5-Trisphosphate Receptor Type 2	↓	↓	-	3	306.91	2701	3.6476	3	4	4	1	1	1.08333	0.48	0.48	20.518	20.361	21.956	0.332	0.199	0.084	0.157±0.283	-1.438±0.248	-1.595±0.165	3.02076	0.00443836	yes	yes	yes	-	-	20.937	-	20.5071	20.1102	20.0788	20.4081	-	20.5967	-	-	22.0693	21.8378	21.9618	-
Q792Q4	Cript	CXXC Repeat Containing Interactor Of PDZ3 Domain	-	↓	yes	1	11.271	101	2.7317	5	5	4	1.4	1.18333	1.35417	0.51	0.47	22.91	22.072	23.002	0.59	0.134	0.073	0.838±0.31	-0.092±0.342	-0.93±0.102	1.9688	0.0484698	yes	-	yes	yes	24.0149	22.2294	22.9429	22.7068	22.6554	21.987	21.8233	22.2513	22.0522	22.2452	23.1122	22.8662	23.0024	-	23.0257
Q7TQ20-2, Q7TQ20, Q7TQ17	Dnajc2, Zrf2	DnaJ Heat Shock Protein Family (Hsp40) Member C2	-	↑	-	4	63.503	547	7.8763	5	5	5	1.75	1.66667	1.2	0.59	0.58	22.199	22.884	21.391	0.318	0.626	0.618	-0.685±0.361	0.808±0.366	1.493±0.469	1.90966	0.0320488	yes	-	yes	-	22.3117	21.7805	21.8004	22.4132	22.6893	22.289	22.6486	22.2434	23.8013	23.4388	20.8601	20.7962	21.654	-	22.2527
Q8CH27, Q8CH27-2	Rcan2	Regulator Of Calcineurin 2	-	-	yes	2	21.991	197	8.76	5	3	5	1.41667	1.11111	1.26667	0.53	0.47	23.383	22.327	22.854	0.185	0.516	0.188	1.057±0.292	0.53±0.165	-0.527±0.325	2.05852	0.0398963	yes	-	-	yes	23.3532	23.2935	23.2757	23.8068	23.1863	21.7103	-	-	22.3593	22.9102	-	22.6426	22.904	23.185	22.6827
Q8CIN1, Q8CIN2, Q8CIN3, F1LP13, Q8CIN0	Ptprg	Protein Tyrosine Phosphatase, Receptor Type G	↓	-	yes	5	130.03	1168	7.6633	5	5	5	1.2	1.8	1.71667	0.41	0.51	21.066	22.211	22.404	0.163	0.209	0.203	-1.144±0.157	-1.338±0.154	-0.194±0.171	5.33275	0.00103704	yes	yes	-	yes	20.8357	21.4243	21.03	21.0632	20.9781	22.213	22.1681	22.6693	21.9848	22.0172	22.142	22.4665	22.7032	22.1123	22.5975
Q8CIY7, Q6TUH9, P16232-2, P16232	Hsd11b1	Hydroxysteroid (11-Beta) Dehydrogenase 1	-	↓	yes	4	27.577	252	12.711	5	5	5	1.3	1.16667	1.5	0.46	0.44	22.685	21.734	23.095	0.298	0.289	0.389	0.951±0.248	-0.41±0.302	-1.361±0.279	2.8548	0.009	yes	-	yes	yes	-	22.7417	23.136	22.2213	22.6397	21.1038	21.9847	21.9676	21.879	21.7339	-	23.6449	23.2974	22.5651	22.872
Q8SEZ0, Q06QK5, Q06QG6, Q06QA1, A0A096XKT9, P11661	Mt-nd5, ND5, Mtnd5	Mitochondrially Encoded NADH:Ubiquinone Oxidoreductase Core Subunit 5	↓	-	yes	9	68.617	609	7.846	3	5	3	1	1.25	1.41667	0.41	0.47	20.525	23.119	23.42	0.161	0.239	0.602	-2.594±0.25	-2.895±0.519	-0.301±0.376	3.03687	0.00284444	yes	yes	-	yes	-	20.6769	20.373	-	-	22.8466	22.88	23.2623	-	23.4873	22.9081	23.16	24.1916	-	-
Q921A2	Slc2a13	Solute Carrier Family 2 Member 13	↑	↑	-	1	69.149	637	93.945	5	5	5	3.6	2.9	2.2	0.62	0.57	25.052	24.754	24.285	0.142	0.193	0.18	0.298±0.143	0.767±0.137	0.469±0.156	3.14984	0.0247839	yes	yes	yes	-	25.0656	25.2509	25.2271	24.8889	24.8278	24.7492	24.9338	25.0601	24.4178	24.6086	23.9936	24.4503	24.4942	24.43	24.0581
Q99P99, B0BNL3	Hdac4	Histone Deacetylase 4	-	↑	yes	2	118.65	1077	58.326	4	4	4	3.02083	4.375	3.375	0.47	0.56	23.427	24.375	23.827	0.173	0.098	0.323	-0.947±0.133	-0.4±0.232	0.548±0.213	2.49276	0.0272579	yes	-	yes	yes	23.1597	-	23.6395	23.3121	23.5976	24.4519	-	24.5111	24.2104	24.3244	23.5964	-	24.4131	23.5308	23.7667
Q9ESB4, F1LQY6	Necab2	N-Terminal EF-Hand Calcium Binding Protein 2	↓	↑	yes	2	39.444	352	16.775	5	5	5	1.35	2	1.58333	0.46	0.56	22.992	24.197	23.571	0.03	0.15	0.324	-1.205±0.092	-0.579±0.182	0.626±0.202	4.39186	0.00266667	yes	yes	yes	yes	22.9808	22.9444	23.0544	23.0093	22.9702	24.2049	24.2482	24.4921	23.948	24.0891	23.4497	23.6366	24.1777	23.0543	23.534
Q9ET55	Ccrn4l	Nocturnin	-	↑	yes	1	48.121	428	139.89	5	5	4	2.11667	2.95	3.3125	0.39	0.47	23.782	24.771	24.168	0.307	0.312	0.321	-0.989±0.246	-0.387±0.264	0.602±0.266	2.15182	0.0370909	yes	-	yes	yes	24.0113	24.14	23.5743	23.9785	23.2038	24.7503	25.1249	24.9656	24.902	24.1117	24.5627	24.3333	23.6191	24.1587	-
Q9ET64	Smpd2	Sphingomyelin Phosphodiesterase 2	-	↓	yes	1	47.644	422	6.3319	5	4	3	1.2	1.08333	1.5	0.44	0.42	22.774	19.454	23.012	0.113	0.232	0.081	3.321±0.196	-0.238±0.13	-3.558±0.227	4.09566	0.00064	yes	-	yes	yes	-	-	22.9528	22.6976	22.6729	19.6666	19.2411	-	-	-	-	-	22.9326	23.092	-
Q9JI56, Q9Z2P6	Snap29	Synaptosome Associated Protein 29kDa	↓	-	yes	2	29.099	257	24.172	5	5	5	2	3.1	2.6	0.43	0.54	23.934	24.833	24.473	0.314	0.102	0.195	-0.899±0.187	-0.539±0.21	0.36±0.131	2.97134	0.0212184	yes	yes	-	yes	23.7194	24.1088	24.5127	23.4862	23.8433	24.9243	24.9528	24.9267	24.665	24.6963	24.1222	24.6581	24.6525	24.2734	24.6572
Q9JJ76, Q99PS2	Csnk1e, Ck1e-2	Casein Kinase 1 Epsilon	-	↑	yes	2	47.291	416	5.975	4	3	4	1	1.55556	1.25	0.44	0.55	20.877	22.849	21.316	0.402	0.228	0.307	-1.971±0.33	-0.439±0.36	1.532±0.281	2.6691	0.00588235	yes	-	yes	yes	-	-	21.4348	20.5275	20.6698	-	-	23.181	22.7518	22.6126	-	-	21.4451	21.622	20.8814
Q9JK64, Q6PSM0, Q8R427, G3V9J6, P43245, Q924L6, D4A0Y9	Abcb1a, Mdr1a, Abcb1b, Abcb1	Multidrug resistance protein 1a	-	↓	yes	13	140.33	1272	36.294	5	5	5	1.95	1.2	2.31667	0.46	0.34	23.205	22.297	23.645	0.687	0.413	0.209	0.908±0.404	-0.44±0.359	-1.348±0.254	2.19711	0.0233265	yes	-	yes	yes	21.882	23.3869	23.7466	23.6012	23.4061	22.0152	22.5623	21.5728	22.5146	22.8191	23.5141	23.8074	23.315	24.0207	23.5655
Q9JKC9-3, Q9JKC9-2, Q9JKC9-4, Q9JKC9, D3ZEJ7, D4AB94, A0A096MJZ7	Synrg	Synergin, Gamma	-	↑	yes	8	121.85	1138	50.389	5	5	5	2.55	4.05	3.05	0.46	0.57	24.43	25.235	24.519	0.175	0.203	0.167	-0.806±0.158	-0.089±0.144	0.716±0.155	3.47045	0.014156	yes	-	yes	yes	24.5927	24.6785	24.0856	24.3358	24.4551	25.5416	25.2671	24.8393	25.1409	25.3881	24.5629	24.862	24.2509	24.4826	24.4365
Q9QUI9, O88768, Q63629	Adap1	ArfGAP With Dual PH Domains 1	-	↑	yes	4	43.383	374	27.39	5	5	5	3.75	5.15	3.85	0.49	0.57	24.392	25.686	24.899	0.271	0.275	0.444	-1.295±0.22	-0.507±0.283	0.787±0.284	2.88954	0.0118621	yes	-	yes	yes	24.6507	24.5958	24.5718	24.3245	23.815	25.9771	25.8023	25.9593	25.5545	25.1376	24.2901	25.1466	25.6043	24.9879	24.4648
Q9Z1X1	Esyt1	Extended Synaptotagmin Protein 1	↑	-	yes	1	121.16	1088	29.02	4	5	4	1.625	1.53333	1.6875	0.49	0.48	23.863	20.863	21.354	0.601	0.253	0.105	3±0.341	2.509±0.408	-0.491±0.204	4.96257	0.000285714	yes	yes	-	yes	-	24.2488	23.2173	24.619	23.366	20.4793	20.7848	20.7838	21.3772	20.8876	-	21.4866	21.3751	21.1999	-
R9PXT4, Q924I2	Map4k3	Mitogen-Activated Protein Kinase Kinase Kinase Kinase 3	-	↑	yes	2	98.72	873	4.6802	4	5	3	1	1.35	1.16667	0.46	0.54	22.481	23.474	22.743	0.066	0.141	0.23	-0.994±0.147	-0.262±0.221	0.732±0.181	2.7214	0.0137143	yes	-	yes	yes	-	-	-	22.5456	22.4156	23.7681	23.4954	23.4626	23.2432	23.4022	22.5311	-	22.9542	-	-
T2CB11, F1LN53, F1LPL6, P15127-2, P15127	Insr	Insulin Receptor	↑	↑	-	7	156.89	1384	41.936	3	2	3	1.41667	2	1.36111	0.51	0.6	22.05	21.751	21.106	0.272	0.129	0.018	0.299±0.275	0.944±0.201	0.646±0.095	1.95392	0.0431286	yes	yes	yes	-	-	21.6547	22.1878	22.3079	-	-	21.6272	21.8756	-	-	-	21.0767	21.1263	21.1144	-
U6A022	AGAP3	ArfGAP With GTPase Domain, Ankyrin Repeat And PH Domain 3	-	↑	yes	3	87.125	808	130.72	5	5	5	4.35	6.35	4.65	0.48	0.58	24.796	25.654	24.789	0.136	0.17	0.449	-0.858±0.13	0.007±0.253	0.864±0.26	2.55182	0.0252057	yes	-	yes	yes	24.7803	24.5084	25.0123	24.8178	24.8617	25.734	25.3997	25.9888	25.6412	25.5055	23.9819	24.7658	25.4629	24.7498	24.9867
Z4YNS1, Q63798	Psme2	Proteasome Activator Subunit 2	-	↓	yes	3	28.192	251	157.36	5	4	4	1.16667	1.125	1.85417	0.39	0.38	23.621	22.503	23.458	0.138	0.28	0.156	1.117±0.234	0.163±0.162	-0.955±0.244	2.08147	0.0312269	yes	-	yes	yes	-	23.836	23.5045	-	23.522	-	22.2513	22.7554	-	-	-	23.5499	23.6056	-	23.2182
