# Supplementary material for: Nascent Proteome Remodeling following Homeostatic Scaling at Hippocampal Synapses
Source: Neuron. 2016 Oct 19;92(2):358–71. doi: 10.1016/j.neuron.2016.09.058 (PMC5078608; doi:10.1016/j.neuron.2016.09.058)
Supplement: Table S3. Identified and Significantly Regulated Proteins According to Functional Groups [file mmc4.xlsx]

## Sheet: a) ion channels+transport
a) Ion channels and transport
Protein ID(s)	Gene name(s)	Log2 fold change Bic-Untd (±pooled standard error)	Log2 fold change TTX-Untd (±pooled standard error)	Log2 fold change Bic-TTX (±pooled standard error)	Bic / Untd [↑↓]	TTX / Untd [↑↓]	Regulated in Bic / TTX	Fasta header(s)	Protein name	Protein family	Untd: mean Log2 LFQ	Bic: mean Log2 LFQ	TTX: mean Log2 LFQ	Untd: coefficient of variation	Bic: coefficient of variation	TTX: coefficient of variation	Peptide ratio Bic/Untd	Peptide ratio TTX/Untd	Bic: mean unique peptides	TTX: mean unique peptides	Untd: mean unique peptides	Bic: number of biological replicates	TTX: number of biological replicates	Untd: number of biological replicates	Number of proteins	Mol. weight [kDa]	Sequence length	Score	Log2 LFQ intensity Untd_A	Log2 LFQ intensity Untd_B	Log2 LFQ intensity Untd_C	Log2 LFQ intensity Untd_D	Log2 LFQ intensity Untd_E	Log2 LFQ intensity Bic_A	Log2 LFQ intensity Bic_B	Log2 LFQ intensity Bic_C	Log2 LFQ intensity Bic_D	Log2 LFQ intensity Bic_E	Log2 LFQ intensity TTX_A	Log2 LFQ intensity TTX_B	Log2 LFQ intensity TTX_C	Log2 LFQ intensity TTX_D	Log2 LFQ intensity TTX_E	-Log ANOVA p value	ANOVA q-value	ANOVA significant	Fisher LSD test Bic-Untd	Fisher LSD test TTX-Untd	Fisher LSD test Bic-TTX
A0A023ILP9, P97949, P97561, P97560, A0A023IMI8, A0A023IM48, A0A023IKJ0, A0A023IKD8, P36370, Q6MGA3, Q63522, Q63521, P97559	Tap2, Tap1, tap1, TAP2U, TAP2C	-	-	-	-	-	-	>tr|A0A023ILP9|A0A023ILP9_RAT Transporter 1 ATP-binding cassette sub-family B (Fragment) OS=Rattus norvegicus GN=Tap2 PE=2 SV=1;>tr|P97949|P97949_RAT Antigen peptide transporter 1 OS=Rattus norvegicus GN=Tap1 PE=2 SV=1;>tr|P97561|P97561_RAT Tap1 protein OS	Antigen peptide transporter 1 (APT1) (ATP-binding cassette sub-family B member 2) (Peptide transporter TAP1)	ABC transporter superfamily	-	-	-	-	-	-	1	1	1	1	0	1	1	0	13	72.564	664	4.8458	-	-	-	-	-	-	-	-	-	-	-	22.911	-	-	-	-	-	-	-	-	-
A0A096MJL9, D3ZTH7, Q99N02	Slco3a1	-	-	-	-	-	-	>tr|A0A096MJL9|A0A096MJL9_RAT Solute carrier organic anion transporter family member 3A1 OS=Rattus norvegicus GN=Slco3a1 PE=4 SV=1;>tr|D3ZTH7|D3ZTH7_RAT Solute carrier organic anion transporter family member 3A1 OS=Rattus norvegicus GN=Slco3a1 PE=4 SV=2;>s	Solute carrier organic anion transporter family member 3A1	Organo anion transporter (TC 2.A.60) family	-	-	-	-	-	-	0.5	0	1	0	1	2	0	1	3	63.716	595	1.7404	-	-	21.019	-	-	-	-	20.594	-	-	-	-	-	-	-	-	-	-	-	-	-
A0A096MJW6, P59824, F1M546	Il1rapl1	-	-	1.318±0.18	-	-	-	>tr|A0A096MJW6|A0A096MJW6_RAT Interleukin 1 receptor accessory protein-like 1 OS=Rattus norvegicus GN=Il1rapl1 PE=4 SV=1;>sp|P59824|IRPL1_RAT Interleukin-1 receptor accessory protein-like 1 OS=Rattus norvegicus GN=Il1rapl1 PE=2 SV=1;>tr|F1M546|F1M546_RAT I	Interleukin 1 receptor accessory protein-like 1 (Interleukin-1 receptor accessory protein-like 1)	Interleukin-1 receptor family	-	22.741	21.424	-	0.142	0.221	0.53	0.45	1.5	1.1	1.3	5	5	2	4	79.797	696	13.445	-	-	-	21.293	-	22.797	22.632	22.694	23.042	22.542	-	-	-	21.627	21.22	-	-	-	-	-	-
A0A096MK84, Q8K1Q3	Gpr3	-	-	-	-	-	-	>tr|A0A096MK84|A0A096MK84_RAT G-protein-coupled receptor 3 OS=Rattus norvegicus GN=Gpr3 PE=3 SV=1;>sp|Q8K1Q3|GPR3_RAT G-protein coupled receptor 3 OS=Rattus norvegicus GN=Gpr3 PE=2 SV=2	G-protein coupled receptor 3 (G-protein-coupled receptor R4)	G-protein coupled receptor 1 family	-	-	-	-	-	-	0.5	0.5	1	1	1	1	2	2	2	34.449	321	2.9498	-	-	21.846	-	-	-	-	21.171	-	-	-	-	22.141	-	-	-	-	-	-	-	-
A0A096P6L7, M0R4L3, A0A0A0MP84, Q2M2R8	Pex5	0.101±0.113	-0.037±0.125	0.138±0.053	-	-	-	>tr|A0A096P6L7|A0A096P6L7_RAT Uncharacterized protein OS=Rattus norvegicus GN=Pex5 PE=4 SV=1;>tr|M0R4L3|M0R4L3_RAT Peroxisomal targeting signal 1 receptor OS=Rattus norvegicus GN=Pex5 PE=4 SV=1;>tr|A0A0A0MP84|A0A0A0MP84_RAT Peroxisomal targeting signal 1 r	Peroxisomal targeting signal 1 receptor	Peroxisomal targeting signal receptor family	26.937	27.038	26.9	0.192	0.012	0.085	0.51	0.5	10.5	10.1	10.3	5	5	5	4	66.973	603	323.31	26.933	27.37	26.799	26.729	26.853	27.018	27.056	27.033	27.028	27.056	27.08	26.925	26.83	26.766	26.898	0.395559	0.879222	-	-	-	-
A0A0A0MXV1, F1M3L7	Eps8	0.046±0.059	0.131±0.042	-0.085±0.057	-	-	-	>tr|A0A0A0MXV1|A0A0A0MXV1_RAT Epidermal growth factor receptor kinase substrate 8 (Fragment) OS=Rattus norvegicus GN=Eps8 PE=1 SV=1;>sp|F1M3L7|EPS8_RAT Epidermal growth factor receptor kinase substrate 8 OS=Rattus norvegicus GN=Eps8 PE=1 SV=2	Epidermal growth factor receptor kinase substrate 8	EPS8 family	27.181	27.226	27.311	0.05	0.08	0.044	0.5	0.51	11.5	12.1	11.5	5	5	5	2	92.524	828	297.8	27.197	27.137	27.138	27.297	27.133	27.083	27.175	27.376	27.283	27.215	27.331	27.292	27.406	27.284	27.243	1.09499	0.814437	-	-	-	-
A0A0A0MXV5, P09759	Ephb1	1.255±0.632	1.442±0.806	-0.187±0.587	-	-	-	>tr|A0A0A0MXV5|A0A0A0MXV5_RAT Receptor protein-tyrosine kinase OS=Rattus norvegicus GN=Ephb1 PE=4 SV=1;>sp|P09759|EPHB1_RAT Ephrin type-B receptor 1 OS=Rattus norvegicus GN=Ephb1 PE=1 SV=2	Ephrin type-B receptor 1 (EC 2.7.10.1) (ELK) (Tyrosine-protein kinase receptor EPH-2)	Protein kinase superfamily, Tyr protein kinase family, Ephrin receptor subfamily	20.872	22.127	22.314	0.614	0.705	0.998	0.55	0.52	1.5	1.4	1.3	5	5	5	2	108.16	967	10.709	-	20.384	21.36	-	-	22.891	20.839	22.458	22.257	22.188	20.817	-	22.823	22.758	22.857	0.721169	0.275285	-	-	-	-
A0A0A0MXX2, Q78E60-2, Q78E60	Arnt2	-	-	-	-	-	-	>tr|A0A0A0MXX2|A0A0A0MXX2_RAT Aryl hydrocarbon receptor nuclear translocator 2 OS=Rattus norvegicus GN=Arnt2 PE=4 SV=1;>sp|Q78E60-2|ARNT2_RAT Isoform 2 of Aryl hydrocarbon receptor nuclear translocator 2 OS=Rattus norvegicus GN=Arnt2;>sp|Q78E60|ARNT2_RAT A	Aryl hydrocarbon receptor nuclear translocator 2	-	-	22.554	-	-	0.139	-	0.5	0.47	1.1	1	1.1	3	1	3	3	76.878	701	5.0701	-	-	-	-	22.421	22.687	-	-	-	22.421	-	-	-	-	22.889	-	-	-	-	-	-
A0A0A0MY13, D4A6L0	Gpr158	-1.47±0.772	-0.29±0.915	-1.18±0.457	-	-	-	>tr|A0A0A0MY13|A0A0A0MY13_RAT Probable G-protein-coupled receptor 158 OS=Rattus norvegicus GN=Gpr158 PE=4 SV=1;>sp|D4A6L0|GP158_RAT Probable G-protein coupled receptor 158 OS=Rattus norvegicus GN=Gpr158 PE=3 SV=1	Probable G-protein coupled receptor 158	G-protein coupled receptor 3 family	24.674	23.204	24.384	1.956	0.206	0.831	0.24	0.43	1.3	3.2	4.1	4	5	3	2	134.83	1206	76.474	23.507	24.065	26.451	-	-	23.218	23.567	23.105	22.926	-	-	23.983	25.693	23.916	23.945	-	-	-	-	-	-
B0BN52	Mtch2	-0.345±0.239	0.146±0.245	-0.491±0.203	-	-	-	>tr|B0BN52|B0BN52_RAT Mitochondrial carrier homolog 2 (C. elegans) OS=Rattus norvegicus GN=Mtch2 PE=2 SV=1	Mitochondrial carrier 2 (Mitochondrial carrier homolog 2 (C. elegans)) (Mitochondrial carrier homolog 2 (C. elegans) (Predicted), isoform CRA_a) (Protein Mtch2)	Mitochondrial carrier (TC 2.A.29) family	26.825	26.48	26.971	0.353	0.24	0.26	0.48	0.51	7.7	8.7	8.2	5	5	5	1	33.528	303	106.85	26.617	26.813	27.563	26.705	26.427	26.761	26.656	26.664	26.29	26.028	26.886	26.766	27.561	26.817	26.823	0.876853	0.389443	-	-	-	-
B0BNI9, Q9QZG1	Slc22a23	0.005±0.498	0.175±0.423	-0.17±0.26	-	-	-	>tr|B0BNI9|B0BNI9_RAT Slc22a23 protein (Fragment) OS=Rattus norvegicus GN=Slc22a23 PE=2 SV=1;>sp|Q9QZG1|S22AN_RAT Solute carrier family 22 member 23 OS=Rattus norvegicus GN=Slc22a23 PE=2 SV=2	Slc22a23 protein (Fragment)	Major facilitator (TC 2.A.1) superfamily, Organic cation transporter (TC 2.A.1.19) family	23.377	23.382	23.552	0.78	0.122	0.339	0.47	0.52	1.2	1.4	1.3	5	5	5	2	61.905	565	3.8274	22.726	22.607	24.244	23.93	-	-	-	23.488	23.466	23.191	23.544	22.902	24.068	23.555	23.69	0.0591667	0.959219	-	-	-	-
B1H215	Ncoa4	-0.472±0.124	-0.806±0.106	0.334±0.11	↓	↓	yes	>tr|B1H215|B1H215_RAT Nuclear receptor coactivator 4 OS=Rattus norvegicus GN=Ncoa4 PE=2 SV=1	Nuclear receptor coactivator 4 (Protein Ncoa4) (RCG42267, isoform CRA_a)	-	27.615	27.142	26.809	0.141	0.15	0.103	0.49	0.48	10.3	9.9	10.9	5	5	5	1	70.283	622	121.2	27.346	27.742	27.545	27.602	27.839	27.027	27.217	27.463	27.033	26.973	26.678	27.039	26.778	26.83	26.72	4.31692	0.00904673	yes	yes	yes	yes
B1H271, P0C546	Slc25a42	-	-	-	-	-	-	>tr|B1H271|B1H271_RAT Slc25a42 protein OS=Rattus norvegicus GN=Slc25a42 PE=2 SV=1;>sp|P0C546|S2542_RAT Mitochondrial coenzyme A transporter SLC25A42 OS=Rattus norvegicus GN=Slc25a42 PE=2 SV=1	Mitochondrial coenzyme A transporter SLC25A42 (Solute carrier family 25 member 42)	Mitochondrial carrier (TC 2.A.29) family	-	-	-	-	-	-	0	0.5	0	1	1	0	2	1	2	35.185	318	8.3257	-	20.076	-	-	-	-	-	-	-	-	-	21.19	-	-	-	-	-	-	-	-	-
B1WC09	Ddr2	-	-	-	-	-	-	>tr|B1WC09|B1WC09_RAT Discoidin domain receptor tyrosine kinase 2 OS=Rattus norvegicus GN=Ddr2 PE=2 SV=1	Discoidin domain receptor tyrosine kinase 2 (Protein Ddr2) (RCG46328)	-	-	-	-	-	-	-	0.5	0.5	1	1	1	3	4	2	1	96.388	854	7.6235	22.56	-	-	-	-	-	-	-	22.426	-	-	-	-	-	21.958	-	-	-	-	-	-
B2CZC8, P31424-2, P31424	Grm5	-0.199±0.625	-1.396±0.809	1.197±0.681	-	-	-	>tr|B2CZC8|B2CZC8_RAT Glutamate receptor, metabotropic 5, isoform CRA_a OS=Rattus norvegicus GN=Grm5 PE=2 SV=1;>sp|P31424-2|GRM5_RAT Isoform 1 of Metabotropic glutamate receptor 5 OS=Rattus norvegicus GN=Grm5;>sp|P31424|GRM5_RAT Metabotropic glutamate rece	Glutamate receptor, metabotropic 5, isoform CRA_a (Metabotropic glutamate receptor 5b)	G-protein coupled receptor 3 family	22.518	22.32	21.122	1.038	0.638	1.154	0.48	0.45	1.5	1.3	1.6	5	4	4	3	131.88	1203	12.041	21.927	21.423	23.67	23.055	-	22.981	21.355	22.242	-	22.701	20.706	20.284	-	22.377	-	-	-	-	-	-	-
B2GV87-3, B2GV87-2, B2GV87	Ptpre	-0.163±0.439	0.569±0.374	-0.733±0.357	-	-	-	>sp|B2GV87-3|PTPRE_RAT Isoform 3 of Receptor-type tyrosine-protein phosphatase epsilon OS=Rattus norvegicus GN=Ptpre;>sp|B2GV87-2|PTPRE_RAT Isoform 2 of Receptor-type tyrosine-protein phosphatase epsilon OS=Rattus norvegicus GN=Ptpre;>sp|B2GV87|PTPRE_RAT R	Protein tyrosine phosphatase epsilon-like 2 (Fragment)	Protein-tyrosine phosphatase family, Receptor class 4 subfamily	23.716	23.552	24.285	0.643	0.591	0.351	0.46	0.56	3.4	5	4	5	5	5	4	71.51	615	42.533	23.011	24.443	24.448	23.017	23.659	23.616	24.331	24.013	23.147	22.653	24.628	24.482	24.678	23.864	23.771	0.726353	0.353042	-	-	-	-
B2RYK4, Q5EB62	Slc25a46	-	-	-	-	-	-	>tr|B2RYK4|B2RYK4_RAT Similar to RIKEN cDNA 1200007B05 OS=Rattus norvegicus GN=Slc25a46 PE=2 SV=1;>sp|Q5EB62|S2546_RAT Solute carrier family 25 member 46 OS=Rattus norvegicus GN=Slc25a46 PE=2 SV=2	Similar to RIKEN cDNA 1200007B05 (Slc25a46 protein)	Mitochondrial carrier (TC 2.A.29) family	-	-	-	-	-	-	0.44	0.64	1	2.3	1.3	1	1	2	2	46.21	418	11.157	-	18.83	-	-	-	-	-	-	25.495	-	-	-	23.307	-	-	-	-	-	-	-	-
B2RZ37	Reep5	0.103±0.219	-0.269±0.124	0.372±0.204	-	-	-	>sp|B2RZ37|REEP5_RAT Receptor expression-enhancing protein 5 OS=Rattus norvegicus GN=Reep5 PE=1 SV=1	Receptor expression-enhancing protein 5 (Polyposis locus protein 1 homolog)	DP1 family	26.647	26.749	26.377	0.175	0.349	0.109	0.47	0.47	2.6	2.6	2.9	5	5	5	1	21.431	189	16.134	26.489	26.988	26.693	26.683	26.38	26.488	26.502	26.363	27.381	27.013	26.142	26.349	26.394	26.537	26.465	0.783492	0.510682	-	-	-	-
B3DM96, P80201	Acvr1	-	-	-0.075±0.441	-	-	-	>tr|B3DM96|B3DM96_RAT Serine/threonine-protein kinase receptor OS=Rattus norvegicus GN=Acvr1 PE=2 SV=1;>sp|P80201|ACVR1_RAT Activin receptor type-1 OS=Rattus norvegicus GN=Acvr1 PE=2 SV=1	Activin receptor type-1 (EC 2.7.11.30) (Activin receptor type I) (ACTR-I) (Serine/threonine-protein kinase receptor R1) (SKR1) (TGF-B superfamily receptor type I) (TSR-I)	Protein kinase superfamily, TKL Ser/Thr protein kinase family, TGFB receptor subfamily	-	23.41	23.485	-	0.249	0.767	0.52	0.53	1.1	1.1	1	4	4	4	2	57.194	509	2.9882	-	-	-	-	23.002	23.642	-	23.463	23.592	22.941	22.638	22.945	24.338	24.02	-	-	-	-	-	-	-
B4F795	Slc44a2	0.478±0.308	0.013±0.321	0.465±0.298	-	-	-	>sp|B4F795|CTL2_RAT Choline transporter-like protein 2 OS=Rattus norvegicus GN=Slc44a2 PE=2 SV=1	Choline transporter-like protein 2 (Solute carrier family 44 member 2)	CTL (choline transporter-like) family	23.477	23.954	23.489	0.436	0.365	0.406	0.52	0.5	2.5	2.3	2.3	5	5	5	1	79.896	705	9.4818	22.722	24.116	23.651	23.645	23.249	23.467	24.409	23.474	24.223	24.199	23.355	24.029	22.742	23.804	23.516	0.60007	0.498867	-	-	-	-
B4F7C1, Q9QYC5	Gpr37l1	-0.128±0.397	-0.118±0.329	-0.011±0.313	-	-	-	>tr|B4F7C1|B4F7C1_RAT G protein-coupled receptor 37-like 1, isoform CRA_a OS=Rattus norvegicus GN=Gpr37l1 PE=2 SV=1;>sp|Q9QYC5|ETBR2_RAT Prosaposin receptor GPR37L1 OS=Rattus norvegicus GN=Gpr37l1 PE=2 SV=1	G protein-coupled receptor 37-like 1, isoform CRA_a (Gpr37l1 protein) (Prosaposin receptor GPR37L1)	G-protein coupled receptor 1 family	24.643	24.514	24.525	0.567	0.523	0.274	0.47	0.49	1.2	1.3	1.4	5	5	5	2	52.845	481	4.9353	24.821	23.663	25.144	25.234	24.351	24.712	23.509	24.846	25.069	24.433	24.713	23.987	24.875	24.668	24.38	0.0361455	0.980504	-	-	-	-
B5D5S8	Gabbr1	-0.271±0.424	-	-	-	-	-	>tr|B5D5S8|B5D5S8_RAT GABA-B1j OS=Rattus norvegicus GN=Gabbr1 PE=2 SV=1	GABA-B1j	-	23.17	22.899	-	0.474	0.391	-	0.5	0.5	1	1	1	3	2	3	1	25.263	229	3.4709	22.827	22.867	23.816	-	-	23.442	22.556	22.698	-	-	-	23.211	-	-	-	-	-	-	-	-	-
B5DF45	Traf6	0.206±0.274	-0.084±0.281	0.29±0.14	-	-	-	>sp|B5DF45|TRAF6_RAT TNF receptor-associated factor 6 OS=Rattus norvegicus GN=Traf6 PE=2 SV=1	TNF receptor-associated factor 6 (EC 6.3.2.-) (E3 ubiquitin-protein ligase TRAF6)	TNF receptor-associated factor family, A subfamily	23.441	23.646	23.356	0.494	0.147	0.183	0.52	0.49	2	1.7	1.8	5	5	5	1	60.253	530	18.582	22.841	23.067	23.277	23.72	24.299	23.758	23.323	23.586	23.787	23.778	23.032	23.318	23.406	23.316	23.71	0.314692	0.780463	-	-	-	-
B5DF51	Mmgt1	-0.102±0.229	0.044±0.213	-0.145±0.172	-	-	-	>sp|B5DF51|MMGT1_RAT Membrane magnesium transporter 1 OS=Rattus norvegicus GN=Mmgt1 PE=2 SV=1	Membrane magnesium transporter 1 (ER membrane protein complex subunit 5) (Transmembrane protein 32)	Membrane magnesium transporter (TC 1.A.67) family	26.014	25.912	26.057	0.332	0.234	0.179	0.47	0.51	2.4	2.8	2.7	5	5	5	1	14.677	131	95.299	25.436	25.999	25.819	26.361	26.452	25.772	25.932	25.474	26.182	26.199	25.869	25.96	25.836	26.276	26.346	0.111303	0.944261	-	-	-	-
C7E1V2, P29994-8, P29994-7, P29994-6, P29994-5, P29994-4, P29994-2, P29994-3, P29994, A0A0A0MY31, F1LNT1, F1LQX8, F1LQS8	Itpr1	-0.254±0.212	-1.667±0.376	1.413±0.213	-	↓	yes	>tr|C7E1V2|C7E1V2_RAT Inositol 1,4,5-trisphosphate receptor type 1 OS=Rattus norvegicus GN=Itpr1 PE=2 SV=1;>sp|P29994-8|ITPR1_RAT Isoform 8 of Inositol 1,4,5-trisphosphate receptor type 1 OS=Rattus norvegicus GN=Itpr1;>sp|P29994-7|ITPR1_RAT Isoform 7 of In	Inositol 1,4,5-trisphosphate receptor type 1	InsP3 receptor family	23.92	23.665	22.253	0.342	0.102	0.325	0.46	0.53	1.3	1.7	1.5	5	3	4	15	313	2748	7.073	-	-	23.62	24.22	-	23.747	-	23.531	23.821	23.564	22.658	21.847	22.253	-	-	2.86856	0.00507317	yes	-	yes	yes
C9E895, P18088, B3VQJ0	Gad1	-0.017±0.243	0.119±0.261	-0.136±0.21	-	-	-	>tr|C9E895|C9E895_RAT Glutamic acid decarboxylase 1, isoform CRA_a OS=Rattus norvegicus GN=Gad1 PE=2 SV=1;>sp|P18088|DCE1_RAT Glutamate decarboxylase 1 OS=Rattus norvegicus GN=Gad1 PE=2 SV=1;>tr|B3VQJ0|B3VQJ0_RAT Glutamate decarboxylase 1 variant GAD67NT O	Glutamate decarboxylase	Group II decarboxylase family	30.373	30.356	30.492	0.372	0.227	0.288	0.49	0.51	15.4	16.3	15.7	5	5	5	4	66.64	593	323.31	29.996	31.149	30.393	30.137	30.191	30.427	30.705	30.385	30.375	29.888	30.537	31.107	30.335	30.27	30.211	0.0820661	0.957799	-	-	-	-
D3ZBN3	Epha2	-0.555±0.737	-	-	-	-	-	>tr|D3ZBN3|D3ZBN3_RAT Receptor protein-tyrosine kinase OS=Rattus norvegicus GN=Epha2 PE=4 SV=2	Ephrin type-A receptor 8 (EC 2.7.10.1) (EPH- and ELK-related kinase) (Tyrosine-protein kinase receptor EEK) (Fragment)	-	22.469	21.915	-	1.573	0.163	-	0.42	0.4	1.1	1	1.5	3	2	3	4	108.64	977	12.188	-	23.434	21.505	-	-	22.089	21.984	21.671	-	-	-	21.363	-	-	-	-	-	-	-	-	-
D3ZD89	Naa15	-0.249±0.389	-0.113±0.212	-0.136±0.434	-	-	-	>tr|D3ZD89|D3ZD89_RAT NMDA receptor-regulated gene 1 (Predicted), isoform CRA_b OS=Rattus norvegicus GN=Naa15 PE=4 SV=2	NMDA receptor-regulated gene 1 (Predicted), isoform CRA_b (Protein Naa15)	-	25.479	25.23	25.366	0.1	0.813	0.37	0.45	0.48	6	6.7	7.3	5	5	5	2	101.01	865	52.005	25.549	25.448	25.283	25.462	25.653	24.435	25.637	24.219	25.651	26.204	25.05	25.464	24.814	25.513	25.989	0.103596	0.926405	-	-	-	-
D3ZE91	Kctd9	-	1.191±0.966	-	-	-	-	>tr|D3ZE91|D3ZE91_RAT Potassium channel tetramerisation domain containing 9 (Predicted), isoform CRA_b OS=Rattus norvegicus GN=Kctd9 PE=4 SV=1	Potassium channel tetramerisation domain containing 9 (Predicted), isoform CRA_b (Protein Kctd9)	-	20.531	-	21.722	0.254	-	1.507	0.46	0.52	1	1.3	1.2	2	3	3	1	42.502	389	7.9755	-	20.762	20.301	-	-	-	-	-	-	19.65	-	20.784	-	-	22.659	-	-	-	-	-	-
D3ZEI6	Ncoa5	-0.134±0.187	-0.233±0.291	0.099±0.214	-	-	-	>tr|D3ZEI6|D3ZEI6_RAT Nuclear receptor coactivator 5 (Predicted) OS=Rattus norvegicus GN=Ncoa5 PE=4 SV=1	Nuclear receptor coactivator 5 (Predicted) (Protein Ncoa5)	-	25.217	25.082	24.983	0.316	0.099	0.376	0.53	0.52	2.9	2.9	2.6	5	5	5	1	65.316	578	22.04	-	25.747	25.286	24.967	24.866	25.057	25.28	24.977	25.151	24.948	24.932	25.665	24.721	25.147	24.451	0.19883	0.87971	-	-	-	-
D3ZF13	LOC683884	-0.072±0.181	0.037±0.144	-0.109±0.159	-	-	-	>tr|D3ZF13|D3ZF13_RAT Acyl carrier protein OS=Rattus norvegicus GN=LOC683884 PE=3 SV=1	Acyl carrier protein	-	27.433	27.361	27.471	0.179	0.208	0.12	0.5	0.51	3.2	3.3	3.1	4	4	4	2	17.514	156	17.181	27.706	27.521	-	27.359	27.146	27.622	27.149	-	27.57	27.104	27.593	27.491	-	27.564	27.234	0.0992925	0.9616	-	-	-	-
D3ZF92	Tnfrsf21	-0.282±0.186	0.292±0.168	-0.573±0.123	-	-	-	>sp|D3ZF92|TNR21_RAT Tumor necrosis factor receptor superfamily member 21 OS=Rattus norvegicus GN=Tnfrsf21 PE=1 SV=1	Tumor necrosis factor receptor superfamily member 21 (Death receptor 6) (CD antigen CD358)	-	24.953	24.672	25.245	0.27	0.173	0.109	0.48	0.53	5.3	6.5	5.8	5	5	5	1	71.869	655	141.67	24.557	25.091	25.409	25.046	24.664	24.383	24.702	24.91	24.871	24.494	25.192	25.319	25.45	25.212	25.052	1.87904	0.140715	-	-	-	-
D3ZG88	Sssca1	-0.153±0.326	0.13±0.266	-0.283±0.249	-	-	-	>tr|D3ZG88|D3ZG88_RAT Mammary tumor virus receptor 2, isoform CRA_a OS=Rattus norvegicus GN=Sssca1 PE=4 SV=1	Mammary tumor virus receptor 2, isoform CRA_a (Protein Sssca1)	-	23.82	23.667	23.95	0.451	0.408	0.195	0.47	0.5	1.4	1.6	1.6	5	5	5	1	21.318	199	85.317	24.184	24.352	23.902	22.974	23.69	24.369	23.969	23.265	23.211	23.52	24.295	23.984	23.87	23.585	24.017	0.210207	0.856067	-	-	-	-
D3ZH39	Ephb3	-	-	-	-	-	-	>tr|D3ZH39|D3ZH39_RAT Receptor protein-tyrosine kinase OS=Rattus norvegicus GN=Ephb3 PE=4 SV=1	Receptor protein-tyrosine kinase (EC 2.7.10.1)	-	22.613	-	-	1.294	-	-	0	0.56	0	1.3	1	0	2	2	1	115.54	1048	6.3044	-	21.766	-	23.46	-	-	-	-	-	-	22.506	-	-	-	-	-	-	-	-	-	-
D3ZJR1	Eps15l1	-0.026±0.11	0.218±0.091	-0.244±0.088	-	-	-	>tr|D3ZJR1|D3ZJR1_RAT Epidermal growth factor receptor pathway substrate 15-like 1 OS=Rattus norvegicus GN=Eps15l1 PE=2 SV=2	Epidermal growth factor receptor pathway substrate 15-like 1 (Protein Eps15l1)	-	25.129	25.103	25.348	0.132	0.124	0.072	0.5	0.52	5.7	6.2	5.7	5	5	5	1	96.445	878	157.64	25.101	24.922	25.413	25.072	25.138	25.092	25.199	24.814	25.211	25.2	25.279	25.293	25.254	25.458	25.454	1.28784	0.514978	-	-	-	-
D3ZKI2	Clcc1	-	-	-	-	-	-	>tr|D3ZKI2|D3ZKI2_RAT Chloride channel CLIC-like protein 1 OS=Rattus norvegicus GN=Clcc1 PE=4 SV=1	Chloride channel CLIC-like protein 1	-	22.581	-	-	0.538	-	-	0.5	0.5	1	1	1	1	3	2	1	45.554	395	70.819	22.142	-	23.02	-	-	-	-	-	22.51	-	-	-	22.789	-	-	-	-	-	-	-	-
D3ZN55	Ncor1	-	-	-	-	-	-	>tr|D3ZN55|D3ZN55_RAT Nuclear receptor corepressor 1 (Fragment) OS=Rattus norvegicus GN=Ncor1 PE=1 SV=2	Nuclear receptor corepressor 1	N-CoR nuclear receptor corepressors family	-	-	21.856	-	-	0.218	0.5	0.63	1	1.7	1	1	3	3	3	144.96	1336	2.3076	-	-	21.383	-	-	-	-	-	-	20.693	-	-	-	21.655	22.058	-	-	-	-	-	-
D3ZNX0	Kctd3	-	-	-	-	-	-	>tr|D3ZNX0|D3ZNX0_RAT Potassium channel tetramerisation domain containing 3 OS=Rattus norvegicus GN=Kctd3 PE=4 SV=2	Potassium channel tetramerisation domain containing 3 (Protein Kctd3)	-	-	-	19.203	-	-	0.14	0.5	0.5	1	1	1	3	2	1	1	88.68	816	4.3792	-	19.613	-	-	-	-	-	18.986	-	-	-	19.337	19.069	-	-	-	-	-	-	-	-
D3ZW84, Q5XPT5, F1LRQ0, P63079	Gabrb3	0.09±0.247	0.558±0.319	-0.467±0.243	-	-	-	>tr|D3ZW84|D3ZW84_RAT Gamma-aminobutyric acid receptor subunit beta-3 (Fragment) OS=Rattus norvegicus GN=Gabrb3 PE=1 SV=2;>tr|Q5XPT5|Q5XPT5_RAT Testis gamma-aminobutyric acid receptor subunit beta 3 OS=Rattus norvegicus GN=Gabrb3 PE=2 SV=1;>tr|F1LRQ0|F1LRQ	Gamma-aminobutyric acid receptor subunit beta-3	Ligand-gated ion channel (TC 1.A.9) family	23.58	23.67	24.137	0.422	0.162	0.413	0.52	0.55	1.7	1.9	1.6	5	5	5	4	51.731	450	59.746	23.384	23.774	24.333	23.433	22.974	23.555	23.928	23.882	23.491	23.494	24.345	24.132	24.851	23.792	23.566	0.88387	0.338124	-	-	-	-
D3ZWK0, Q8VGC3-2, Q8VGC3-5, Q8VGC3-4, Q8VGC3-3, Q8VGC3	Cacnb2	-	-	-	-	-	-	>tr|D3ZWK0|D3ZWK0_RAT Calcium channel, voltage-dependent, beta 2 subunit, isoform CRA_g OS=Rattus norvegicus GN=Cacnb2 PE=4 SV=1;>sp|Q8VGC3-2|CACB2_RAT Isoform 2 of Voltage-dependent L-type calcium channel subunit beta-2 OS=Rattus norvegicus GN=Cacnb2;>sp|	Calcium channel, voltage-dependent, beta 2 subunit, isoform CRA_g (Voltage-dependent L-type calcium channel subunit beta-2)	Calcium channel beta subunit family	-	-	23.489	-	-	0.41	0.5	0.68	1	2.1	1	2	2	1	6	68.877	611	5.5078	-	-	22.348	-	-	21.466	-	-	-	-	23.839	-	23.139	-	-	-	-	-	-	-	-
D3ZWZ9	Gpr107	0.081±0.264	0.002±0.184	0.079±0.228	-	-	-	>tr|D3ZWZ9|D3ZWZ9_RAT G protein-coupled receptor 107 (Predicted) OS=Rattus norvegicus GN=Gpr107 PE=4 SV=1	G protein-coupled receptor 107 (Predicted) (Protein Gpr107)	-	23.854	23.935	23.856	0.264	0.348	0.107	0.45	0.46	2	2	2.4	5	4	4	1	62.001	551	15.054	23.712	24.01	23.46	24.234	-	23.852	24.232	23.295	24.419	23.876	24.075	23.792	23.786	23.77	-	0.0369014	0.984852	-	-	-	-
D3ZX42	Rabgap1	-0.331±0.294	0.192±0.328	-0.523±0.277	-	-	-	>tr|D3ZX42|D3ZX42_RAT G protein-coupled receptor 21 (Predicted), isoform CRA_a OS=Rattus norvegicus GN=Rabgap1 PE=4 SV=1	G protein-coupled receptor 21 (Predicted), isoform CRA_a (Protein Rabgap1)	-	24.456	24.125	24.648	0.456	0.295	0.409	0.43	0.5	2.7	3.5	3.5	5	5	5	1	120.96	1065	32.162	24.095	24.9	25.118	23.826	24.342	24.475	24.243	24.332	23.514	24.059	24.991	25.101	24.893	23.962	24.293	0.59932	0.507627	-	-	-	-
D3ZXN9	Ncor2	-	0.134±0.243	-	-	-	-	>tr|D3ZXN9|D3ZXN9_RAT Nuclear receptor co-repressor 2 (Predicted), isoform CRA_a OS=Rattus norvegicus GN=Ncor2 PE=4 SV=1	Nuclear receptor co-repressor 2 (Predicted), isoform CRA_a (Protein Ncor2)	-	21.571	-	21.705	0.262	-	0.053	0.35	0.38	1	1.2	1.9	1	3	2	1	269.99	2472	6.2752	21.808	-	21.334	-	-	19.971	-	-	-	-	21.758	-	21.652	-	-	-	-	-	-	-	-
D3ZZ47, F1M6X3, D3ZAD5, O88943-3, O88943-9, O88943, O88943-6, O88943-8, O88943-4, O88943-5, O88943-2, O88943-7	Kcnq2	-	0.333±0.288	-	-	-	-	>tr|D3ZZ47|D3ZZ47_RAT Potassium voltage-gated channel subfamily KQT member 2 OS=Rattus norvegicus GN=Kcnq2 PE=4 SV=1;>tr|F1M6X3|F1M6X3_RAT Potassium voltage-gated channel subfamily KQT member 2 OS=Rattus norvegicus GN=Kcnq2 PE=4 SV=1;>tr|D3ZAD5|D3ZAD5_RAT	Potassium voltage-gated channel subfamily KQT member 2	Potassium channel family, KQT (TC 1.A.1.15) subfamily, Kv7.2/KCNQ2 sub-subfamily	20.26	-	20.593	0.111	-	0.386	0.5	0.52	1	1.1	1	3	5	3	12	94.758	860	4.1419	-	20.137	20.429	20.213	-	-	-	-	19.596	-	21.134	20.34	21.06	20.33	20.099	-	-	-	-	-	-
D3ZZ62	Xpot	0.547±0.26	0.059±0.162	0.488±0.305	-	-	-	>tr|D3ZZ62|D3ZZ62_RAT Exportin, tRNA (Nuclear export receptor for tRNAs) (Predicted), isoform CRA_a OS=Rattus norvegicus GN=Xpot PE=4 SV=1	Exportin, tRNA (Nuclear export receptor for tRNAs) (Predicted), isoform CRA_a (Protein Xpot)	-	22.315	22.863	22.375	0.151	0.321	0.079	0.45	0.4	1.3	1	1.5	4	3	4	1	83.483	728	10.936	-	22.227	-	22.172	22.548	-	22.792	-	22.501	23.295	-	22.297	-	22.452	-	0.876047	0.310953	-	-	-	-
D3ZZK3	Epha4	0.627±0.29	0.691±0.266	-0.063±0.321	-	-	-	>tr|D3ZZK3|D3ZZK3_RAT Receptor protein-tyrosine kinase OS=Rattus norvegicus GN=Epha4 PE=4 SV=1	Receptor protein-tyrosine kinase (EC 2.7.10.1)	-	24.951	25.578	25.641	0.283	0.453	0.39	0.54	0.57	6.2	7	5.2	5	5	5	1	109.84	986	271.5	25.244	24.876	25.341	24.854	24.437	25.846	25.082	26.364	25.488	25.109	26.065	25.469	26.212	25.354	25.107	1.16641	0.202877	-	-	-	-
D4A055	Cacnb4	0.728±0.347	1.277±0.379	-0.549±0.377	-	↑	-	>tr|D4A055|D4A055_RAT Calcium channel, voltage-dependent, beta 4 subunit, isoform CRA_b OS=Rattus norvegicus GN=Cacnb4 PE=1 SV=1	Calcium channel, voltage-dependent, beta 4 subunit, isoform CRA_b (Protein Cacnb4)	-	23.183	23.912	24.46	0.465	0.46	0.562	0.58	0.61	2.5	2.7	1.8	5	5	5	1	54.619	486	20.604	22.875	23.792	23.718	22.528	23.004	24.126	24.368	24.391	23.488	23.185	25.008	24.909	24.837	23.961	23.586	1.819	0.0457143	yes	-	yes	-
D4A0H1, B0BNL5	Reep3	-0.759±0.269	-	-	-	-	-	>tr|D4A0H1|D4A0H1_RAT Receptor expression-enhancing protein OS=Rattus norvegicus GN=Reep3 PE=3 SV=1;>tr|B0BNL5|B0BNL5_RAT Receptor expression-enhancing protein OS=Rattus norvegicus GN=Reep3 PE=2 SV=1	Receptor expression-enhancing protein	DP1 family	24.082	23.323	-	0.337	0.176	-	0.43	0.43	1	1	1.4	4	3	5	2	28.654	250	2.8461	24.58	23.579	23.837	23.971	24.442	23.42	23.056	23.493	-	-	-	-	-	22.712	-	-	-	-	-	-	-
D4A193	Reep1	0.182±0.455	0.18±0.501	0.002±0.433	-	-	-	>tr|D4A193|D4A193_RAT Receptor expression-enhancing protein OS=Rattus norvegicus GN=Reep1 PE=3 SV=1	Receptor expression-enhancing protein	DP1 family	22.604	22.786	22.784	0.684	0.536	0.674	0.49	0.53	1.4	1.7	1.5	5	5	5	1	22.24	201	7.7484	-	22.313	23.697	22.423	21.985	22.272	22.501	23.8	22.94	22.419	22.205	22.256	24.035	22.818	22.607	0.0407173	0.970726	-	-	-	-
D4A1M5, F1M8E5, F1LS17, Q5I0G5, Q9EPU2	Ncoa3	0.606±1.041	0.902±1.103	-0.296±1.17	-	-	-	>tr|D4A1M5|D4A1M5_RAT Nuclear receptor coactivator 3 OS=Rattus norvegicus GN=Ncoa3 PE=4 SV=1;>tr|F1M8E5|F1M8E5_RAT Nuclear receptor coactivator 3 OS=Rattus norvegicus GN=Ncoa3 PE=4 SV=2;>tr|F1LS17|F1LS17_RAT Nuclear receptor coactivator 3 OS=Rattus norvegi	Ncoa3 protein (Fragment)	SRC/p160 nuclear receptor coactivator family	24.654	25.261	25.556	0.136	1.622	1.778	0.5	0.5	1	1	1	3	3	2	5	151	1396	1.6107	-	-	-	24.784	24.524	26.852	-	-	24.654	24.277	27.245	-	-	24.894	24.53	-	-	-	-	-	-
D4A244	Frs2	-0.298±0.249	0.334±0.186	-0.632±0.241	-	-	-	>tr|D4A244|D4A244_RAT Fibroblast growth factor receptor substrate 2 (Predicted), isoform CRA_b OS=Rattus norvegicus GN=Frs2 PE=4 SV=1	Fibroblast growth factor receptor substrate 2 (Predicted), isoform CRA_b (Protein Frs2)	-	23.537	23.239	23.871	0.24	0.377	0.212	0.51	0.53	2.5	2.7	2.3	5	5	5	1	56.808	508	215.73	23.066	23.413	23.84	23.601	23.766	22.473	23.169	23.653	23.425	23.475	23.717	23.597	24.261	24.056	23.723	1.29937	0.212556	-	-	-	-
D4A2K5	Nrip3	0.131±0.152	0.236±0.153	-0.106±0.085	-	-	-	>tr|D4A2K5|D4A2K5_RAT Nuclear receptor interacting protein 3 (Predicted), isoform CRA_a OS=Rattus norvegicus GN=Nrip3 PE=4 SV=1	Nuclear receptor interacting protein 3 (Predicted), isoform CRA_a (Protein Nrip3)	-	24.421	24.552	24.657	0.242	0.096	0.098	0.51	0.52	3.2	3.3	3	5	5	5	1	26.839	240	15.595	24.303	24.886	24.097	24.242	24.578	24.674	24.697	24.538	24.457	24.393	24.881	24.69	24.552	24.583	24.581	0.605507	0.719582	-	-	-	-
D4A3F5, B2RZ13	Gprc5b	-0.06±0.357	-0.091±0.314	0.031±0.31	-	-	-	>tr|D4A3F5|D4A3F5_RAT G protein-coupled receptor, family C, group 5, member B (Predicted), isoform CRA_a OS=Rattus norvegicus GN=Gprc5b PE=4 SV=1;>tr|B2RZ13|B2RZ13_RAT Gprc5b protein (Fragment) OS=Rattus norvegicus GN=Gprc5b PE=2 SV=1	G protein-coupled receptor, family C, group 5, member B (Predicted), isoform CRA_a (Protein Gprc5b)	-	26.241	26.181	26.15	0.485	0.473	0.329	0.45	0.47	2	2.2	2.4	5	5	5	2	44.078	394	31.933	25.942	25.427	26.618	26.869	26.349	26.504	25.493	25.807	26.912	26.189	25.815	25.688	26.286	26.717	26.244	0.0172714	0.989924	-	-	-	-
D4A3H5	Clcn6	-0.671±0.31	-0.167±0.256	-0.503±0.262	-	-	-	>tr|D4A3H5|D4A3H5_RAT Chloride channel protein OS=Rattus norvegicus GN=Clcn6 PE=3 SV=1	Chloride channel protein	Chloride channel (TC 2.A.49) family	23.294	22.623	23.127	0.396	0.413	0.238	0.39	0.49	2	3	3.1	5	5	5	1	96.988	870	26.572	22.962	23.554	24.01	23.089	22.854	22.251	23.464	22.274	22.663	22.465	22.713	23.348	23.391	23.3	22.882	1.10758	0.23795	-	-	-	-
D4A3Q3	Ncoa1	0.12±1.203	0.113±0.736	0.007±0.986	-	-	-	>tr|D4A3Q3|D4A3Q3_RAT Nuclear receptor coactivator 1 (Predicted), isoform CRA_a OS=Rattus norvegicus GN=Ncoa1 PE=4 SV=2	Nuclear receptor coactivator 1 (Predicted), isoform CRA_a (Protein Ncoa1)	-	20.685	20.806	20.799	1.011	1.585	0.197	0.51	0.48	1.1	1	1.1	3	3	3	1	153.76	1417	14.813	-	21.398	19.973	-	-	-	21.775	19.837	-	-	20.615	20.983	-	-	-	-	-	-	-	-	-
D4A6W4	Rft1	0.292±0.069	-0.433±0.114	0.725±0.148	↑	↓	yes	>tr|D4A6W4|D4A6W4_RAT Solute carrier family 52, riboflavin transporter, member 2 OS=Rattus norvegicus GN=Rft1 PE=4 SV=1	Solute carrier family 52, riboflavin transporter, member 2	-	22.5	22.792	22.067	0.028	0.096	0.193	0.51	0.49	1.2	1.1	1.1	4	4	4	1	60.333	541	2.7061	-	22.455	22.52	22.479	22.545	-	22.671	22.693	22.859	22.944	-	21.887	22.247	-	-	2.91686	0.0336094	yes	yes	yes	yes
D4A7A0, D3ZBZ7, D3ZCV9, D3ZRW1, D4A1N3, F1M7W0	Epha5	-	-	-	-	-	-	>tr|D4A7A0|D4A7A0_RAT Receptor protein-tyrosine kinase OS=Rattus norvegicus GN=Epha5 PE=4 SV=2;>tr|D3ZBZ7|D3ZBZ7_RAT Receptor protein-tyrosine kinase OS=Rattus norvegicus GN=Epha5 PE=4 SV=1;>tr|D3ZCV9|D3ZCV9_RAT Receptor protein-tyrosine kinase OS=Rattus n	Receptor protein-tyrosine kinase (EC 2.7.10.1)	-	-	-	-	-	-	-	0.5	0.5	1	1	1	1	2	2	6	91.046	819	52.16	22.344	-	-	-	-	22.349	-	-	-	-	22.519	-	-	-	-	-	-	-	-	-	-
D4ACN8	Plgrkt	-0.344±0.167	-0.015±0.107	-0.33±0.151	-	-	-	>sp|D4ACN8|PLRKT_RAT Plasminogen receptor (KT) OS=Rattus norvegicus GN=Plgrkt PE=1 SV=1	Plasminogen receptor (KT) (Plg-R(KT))	-	23.466	23.122	23.451	0.118	0.23	0.115	0.44	0.44	1.2	1.2	1.5	5	5	4	1	17.312	147	3.2662	-	23.701	23.436	23.386	23.341	23.097	23.591	23.088	22.758	23.075	23.395	23.644	23.221	23.512	23.486	1.24394	0.351774	-	-	-	-
D5LL09, A0A096P6M2, Q9JM59-3, Q9JM59-2, Q9JM59	Kcnip2	0.739±0.417	0.487±0.515	0.252±0.518	-	-	-	>tr|D5LL09|D5LL09_RAT Kv channel-interacting protein 2x OS=Rattus norvegicus GN=Kcnip2 PE=2 SV=1;>tr|A0A096P6M2|A0A096P6M2_RAT Kv channel-interacting protein 2 (Fragment) OS=Rattus norvegicus GN=Kcnip2 PE=4 SV=1;>sp|Q9JM59-3|KCIP2_RAT Isoform 3 of Kv chann	Kv channel-interacting protein 2 (Fragment)	Recoverin family	23.353	24.092	23.84	0.546	0.312	0.759	0.57	0.6	1.8	1.9	1.3	3	4	4	5	26.624	230	32.07	23.892	-	23.894	22.905	22.72	24.481	-	24.098	23.698	-	24.25	22.951	24.758	23.401	-	0.442629	0.543591	-	-	-	-
E9PSX9, E9PSY0, Q8VI99, Q8VIA0	Axl	-1.296±0.341	0.729±0.251	-2.025±0.315	↓	-	yes	>tr|E9PSX9|E9PSX9_RAT Receptor protein-tyrosine kinase OS=Rattus norvegicus GN=Axl PE=4 SV=1;>tr|E9PSY0|E9PSY0_RAT Receptor protein-tyrosine kinase OS=Rattus norvegicus GN=Axl PE=4 SV=1;>tr|Q8VI99|Q8VI99_RAT Receptor protein-tyrosine kinase OS=Rattus norve	Axl receptor tyrosine kinase (Fragment)	Protein kinase superfamily, Tyr protein kinase family, AXL/UFO subfamily	21.648	20.353	22.377	0.261	0.358	0.039	0.47	0.49	1	1.1	1.1	5	4	4	6	97.19	879	7.1463	-	-	21.54	22.024	21.381	-	-	20.04	20.665	-	-	22.339	22.416	-	-	2.08462	0.0174937	yes	yes	-	yes
E9PTH1, F1M7X4, Q62956-2, Q62956, Q6UA27	Erbb4	-0.025±0.506	0.776±0.422	-0.801±0.331	-	-	-	>tr|E9PTH1|E9PTH1_RAT Receptor protein-tyrosine kinase (Fragment) OS=Rattus norvegicus GN=Erbb4 PE=3 SV=2;>tr|F1M7X4|F1M7X4_RAT Receptor protein-tyrosine kinase (Fragment) OS=Rattus norvegicus GN=Erbb4 PE=3 SV=2;>sp|Q62956-2|ERBB4_RAT Isoform JM-A CYT2 of	Mitogen-activated protein kinase kinase kinase 11 (EC 2.7.11.25) (Mixed lineage kinase 3)	Protein kinase superfamily	26	25.975	26.777	0.867	0.606	0.216	0.51	0.58	9.9	13.5	9.7	5	5	5	11	142.55	1265	216.65	24.863	27.139	26.608	25.923	25.471	25.68	26.446	26.502	26.345	24.904	26.692	27.138	26.913	26.766	26.375	0.842769	0.275196	-	-	-	-
E9PTW1, Q9ERM8	Scamp3	-0.126±0.34	-0.178±0.357	0.052±0.278	-	-	-	>tr|E9PTW1|E9PTW1_RAT Protein Scamp3 OS=Rattus norvegicus GN=Scamp3 PE=4 SV=2;>tr|Q9ERM8|Q9ERM8_RAT Secretory carrier membrane protein 3 (Fragment) OS=Rattus norvegicus GN=Scamp3 PE=2 SV=1	Protein Scamp3	-	25.187	25.061	25.009	0.562	0.323	0.387	0.51	0.5	2.6	2.5	2.5	5	5	5	2	38.497	350	141.3	24.937	24.461	26.012	25.696	24.829	24.769	24.513	25.418	25.406	25.2	24.345	24.854	25.435	25.496	24.917	0.067089	0.95841	-	-	-	-
E9PTX9, Q9QX10	Slc12a2	-0.172±0.169	-0.104±0.164	-0.068±0.135	-	-	-	>tr|E9PTX9|E9PTX9_RAT Protein Slc12a2 OS=Rattus norvegicus GN=Slc12a2 PE=4 SV=1;>tr|Q9QX10|Q9QX10_RAT Na-K-Cl cotransporter OS=Rattus norvegicus GN=Slc12a2 PE=2 SV=1	Bumetanide-sensitive Na-K-2Cl cotransporter (Fragment)	-	27.024	26.852	26.92	0.236	0.167	0.151	0.46	0.49	8.4	9.7	10	5	5	5	4	130.37	1203	188.21	26.971	27.518	26.901	27.041	26.69	27.129	27.052	26.681	26.756	26.643	26.981	27.167	26.889	26.957	26.608	0.252644	0.884238	-	-	-	-
F1LM54, Q04589	Fgfr1	-0.147±0.402	-0.046±0.449	-0.102±0.286	-	-	-	>tr|F1LM54|F1LM54_RAT Fibroblast growth factor receptor OS=Rattus norvegicus GN=Fgfr1 PE=3 SV=1;>sp|Q04589|FGFR1_RAT Fibroblast growth factor receptor 1 OS=Rattus norvegicus GN=Fgfr1 PE=1 SV=1	Fibroblast growth factor receptor (EC 2.7.10.1)	Protein kinase superfamily, Tyr protein kinase family, Fibroblast growth factor receptor subfamily	25.429	25.282	25.384	0.787	0.252	0.466	0.48	0.5	2	2.1	2.1	5	5	5	4	91.908	822	302.25	24.353	24.909	26.433	26.037	25.415	25.329	24.961	25.5	25.675	24.945	24.749	24.915	26.017	25.825	25.414	0.0331411	0.980368	-	-	-	-
F1LM73, Q761X5	Unc5c	-	-	0.989±0.272	-	-	-	>tr|F1LM73|F1LM73_RAT Netrin receptor UNC5C OS=Rattus norvegicus GN=Unc5c PE=4 SV=2;>sp|Q761X5|UNC5C_RAT Netrin receptor UNC5C OS=Rattus norvegicus GN=Unc5c PE=2 SV=1	Netrin receptor UNC5C (Protein unc-5 homolog 3) (Protein unc-5 homolog C)	Unc-5 family	-	24.22	23.231	-	0.345	0.267	0.56	0.53	1.7	1.5	1.3	5	5	4	2	103.13	931	12.106	-	23.964	-	-	-	-	24.282	24.613	23.766	-	23.025	23.015	23.604	23.601	22.912	-	-	-	-	-	-
F1LMW3, Q8K3V3	Adgrg1, Gpr56	-0.477±0.122	-0.12±0.144	-0.357±0.155	-	-	-	>tr|F1LMW3|F1LMW3_RAT G-protein-coupled receptor 56 OS=Rattus norvegicus GN=Gpr56 PE=4 SV=1;>sp|Q8K3V3|GPR56_RAT G-protein coupled receptor 56 OS=Rattus norvegicus GN=Gpr56 PE=1 SV=1	GPR56 C-terminal fragment (GPR56 CT) (GPR56(C)) (GPR56 seven-transmembrane subunit) (GPR56 7TM) (GPR56 subunit beta)]	G-protein coupled receptor 2 family, LN-TM7 subfamily	23.573	23.096	23.453	0.125	0.159	0.208	0.48	0.43	1.9	1.6	2.1	5	5	5	2	77.284	687	24.414	23.819	23.646	23.561	23.449	23.39	23.08	23.457	22.933	22.942	23.069	23.758	23.117	23.69	23.432	23.266	1.85363	0.182977	-	-	-	-
F1LNB9, F1LMS1, Q07652, Q923K6	Cacna1e	-	-	-	-	-	-	>tr|F1LNB9|F1LNB9_RAT Voltage-dependent R-type calcium channel subunit alpha-1E OS=Rattus norvegicus GN=Cacna1e PE=3 SV=2;>tr|F1LMS1|F1LMS1_RAT Voltage-dependent R-type calcium channel subunit alpha-1E OS=Rattus norvegicus GN=Cacna1e PE=3 SV=2;>sp|Q07652|C	Calcium channel isoform alpha1E7	Calcium channel alpha-1 subunit (TC 1.A.1.11) family	-	-	-	-	-	-	0.5	0.56	1	1.3	1	1	1	1	4	252.26	2222	2.6085	-	-	21.769	-	-	-	-	20.897	-	-	-	-	22.5	-	-	-	-	-	-	-	-
F1LNE2, O08722	Unc5b	-	-	-	-	-	-	>tr|F1LNE2|F1LNE2_RAT Netrin receptor UNC5B OS=Rattus norvegicus GN=Unc5b PE=4 SV=1;>sp|O08722|UNC5B_RAT Netrin receptor UNC5B OS=Rattus norvegicus GN=Unc5b PE=1 SV=1	Netrin receptor UNC5B	Unc-5 family	-	-	-	-	-	-	0.5	0.5	1	1	1	1	1	1	2	103.67	946	2.0352	-	-	-	-	-	-	-	-	-	-	-	20.414	-	-	-	-	-	-	-	-	-
F1LNE8, F1LMU7, P23576	Gabra2	-0.264±0.318	0.184±0.317	-0.448±0.245	-	-	-	>tr|F1LNE8|F1LNE8_RAT Gamma-aminobutyric acid receptor subunit alpha-2 OS=Rattus norvegicus GN=Gabra2 PE=3 SV=2;>tr|F1LMU7|F1LMU7_RAT Gamma-aminobutyric acid receptor subunit alpha-2 OS=Rattus norvegicus GN=Gabra2 PE=3 SV=2;>sp|P23576|GBRA2_RAT Gamma-amino	Gamma-aminobutyric acid receptor subunit alpha-2	Ligand-gated ion channel (TC 1.A.9) family	23.935	23.671	24.119	0.511	0.309	0.307	0.46	0.49	1.4	1.6	1.6	5	5	5	3	51.182	451	14.362	23.361	24.134	24.714	24.159	23.307	23.184	23.628	24.175	23.919	23.448	24.099	24.1	24.744	23.953	23.699	0.461248	0.62492	-	-	-	-
F1LNP8	Pvrl1	-0.003±0.257	0.335±0.254	-0.338±0.119	-	-	-	>tr|F1LNP8|F1LNP8_RAT Poliovirus receptor-related 1 OS=Rattus norvegicus GN=Pvrl1 PE=4 SV=2	Nectin-1 (Fragment)	-	26.015	26.012	26.35	0.454	0.149	0.129	0.5	0.54	3.9	4.7	4	5	5	5	2	57.156	515	291.68	25.244	26.362	26.481	26.336	25.655	25.981	25.878	25.848	26.35	26.003	26.478	26.594	26.198	26.25	26.23	0.602952	0.579369	-	-	-	-
F1LNW0, F1LN06, F1LRU8, F1LSG7, Q64334	Fgfr2	-0.629±0.259	-2.345±0.392	1.716±0.552	-	↓	yes	>tr|F1LNW0|F1LNW0_RAT Fibroblast growth factor receptor OS=Rattus norvegicus GN=Fgfr2 PE=3 SV=1;>tr|F1LN06|F1LN06_RAT Fibroblast growth factor receptor OS=Rattus norvegicus GN=Fgfr2 PE=3 SV=1;>tr|F1LRU8|F1LRU8_RAT Fibroblast growth factor receptor OS=Rattu	FGFR2 BEK/IIIc (Fragment)	Protein kinase superfamily, Tyr protein kinase family	23.422	22.793	21.077	0.22	0.378	0.787	0.52	0.47	1.5	1.3	1.4	4	4	5	17	94.017	840	5.8561	23.605	23.142	23.165	23.392	23.809	23.327	-	22.527	22.525	-	20.595	20.592	-	22.044	-	3.06502	0.00286792	yes	-	yes	yes
F1LPV2, P98166	Vldlr	0.127±0.124	0.219±0.103	-0.092±0.084	-	-	-	>tr|F1LPV2|F1LPV2_RAT Very low-density lipoprotein receptor OS=Rattus norvegicus GN=Vldlr PE=4 SV=1;>sp|P98166|VLDLR_RAT Very low-density lipoprotein receptor OS=Rattus norvegicus GN=Vldlr PE=2 SV=1	Very low-density lipoprotein receptor	-	26.258	26.385	26.477	0.163	0.127	0.052	0.51	0.51	9.2	9	8.8	5	5	5	2	96.472	873	109.21	26.161	26.27	26.614	26.218	26.03	26.096	26.443	26.536	26.477	26.373	26.452	26.507	26.524	26.542	26.361	0.812658	0.686564	-	-	-	-
F1LPY9	Lbr	-	-	-	-	-	-	>tr|F1LPY9|F1LPY9_RAT Lamin-B receptor OS=Rattus norvegicus GN=Lbr PE=4 SV=2	Lamin-B receptor	-	-	-	22.612	-	-	0.139	0.5	0.5	1	1	1	1	3	1	1	70.229	617	12.249	-	-	-	23.59	-	-	-	-	-	23.98	22.745	-	22.479	-	-	-	-	-	-	-	-
F1LQC5	Bmpr2	0.211±0.262	0.123±0.277	0.088±0.276	-	-	-	>tr|F1LQC5|F1LQC5_RAT Receptor protein serine/threonine kinase OS=Rattus norvegicus GN=Bmpr2 PE=4 SV=2	Bone morphogenetic protein type II receptor (Fragment)	-	25.436	25.647	25.558	0.334	0.331	0.375	0.5	0.51	4.1	4.3	4.1	5	5	5	2	114.88	1038	58.019	24.815	25.414	25.966	25.588	25.395	25.82	25.198	26.06	25.944	25.211	24.937	25.421	26.158	25.822	25.454	0.128623	0.919614	-	-	-	-
F1LQN0, Q62927	Cnga1	-0.177±0.663	0.083±0.507	-0.26±0.535	-	-	-	>tr|F1LQN0|F1LQN0_RAT cGMP-gated cation channel alpha-1 OS=Rattus norvegicus GN=Cnga1 PE=4 SV=1;>sp|Q62927|CNGA1_RAT cGMP-gated cation channel alpha-1 OS=Rattus norvegicus GN=Cnga1 PE=2 SV=1	cGMP-gated cation channel alpha-1	Cyclic nucleotide-gated cation channel (TC 1.A.1.5) family, CNGA1 subfamily	26.736	26.56	26.82	0.861	0.971	0.548	0.5	0.5	1	1	1	5	5	4	2	79.226	683	2.4731	27.338	27.334	25.441	26.832	-	-	27.847	25.481	26.328	26.582	27.294	27.326	25.771	26.893	26.814	0.0478471	0.964666	-	-	-	-
F1LRN5, Q63155	Dcc	0.152±0.278	0.472±0.348	-0.32±0.303	-	-	-	>tr|F1LRN5|F1LRN5_RAT Netrin receptor DCC (Fragment) OS=Rattus norvegicus GN=Dcc PE=4 SV=2;>sp|Q63155|DCC_RAT Netrin receptor DCC OS=Rattus norvegicus GN=Dcc PE=1 SV=2	Netrin receptor DCC (Fragment)	Immunoglobulin superfamily, DCC family	24.455	24.607	24.927	0.431	0.271	0.497	0.54	0.58	3.9	4.5	3.3	5	5	5	2	154.73	1415	31.34	24.454	24.463	25.027	24.701	23.63	24.821	24.23	24.755	24.981	24.249	25.805	24.721	24.913	24.999	24.196	0.475473	0.599546	-	-	-	-
F1LRZ1, F1LS89, B0LPN4-2, B0LPN4	Ryr2	-	-	-	-	-	-	>tr|F1LRZ1|F1LRZ1_RAT Ryanodine receptor 2 OS=Rattus norvegicus GN=Ryr2 PE=4 SV=2;>tr|F1LS89|F1LS89_RAT Ryanodine receptor 2 OS=Rattus norvegicus GN=Ryr2 PE=4 SV=2;>sp|B0LPN4-2|RYR2_RAT Isoform 2 of Ryanodine receptor 2 OS=Rattus norvegicus GN=Ryr2;>sp|B0L	Protein Ryr3 (Fragment)	Ryanodine receptor (TC 1.A.3.1) family, RYR2 subfamily	-	-	-	-	-	-	0	0.34	0	1.3	2.5	0	5	2	8	549.04	4826	11.038	-	-	22.612	-	-	-	-	-	-	-	-	-	22.369	-	-	-	-	-	-	-	-
F1LSH6, Q9JKB0	Hcn1	-0.067±0.48	0.907±0.543	-0.974±0.328	-	-	-	>tr|F1LSH6|F1LSH6_RAT Potassium/sodium hyperpolarization-activated cyclic nucleotide-gated channel 1 OS=Rattus norvegicus GN=Hcn1 PE=4 SV=1;>sp|Q9JKB0|HCN1_RAT Potassium/sodium hyperpolarization-activated cyclic nucleotide-gated channel 1 OS=Rattus norvegi	Potassium/sodium hyperpolarization-activated cyclic nucleotide-gated channel 1	Potassium channel HCN family	23.237	23.17	24.144	0.883	0.227	0.501	0.44	0.54	2.1	3.1	2.7	5	5	4	4	101.43	902	176.22	22.312	24.202	23.815	22.62	-	23.563	23.062	23.194	22.862	-	24.61	24.591	24.003	23.373	-	0.948165	0.20937	-	-	-	-
F1LSM2, P0C6B1	Slc35e1	-	-0.461±0.608	-	-	-	-	>tr|F1LSM2|F1LSM2_RAT Solute carrier family 35 member E1 (Fragment) OS=Rattus norvegicus GN=Slc35e1 PE=4 SV=2;>sp|P0C6B1|S35E1_RAT Solute carrier family 35 member E1 OS=Rattus norvegicus GN=Slc35e1 PE=3 SV=1	Solute carrier family 35 member E1	TPT transporter family, SLC35E subfamily	22.064	-	21.603	0.792	-	0.13	0	0.42	0	1.2	1.6	0	3	2	2	43.8	402	2.5365	-	22.659	21.469	-	-	-	-	-	-	-	-	21.727	21.479	-	-	-	-	-	-	-	-
F1LSR8, Q8CFG5	Cacna2d3	-0.3±0.626	0.827±0.532	-1.127±0.51	-	-	-	>tr|F1LSR8|F1LSR8_RAT Voltage-dependent calcium channel subunit alpha-2/delta-3 (Fragment) OS=Rattus norvegicus GN=Cacna2d3 PE=1 SV=2;>sp|Q8CFG5|CA2D3_RAT Voltage-dependent calcium channel subunit alpha-2/delta-3 OS=Rattus norvegicus GN=Cacna2d3 PE=1 SV=1	Voltage-dependent calcium channel subunit delta-3]	Calcium channel subunit alpha-2/delta family	21.858	21.558	22.685	0.72	0.35	0.55	0.47	0.6	1.1	1.9	1.3	2	4	3	2	121.94	1082	4.3118	21.882	21.064	22.628	-	-	21.252	-	21.865	-	-	23.106	22.442	23.284	21.908	-	0.769073	0.262276	-	-	-	-
F1LSY2, O35764	Nptxr	-0.623±0.342	0.396±0.379	-1.019±0.329	-	-	-	>tr|F1LSY2|F1LSY2_RAT Neuronal pentraxin receptor (Fragment) OS=Rattus norvegicus GN=Nptxr PE=4 SV=1;>sp|O35764|NPTXR_RAT Neuronal pentraxin receptor OS=Rattus norvegicus GN=Nptxr PE=1 SV=1	Neuronal pentraxin receptor	-	25.839	25.217	26.236	0.533	0.368	0.495	0.44	0.51	2.8	3.7	3.5	5	5	5	2	52.239	494	54.1	25.719	25.837	26.844	25.631	25.167	25.719	25.304	25.563	24.733	24.766	26.727	26.326	26.827	25.825	25.475	1.40804	0.113072	-	-	-	-
F1LWQ2, Q63199, Q9R230	Fas	-0.542±0.256	-0.655±0.305	0.113±0.295	-	-	-	>tr|F1LWQ2|F1LWQ2_RAT Tumor necrosis factor receptor superfamily member 6 OS=Rattus norvegicus GN=Fas PE=4 SV=2;>sp|Q63199|TNR6_RAT Tumor necrosis factor receptor superfamily member 6 OS=Rattus norvegicus GN=Fas PE=1 SV=1;>tr|Q9R230|Q9R230_RAT Fas receptor	Fas receptor (Fragment)	-	22.678	22.136	22.023	0.341	0.306	0.449	0.43	0.47	1.1	1.3	1.4	5	5	5	3	36.884	324	7.4603	22.679	22.02	23.107	22.984	22.601	22.474	21.484	22.192	22.361	22.17	21.597	21.325	22.45	22.213	22.531	1.05527	0.248533	-	-	-	-
F1LZT8, D4P4K6	Med13l	-	-	-	-	-	-	>tr|F1LZT8|F1LZT8_RAT Protein Med13l (Fragment) OS=Rattus norvegicus GN=Med13l PE=4 SV=2;>tr|D4P4K6|D4P4K6_RAT Thyroid hormone receptor-associated 240-like protein OS=Rattus norvegicus PE=2 SV=1	Protein Med13l (Fragment)	-	-	-	-	-	-	-	0.5	0.5	1	1	1	2	1	1	2	239.53	2188	1.7413	20.987	-	-	-	-	-	21.01	-	-	-	-	21.665	-	-	-	-	-	-	-	-	-
F1M1A6, A6Y7S3	LOC681355, Kctd8	-0.58±0.346	-0.276±0.331	-0.304±0.199	-	-	-	>tr|F1M1A6|F1M1A6_RAT Protein LOC683430 OS=Rattus norvegicus GN=LOC681355 PE=4 SV=2;>tr|A6Y7S3|A6Y7S3_RAT Potassium channel tetramerisation domain containing 8 (Predicted) OS=Rattus norvegicus GN=Kctd8 PE=2 SV=1	Potassium channel tetramerisation domain containing 8 (Predicted) (Potassium channel tetramerization domain containing 8) (Protein Kctd8)	-	24.57	23.99	24.294	0.447	0.208	0.156	0.48	0.47	1.3	1.2	1.3	3	3	3	2	33.279	292	6.7724	24.353	24.179	25.178	-	-	23.676	24.117	24.176	-	-	24.109	24.252	24.521	-	-	0.633551	0.453632	-	-	-	-
F1M208	Piezo2	-	-	-	-	-	-	>tr|F1M208|F1M208_RAT Piezo-type mechanosensitive ion channel component OS=Rattus norvegicus GN=Piezo2 PE=3 SV=2	Piezo-type mechanosensitive ion channel component	PIEZO (TC 1.A.75) family	23.111	-	-	0.049	-	-	0.5	0.5	1	1	1	2	1	2	2	325.51	2823	1.5042	-	-	-	23.062	23.16	-	-	-	-	24.924	-	-	19.016	-	-	-	-	-	-	-	-
F1M7K7, Q8VHW5	Cacng8	-	0.537±0.396	-	-	-	-	>tr|F1M7K7|F1M7K7_RAT Voltage-dependent calcium channel gamma subunit (Fragment) OS=Rattus norvegicus GN=Cacng8 PE=3 SV=1;>sp|Q8VHW5|CCG8_RAT Voltage-dependent calcium channel gamma-8 subunit OS=Rattus norvegicus GN=Cacng8 PE=1 SV=1	Voltage-dependent calcium channel gamma subunit (Fragment)	PMP-22/EMP/MP20 family, CACNG subfamily	24.328	-	24.865	0.289	-	0.738	0.48	0.5	1.7	1.8	1.9	4	5	5	2	43.25	421	27.492	24.497	24.048	24.713	24.542	23.841	24.783	-	-	-	-	26.038	24.256	-	24.579	24.587	-	-	-	-	-	-
F1M7U7, P55146	Tyro3	-	-	-	-	-	-	>tr|F1M7U7|F1M7U7_RAT Receptor protein-tyrosine kinase OS=Rattus norvegicus GN=Tyro3 PE=4 SV=1;>sp|P55146|TYRO3_RAT Tyrosine-protein kinase receptor TYRO3 OS=Rattus norvegicus GN=Tyro3 PE=2 SV=1	Receptor protein-tyrosine kinase (EC 2.7.10.1)	Protein kinase superfamily, Tyr protein kinase family, AXL/UFO subfamily	20.061	-	-	0.202	-	-	0.5	0.5	1	1	1	1	2	2	2	95.902	880	2.1245	-	-	20.248	19.874	-	-	-	-	-	-	-	-	20.156	-	-	-	-	-	-	-	-
F1M855, P42260	Grik2	-0.439±0.196	0.562±0.233	-1.002±0.179	-	↑	yes	>tr|F1M855|F1M855_RAT Glutamate receptor ionotropic, kainate 2 (Fragment) OS=Rattus norvegicus GN=Grik2 PE=4 SV=2;>sp|P42260|GRIK2_RAT Glutamate receptor ionotropic, kainate 2 OS=Rattus norvegicus GN=Grik2 PE=1 SV=2	Glutamate receptor ionotropic, kainate 1 (GluK1) (Glutamate receptor 5) (GluR-5) (GluR5)	Glutamate-gated ion channel (TC 1.A.10.1) family, GRIK1 subfamily	21.476	21.036	22.038	0.309	0.149	0.271	0.41	0.53	1.2	2	1.7	5	5	5	7	98.413	872	12.818	21.214	21.62	22.092	21.306	21.147	21.294	21.16	20.985	20.977	20.766	21.874	22.145	22.586	21.889	21.697	2.88738	0.0183659	yes	-	yes	yes
F1M8N9, Q63488, Q7TP93	Slc20a2	0.369±0.162	-0.174±0.097	0.543±0.161	-	-	-	>tr|F1M8N9|F1M8N9_RAT Sodium-dependent phosphate transporter 2 OS=Rattus norvegicus GN=Slc20a2 PE=4 SV=2;>sp|Q63488|S20A2_RAT Sodium-dependent phosphate transporter 2 OS=Rattus norvegicus GN=Slc20a2 PE=1 SV=1;>tr|Q7TP93|Q7TP93_RAT Ab1-188 OS=Rattus norvegi	Ab1-188	Inorganic phosphate transporter (PiT) (TC 2.A.20) family	23.848	24.217	23.674	0.113	0.254	0.111	0.55	0.45	1.8	1.3	1.5	5	5	5	3	70.503	654	195.19	23.931	23.902	23.972	23.85	23.584	23.838	24.241	24.07	24.208	24.728	23.595	23.717	23.92	23.541	23.598	2.11314	0.125867	-	-	-	-
F1M9B9, D1M8S3, Q63621, Q4V8K9	Il1rap	-	-	-	-	-	-	>tr|F1M9B9|F1M9B9_RAT Interleukin 1 receptor accessory protein OS=Rattus norvegicus GN=Il1rap PE=4 SV=2;>tr|D1M8S3|D1M8S3_RAT Interleukin 1 receptor accessory protein b OS=Rattus norvegicus GN=Il1rap PE=2 SV=1;>sp|Q63621|IL1AP_RAT Interleukin-1 receptor ac	Il1rap protein	Interleukin-1 receptor family	-	23.152	-	-	0.332	-	0.5	0.5	1	1	1	2	1	1	4	65.565	570	2.7485	-	-	20.701	-	-	-	22.86	23.444	-	-	-	-	-	22.852	-	-	-	-	-	-	-
F1M9G9, P04775, D3ZW75, F1LN10, P15390, P04774	Scn2a, Scn4a, Scn1a	0.495±0.289	-	-	-	-	-	>tr|F1M9G9|F1M9G9_RAT Uncharacterized protein OS=Rattus norvegicus GN=Scn2a PE=4 SV=2;>sp|P04775|SCN2A_RAT Sodium channel protein type 2 subunit alpha OS=Rattus norvegicus GN=Scn2a PE=1 SV=1;>tr|D3ZW75|D3ZW75_RAT Sodium channel protein OS=Rattus norvegicus	RII sodium channel protein (Fragment)	Sodium channel (TC 1.A.1.10) family	24.86	25.355	-	0.046	0.306	-	0.5	0.5	1	1	1	3	1	2	15	194.42	1706	1.8112	-	-	24.814	-	24.906	25.679	25.458	-	24.929	-	-	-	21.922	-	-	-	-	-	-	-	-
F1M9X1, O88457	Scn11a	-	-	-	-	-	-	>tr|F1M9X1|F1M9X1_RAT Sodium channel protein OS=Rattus norvegicus GN=Scn11a PE=3 SV=1;>sp|O88457|SCNBA_RAT Sodium channel protein type 11 subunit alpha OS=Rattus norvegicus GN=Scn11a PE=1 SV=1	Sodium channel protein	Sodium channel (TC 1.A.1.10) family	23.266	-	-	0.247	-	-	0.5	0.5	1	1	1	2	2	3	2	201.83	1765	3.4354	22.95	-	-	23.588	23.259	-	-	-	20.718	-	-	-	-	20.849	-	-	-	-	-	-	-
F1M9X7, Q8CFG6	Cacna2d2	-0.207±0.288	0.359±0.191	-0.566±0.265	-	-	-	>tr|F1M9X7|F1M9X7_RAT Calcium channel, voltage-dependent, alpha 2/delta subunit 2 OS=Rattus norvegicus GN=Cacna2d2 PE=4 SV=2;>sp|Q8CFG6|CA2D2_RAT Voltage-dependent calcium channel subunit alpha-2/delta-2 OS=Rattus norvegicus GN=Cacna2d2 PE=2 SV=1	Voltage-dependent calcium channel subunit delta-2]	Calcium channel subunit alpha-2/delta family	23.842	23.635	24.201	0.275	0.455	0.184	0.47	0.57	2.2	3.3	2.5	5	5	5	2	130.78	1157	18.401	23.682	24.468	23.639	23.717	23.705	23.115	23.961	24.119	24	22.981	24.11	24.411	24.368	24.301	23.816	0.933785	0.329882	-	-	-	-
F1MA22, B2GV20, P16261	Slc25a16	-	-	-	-	-	-	>tr|F1MA22|F1MA22_RAT Graves disease carrier protein OS=Rattus norvegicus GN=Slc25a16 PE=3 SV=2;>tr|B2GV20|B2GV20_RAT Slc25a16 protein OS=Rattus norvegicus GN=Slc25a16 PE=2 SV=1;>sp|P16261|GDC_RAT Graves disease carrier protein (Fragment) OS=Rattus norvegi	Graves disease carrier protein	Mitochondrial carrier (TC 2.A.29) family	-	-	-	-	-	-	-	1	0	1	0	0	2	0	3	36.212	331	2.1649	-	-	-	-	-	-	-	-	-	-	-	-	-	-	-	-	-	-	-	-	-
F1MA24, P38444	Acvr2a	0.347±0.19	0.604±0.182	-0.258±0.144	-	-	-	>tr|F1MA24|F1MA24_RAT Serine/threonine-protein kinase receptor OS=Rattus norvegicus GN=Acvr2a PE=3 SV=2;>sp|P38444|AVR2A_RAT Activin receptor type-2A OS=Rattus norvegicus GN=Acvr2a PE=1 SV=1	Activin receptor type-2A (EC 2.7.11.30) (Activin receptor type IIA) (ACTR-IIA)	Protein kinase superfamily, TKL Ser/Thr protein kinase family, TGFB receptor subfamily	24.57	24.917	25.175	0.273	0.183	0.158	0.55	0.56	3.9	4.2	3.2	5	5	5	2	57.889	513	15.899	24.364	24.944	24.945	24.386	24.212	25.026	25.214	24.967	24.811	24.568	25.379	25.259	25.341	24.957	24.939	1.8357	0.134401	-	-	-	-
F1MAJ0, B2B9B0	Ephb2	0.668±0.577	0.871±0.644	-0.203±0.639	-	-	-	>tr|F1MAJ0|F1MAJ0_RAT Receptor protein-tyrosine kinase OS=Rattus norvegicus GN=Ephb2 PE=4 SV=3;>tr|B2B9B0|B2B9B0_RAT Receptor protein-tyrosine kinase OS=Rattus norvegicus GN=Ephb2 PE=2 SV=1	Receptor protein-tyrosine kinase (EC 2.7.10.1)	-	23.16	23.828	24.031	0.952	0.082	1.097	0.45	0.62	1.5	3	1.9	5	5	5	2	107.47	963	31.288	22.39	22.368	24.685	23.475	22.883	23.705	-	23.93	23.85	-	23.937	23.018	25.787	24.053	23.362	-	-	-	-	-	-
F2W8B2, P21451	Ednrb	0.183±0.29	-0.011±0.191	0.194±0.257	-	-	-	>tr|F2W8B2|F2W8B2_RAT Endothelin receptor type B (Fragment) OS=Rattus norvegicus GN=Ednrb PE=3 SV=1;>sp|P21451|EDNRB_RAT Endothelin B receptor OS=Rattus norvegicus GN=Ednrb PE=2 SV=2	Endothelin B receptor (ET-B) (ET-BR) (Endothelin receptor non-selective type)	G-protein coupled receptor 1 family	24.847	25.029	24.836	0.29	0.447	0.161	0.52	0.49	2.3	2.1	2.1	5	5	5	2	32.168	281	11.454	25.124	24.789	25.127	24.956	24.238	24.195	24.957	25.012	25.557	25.425	24.873	25.076	24.519	24.966	24.743	0.160357	0.898022	-	-	-	-
F7FMD6, Q6DGG9	Camlg	-0.487±0.741	-0.542±0.62	0.055±0.567	-	-	-	>tr|F7FMD6|F7FMD6_RAT Protein Camlg OS=Rattus norvegicus GN=Camlg PE=4 SV=1;>tr|Q6DGG9|Q6DGG9_RAT Calcium modulating ligand OS=Rattus norvegicus GN=Camlg PE=2 SV=1	Calcium modulating ligand	-	23.441	22.954	22.899	0.942	0.807	0.398	0.5	0.5	1	1	1	3	3	3	2	32.661	294	304.12	-	-	23.455	24.392	22.477	-	-	23.411	23.482	21.969	-	-	23.235	23.118	22.345	0.172952	0.818437	-	-	-	-
G3V622, Q9QYK3	Nrbf2	0.113±0.507	0.115±0.427	-0.003±0.436	-	-	-	>tr|G3V622|G3V622_RAT Protein LOC100363472 OS=Rattus norvegicus GN=Nrbf2 PE=4 SV=1;>sp|Q9QYK3|NRBF2_RAT Nuclear receptor-binding factor 2 OS=Rattus norvegicus GN=Nrbf2 PE=1 SV=1	Nuclear receptor-binding factor 2 (NRBF-2)	NRBF family	21.035	21.147	21.15	0.407	0.435	0.37	0.46	0.47	1	1.1	1.2	4	5	3	2	32.527	287	9.3464	-	-	-	20.686	21.383	-	-	-	20.779	21.516	20.76	-	-	21.041	21.649	0.0173061	0.988095	-	-	-	-
G3V679	Tfrc	0.035±0.146	-0.105±0.112	0.14±0.115	-	-	-	>tr|G3V679|G3V679_RAT Transferrin receptor protein 1 OS=Rattus norvegicus GN=Tfrc PE=4 SV=1	Transferrin receptor protein 1 (Transferrin receptor, isoform CRA_a)	-	27.085	27.119	26.979	0.17	0.176	0.075	0.5	0.5	4.9	4.9	5	5	5	5	1	85.875	761	304.13	27.184	27.184	27.345	26.936	26.775	27.346	27.142	27.278	27.087	26.744	27.119	27.009	26.92	27.009	26.841	0.280529	0.893258	-	-	-	-
G3V6H5, P97700	Slc25a11	-0.088±0.13	-0.032±0.136	-0.056±0.073	-	-	-	>tr|G3V6H5|G3V6H5_RAT Mitochondrial 2-oxoglutarate/malate carrier protein OS=Rattus norvegicus GN=Slc25a11 PE=3 SV=1;>sp|P97700|M2OM_RAT Mitochondrial 2-oxoglutarate/malate carrier protein OS=Rattus norvegicus GN=Slc25a11 PE=2 SV=3	oxoglutarate carrier), member 11, isoform CRA_b)	Mitochondrial carrier (TC 2.A.29) family	28.368	28.28	28.336	0.186	0.063	0.085	0.49	0.5	13.3	13.6	13.7	4	4	4	2	34.136	314	294.56	28.319	28.464	28.634	28.054	-	28.168	28.323	28.259	28.37	-	28.395	28.415	28.372	28.162	-	0.121715	0.967124	-	-	-	-
G3V6I6, Q6P746, Q3YAF8	Adipor1	-0.094±0.302	0.218±0.312	-0.311±0.313	-	-	-	>tr|G3V6I6|G3V6I6_RAT Adiponectin receptor 1, isoform CRA_a OS=Rattus norvegicus GN=Adipor1 PE=4 SV=1;>tr|Q6P746|Q6P746_RAT Adiponectin receptor 1 OS=Rattus norvegicus GN=Adipor1 PE=2 SV=1;>tr|Q3YAF8|Q3YAF8_RAT Adiponectin receptor 1 OS=Rattus norvegicus G	Adiponectin receptor 1	-	22.171	22.078	22.389	0.392	0.394	0.424	0.48	0.48	1.5	1.5	1.6	5	5	5	3	42.408	375	30.873	21.785	22.813	21.793	21.917	22.549	21.572	22.868	21.997	22.05	21.902	22.571	22.731	21.487	22.518	22.638	0.22158	0.830275	-	-	-	-
G3V6I8, O08812	Slc7a3	-0.137±0.308	-0.369±0.204	0.232±0.305	-	-	-	>tr|G3V6I8|G3V6I8_RAT Cationic amino acid transporter 3 OS=Rattus norvegicus GN=Slc7a3 PE=4 SV=1;>sp|O08812|CTR3_RAT Cationic amino acid transporter 3 OS=Rattus norvegicus GN=Slc7a3 PE=2 SV=1	Cationic amino acid transporter 3 (CAT-3) (CAT3) (Cationic amino acid transporter y+) (Solute carrier family 7 member 3)	Amino acid-polyamine-organocation (APC) superfamily, Cationic amino acid transporter (CAT) (TC 2.A.3.3) family	22.846	22.709	22.476	0.083	0.427	0.258	0.52	0.44	1.6	1.1	1.4	4	4	4	2	67.451	619	20.357	-	22.884	22.938	22.716	-	-	22.808	22.538	23.356	22.133	-	22.741	22.016	22.456	22.692	0.340323	0.733405	-	-	-	-
G3V6K8, P54283	Cacnb1	0.184±0.226	0.633±0.275	-0.448±0.322	-	-	-	>tr|G3V6K8|G3V6K8_RAT Calcium channel, voltage-dependent, beta 1 subunit, isoform CRA_a OS=Rattus norvegicus GN=Cacnb1 PE=4 SV=1;>sp|P54283|CACB1_RAT Voltage-dependent L-type calcium channel subunit beta-1 OS=Rattus norvegicus GN=Cacnb1 PE=2 SV=1	Calcium channel, voltage-dependent, beta 1 subunit, isoform CRA_a (Voltage-dependent L-type calcium channel subunit beta-1)	Calcium channel beta subunit family	22.412	22.596	23.044	0.227	0.308	0.453	0.56	0.6	1.4	1.7	1.1	4	5	5	2	65.495	597	32.744	22.699	22.191	22.758	22.28	22.129	23.045	22.52	22.703	-	22.116	23.828	23.152	23.133	22.705	22.402	1.02528	0.26608	-	-	-	-
G3V6Z5, G3V8Y9, P19492-2, P19492	Gria3	-1.331±0.284	0±0.317	-1.331±0.313	↓	-	yes	>tr|G3V6Z5|G3V6Z5_RAT Glutamate receptor 3 OS=Rattus norvegicus GN=Gria3 PE=4 SV=2;>tr|G3V8Y9|G3V8Y9_RAT Glutamate receptor 3 OS=Rattus norvegicus GN=Gria3 PE=4 SV=2;>sp|P19492-2|GRIA3_RAT Isoform Flip of Glutamate receptor 3 OS=Rattus norvegicus GN=Gria3;	Glutamate receptor 3	Glutamate-gated ion channel (TC 1.A.10.1) family, GRIA3 subfamily	22.111	20.78	22.111	0.328	0.314	0.428	0.41	0.5	1.2	1.7	1.7	5	5	5	4	96.987	854	57.37	-	22.539	22.243	21.561	22.101	-	21.249	20.285	20.822	20.763	22.435	22.312	22.509	22.052	21.245	2.67003	0.0117565	yes	yes	-	yes
G3V746, Q00960	Grin2b	-0.989±0.582	-0.509±0.572	-0.48±0.468	-	-	-	>tr|G3V746|G3V746_RAT Glutamate receptor ionotropic, NMDA 2B OS=Rattus norvegicus GN=Grin2b PE=4 SV=1;>sp|Q00960|NMDE2_RAT Glutamate receptor ionotropic, NMDA 2B OS=Rattus norvegicus GN=Grin2b PE=1 SV=1	Glutamate receptor ionotropic, NMDA 2B (GluN2B) (Glutamate [NMDA] receptor subunit epsilon-2) (N-methyl D-aspartate receptor subtype 2B) (NMDAR2B) (NR2B)	Glutamate-gated ion channel (TC 1.A.10.1) family, NR2B/GRIN2B subfamily	23.644	22.655	23.135	0.868	0.366	0.645	0.33	0.5	1.3	2.7	2.7	4	5	3	2	166.03	1482	55.339	-	22.656	24.423	23.853	-	22.812	-	23.005	22.148	-	23.512	22.854	24.209	22.541	22.557	0.532683	0.440482	-	-	-	-
G3V764, P63059-2, P63059	Thra	-	-	0.42±0.088	-	-	-	>tr|G3V764|G3V764_RAT Thyroid hormone receptor alpha OS=Rattus norvegicus GN=Thra PE=3 SV=1;>sp|P63059-2|THA_RAT Isoform Alpha-1 of Thyroid hormone receptor alpha OS=Rattus norvegicus GN=Thra;>sp|P63059|THA_RAT Thyroid hormone receptor alpha OS=Rattus norv	Thyroid hormone receptor alpha (Nuclear receptor subfamily 1 group A member 1) (c-erbA-1) (c-erbA-alpha)	Nuclear hormone receptor family	-	21.961	21.541	-	0.089	0.005	0.5	0.56	1	1.3	1	3	2	2	3	55.027	492	2.0085	-	-	20	-	-	21.873	22.048	-	-	-	21.536	-	21.546	-	-	-	-	-	-	-	-
G3V7A5, P35952	Ldlr	-0.505±0.237	-0.415±0.205	-0.09±0.221	-	-	-	>tr|G3V7A5|G3V7A5_RAT Low density lipoprotein receptor, isoform CRA_a OS=Rattus norvegicus GN=Ldlr PE=4 SV=1;>sp|P35952|LDLR_RAT Low-density lipoprotein receptor OS=Rattus norvegicus GN=Ldlr PE=1 SV=1	Low density lipoprotein receptor, isoform CRA_a (Low-density lipoprotein receptor)	LDLR family	24.842	24.337	24.427	0.277	0.316	0.226	0.46	0.46	3.5	3.5	4.1	5	5	5	2	96.648	879	57.122	25.018	24.814	24.759	25.287	24.33	24.175	24.309	23.923	24.99	24.288	24.499	24.37	23.964	24.757	24.544	1.04284	0.310413	-	-	-	-
G3V7S0, P70627	Folh1	0.391±0.283	0.274±0.28	0.117±0.048	-	-	-	>tr|G3V7S0|G3V7S0_RAT Folate hydrolase OS=Rattus norvegicus GN=Folh1 PE=4 SV=1;>sp|P70627|FOLH1_RAT Glutamate carboxypeptidase 2 OS=Rattus norvegicus GN=Folh1 PE=2 SV=1	Folate hydrolase (Glutamate carboxypeptidase 2)	Peptidase M28 family, M28B subfamily	24.373	24.764	24.647	0.316	0.046	0.014	0.5	0.5	1	1	1	4	3	2	2	84.625	752	5.6417	-	24.653	-	24.093	-	-	24.718	24.809	-	-	24.633	-	-	24.661	-	0.451264	0.635774	-	-	-	-
G3V7U9, B3F210, A8IRI3, P06536-2, P06536, Q7TSX7	Nr3c1, gr	0.463±0.734	-	-	-	-	-	>tr|G3V7U9|G3V7U9_RAT Glucocorticoid receptor OS=Rattus norvegicus GN=Nr3c1 PE=4 SV=2;>tr|B3F210|B3F210_RAT Nuclear receptor (Fragment) OS=Rattus norvegicus PE=2 SV=1;>tr|A8IRI3|A8IRI3_RAT Glucocorticoid receptor OS=Rattus norvegicus GN=gr PE=2 SV=1;>sp|P0	Glucocorticoid receptor	Nuclear hormone receptor family	21.649	22.112	-	0.278	0.967	-	0.6	0.5	1.5	1	1	2	1	3	6	45.344	422	3.0266	-	-	-	21.399	21.899	-	21.421	-	-	22.802	-	-	-	-	21.573	-	-	-	-	-	-
G3V846, P24942, P24942-2	Slc1a3	-0.115±0.268	-0.162±0.226	0.047±0.224	-	-	-	>tr|G3V846|G3V846_RAT Amino acid transporter OS=Rattus norvegicus GN=Slc1a3 PE=3 SV=1;>sp|P24942|EAA1_RAT Excitatory amino acid transporter 1 OS=Rattus norvegicus GN=Slc1a3 PE=1 SV=2;>sp|P24942-2|EAA1_RAT Isoform GLAST-1A of Excitatory amino acid transport	Amino acid transporter	Sodium:dicarboxylate (SDF) symporter (TC 2.A.23) family	30.087	29.972	29.925	0.301	0.299	0.184	0.48	0.47	7.3	7.1	8	4	4	4	6	59.683	543	323.31	29.927	-	30.621	30.061	29.738	29.587	-	30.455	30.065	29.781	29.87	-	30.282	29.747	29.8	0.102131	0.944389	-	-	-	-
G3V8C4, A3FM27, Q9Z0W7	Clic4	0.004±0.216	0.13±0.234	-0.126±0.261	-	-	-	>tr|G3V8C4|G3V8C4_RAT Chloride intracellular channel protein OS=Rattus norvegicus GN=Clic4 PE=3 SV=1;>tr|A3FM27|A3FM27_RAT Chloride intracellular channel protein OS=Rattus norvegicus GN=Clic4 PE=2 SV=1;>sp|Q9Z0W7|CLIC4_RAT Chloride intracellular channel pr	Chloride intracellular channel 1	Chloride channel CLIC family	27.428	27.432	27.558	0.22	0.31	0.353	0.48	0.5	8.1	8.6	8.6	5	5	5	9	28.669	253	240.02	27.432	27.888	27.1	27.327	27.394	26.926	27.712	27.097	27.695	27.732	27.812	28.089	26.992	27.263	27.636	0.0828052	0.957274	-	-	-	-
G3V8F1, P28573	Slc6a7	-	-0.062±0.918	-	-	-	-	>tr|G3V8F1|G3V8F1_RAT Transporter OS=Rattus norvegicus GN=Slc6a7 PE=3 SV=1;>sp|P28573|SC6A7_RAT Sodium-dependent proline transporter OS=Rattus norvegicus GN=Slc6a7 PE=1 SV=2	Sodium-dependent proline transporter (Solute carrier family 6 member 7)	Sodium:neurotransmitter symporter (SNF) (TC 2.A.22) family	24.789	-	24.727	1.658	-	0.649	0.53	0.46	3	2.2	2.6	1	3	2	2	71.076	637	35.034	-	23.791	25.786	-	-	-	-	24.682	-	-	24.534	24.122	25.525	-	-	-	-	-	-	-	-
G3V8F5, Q75Q40	Tomm40	-0.526±0.144	-0.337±0.167	-0.189±0.1	-	-	-	>tr|G3V8F5|G3V8F5_RAT Mitochondrial import receptor subunit TOM40 homolog OS=Rattus norvegicus GN=Tomm40 PE=4 SV=1;>sp|Q75Q40|TOM40_RAT Mitochondrial import receptor subunit TOM40 homolog OS=Rattus norvegicus GN=Tomm40 PE=1 SV=1	Mitochondrial import receptor subunit TOM40 homolog (Mitochondrial outer membrane protein of 38 kDa) (OM38) (Translocase of outer membrane 40 kDa subunit homolog)	Tom40 family	26.333	25.807	25.996	0.24	0.063	0.154	0.44	0.47	5.4	6	6.7	5	5	5	2	37.92	361	123.34	26.859	26.258	26.334	26.141	26.075	25.686	25.814	25.774	25.834	25.928	26.058	25.727	26.206	25.837	26.152	2.06731	0.13716	-	-	-	-
G3V8P3, Q9QYP2	Celsr2	-0.719±0.272	0.178±0.308	-0.897±0.205	-	-	-	>tr|G3V8P3|G3V8P3_RAT Cadherin EGF LAG seven-pass G-type receptor 2 OS=Rattus norvegicus GN=Celsr2 PE=4 SV=1;>sp|Q9QYP2|CELR2_RAT Cadherin EGF LAG seven-pass G-type receptor 2 (Fragment) OS=Rattus norvegicus GN=Celsr2 PE=2 SV=1	Cadherin EGF LAG seven-pass G-type receptor 2 (Multiple epidermal growth factor-like domains protein 3) (Multiple EGF-like domains protein 3) (Fragment)	G-protein coupled receptor 2 family, LN-TM7 subfamily	24.001	23.282	24.179	0.478	0.172	0.317	0.4	0.53	2.5	4.2	3.7	5	5	5	2	317.12	2919	78.803	24.331	24.132	24.678	23.575	23.289	23.373	23.075	23.601	23.047	23.312	24.475	24.115	24.451	24.336	23.516	1.89406	0.0624464	-	-	-	-
G3V914, F1LNE4, P19491, P19491-3	Gria2	-	-	-	-	-	-	>tr|G3V914|G3V914_RAT Glutamate receptor 2 OS=Rattus norvegicus GN=Gria2 PE=4 SV=2;>tr|F1LNE4|F1LNE4_RAT Glutamate receptor 2 OS=Rattus norvegicus GN=Gria2 PE=4 SV=2;>sp|P19491|GRIA2_RAT Glutamate receptor 2 OS=Rattus norvegicus GN=Gria2 PE=1 SV=2;>sp|P194	Glutamate receptor 2	Glutamate-gated ion channel (TC 1.A.10.1) family, GRIA2 subfamily	-	-	-	-	-	-	0	0.5	0	1	1	0	1	1	6	98.843	883	283.52	-	-	20.538	-	-	-	-	-	-	-	-	-	20.611	-	-	-	-	-	-	-	-
G3V9C1, Q99MG9-2, Q99MG9	Kcnip4	-	0.188±0.302	-	-	-	-	>tr|G3V9C1|G3V9C1_RAT Kv channel-interacting protein 4 OS=Rattus norvegicus GN=Kcnip4 PE=4 SV=2;>sp|Q99MG9-2|KCIP4_RAT Isoform 2 of Kv channel-interacting protein 4 OS=Rattus norvegicus GN=Kcnip4;>sp|Q99MG9|KCIP4_RAT Kv channel-interacting protein 4 OS=Rat	Kv channel-interacting protein 4	Recoverin family	22.632	-	22.82	0.052	-	0.419	0.39	0.52	1	1.7	1.6	2	5	3	3	24.589	213	6.5055	-	22.716	22.595	22.586	-	-	-	23.005	-	-	23.017	23.339	22.914	22.849	21.983	-	-	-	-	-	-
G3V9C5, Q00959	Grin2a	-	-	-	-	-	-	>tr|G3V9C5|G3V9C5_RAT Glutamate receptor ionotropic, NMDA 2A OS=Rattus norvegicus GN=Grin2a PE=4 SV=1;>sp|Q00959|NMDE1_RAT Glutamate receptor ionotropic, NMDA 2A OS=Rattus norvegicus GN=Grin2a PE=1 SV=2	Glutamate receptor ionotropic, NMDA 2A (GluN2A) (Glutamate [NMDA] receptor subunit epsilon-1) (N-methyl D-aspartate receptor subtype 2A) (NMDAR2A) (NR2A)	Glutamate-gated ion channel (TC 1.A.10.1) family, NR2A/GRIN2A subfamily	-	-	22.826	-	-	0.279	0	0.42	0	1.3	1.8	0	4	1	7	165.48	1464	5.0079	-	-	22.607	-	-	-	-	-	-	-	23.077	-	22.575	-	-	-	-	-	-	-	-
G3V9M7, P52190	Kcnj4	-	-	-	-	-	-	>tr|G3V9M7|G3V9M7_RAT Inward rectifier potassium channel 4 OS=Rattus norvegicus GN=Kcnj4 PE=3 SV=1;>sp|P52190|KCNJ4_RAT Inward rectifier potassium channel 4 OS=Rattus norvegicus GN=Kcnj4 PE=1 SV=1	Inward rectifier potassium channel 4 (BIR11) (Brain inwardly rectifying K(+) channel 2) (Inward rectifier K(+) channel Kir2.3) (IRK-3) (Potassium channel, inwardly rectifying subfamily J member 4)	Inward rectifier-type potassium channel (TC 1.A.2.1) family	-	-	-	-	-	-	1	1	1.1	1	0	2	3	0	2	49.664	446	6.5162	-	-	-	-	-	22.48	-	-	-	-	21.042	-	-	-	-	-	-	-	-	-	-
G3V9T4, A6ZIQ8, B1WBL7	Tmem38a	-0.76±0.367	-0.646±0.379	-0.114±0.328	-	-	-	>tr|G3V9T4|G3V9T4_RAT Transmembrane protein 38a (Predicted), isoform CRA_b OS=Rattus norvegicus GN=Tmem38a PE=4 SV=1;>sp|A6ZIQ8|TM38A_RAT Trimeric intracellular cation channel type A OS=Rattus norvegicus GN=Tmem38a PE=2 SV=1;>tr|B1WBL7|B1WBL7_RAT Tmem38a p	Tmem38a protein (Transmembrane protein 38a (Predicted), isoform CRA_c)	TMEM38 family	22.02	21.26	21.374	0.572	0.412	0.453	0.44	0.47	1.2	1.4	1.5	5	5	5	3	33.413	298	16.815	22.168	21.873	23.071	21.493	21.492	21.409	21.678	21.73	20.878	20.605	21.405	21.233	22.274	21.084	20.875	0.940139	0.256932	-	-	-	-
G3V9X8, O35777	Magt1	-	-	-	-	-	-	>tr|G3V9X8|G3V9X8_RAT Magnesium transporter protein 1 OS=Rattus norvegicus GN=Magt1 PE=4 SV=2;>sp|O35777|MAGT1_RAT Magnesium transporter protein 1 OS=Rattus norvegicus GN=Magt1 PE=2 SV=2	Magnesium transporter protein 1	OST3/OST6 family	-	24.11	-	-	0.54	-	0.5	0.5	1	1	1	2	1	2	2	37.94	335	2.2356	-	-	-	24.615	-	-	-	-	24.551	23.67	-	-	-	23.691	-	-	-	-	-	-	-
H9BFG4, F1LPK1, Q7TQ89, P40190	Il6st	-0.407±0.229	-0.917±0.377	0.509±0.356	-	-	-	>tr|H9BFG4|H9BFG4_RAT Interleukin-6 receptor subunit beta OS=Rattus norvegicus GN=Il6st PE=2 SV=2;>tr|F1LPK1|F1LPK1_RAT Interleukin-6 receptor subunit beta OS=Rattus norvegicus GN=Il6st PE=4 SV=2;>tr|Q7TQ89|Q7TQ89_RAT Ac1055 OS=Rattus norvegicus GN=Il6st P	Ac1055	Type I cytokine receptor family, Type 2 subfamily	23.487	23.08	22.571	0.329	0.235	0.665	0.51	0.46	2.8	2.3	2.7	5	5	5	4	102.59	918	15.575	23.327	24.119	23.668	23.12	23.203	23.183	23.537	22.724	22.925	23.032	23.275	23.457	21.884	22.136	22.102	1.31635	0.140555	-	-	-	-
M0R535, Q6AY20	RGD1565829, M6pr	-0.171±0.178	-0.133±0.18	-0.038±0.142	-	-	-	>tr|M0R535|M0R535_RAT Protein RGD1565829 (Fragment) OS=Rattus norvegicus GN=RGD1565829 PE=4 SV=1;>sp|Q6AY20|MPRD_RAT Cation-dependent mannose-6-phosphate receptor OS=Rattus norvegicus GN=M6pr PE=2 SV=1	Cation-dependent mannose-6-phosphate receptor (CD Man-6-P receptor) (CD-MPR)	-	26.824	26.653	26.691	0.257	0.166	0.172	0.47	0.49	3.5	3.9	4	5	5	5	2	31.077	278	229.9	26.376	27.089	26.778	27.201	26.677	26.472	26.768	26.373	26.901	26.749	26.561	26.977	26.404	26.854	26.659	0.238893	0.88514	-	-	-	-
M0R9L2, Q08406	Cntfr	0.075±0.345	0.124±0.337	-0.049±0.221	-	-	-	>tr|M0R9L2|M0R9L2_RAT Ciliary neurotrophic factor receptor subunit alpha OS=Rattus norvegicus GN=Cntfr PE=4 SV=1;>sp|Q08406|CNTFR_RAT Ciliary neurotrophic factor receptor subunit alpha OS=Rattus norvegicus GN=Cntfr PE=2 SV=2	Ciliary neurotrophic factor receptor subunit alpha (Ciliary neurotrophic factor receptor, isoform CRA_b)	Type I cytokine receptor family, Type 3 subfamily	23.685	23.76	23.808	0.599	0.293	0.256	0.51	0.54	2.3	2.6	2.2	5	5	5	2	40.823	372	89.849	23.6	23.085	24.522	24.224	22.994	24.291	23.496	23.758	23.911	23.342	23.777	23.769	24.362	23.622	23.512	0.0356105	0.981254	-	-	-	-
M0R9R0, Q920R4	Gprasp1	-0.183±0.221	-0.367±0.224	0.183±0.221	-	-	-	>tr|M0R9R0|M0R9R0_RAT G protein-coupled receptor associated sorting protein 1 OS=Rattus norvegicus GN=Gprasp1 PE=4 SV=1;>sp|Q920R4|GASP1_RAT G-protein coupled receptor-associated sorting protein 1 OS=Rattus norvegicus GN=Gprasp1 PE=1 SV=1	G protein-coupled receptor associated sorting protein 1 (G-protein-coupled receptor-associated sorting protein 1) (RCG20046)	GPRASP family	26.809	26.625	26.442	0.278	0.268	0.278	0.48	0.49	11.8	12.1	12.6	5	5	5	2	151.53	1346	200.96	26.533	26.667	27.404	26.853	26.586	26.821	26.014	26.74	26.776	26.776	26.139	26.001	26.836	26.621	26.612	0.53476	0.629579	-	-	-	-
M0RBR5	Olr72	-	-	-	-	-	-	>tr|M0RBR5|M0RBR5_RAT Olfactory receptor OS=Rattus norvegicus GN=Olr72 PE=3 SV=1	Olfactory receptor	G-protein coupled receptor 1 family	-	-	-	-	-	-	-	1	0	1	0	0	1	0	1	38.124	335	1.8278	-	-	-	-	-	-	-	-	-	-	20.13	-	-	-	-	-	-	-	-	-	-
M0RC34, G3V8C9	Ncoa6	0.667±0.367	1.249±0.261	-0.582±0.634	-	-	-	>tr|M0RC34|M0RC34_RAT Nuclear receptor coactivator 6 OS=Rattus norvegicus GN=Ncoa6 PE=4 SV=1;>tr|G3V8C9|G3V8C9_RAT Nuclear receptor coactivator 6 (Fragment) OS=Rattus norvegicus GN=Ncoa6 PE=4 SV=2	Nuclear receptor coactivator 6	-	21.717	22.384	22.966	0.161	0.695	0.388	0.52	0.47	1.4	1.1	1.3	4	3	5	3	114.45	1066	39.432	21.603	21.9	21.896	21.469	-	-	22.922	-	21.845	-	23.3	22.632	-	-	-	1.29799	0.0961485	-	-	-	-
M0RD53, Q63384, Q58I15	Ntsr2	-	-	-	-	-	-	>tr|M0RD53|M0RD53_RAT Neurotensin receptor type 2 OS=Rattus norvegicus GN=Ntsr2 PE=3 SV=1;>sp|Q63384|NTR2_RAT Neurotensin receptor type 2 OS=Rattus norvegicus GN=Ntsr2 PE=2 SV=1;>tr|Q58I15|Q58I15_RAT Variant neurotensin receptor 2 OS=Rattus norvegicus GN=N	Neurotensin receptor type 2	G-protein coupled receptor 1 family	-	-	-	-	-	-	0.5	0	1	0	1	1	0	1	3	46.233	416	5.4512	-	-	-	-	-	-	-	-	22.422	-	-	-	-	-	-	-	-	-	-	-	-
O08984	Lbr	-	-	-	-	-	-	>sp|O08984|LBR_RAT Lamin-B receptor OS=Rattus norvegicus GN=Lbr PE=1 SV=1	Lamin-B receptor (Integral nuclear envelope inner membrane protein) (NBP60)	ERG4/ERG24 family	-	-	-	-	-	-	0	0.5	0	1	1	0	2	1	1	70.723	620	2.828	-	-	-	-	-	-	-	-	-	-	-	-	-	22.533	-	-	-	-	-	-	-
O09014	Slc15a4	0.583±0.358	-0.299±0.308	0.882±0.476	-	-	-	>sp|O09014|S15A4_RAT Solute carrier family 15 member 4 OS=Rattus norvegicus GN=Slc15a4 PE=1 SV=1	Solute carrier family 15 member 4 (Peptide transporter 4) (Peptide/histidine transporter 1) (rPHT1)	PTR2/POT transporter (TC 2.A.17) family	23.141	23.724	22.842	0.092	0.575	0.424	0.56	0.5	1.3	1	1	2	4	4	1	61.948	572	3.351	-	23.244	23.178	23	-	-	24.187	-	23.26	-	-	22.934	23.526	22.454	22.453	0.791636	0.292881	-	-	-	-
O35165	Gosr2	-0.114±0.298	-0.193±0.173	0.079±0.312	-	-	-	>sp|O35165|GOSR2_RAT Golgi SNAP receptor complex member 2 OS=Rattus norvegicus GN=Gosr2 PE=1 SV=2	Golgi SNAP receptor complex member 2 (27 kDa Golgi SNARE protein) (Membrin)	GOSR2 family	29.664	29.551	29.472	0.173	0.542	0.24	0.49	0.47	4.1	3.8	4.3	5	5	5	1	24.607	212	232.86	29.273	29.748	29.652	29.829	29.82	29.505	28.596	29.496	30.291	29.864	29.072	29.444	29.338	29.909	29.596	0.110811	0.937409	-	-	-	-
O35458	Slc32a1	-0.302±0.248	0.086±0.234	-0.389±0.198	-	-	-	>sp|O35458|VIAAT_RAT Vesicular inhibitory amino acid transporter OS=Rattus norvegicus GN=Slc32a1 PE=1 SV=1	Vesicular inhibitory amino acid transporter (GABA and glycine transporter) (Solute carrier family 32 member 1) (Vesicular GABA transporter) (rGVAT)	Amino acid/polyamine transporter 2 family	28.686	28.384	28.773	0.312	0.234	0.194	0.48	0.5	11.3	12.3	12.5	4	4	4	1	57.407	525	247.2	-	28.723	29.198	28.569	28.256	-	28.152	28.775	28.472	28.137	-	28.568	29.14	28.745	28.638	0.597253	0.564376	-	-	-	-
O88871, A0A0A0MXV8	Gabbr2	-0.37±0.674	0.509±0.75	-0.878±0.441	-	-	-	>sp|O88871|GABR2_RAT Gamma-aminobutyric acid type B receptor subunit 2 OS=Rattus norvegicus GN=Gabbr2 PE=1 SV=2;>tr|A0A0A0MXV8|A0A0A0MXV8_RAT Gamma-aminobutyric acid type B receptor subunit 2 OS=Rattus norvegicus GN=Gabbr2 PE=4 SV=1	GABA-B receptor 2 (Fragment)	G-protein coupled receptor 3 family, GABA-B receptor subfamily	24.172	23.803	24.681	1.7	0.378	0.828	0.42	0.5	3	4.3	4.2	5	5	5	3	105.75	940	50.832	22.791	23.64	26.378	24.773	23.28	23.896	23.376	24.478	23.908	23.355	24.746	24.093	26.152	24.389	24.026	-	-	-	-	-	-
O89035	Slc25a10	-0.207±0.214	0.009±0.15	-0.216±0.206	-	-	-	>tr|O89035|O89035_RAT Mitochondrial dicarboxylate carrier OS=Rattus norvegicus GN=Slc25a10 PE=2 SV=1	dicarboxylate transporter), member 10, isoform CRA_b)	Mitochondrial carrier (TC 2.A.29) family	24.014	23.807	24.024	0.192	0.325	0.164	0.45	0.48	2.4	2.7	3	5	5	5	1	31.454	286	92.952	24.26	24.007	23.607	24.188	24.008	23.788	23.945	23.131	24.203	23.97	23.939	23.921	23.758	24.264	24.237	0.329651	0.808355	-	-	-	-
P05432-2, P05432	Errfi1	-	-	-	-	-	-	>sp|P05432-2|ERRFI_RAT Isoform 2 of ERBB receptor feedback inhibitor 1 OS=Rattus norvegicus GN=Errfi1;>sp|P05432|ERRFI_RAT ERBB receptor feedback inhibitor 1 OS=Rattus norvegicus GN=Errfi1 PE=1 SV=1	ERBB receptor feedback inhibitor 1 (Gene 33 polypeptide) (Mitogen-inducible gene 6 protein homolog) (MIG-6) (Receptor-associated late transducer) (RALT)	MIG6 family	22.056	-	-	0.09	-	-	0.51	0.47	1.2	1	1.1	2	2	2	2	42.245	383	2.288	21.968	22.144	-	-	-	22.576	-	-	-	-	-	19.801	-	-	-	-	-	-	-	-	-
P08482	Chrm1	-	-	-	-	-	-	>sp|P08482|ACM1_RAT Muscarinic acetylcholine receptor M1 OS=Rattus norvegicus GN=Chrm1 PE=1 SV=1	Muscarinic acetylcholine receptor M1	G-protein coupled receptor 1 family, Muscarinic acetylcholine receptor subfamily, CHRM1 sub-subfamily	22.873	-	-	0.069	-	-	0.47	0.47	1	1	1.1	1	2	2	1	51.368	460	3.1954	22.805	-	22.94	-	-	23.21	-	-	-	-	22.161	-	-	-	-	-	-	-	-	-	-
P0CE43, D3ZEA3	Grb10	0.69±0.444	-0.373±0.353	1.063±0.232	-	-	-	>sp|P0CE43|GRB10_RAT Growth factor receptor-bound protein 10 OS=Rattus norvegicus GN=Grb10 PE=3 SV=1;>tr|D3ZEA3|D3ZEA3_RAT Growth factor receptor-bound protein 10 OS=Rattus norvegicus GN=Grb10 PE=4 SV=2	Growth factor receptor-bound protein 10 (GRB10 adapter protein)	GRB7/10/14 family	22.416	23.106	22.043	0.683	0.351	0.198	0.53	0.56	1.8	2	1.6	4	5	5	2	67.882	599	26.726	21.555	22.941	22.751	-	-	-	23.308	22.705	23.619	22.791	22.032	22.176	22.2	22.21	21.595	1.62015	0.0682424	-	-	-	-
P10499, P15384	Kcna1, Kcna3	-0.8±0.353	-0.431±0.266	-0.369±0.304	-	-	-	>sp|P10499|KCNA1_RAT Potassium voltage-gated channel subfamily A member 1 OS=Rattus norvegicus GN=Kcna1 PE=1 SV=1;>sp|P15384|KCNA3_RAT Potassium voltage-gated channel subfamily A member 3 OS=Rattus norvegicus GN=Kcna3 PE=1 SV=2	Kv1.3 voltage-gated potassium channel (Fragment)	Potassium channel family, A (Shaker) (TC 1.A.1.2) subfamily, Kv1.1/KCNA1 sub-subfamily	23.261	22.461	22.831	0.35	0.416	0.289	0.44	0.45	1.3	1.3	1.6	3	5	4	8	56.379	495	35.719	22.769	23.138	23.809	23.329	-	22.76	21.882	22.742	-	-	22.984	22.599	23.398	22.494	22.678	1.03604	0.236804	-	-	-	-
P11167	Slc2a1	-0.2±0.433	-0.32±0.412	0.12±0.421	-	-	-	>sp|P11167|GTR1_RAT Solute carrier family 2, facilitated glucose transporter member 1 OS=Rattus norvegicus GN=Slc2a1 PE=1 SV=1	Solute carrier family 2, facilitated glucose transporter member 1 (Glucose transporter type 1, erythrocyte/brain) (GLUT-1)	Major facilitator superfamily, Sugar transporter (TC 2.A.1.1) family, Glucose transporter subfamily	26.08	25.881	25.76	0.591	0.622	0.549	0.48	0.45	3.5	3.1	3.8	5	5	5	1	53.962	492	72.211	25.027	26.361	26.732	26.436	25.846	24.692	26.352	26.395	26.103	25.861	24.756	26.455	26.07	25.824	25.696	0.124568	0.895183	-	-	-	-
P13599	Fcgrt	0.119±0.167	-0.244±0.158	0.363±0.206	-	-	-	>sp|P13599|FCGRN_RAT IgG receptor FcRn large subunit p51 OS=Rattus norvegicus GN=Fcgrt PE=1 SV=1	IgG receptor FcRn large subunit p51 (FcRn) (IgG Fc fragment receptor transporter alpha chain) (Neonatal Fc receptor)	Immunoglobulin superfamily	24.803	24.922	24.559	0.117	0.263	0.244	0.53	0.48	2.7	2.2	2.4	5	5	5	1	40.168	366	19.349	24.648	24.922	24.664	24.768	25.011	24.338	25.177	24.966	25.015	25.112	24.024	24.805	24.531	24.718	24.715	0.800785	0.515763	-	-	-	-
P15387	Kcnb1	-	-	-	-	-	-	>sp|P15387|KCNB1_RAT Potassium voltage-gated channel subfamily B member 1 OS=Rattus norvegicus GN=Kcnb1 PE=1 SV=3	Potassium voltage-gated channel subfamily B member 1 (Delayed rectifier potassium channel 1) (DRK1) (Voltage-gated potassium channel subunit Kv2.1)	Potassium channel family, B (Shab) (TC 1.A.1.2) subfamily, Kv2.1/KCNB1 sub-subfamily	21.403	-	-	0.153	-	-	0.46	0.52	1	1.3	1.2	1	1	2	1	95.636	857	2.9269	-	21.258	21.548	-	-	-	-	-	21.263	-	-	-	22.488	-	-	-	-	-	-	-	-
P15431, A0A0A0MXT7	Gabrb1	-	-	-	-	-	-	>sp|P15431|GBRB1_RAT Gamma-aminobutyric acid receptor subunit beta-1 OS=Rattus norvegicus GN=Gabrb1 PE=1 SV=1;>tr|A0A0A0MXT7|A0A0A0MXT7_RAT Gamma-aminobutyric acid receptor subunit beta-1 OS=Rattus norvegicus GN=Gabrb1 PE=3 SV=1	Gamma-aminobutyric acid receptor subunit beta-1	Ligand-gated ion channel (TC 1.A.9) family	-	-	-	-	-	-	0.54	0.5	1.2	1	1	2	1	2	2	54.072	474	9.6594	21.919	-	-	-	-	23.011	-	-	-	-	22.532	-	-	-	-	-	-	-	-	-	-
P19468	Gclc	-0.207±0.335	-0.29±0.32	0.084±0.363	-	-	-	>sp|P19468|GSH1_RAT Glutamate--cysteine ligase catalytic subunit OS=Rattus norvegicus GN=Gclc PE=1 SV=2	Glutamate--cysteine ligase catalytic subunit (EC 6.3.2.2) (GCS heavy chain) (Gamma-ECS) (Gamma-glutamylcysteine synthetase)	Glutamate--cysteine ligase type 3 family	24.866	24.659	24.576	0.37	0.51	0.467	0.46	0.46	4.3	4.4	5.2	5	5	5	1	72.618	637	43.513	25.142	25.321	24.333	24.423	25.112	24.562	25.089	24.63	23.742	25.274	24.718	25.035	23.999	23.989	25.138	0.162937	0.87845	-	-	-	-
P19490-2, M0R9A7	Gria1	-	0.267±0.759	-	-	-	-	>sp|P19490-2|GRIA1_RAT Isoform Flip of Glutamate receptor 1 OS=Rattus norvegicus GN=Gria1;>tr|M0R9A7|M0R9A7_RAT Glutamate receptor 1 OS=Rattus norvegicus GN=Gria1 PE=1 SV=1	Glutamate receptor 1	Glutamate-gated ion channel (TC 1.A.10.1) family, GRIA1 subfamily	22.867	-	23.134	0.773	-	0.607	0	0.5	0	1	1	0	2	2	2	101.55	907	133.7	-	-	23.451	22.282	-	-	-	-	-	-	-	-	23.618	22.65	-	-	-	-	-	-	-
P19493-2, P19493-3, P19493, Q566D4	Gria4	-0.409±0.31	0.47±0.312	-0.879±0.238	-	-	-	>sp|P19493-2|GRIA4_RAT Isoform 2 of Glutamate receptor 4 OS=Rattus norvegicus GN=Gria4;>sp|P19493-3|GRIA4_RAT Isoform 3 of Glutamate receptor 4 OS=Rattus norvegicus GN=Gria4;>sp|P19493|GRIA4_RAT Glutamate receptor 4 OS=Rattus norvegicus GN=Gria4 PE=1 SV=1;	Glutamate receptor 4 (GluR-4) (GluR4) (AMPA-selective glutamate receptor 4) (GluR-D) (Glutamate receptor ionotropic, AMPA 4) (GluA4)	Glutamate-gated ion channel (TC 1.A.10.1) family, GRIA4 subfamily	23.082	22.674	23.553	0.499	0.294	0.302	0.48	0.53	1.7	2.1	1.9	5	5	5	4	100.88	902	16.996	22.997	24.095	22.938	22.73	22.652	22.449	23.308	22.563	22.673	22.375	23.714	24.138	23.191	23.418	23.301	1.4943	0.119459	-	-	-	-
P20272, Q99NU2	Cnr1	0.11±0.221	0.1±0.23	0.01±0.253	-	-	-	>sp|P20272|CNR1_RAT Cannabinoid receptor 1 OS=Rattus norvegicus GN=Cnr1 PE=1 SV=1;>tr|Q99NU2|Q99NU2_RAT Cannabinoid receptor 1 (Fragment) OS=Rattus norvegicus GN=Cnr1 PE=3 SV=1	Cannabinoid receptor 1 (CB-R) (CB1) (Brain-type cannabinoid receptor)	G-protein coupled receptor 1 family	28.201	28.312	28.301	0.236	0.309	0.331	0.5	0.51	6.3	6.5	6.3	5	5	5	2	52.844	473	133.52	28.126	27.802	28.65	28.275	28.155	28.497	27.77	28.744	28.481	28.066	27.761	28.152	28.856	28.526	28.212	0.0579123	0.970768	-	-	-	-
P20417	Ptpn1	-0.276±0.218	0.097±0.201	-0.372±0.189	-	-	-	>sp|P20417|PTN1_RAT Tyrosine-protein phosphatase non-receptor type 1 OS=Rattus norvegicus GN=Ptpn1 PE=1 SV=1	Tyrosine-protein phosphatase non-receptor type 1 (EC 3.1.3.48) (Protein-tyrosine phosphatase 1B) (PTP-1B)	Protein-tyrosine phosphatase family, Non-receptor class 1 subfamily	26.11	25.834	26.206	0.284	0.254	0.204	0.47	0.5	5.2	5.9	5.9	5	5	5	1	49.674	432	83.976	25.598	26.423	26.473	26.115	25.939	25.926	25.986	26.087	25.907	25.265	26.285	26.317	26.526	26.091	25.814	0.688092	0.544559	-	-	-	-
P22829	Nr4a1	-	-	-	-	-	-	>sp|P22829|NR4A1_RAT Nuclear receptor subfamily 4 group A member 1 OS=Rattus norvegicus GN=Nr4a1 PE=1 SV=2	Nuclear receptor subfamily 4 group A member 1 (NUR77) (Nerve growth factor-induced protein I-B) (NGFI-B) (Orphan nuclear receptor HMR)	Nuclear hormone receptor family, NR4 subfamily	-	-	-	-	-	-	1	-	1.3	0	0	1	0	0	1	64.281	597	3.4188	-	-	-	-	-	-	-	-	-	21.663	-	-	-	-	-	-	-	-	-	-	-
P22934	Tnfrsf1a	-0.397±0.358	-0.494±0.272	0.097±0.371	-	-	-	>sp|P22934|TNR1A_RAT Tumor necrosis factor receptor superfamily member 1A OS=Rattus norvegicus GN=Tnfrsf1a PE=2 SV=2	Tumor necrosis factor receptor superfamily member 1A (Tumor necrosis factor receptor 1) (TNF-R1) (Tumor necrosis factor receptor type I) (TNF-RI) (TNFR-I) (p55) (p60) (CD antigen CD120a)	-	24.01	23.613	23.516	0.37	0.542	0.045	0.53	0.46	1.3	1	1.2	4	4	5	1	50.969	461	9.2216	23.552	23.731	24.529	24.47	23.769	23.969	22.683	23.986	-	23.813	-	-	23.49	23.589	23.469	0.495052	0.556319	-	-	-	-
P23574	Gabrg1	0.064±0.478	-0.312±0.296	0.376±0.415	-	-	-	>sp|P23574|GBRG1_RAT Gamma-aminobutyric acid receptor subunit gamma-1 OS=Rattus norvegicus GN=Gabrg1 PE=2 SV=1	Gamma-aminobutyric acid receptor subunit gamma-1 (GABA(A) receptor subunit gamma-1)	Ligand-gated ion channel (TC 1.A.9) family, Gamma-aminobutyric acid receptor (TC 1.A.9.5) subfamily, GABRG1 sub-subfamily	21.621	21.685	21.309	0.402	0.769	0.322	0.5	0.5	1	1	1	5	5	4	1	53.55	465	13.407	-	22.204	21.844	21.215	21.222	-	22.906	21.438	21.154	21.24	21.046	22.022	21.206	21.164	21.108	0.225624	0.796923	-	-	-	-
P24062	Igf1r	0.333±0.338	-0.216±0.322	0.549±0.16	-	-	-	>sp|P24062|IGF1R_RAT Insulin-like growth factor 1 receptor OS=Rattus norvegicus GN=Igf1r PE=2 SV=2	Insulin-like growth factor 1 receptor beta chain]	Protein kinase superfamily, Tyr protein kinase family, Insulin receptor subfamily	23.439	23.772	23.223	0.45	0.198	0.067	0.47	0.42	2.2	1.8	2.5	4	4	5	1	155.39	1370	16.772	23.676	23.597	22.519	23.904	23.499	-	24.015	-	23.804	23.496	-	23.174	-	23.163	23.331	0.527542	0.546821	-	-	-	-
P26817, F1LMA4	Adrbk1	-0.955±0.119	0.964±0.138	-1.919±0.175	↓	↑	yes	>sp|P26817|ARBK1_RAT Beta-adrenergic receptor kinase 1 OS=Rattus norvegicus GN=Adrbk1 PE=2 SV=1;>tr|F1LMA4|F1LMA4_RAT Beta-adrenergic receptor kinase 1 (Fragment) OS=Rattus norvegicus GN=Adrbk1 PE=3 SV=2	Beta-adrenergic receptor kinase 1 (Beta-ARK-1) (EC 2.7.11.15) (G-protein-coupled receptor kinase 2)	Protein kinase superfamily, AGC Ser/Thr protein kinase family, GPRK subfamily	22.878	21.923	23.842	0.058	0.193	0.229	0.42	0.64	1.2	3	1.7	5	5	5	3	79.784	689	6.9782	22.764	22.835	22.976	22.915	22.901	22.18	21.687	22.208	21.84	21.701	24.254	23.512	24.037	23.699	23.708	7.121	0	yes	yes	yes	yes
P28572-1, P28572	Slc6a9	-0.269±0.148	-0.041±0.161	-0.228±0.148	-	-	-	>sp|P28572-1|SC6A9_RAT Isoform 2 of Sodium- and chloride-dependent glycine transporter 1 OS=Rattus norvegicus GN=Slc6a9;>sp|P28572|SC6A9_RAT Sodium- and chloride-dependent glycine transporter 1 OS=Rattus norvegicus GN=Slc6a9 PE=1 SV=2	Sodium- and chloride-dependent glycine transporter 1 (GlyT-1) (GlyT1) (Solute carrier family 6 member 9)	Sodium:neurotransmitter symporter (SNF) (TC 2.A.22) family, SLC6A9 subfamily	24.275	24.006	24.234	0.193	0.157	0.194	0.46	0.48	1.9	2.1	2.2	5	5	5	2	70.57	633	9.9814	24.596	24.437	24.29	24.085	23.969	23.767	24.321	23.887	24.078	23.977	24.214	24.381	23.803	24.446	24.326	0.687838	0.632713	-	-	-	-
P31422	Grm3	-	-	-	-	-	-	>sp|P31422|GRM3_RAT Metabotropic glutamate receptor 3 OS=Rattus norvegicus GN=Grm3 PE=1 SV=1	Metabotropic glutamate receptor 3 (mGluR3)	G-protein coupled receptor 3 family	-	-	-	-	-	-	0.44	0.5	1	1.3	1.3	2	2	1	1	98.959	879	4.0248	-	-	21.014	-	-	-	-	19.862	-	-	-	20.812	-	-	-	-	-	-	-	-	-
P31647	Slc6a11	-0.412±0.178	-0.094±0.181	-0.318±0.179	-	-	-	>sp|P31647|S6A11_RAT Sodium- and chloride-dependent GABA transporter 3 OS=Rattus norvegicus GN=Slc6a11 PE=2 SV=1	Sodium- and chloride-dependent betaine transporter (Na(+)/Cl(-) betaine/GABA transporter) (Solute carrier family 6 member 12)	Sodium:neurotransmitter symporter (SNF) (TC 2.A.22) family	26.684	26.272	26.59	0.165	0.161	0.168	0.48	0.47	4.1	4	4.5	3	3	3	12	69.946	627	21.897	-	-	26.925	26.63	26.495	-	-	26.472	26.045	26.297	-	-	26.693	26.333	26.744	0.882048	0.416912	-	-	-	-
P31662	Slc6a17	-0.184±0.378	0.174±0.405	-0.358±0.291	-	-	-	>sp|P31662|S6A17_RAT Sodium-dependent neutral amino acid transporter SLC6A17 OS=Rattus norvegicus GN=Slc6a17 PE=1 SV=1	Sodium-dependent neutral amino acid transporter SLC6A17 (Sodium-dependent neurotransmitter transporter NTT4) (Solute carrier family 6 member 17)	Sodium:neurotransmitter symporter (SNF) (TC 2.A.22) family, SLC6A17 subfamily	26.721	26.537	26.895	0.588	0.281	0.375	0.44	0.49	6.1	7.4	7.6	4	4	4	1	81.054	727	106.2	-	26.932	27.551	26.378	26.024	-	26.55	27.014	26.425	26.16	-	27.215	27.348	26.625	26.392	0.202099	0.832464	-	-	-	-
P32215-5, P32215-3, P32215-4, P32215-2, P32215	Adcyap1r1	-0.42±0.16	-0.178±0.347	-0.241±0.301	-	-	-	>sp|P32215-5|PACR_RAT Isoform PACAP-R of Pituitary adenylate cyclase-activating polypeptide type I receptor OS=Rattus norvegicus GN=Adcyap1r1;>sp|P32215-3|PACR_RAT Isoform HOP2 of Pituitary adenylate cyclase-activating polypeptide type I receptor OS=Rattus	Pituitary adenylate cyclase-activating polypeptide type I receptor (PACAP type I receptor) (PACAP-R-1) (PACAP-R1)	G-protein coupled receptor 2 family	23.418	22.998	23.239	0.211	0.154	0.559	0.49	0.5	1.7	1.7	1.8	5	5	4	5	53.232	467	16.995	-	23.54	23.136	23.251	23.744	22.852	23.254	23.128	22.74	23.017	22.334	23.512	23.398	22.922	24.028	0.428423	0.657702	-	-	-	-
P35234, Q56A30	Ptpn5	0.128±0.518	0.367±0.466	-0.24±0.323	-	-	-	>sp|P35234|PTN5_RAT Tyrosine-protein phosphatase non-receptor type 5 OS=Rattus norvegicus GN=Ptpn5 PE=2 SV=2;>tr|Q56A30|Q56A30_RAT Protein-tyrosine-phosphatase OS=Rattus norvegicus GN=Ptpn5 PE=2 SV=2	Protein-tyrosine-phosphatase (EC 3.1.3.48)	Protein-tyrosine phosphatase family, Non-receptor class subfamily	23.154	23.281	23.521	0.879	0.408	0.387	0.47	0.47	1.3	1.3	1.4	4	5	4	2	42.366	369	38.878	22.474	23.114	24.452	-	22.574	23.187	23.144	23.978	22.816	-	23.099	23.58	24.308	23.297	23.32	0.160963	0.869133	-	-	-	-
P38718-2, P38718	Mpc2	0.015±0.178	0.12±0.209	-0.105±0.185	-	-	-	>sp|P38718-2|MPC2_RAT Isoform Short of Mitochondrial pyruvate carrier 2 OS=Rattus norvegicus GN=Mpc2;>sp|P38718|MPC2_RAT Mitochondrial pyruvate carrier 2 OS=Rattus norvegicus GN=Mpc2 PE=2 SV=1	Mitochondrial pyruvate carrier 2 (Brain protein 44) (Protein 0-44)	Mitochondrial pyruvate carrier (MPC) (TC 2.A.105) family	27.085	27.101	27.206	0.249	0.177	0.265	0.5	0.51	4.5	4.6	4.4	5	5	5	2	12.968	116	32.099	27.09	27.3	27.428	27.015	26.594	27.241	27.235	27.304	26.98	26.742	27.186	27.541	27.541	26.99	26.77	0.100222	0.954989	-	-	-	-
P41499, P41499-2	Ptpn11	-0.04±0.083	0.376±0.058	-0.416±0.076	-	-	-	>sp|P41499|PTN11_RAT Tyrosine-protein phosphatase non-receptor type 11 OS=Rattus norvegicus GN=Ptpn11 PE=1 SV=4;>sp|P41499-2|PTN11_RAT Isoform 2 of Tyrosine-protein phosphatase non-receptor type 11 OS=Rattus norvegicus GN=Ptpn11	Phosphotyrosyl protein phosphatase (Fragment)	Protein-tyrosine phosphatase family, Non-receptor class 2 subfamily	27.38	27.34	27.757	0.077	0.112	0.052	0.5	0.54	11.6	13.7	11.5	5	5	5	4	68.458	597	107.8	27.277	27.519	27.308	27.328	27.469	27.261	27.305	27.152	27.442	27.541	27.798	27.802	27.628	27.763	27.792	3.78556	0.0704432	-	-	-	-
P48303	S1pr1	0.084±0.306	-0.379±0.297	0.463±0.37	-	-	-	>sp|P48303|S1PR1_RAT Sphingosine 1-phosphate receptor 1 OS=Rattus norvegicus GN=S1pr1 PE=2 SV=1	Sphingosine 1-phosphate receptor 1 (S1P receptor 1) (S1P1) (Endothelial differentiation G-protein coupled receptor 1) (Sphingosine 1-phosphate receptor Edg-1) (S1P receptor Edg-1) (CD antigen CD363)	G-protein coupled receptor 1 family	24.447	24.53	24.068	0.292	0.465	0.465	0.5	0.46	2	1.7	2	5	5	5	1	42.745	383	28.95	23.918	24.684	24.893	24.384	24.355	23.764	24.82	25.019	24.519	-	23.486	24.819	24.455	23.725	23.855	0.463399	0.599769	-	-	-	-
P48508, Q2VC85	Gclm, Gcln	0.063±0.298	-0.083±0.228	0.146±0.335	-	-	-	>sp|P48508|GSH0_RAT Glutamate--cysteine ligase regulatory subunit OS=Rattus norvegicus GN=Gclm PE=1 SV=1;>tr|Q2VC85|Q2VC85_RAT Glutamate cysteine ligase modifier subunit (Fragment) OS=Rattus norvegicus GN=Gcln PE=2 SV=1	Glutamate cysteine ligase modifier subunit (Fragment)	Aldo/keto reductase family, Glutamate--cysteine ligase light chain subfamily	28.902	28.965	28.819	0.201	0.528	0.352	0.51	0.48	8.3	7.3	8	5	5	5	3	30.548	274	215.84	29.088	28.747	28.511	29.033	29.13	28.313	28.761	28.926	28.854	29.972	28.938	28.87	28.215	28.663	29.41	0.0545579	0.968232	-	-	-	-
P49655	Kcnj10	-0.128±0.273	-0.256±0.254	0.128±0.259	-	-	-	>sp|P49655|KCJ10_RAT ATP-sensitive inward rectifier potassium channel 10 OS=Rattus norvegicus GN=Kcnj10 PE=2 SV=1	ATP-sensitive inward rectifier potassium channel 10 (ATP-sensitive inward rectifier potassium channel KAB-2) (BIR10) (Brain-specific inwardly rectifying K(+) channel 1) (BIRK1) (Inward rectifier K(+) channel Kir4.1) (Potassium channel, inwardly rectifying subfamily J member 10)	Inward rectifier-type potassium channel (TC 1.A.2.1) family, KCNJ10 subfamily	21.805	21.677	21.548	0.258	0.264	0.081	0.5	0.5	1	1	1	3	2	3	1	42.48	379	2.2946	22.071	-	-	21.434	21.909	-	-	21.999	21.707	21.324	-	-	-	21.628	21.469	0.173978	0.883749	-	-	-	-
P51179	Nr4a3	-	-	-	-	-	-	>sp|P51179|NR4A3_RAT Nuclear receptor subfamily 4 group A member 3 OS=Rattus norvegicus GN=Nr4a3 PE=2 SV=1	Nuclear receptor subfamily 4 group A member 3 (Neuron-derived orphan receptor 1/2) (Nuclear hormone receptor NOR-1/NOR-2)	Nuclear hormone receptor family, NR4 subfamily	-	21.601	-	-	0.001	-	0.5	0.5	1	1	1	3	1	2	2	68.564	628	1.4855	-	-	23.808	-	-	-	-	-	21.6	21.602	-	-	-	-	-	-	-	-	-	-	-
P51792-2, P51792	Clcn3	-0.093±0.196	0.02±0.164	-0.114±0.204	-	-	-	>sp|P51792-2|CLCN3_RAT Isoform 2 of H(+)/Cl(-) exchange transporter 3 OS=Rattus norvegicus GN=Clcn3;>sp|P51792|CLCN3_RAT H(+)/Cl(-) exchange transporter 3 OS=Rattus norvegicus GN=Clcn3 PE=2 SV=2	H(+)/Cl(-) exchange transporter 3 (Chloride channel protein 3) (ClC-3) (Chloride transporter ClC-3)	Chloride channel (TC 2.A.49) family, ClC-3/CLCN3 subfamily	25.833	25.74	25.854	0.184	0.288	0.21	0.48	0.46	4.1	3.7	4.4	5	5	5	2	84.46	760	33.911	25.622	25.871	26.235	25.77	25.669	25.096	25.853	25.927	25.984	25.84	25.558	25.991	26.032	26.129	25.558	0.0879868	0.96173	-	-	-	-
P53987	Slc16a1	-0.298±0.186	-0.612±0.215	0.314±0.254	-	-	-	>sp|P53987|MOT1_RAT Monocarboxylate transporter 1 OS=Rattus norvegicus GN=Slc16a1 PE=1 SV=1	Monocarboxylate transporter 1 (MCT 1) (Solute carrier family 16 member 1)	Major facilitator superfamily, Monocarboxylate porter (TC 2.A.1.13) family	26.958	26.66	26.345	0.152	0.286	0.353	0.44	0.47	2.9	3.2	3.7	5	5	5	1	53.238	494	84.028	26.734	26.76	27.206	27.059	27.031	26.212	26.828	27.179	26.561	26.518	25.876	25.94	26.368	26.854	26.689	1.29552	0.221644	-	-	-	-
P54287	Cacnb3	0.028±0.226	0.656±0.253	-0.628±0.233	-	-	-	>sp|P54287|CACB3_RAT Voltage-dependent L-type calcium channel subunit beta-3 OS=Rattus norvegicus GN=Cacnb3 PE=1 SV=1	Voltage-dependent L-type calcium channel subunit beta-3 (CAB3) (Calcium channel voltage-dependent subunit beta 3)	Calcium channel beta subunit family	23.166	23.194	23.822	0.309	0.249	0.329	0.52	0.59	1.9	2.5	1.8	5	5	5	1	54.563	484	19.071	23.663	23.139	23.261	22.577	23.19	23.671	22.888	23.354	23.104	22.954	24.185	23.472	24.346	23.53	23.578	1.55146	0.134677	-	-	-	-
P54758	Epha6	-	1.819±0.276	-	-	-	-	>sp|P54758|EPHA6_RAT Ephrin type-A receptor 6 OS=Rattus norvegicus GN=Epha6 PE=2 SV=2	Ephrin type-A receptor 6 (EC 2.7.10.1) (EPH homology kinase 2) (EHK-2)	Protein kinase superfamily, Tyr protein kinase family, Ephrin receptor subfamily	20.529	-	22.348	0.006	-	0.292	0.51	0.57	1.3	1.7	1.3	3	4	2	3	116.21	1035	14.557	-	20.523	20.535	-	-	-	20.179	-	-	-	-	22.48	22.634	21.93	-	-	-	-	-	-	-
P55926, P55926-2, P55926-3	Asic1	-0.913±0.319	-0.886±0.311	-0.026±0.289	-	-	-	>sp|P55926|ASIC1_RAT Acid-sensing ion channel 1 OS=Rattus norvegicus GN=Asic1 PE=1 SV=1;>sp|P55926-2|ASIC1_RAT Isoform 2 of Acid-sensing ion channel 1 OS=Rattus norvegicus GN=Asic1;>sp|P55926-3|ASIC1_RAT Isoform 3 of Acid-sensing ion channel 1 OS=Rattus no	Acid-sensing ion channel 1 (ASIC1) (Amiloride-sensitive cation channel 2, neuronal) (Brain sodium channel 2) (BNaC2)	Amiloride-sensitive sodium channel (TC 1.A.6) family, ASIC1 subfamily	21.786	20.873	20.899	0.279	0.213	0.26	0.44	0.44	1	1	1.3	4	4	2	3	59.64	526	3.4122	-	22.037	21.535	-	-	-	21.071	20.676	-	-	21.252	20.857	20.589	-	-	1.13546	0.152803	-	-	-	-
P56603, Q5D009	Scamp1	-0.06±0.175	0.023±0.128	-0.083±0.145	-	-	-	>sp|P56603|SCAM1_RAT Secretory carrier-associated membrane protein 1 OS=Rattus norvegicus GN=Scamp1 PE=1 SV=1;>tr|Q5D009|Q5D009_RAT Scamp1 protein (Fragment) OS=Rattus norvegicus GN=Scamp1 PE=2 SV=1	Scamp1 protein (Fragment)	SCAMP family	27.193	27.132	27.215	0.172	0.201	0.084	0.51	0.53	5.6	6.1	5.3	4	4	4	2	37.998	338	323.31	27.179	27.356	-	27.361	26.874	27.334	27.332	-	27.087	26.776	27.37	27.223	-	27.177	27.091	0.0694676	0.977147	-	-	-	-
P60517	Gabarap	-0.622±1.049	-0.078±0.27	-0.543±1.053	-	-	-	>sp|P60517|GBRAP_RAT Gamma-aminobutyric acid receptor-associated protein OS=Rattus norvegicus GN=Gabarap PE=1 SV=1	Gamma-aminobutyric acid receptor-associated protein (GABA(A) receptor-associated protein)	ATG8 family	25.328	24.706	25.25	0.178	1.633	0.232	0.5	0.5	1	1	1	3	2	2	1	13.918	117	5.0174	-	-	-	25.495	25.161	-	-	23.106	25.679	25.334	-	-	-	25.463	25.037	-	-	-	-	-	-
P62483	Kcnab2	-0.227±0.194	0.137±0.19	-0.365±0.188	-	-	-	>sp|P62483|KCAB2_RAT Voltage-gated potassium channel subunit beta-2 OS=Rattus norvegicus GN=Kcnab2 PE=1 SV=1	Voltage-gated potassium channel subunit beta-2 (EC 1.1.1.-) (K(+) channel subunit beta-2) (Kv-beta-2)	Shaker potassium channel beta subunit family	27.449	27.222	27.586	0.239	0.234	0.224	0.51	0.5	8.8	8.4	8.6	5	5	5	1	41.021	367	126.22	27.734	27.386	27.807	27.191	27.128	27.387	26.862	27.629	27.221	27.009	27.814	27.49	27.933	27.499	27.196	0.704986	0.548278	-	-	-	-
P62994, P62994-2	Grb2	-	-	-	-	-	-	>sp|P62994|GRB2_RAT Growth factor receptor-bound protein 2 OS=Rattus norvegicus GN=Grb2 PE=1 SV=1;>sp|P62994-2|GRB2_RAT Isoform 2 of Growth factor receptor-bound protein 2 OS=Rattus norvegicus GN=Grb2	Ash-psi (RCG54231)	GRB2/sem-5/DRK family	-	-	-	-	-	-	0.52	0.53	10.8	11	9.8	1	1	1	4	25.206	217	182.49	30.029	-	-	-	-	30.573	-	-	-	-	30.285	-	-	-	-	-	-	-	-	-	-
P63031	Mpc1	-0.92±0.585	-0.206±0.565	-0.714±0.599	-	-	-	>sp|P63031|MPC1_RAT Mitochondrial pyruvate carrier 1 OS=Rattus norvegicus GN=Mpc1 PE=3 SV=1	Mitochondrial pyruvate carrier 1 (Apoptosis-regulating basic protein) (Brain protein 44-like protein)	Mitochondrial pyruvate carrier (MPC) (TC 2.A.105) family	26.234	25.315	26.028	0.464	0.535	0.494	0.49	0.51	2.3	2.5	2.4	2	2	2	1	12.454	109	172.03	-	-	26.623	25.845	-	-	-	25.752	24.877	-	-	-	26.438	25.619	-	0.422573	0.520328	-	-	-	-
P63138	Gabrb2	-	-	-	-	-	-	>sp|P63138|GBRB2_RAT Gamma-aminobutyric acid receptor subunit beta-2 OS=Rattus norvegicus GN=Gabrb2 PE=1 SV=1	Gamma-aminobutyric acid receptor subunit beta-2 (GABA(A) receptor subunit beta-2)	Ligand-gated ion channel (TC 1.A.9) family, Gamma-aminobutyric acid receptor (TC 1.A.9.5) subfamily, GABRB2 sub-subfamily	21.769	-	-	0.145	-	-	0.5	0.5	1	1	1	2	1	2	1	54.633	474	2.4785	-	21.907	21.631	-	-	-	-	22.153	-	-	-	-	21.271	-	-	-	-	-	-	-	-
P63142	Kcna2	-0.737±0.358	-0.216±0.198	-0.521±0.396	-	-	-	>sp|P63142|KCNA2_RAT Potassium voltage-gated channel subfamily A member 2 OS=Rattus norvegicus GN=Kcna2 PE=1 SV=1	Potassium voltage-gated channel subfamily A member 2 (RAK) (RBK2) (RCK5) (Voltage-gated potassium channel subunit Kv1.2)	Potassium channel family, A (Shaker) (TC 1.A.1.2) subfamily, Kv1.2/KCNA2 sub-subfamily	22.439	21.702	22.222	0.23	0.571	0.139	0.48	0.48	1	1	1.1	4	4	4	1	56.7	499	3.6297	-	22.321	22.839	22.459	22.135	-	21.954	22.183	21.931	20.739	-	22.414	-	22.213	22.04	0.927187	0.262173	-	-	-	-
P63251, O08871, F1LLV3, P48548	Kcnj3, Kcnj5	-0.587±0.471	-0.408±0.483	-0.178±0.147	-	-	-	>sp|P63251|KCNJ3_RAT G protein-activated inward rectifier potassium channel 1 OS=Rattus norvegicus GN=Kcnj3 PE=1 SV=1;>tr|O08871|O08871_RAT G-protein coupled inward rectifier potassium channel splice variant Kir3.1b (Fragment) OS=Rattus norvegicus PE=2 SV=	G protein-activated inward rectifier potassium channel 1 (GIRK-1) (Inward rectifier K(+) channel Kir3.1) (KGA) (KGB1) (Potassium channel, inwardly rectifying subfamily J member 3)	Inward rectifier-type potassium channel (TC 1.A.2.1) family	20.986	20.399	20.577	0.579	0.074	0.133	0.4	0.43	1	1.1	1.5	2	2	2	4	56.573	501	4.7663	-	20.52	21.452	-	-	-	-	20.472	20.326	-	20.45	-	20.705	-	-	0.367959	0.62949	-	-	-	-
P70580	Pgrmc1	0.138±0.157	0.066±0.016	0.072±0.157	-	-	-	>sp|P70580|PGRC1_RAT Membrane-associated progesterone receptor component 1 OS=Rattus norvegicus GN=Pgrmc1 PE=1 SV=3	Membrane-associated progesterone receptor component 1 (25-DX) (Acidic 25 kDa protein) (Ventral midline antigen) (VEMA)	Cytochrome b5 family, MAPR subfamily	27.921	28.06	27.987	0.015	0.166	0.005	0.49	0.5	7.4	7.6	7.6	2	2	2	1	21.598	195	323.31	-	27.936	27.906	-	-	-	27.903	28.216	-	-	-	27.992	27.983	-	-	0.212993	0.916078	-	-	-	-
P70604, Q3S913, G3V8S7, H6VQ94, E9PSQ3, P70605	Kcnn2, Kcnn3	-	-0.645±0.207	-	-	-	-	>sp|P70604|KCNN2_RAT Small conductance calcium-activated potassium channel protein 2 OS=Rattus norvegicus GN=Kcnn2 PE=1 SV=1;>tr|Q3S913|Q3S913_RAT Potassium intermediate/small conductance calcium-activated channel subfamily N member 3 (Fragment) OS=Rattus	Potassium intermediate/small conductance calcium-activated channel subfamily N member 3 (Fragment)	Potassium channel KCNN family, KCa2.2/KCNN2 subfamily	21.144	-	20.499	0.331	-	0.033	0.49	0.49	1	1	1.1	5	4	5	6	63.847	580	2.9455	21.736	-	21.113	20.887	20.84	-	-	-	-	19.258	20.532	20.471	20.447	20.543	-	-	-	-	-	-	-
P80202	Acvr1b	0.126±0.202	0.409±0.22	-0.283±0.233	-	-	-	>sp|P80202|ACV1B_RAT Activin receptor type-1B OS=Rattus norvegicus GN=Acvr1b PE=2 SV=1	Activin receptor type-1B (EC 2.7.11.30) (Activin receptor type IB) (ACTR-IB) (Activin receptor-like kinase 4) (ALK-4) (Serine/threonine-protein kinase receptor R2) (SKR2)	Protein kinase superfamily	21.356	21.481	21.764	0.195	0.24	0.294	0.5	0.53	1	1.1	1	4	5	4	4	56.804	505	11.169	-	21.407	21.699	21.137	21.181	21.276	21.849	21.622	-	21.178	21.973	21.778	22.12	21.804	21.147	0.705671	0.5033	-	-	-	-
P97520	C5ar1	-	-	-	-	-	-	>sp|P97520|C5AR1_RAT C5a anaphylatoxin chemotactic receptor 1 OS=Rattus norvegicus GN=C5ar1 PE=1 SV=1	C5a anaphylatoxin chemotactic receptor 1 (C5a anaphylatoxin chemotactic receptor) (C5a-R) (C5aR) (CD antigen CD88)	G-protein coupled receptor 1 family	-	-	-	-	-	-	1	-	1	0	0	1	0	0	1	39.416	352	1.6795	-	-	-	-	-	-	24.494	-	-	-	-	-	-	-	-	-	-	-	-	-	-
P97521	Slc25a20	-0.272±0.172	-	-	-	-	-	>sp|P97521|MCAT_RAT Mitochondrial carnitine/acylcarnitine carrier protein OS=Rattus norvegicus GN=Slc25a20 PE=1 SV=1	Mitochondrial carnitine/acylcarnitine carrier protein (Carnitine/acylcarnitine translocase) (CAC) (Solute carrier family 25 member 20)	Mitochondrial carrier (TC 2.A.29) family	23.134	22.862	-	0.115	0.181	-	0.5	0.5	1	1	1	2	1	3	1	33.154	301	18.955	22.955	-	23.243	23.205	-	-	-	23.032	22.693	-	-	-	23.278	-	-	-	-	-	-	-	-
P97710, Q499T3	Sirpa	-0.083±0.155	0.104±0.187	-0.187±0.187	-	-	-	>sp|P97710|SHPS1_RAT Tyrosine-protein phosphatase non-receptor type substrate 1 OS=Rattus norvegicus GN=Sirpa PE=1 SV=1;>tr|Q499T3|Q499T3_RAT Sirpa protein OS=Rattus norvegicus GN=Sirpa PE=2 SV=1	Sirpa protein	-	28.231	28.148	28.335	0.163	0.165	0.233	0.5	0.51	9.3	9.7	9.2	4	4	4	2	55.69	509	323.31	-	28.212	28.452	28.32	27.939	-	28.074	28.424	28.196	27.9	-	28.258	28.717	28.38	27.987	0.229782	0.884362	-	-	-	-
Q03348	Ptpra	-	0.435±0.206	-	-	-	-	>sp|Q03348|PTPRA_RAT Receptor-type tyrosine-protein phosphatase alpha OS=Rattus norvegicus GN=Ptpra PE=1 SV=1	Receptor-type tyrosine-protein phosphatase alpha (Protein-tyrosine phosphatase alpha) (R-PTP-alpha) (EC 3.1.3.48)	Protein-tyrosine phosphatase family, Receptor class 4 subfamily	22.527	-	22.962	0.185	-	0.161	0.5	0.46	1.2	1	1.2	2	4	2	1	90.259	796	2.8839	-	-	22.7	22.354	-	-	-	22.848	-	-	-	22.952	23.182	22.751	-	-	-	-	-	-	-
Q03351-2, Q03351-3, Q03351-4, Q03351, Q68G04, Q03351-8, Q03351-7, Q03351-6, Q03351-5	Ntrk3	-0.842±0.258	0.479±0.28	-1.321±0.26	↓	-	yes	>sp|Q03351-2|NTRK3_RAT Isoform TRKC of NT-3 growth factor receptor OS=Rattus norvegicus GN=Ntrk3;>sp|Q03351-3|NTRK3_RAT Isoform KI14 of NT-3 growth factor receptor OS=Rattus norvegicus GN=Ntrk3;>sp|Q03351-4|NTRK3_RAT Isoform KI25 of NT-3 growth factor rece	NT-3 growth factor receptor (EC 2.7.10.1) (GP145-TrkC) (Trk-C) (Neurotrophic tyrosine kinase receptor type 3) (TrkC tyrosine kinase)	Protein kinase superfamily, Tyr protein kinase family, Insulin receptor subfamily	25.924	25.083	26.403	0.356	0.225	0.362	0.48	0.53	1.6	2	1.7	4	5	5	9	92.759	825	41.707	26.107	26.236	26.372	25.438	25.469	25.37	25.3	24.826	24.834	-	26.897	26.471	26.533	25.678	26.437	2.73635	0.0135455	yes	yes	-	yes
Q07647, Q6P506	Slc2a3	0.101±0.143	0.217±0.227	-0.117±0.216	-	-	-	>sp|Q07647|GTR3_RAT Solute carrier family 2, facilitated glucose transporter member 3 OS=Rattus norvegicus GN=Slc2a3 PE=1 SV=1;>tr|Q6P506|Q6P506_RAT Slc2a3 protein OS=Rattus norvegicus GN=Slc2a3 PE=2 SV=1	Slc2a3 protein	Major facilitator superfamily, Sugar transporter (TC 2.A.1.1) family	27.197	27.297	27.414	0.191	0.145	0.357	0.52	0.52	5.3	5.3	5	5	5	5	2	53.58	493	126.05	26.95	27.534	27.307	27.254	26.94	27.535	27.02	27.347	27.386	27.199	27.961	27.76	27.349	27.075	26.926	0.247604	0.869359	-	-	-	-
Q0PMD2, Q5UDR0	Antxr1	-	-	-	-	-	-	>sp|Q0PMD2|ANTR1_RAT Anthrax toxin receptor 1 OS=Rattus norvegicus GN=Antxr1 PE=2 SV=2;>tr|Q5UDR0|Q5UDR0_RAT Anthrax toxin receptor (Fragment) OS=Rattus norvegicus GN=Antxr1 PE=2 SV=1	Anthrax toxin receptor (Fragment)	ATR family	-	-	20.809	-	-	0.362	0.42	0.48	1	1.3	1.4	1	2	2	2	62.319	562	8.646	-	20.805	-	-	-	-	20.53	-	-	-	-	20.493	-	-	21.124	-	-	-	-	-	-
Q0VGJ9, M0R8C1	Reep2	0.039±0.218	-0.119±0.268	0.158±0.21	-	-	-	>tr|Q0VGJ9|Q0VGJ9_RAT Receptor expression-enhancing protein OS=Rattus norvegicus GN=Reep2 PE=2 SV=1;>tr|M0R8C1|M0R8C1_RAT Receptor expression-enhancing protein (Fragment) OS=Rattus norvegicus GN=Reep2 PE=3 SV=1	Receptor expression-enhancing protein	DP1 family	24.638	24.677	24.519	0.35	0.168	0.332	0.47	0.52	2	2.4	2.2	5	5	5	2	28.378	254	70.081	24.491	24.93	25.11	24.668	23.989	24.771	24.974	24.712	24.533	24.393	24.44	25.211	24.495	24.335	24.113	0.105227	0.94367	-	-	-	-
Q0VGK0	Gabarapl1	0.287±1.123	-0.546±1.334	0.833±1.242	-	-	-	>sp|Q0VGK0|GBRL1_RAT Gamma-aminobutyric acid receptor-associated protein-like 1 OS=Rattus norvegicus GN=Gabarapl1 PE=1 SV=1	Gamma-aminobutyric acid receptor-associated protein-like 1 (GABA(A) receptor-associated protein-like 1) (Glandular epithelial cell protein 1) (GEC-1)	ATG8 family	25.931	26.218	25.385	2.823	2.034	3.822	0.52	0.49	2.4	2.2	2.2	5	5	5	1	14.044	117	77.322	25.341	22.801	27.302	27.412	26.8	26.323	23.459	27.313	27.33	26.665	24.379	21.844	26.961	27.149	26.594	-	-	-	-	-	-
Q0VJ96, Q05343, Q64116, Q6MGB3, Q499T0, P49743, Q5BJR8	Rxra, Rxrb, Rxrg	-	-	-	-	-	-	>tr|Q0VJ96|Q0VJ96_RAT Retinoic acid receptor RXR-alpha OS=Rattus norvegicus GN=Rxra PE=2 SV=1;>sp|Q05343|RXRA_RAT Retinoic acid receptor RXR-alpha OS=Rattus norvegicus GN=Rxra PE=2 SV=1;>tr|Q64116|Q64116_RAT Retinoic acid X receptor gamma-1 (Fragment) OS=R	Retinoic acid receptor RXR-alpha (Nuclear receptor subfamily 2 group B member 1) (Retinoid X receptor alpha)	Nuclear hormone receptor family	-	-	-	-	-	-	1	-	1	0	0	1	0	0	7	51.193	467	1.6098	-	-	-	-	-	-	-	-	-	20.633	-	-	-	-	-	-	-	-	-	-	-
Q30A71, P97879, F1LRA4, F1LMX8, Q30A72, P97879-2	Grip1	0.056±0.138	0.278±0.109	-0.222±0.129	-	-	-	>tr|Q30A71|Q30A71_RAT Glutamate receptor interacting protein isoform d OS=Rattus norvegicus GN=Grip1 PE=2 SV=1;>sp|P97879|GRIP1_RAT Glutamate receptor-interacting protein 1 OS=Rattus norvegicus GN=Grip1 PE=1 SV=1;>tr|F1LRA4|F1LRA4_RAT Glutamate receptor-in	Glutamate receptor interacting protein 1 isoform b (Fragment)	-	25.571	25.627	25.85	0.14	0.185	0.112	0.48	0.51	4.2	4.7	4.5	5	5	5	7	120.29	1112	51.967	25.583	25.258	25.665	25.589	25.761	25.626	25.314	25.514	25.977	25.705	25.62	25.841	25.838	25.904	26.044	0.978086	0.542009	-	-	-	-
Q3KRD5	Tomm34	-0.038±0.252	-0.017±0.254	-0.021±0.233	-	-	-	>sp|Q3KRD5|TOM34_RAT Mitochondrial import receptor subunit TOM34 OS=Rattus norvegicus GN=Tomm34 PE=1 SV=1	Mitochondrial import receptor subunit TOM34 (Translocase of outer membrane 34 kDa subunit)	Tom34 family	24.668	24.63	24.651	0.346	0.288	0.295	0.48	0.5	4.4	4.7	4.7	5	5	5	1	34.461	309	109.92	25.233	24.768	24.197	24.284	24.858	24.981	24.739	24.223	24.265	24.942	25.272	24.559	24.343	24.394	24.686	0.00514881	0.995553	-	-	-	-
Q3LZI5, Q07917, Q3LZI4, Q3LZI8, Q3LZI7, Q3LZI9, Q3LZI6	Nr4a2	0.523±0.232	0.308±0.273	0.215±0.205	-	-	-	>tr|Q3LZI5|Q3LZI5_RAT Nuclear receptor subfamily 4 group A member 2 variant TINUR OS=Rattus norvegicus GN=Nr4a2 PE=2 SV=1;>sp|Q07917|NR4A2_RAT Nuclear receptor subfamily 4 group A member 2 OS=Rattus norvegicus GN=Nr4a2 PE=1 SV=3;>tr|Q3LZI4|Q3LZI4_RAT Nucle	Nuclear receptor subfamily 4 group A member 2 (NUR-related factor 1) (Nuclear orphan receptor HZF-3) (Orphan nuclear receptor NURR1) (Regenerating liver nuclear receptor 1) (RNR-1) (SL-322)	Nuclear hormone receptor family	21.783	22.307	22.092	0.233	0.194	0.248	0.52	0.5	1.1	1	1	4	4	3	7	59.78	535	1.6926	21.997	-	21.57	-	-	22.423	-	22.492	21.929	22.382	22.465	-	22.239	21.765	21.898	0.735124	0.442698	-	-	-	-
Q3MID9, Q9QXY4	Ogfr	-0.349±0.548	0.694±0.556	-1.043±0.829	-	-	-	>tr|Q3MID9|Q3MID9_RAT Ogfr protein OS=Rattus norvegicus GN=Ogfr PE=2 SV=1;>sp|Q9QXY4|OGFR_RAT Opioid growth factor receptor OS=Rattus norvegicus GN=Ogfr PE=2 SV=1	Ogfr protein (Opioid growth factor receptor)	Opioid growth factor receptor family	22.156	21.807	22.85	0.092	1.033	0.911	0.47	0.51	1.3	1.5	1.4	2	4	3	2	63.769	571	7.9662	22.077	22.302	22.09	-	-	22.531	21.083	-	-	-	21.942	22.505	22.809	24.144	-	-	-	-	-	-	-
Q3SWT5	Slc41a3	-0.527±0.775	-0.07±0.432	-0.458±0.613	-	-	-	>sp|Q3SWT5|S41A3_RAT Solute carrier family 41 member 3 OS=Rattus norvegicus GN=Slc41a3 PE=2 SV=1	Solute carrier family 41 member 3	SLC41A transporter family	20.599	20.072	20.53	0.738	1.415	0.413	0.47	0.5	1.1	1.2	1.2	4	5	4	1	50.526	462	3.7509	21.112	21.219	20.59	19.476	-	-	21.472	19.756	-	18.987	20.897	21.224	20.197	20.142	20.189	-	-	-	-	-	-
Q3SWT7	Nrbp1	0.374±0.19	0.443±0.217	-0.069±0.178	-	-	-	>tr|Q3SWT7|Q3SWT7_RAT Nuclear receptor binding protein OS=Rattus norvegicus GN=Nrbp1 PE=2 SV=1	Nuclear receptor binding protein (Protein Nrbp1)	-	22.642	23.016	23.085	0.272	0.186	0.223	0.52	0.51	2.1	2	1.9	5	5	5	1	59.792	535	9.2999	22.699	23.078	22.158	22.475	22.802	22.986	23.348	22.691	23.137	22.918	-	23.343	22.685	23.065	23.247	1.04694	0.339956	-	-	-	-
Q3YAF7, G3V707	Adipor2	-	-	-	-	-	-	>tr|Q3YAF7|Q3YAF7_RAT Adiponectin receptor 2 OS=Rattus norvegicus GN=Adipor2 PE=2 SV=1;>tr|G3V707|G3V707_RAT Protein Adipor2 OS=Rattus norvegicus GN=Adipor2 PE=4 SV=1	Adiponectin receptor 2	-	-	-	-	-	-	-	0.5	0.5	1	1	1	1	2	1	2	44.04	386	1.5761	-	-	-	-	-	-	21.864	-	-	-	-	-	-	-	-	-	-	-	-	-	-
Q496Z8	Lrp10	-	-	-	-	-	-	>tr|Q496Z8|Q496Z8_RAT Low-density lipoprotein receptor-related protein 10 OS=Rattus norvegicus GN=Lrp10 PE=2 SV=1	Low-density lipoprotein receptor-related protein 10 (Protein Lrp10)	-	-	-	-	-	-	-	0	0	0	0	1	0	0	1	1	76.272	711	13.143	-	19.921	-	-	-	-	-	-	-	-	-	-	-	-	-	-	-	-	-	-	-
Q498T9	Lrrc8c	-0.142±0.17	2.215±0.492	-2.357±0.513	-	↑	yes	>sp|Q498T9|LRC8C_RAT Volume-regulated anion channel subunit LRRC8C OS=Rattus norvegicus GN=Lrrc8c PE=2 SV=1	Volume-regulated anion channel subunit LRRC8C (Leucine-rich repeat-containing protein 8C)	LRRC8 family	20.553	20.41	22.768	0.114	0.189	0.876	0.46	0.5	1.1	1.3	1.3	4	3	3	1	92.462	803	6.1163	-	20.377	20.609	20.672	-	-	-	20.225	20.311	20.695	22.126	23.409	-	-	-	2.37222	0.00890722	yes	-	yes	yes
Q4H493, E9PU17	Abca17	-0.562±0.418	-0.015±0.447	-0.547±0.43	-	-	-	>tr|Q4H493|Q4H493_RAT ATP-binding cassette (ABC) transporter 17 OS=Rattus norvegicus GN=Abca17 PE=2 SV=1;>tr|E9PU17|E9PU17_RAT Protein Abca17 OS=Rattus norvegicus GN=Abca17 PE=4 SV=1	ATP-binding cassette (ABC) transporter 17	ABC transporter superfamily	21.672	21.111	21.658	0.61	0.551	0.653	0.47	0.5	1.2	1.4	1.4	5	5	5	2	199.86	1773	4.111	21.923	22.335	22.225	20.996	20.882	21.552	21.458	21.519	20.961	20.063	22.302	22.058	22.091	21.271	20.567	0.43849	0.571691	-	-	-	-
Q4KM08, D4A896, Q68HW7	Abcg3l1, Abcg3l3	-	-	-	-	-	-	>tr|Q4KM08|Q4KM08_RAT ATP-binding cassette, sub-family G (WHITE), member 3-like 1 OS=Rattus norvegicus GN=Abcg3l1 PE=2 SV=1;>tr|D4A896|D4A896_RAT Protein Abcg3l3 OS=Rattus norvegicus GN=Abcg3l3 PE=4 SV=1;>tr|Q68HW7|Q68HW7_RAT ABC transporter ABCG3 OS=Rattu	ABC transporter ABCG3	-	-	-	-	-	-	-	-	1	0	1	0	0	1	0	3	73.072	646	1.8887	-	-	-	-	-	-	-	-	-	-	-	-	-	-	-	-	-	-	-	-	-
Q4V887	Slc39a6	-0.249±0.169	-0.194±0.115	-0.055±0.141	-	-	-	>sp|Q4V887|S39A6_RAT Zinc transporter ZIP6 OS=Rattus norvegicus GN=Slc39a6 PE=2 SV=1	Zinc transporter ZIP6 (Solute carrier family 39 member 6) (Zrt- and Irt-like protein 6) (ZIP-6)	ZIP transporter (TC 2.A.5) family	23.857	23.608	23.663	0.176	0.228	0.076	0.41	0.45	1.6	1.8	2.2	5	5	5	1	83.23	741	53.651	24.067	24.061	23.936	23.557	23.665	23.639	23.981	23.721	23.527	23.17	23.718	23.55	23.817	23.623	23.605	0.64202	0.676575	-	-	-	-
Q4V8I7	Lrrc8a	-0.408±0.21	0.619±0.302	-1.026±0.298	-	↑	yes	>sp|Q4V8I7|LRC8A_RAT Volume-regulated anion channel subunit LRRC8A OS=Rattus norvegicus GN=Lrrc8a PE=2 SV=1	Volume-regulated anion channel subunit LRRC8A (Leucine-rich repeat-containing protein 8A)	LRRC8 family	23.235	22.828	23.854	0.266	0.252	0.498	0.46	0.55	2	2.9	2.4	5	5	5	1	94.161	810	64.169	22.983	23.724	22.851	23.347	23.272	22.535	23.291	22.581	22.697	23.035	24	24.736	23.141	23.654	23.741	2.04206	0.0452254	yes	-	yes	yes
Q505J6	Slc25a18	-0.168±0.222	0.267±0.207	-0.435±0.122	-	-	-	>sp|Q505J6|GHC2_RAT Mitochondrial glutamate carrier 2 OS=Rattus norvegicus GN=Slc25a18 PE=2 SV=2	Mitochondrial glutamate carrier 2 (GC-2) (Glutamate/H(+) symporter 2) (Solute carrier family 25 member 18)	Mitochondrial carrier (TC 2.A.29) family	27.72	27.552	27.987	0.312	0.154	0.095	0.5	0.49	5.6	5.4	5.7	4	4	4	1	34.17	320	212.89	27.26	28.183	-	27.586	27.851	27.256	27.728	-	27.583	27.641	27.952	28.173	-	27.864	27.959	0.91919	0.409063	-	-	-	-
Q52KK3	Slc25a51	0.133±0.175	0.219±0.221	-0.087±0.214	-	-	-	>sp|Q52KK3|S2551_RAT Solute carrier family 25 member 51 OS=Rattus norvegicus GN=Slc25a51 PE=2 SV=1	Solute carrier family 25 member 51 (Mitochondrial carrier triple repeat protein 1)	Mitochondrial carrier (TC 2.A.29) family	24.09	24.222	24.309	0.224	0.198	0.32	0.5	0.51	3.7	3.8	3.6	5	5	5	1	33.774	298	143.04	23.607	24.127	24.401	24.175	24.137	23.776	24.348	24.392	24.391	24.203	23.825	24.078	24.454	24.885	24.302	0.241877	0.869951	-	-	-	-
Q568Z3	Paqr4	-	-	-	-	-	-	>tr|Q568Z3|Q568Z3_RAT Progestin and adipoQ receptor family member IV OS=Rattus norvegicus GN=Paqr4 PE=2 SV=1	Progestin and adipoQ receptor family member IV (Protein Paqr4)	-	-	-	-	-	-	-	0	0.4	0	1	1.5	0	1	1	1	29.206	273	2.1115	-	21.367	-	-	-	-	-	-	-	-	-	19.737	-	-	-	-	-	-	-	-	-
Q569A6	Kdelr1	-0.406±0.595	-0.151±0.453	-0.255±0.527	-	-	-	>sp|Q569A6|ERD21_RAT ER lumen protein-retaining receptor 1 OS=Rattus norvegicus GN=Kdelr1 PE=2 SV=1	ER lumen protein-retaining receptor 1 (KDEL endoplasmic reticulum protein retention receptor 1) (KDEL receptor 1)	ERD2 family	24.548	24.142	24.397	0.789	1.047	0.482	0.48	0.5	2.5	2.7	2.7	5	5	5	1	24.546	212	48.592	23.222	25.362	25.156	24.4	24.601	22.409	25.099	24.684	24.129	24.389	23.436	24.842	24.761	24.365	24.583	-	-	-	-	-	-
Q56A19, P51794	Clcn4	-0.411±0.146	0.277±0.134	-0.688±0.166	↓	-	yes	>tr|Q56A19|Q56A19_RAT Chloride channel protein OS=Rattus norvegicus GN=Clcn4 PE=2 SV=1;>sp|P51794|CLCN4_RAT H(+)/Cl(-) exchange transporter 4 OS=Rattus norvegicus GN=Clcn4 PE=2 SV=1	Chloride channel protein	Chloride channel (TC 2.A.49) family	23.895	23.484	24.172	0.126	0.211	0.186	0.42	0.52	1.6	2.3	2.2	5	5	5	2	84.379	754	17.827	23.807	24.187	23.748	23.894	23.837	23.43	23.822	23.146	23.703	23.32	24.484	24.22	24.014	24.291	23.849	2.67889	0.04856	yes	yes	-	yes
Q5BJM8	Slc30a7	-0.059±0.093	0.026±0.094	-0.085±0.118	-	-	-	>sp|Q5BJM8|ZNT7_RAT Zinc transporter 7 OS=Rattus norvegicus GN=Slc30a7 PE=2 SV=2	Zinc transporter 7 (ZnT-7) (Solute carrier family 30 member 7)	Cation diffusion facilitator (CDF) transporter (TC 2.A.4) family, SLC30A subfamily	25.795	25.736	25.821	0.053	0.105	0.106	0.52	0.49	4.2	3.8	3.8	3	3	3	1	41.773	378	183.66	-	-	25.712	25.855	25.818	-	-	25.629	25.68	25.899	-	-	25.663	25.854	25.947	0.148344	0.961614	-	-	-	-
Q5BJT0	Arglu1	-0.159±1.072	0.021±0.94	-0.18±0.799	-	-	-	>sp|Q5BJT0|ARGL1_RAT Arginine and glutamate-rich protein 1 OS=Rattus norvegicus GN=Arglu1 PE=2 SV=1	Arginine and glutamate-rich protein 1	UPF0430 family	24.645	24.486	24.666	1.723	1.242	0.68	0.52	0.49	2	1.8	1.8	3	3	3	1	32.887	271	7.6087	23.263	24.527	-	26.146	-	23.522	24.157	-	25.78	-	23.841	24.855	-	25.303	-	-	-	-	-	-	-
Q5FVC5	Pvrl2	-0.124±0.282	-0.244±0.331	0.119±0.349	-	-	-	>tr|Q5FVC5|Q5FVC5_RAT Poliovirus receptor-related 2 OS=Rattus norvegicus GN=Pvrl2 PE=2 SV=1	Fas apoptotic inhibitory molecule 3 (Regulator of Fas-induced apoptosis Toso)	-	24.849	24.725	24.606	0.328	0.393	0.533	0.48	0.44	3.7	3.2	4	5	5	5	2	57.323	530	72.957	24.957	25.411	24.391	24.978	24.51	24.54	25.218	24.124	25.214	24.529	24.658	25.203	23.609	25.011	24.548	0.121523	0.91587	-	-	-	-
Q5FWY5	Aip	0.124±0.276	0.195±0.3	-0.071±0.282	-	-	-	>sp|Q5FWY5|AIP_RAT AH receptor-interacting protein OS=Rattus norvegicus GN=Aip PE=1 SV=1	AH receptor-interacting protein (AIP) (Aryl-hydrocarbon receptor-interacting protein) (Immunophilin XAP2)	-	23.966	24.09	24.161	0.381	0.325	0.396	0.52	0.54	2.7	2.9	2.5	5	5	5	1	37.598	330	13.767	24.16	24.492	23.264	23.785	24.128	24.284	24.55	23.488	23.916	24.215	24.672	24.558	23.632	23.692	24.251	0.101744	0.94041	-	-	-	-
Q5JC29, E9PSY8, A7BFV9	Eps15	-0.65±0.225	-0.668±0.158	0.018±0.239	-	-	-	>tr|Q5JC29|Q5JC29_RAT Epidermal growth factor receptor pathway substrate 15 isoform B OS=Rattus norvegicus GN=Eps15 PE=2 SV=1;>tr|E9PSY8|E9PSY8_RAT Protein Eps15 OS=Rattus norvegicus GN=Eps15 PE=4 SV=1;>tr|A7BFV9|A7BFV9_RAT Epidermal growth factor receptor	Epidermal growth factor receptor pathway substrate 15	-	21.432	20.782	20.764	0.148	0.249	0.074	0.46	0.47	1.1	1.1	1.3	4	3	4	3	86.728	792	11.724	-	-	21.208	21.496	21.59	-	-	-	21.009	20.555	-	-	-	20.691	20.837	1.37161	0.132415	-	-	-	-
Q5M7A7	Cnrip1	0.454±0.242	0.257±0.146	0.196±0.241	-	-	-	>sp|Q5M7A7|CNRP1_RAT CB1 cannabinoid receptor-interacting protein 1 OS=Rattus norvegicus GN=Cnrip1 PE=1 SV=1	CB1 cannabinoid receptor-interacting protein 1 (CRIP-1)	CNRIP family	26.028	26.482	26.285	0.107	0.238	0.105	0.45	0.48	2.9	3.3	3.5	2	2	2	1	18.658	164	242.66	-	-	-	25.924	26.132	-	-	-	26.264	26.7	-	-	-	26.388	26.183	0.597901	0.520802	-	-	-	-
Q5M7V8	Thrap3	-0.255±0.222	0.081±0.221	-0.336±0.021	-	-	-	>sp|Q5M7V8|TR150_RAT Thyroid hormone receptor-associated protein 3 OS=Rattus norvegicus GN=Thrap3 PE=1 SV=1	Thyroid hormone receptor-associated protein 3 (Thyroid hormone receptor-associated protein complex 150 kDa component) (Trap150)	-	27.001	26.747	27.083	0.242	0.02	0.004	0.45	0.51	6	7.5	7.3	2	2	2	2	108.25	951	77.56	26.781	-	27.222	-	-	26.767	-	26.726	-	-	27.079	-	27.087	-	-	0.527779	0.624913	-	-	-	-
Q5M865-2, Q5M865	PAGR1	-	-	-	-	-	-	>sp|Q5M865-2|PAGR1_RAT Isoform 2 of PAXIP1-associated glutamate-rich protein 1 OS=Rattus norvegicus GN=PAGR1;>sp|Q5M865|PAGR1_RAT PAXIP1-associated glutamate-rich protein 1 OS=Rattus norvegicus GN=PAGR1 PE=2 SV=2	PAXIP1-associated glutamate-rich protein 1 (PAXIP1-associated protein 1) (PTIP-associated protein 1)	-	-	-	-	-	-	-	0	0.5	0	1	1	0	1	1	2	17.009	160	3.0605	-	21.472	-	-	-	-	-	-	-	-	-	-	-	-	-	-	-	-	-	-	-
Q5M9H3, P80204, M0R9M6	Tgfbr1	-0.013±0.376	0.446±0.463	-0.459±0.401	-	-	-	>tr|Q5M9H3|Q5M9H3_RAT Receptor protein serine/threonine kinase OS=Rattus norvegicus GN=Tgfbr1 PE=2 SV=1;>sp|P80204|TGFR1_RAT TGF-beta receptor type-1 OS=Rattus norvegicus GN=Tgfbr1 PE=1 SV=1;>tr|M0R9M6|M0R9M6_RAT Receptor protein serine/threonine kinase OS	Receptor protein serine/threonine kinase (EC 2.7.11.30)	Protein kinase superfamily	23.226	23.213	23.672	0.52	0.439	0.16	0.44	0.43	1.4	1.3	1.8	5	5	4	3	55.611	497	12.879	23.145	22.412	-	23.793	23.553	23.214	22.486	23.013	23.908	23.443	-	-	-	23.823	23.52	0.242557	0.772326	-	-	-	-
Q5PQP2	Ebag9	-	-	-	-	-	-	>sp|Q5PQP2|RCAS1_RAT Receptor-binding cancer antigen expressed on SiSo cells OS=Rattus norvegicus GN=Ebag9 PE=1 SV=1	Receptor-binding cancer antigen expressed on SiSo cells (Estrogen receptor-binding fragment-associated gene 9 protein)	-	-	-	23.291	-	-	0.021	0.5	0.5	1	1	1	1	2	1	1	24.187	213	2.0681	-	-	22.891	-	-	-	-	23.374	-	-	-	23.312	23.27	-	-	-	-	-	-	-	-
Q5PQX4, O55174	Slc30a4	-	-	-	-	-	-	>tr|Q5PQX4|Q5PQX4_RAT Solute carrier family 30 (Zinc transporter), member 4 OS=Rattus norvegicus GN=Slc30a4 PE=2 SV=1;>sp|O55174|ZNT4_RAT Zinc transporter 4 OS=Rattus norvegicus GN=Slc30a4 PE=2 SV=1	Solute carrier family 30 (Zinc transporter), member 4 (Zinc transporter 4)	Cation diffusion facilitator (CDF) transporter (TC 2.A.4) family, SLC30A subfamily	-	-	-	-	-	-	0	0	0	0	1	0	0	1	2	47.66	430	2.6293	-	-	-	-	-	-	-	-	-	-	-	-	-	-	-	-	-	-	-	-	-
Q5QJV7	Esrra	-0.73±0.172	0.214±0.18	-0.943±0.238	↓	-	yes	>sp|Q5QJV7|ERR1_RAT Steroid hormone receptor ERR1 OS=Rattus norvegicus GN=Esrra PE=2 SV=2	Steroid hormone receptor ERR1 (Estrogen-related receptor alpha) (ERR-alpha) (Nuclear receptor subfamily 3 group B member 1)	Nuclear hormone receptor family, NR3 subfamily	21.61	20.881	21.824	0.124	0.266	0.289	0.38	0.47	1.2	1.7	1.9	4	5	5	2	45.464	422	21.429	21.576	21.908	21.503	21.514	21.551	21.077	21.141	20.391	20.914	-	21.891	21.747	21.241	22.051	22.191	2.71635	0.0230538	yes	yes	-	yes
Q5RK14, A1A5R2	Gprc5a	1.01±1.255	-1.066±0.653	2.077±1.072	-	-	-	>tr|Q5RK14|Q5RK14_RAT Gprc5a protein (Fragment) OS=Rattus norvegicus GN=Gprc5a PE=2 SV=1;>tr|A1A5R2|A1A5R2_RAT G protein-coupled receptor, family C, group 5, member A OS=Rattus norvegicus GN=Gprc5a PE=2 SV=1	G protein-coupled receptor, family C, group 5, member A (Protein Gprc5a)	-	20.507	21.517	19.441	0.897	1.861	0.002	0.5	0.5	1	1	1	2	2	5	2	21.795	188	6.0205	21.16	19.854	-	-	-	22.59	20.445	-	-	-	19.443	19.438	-	-	-	-	-	-	-	-	-
Q5RKH7	Slc35f6	-0.212±0.205	-0.203±0.185	-0.009±0.181	-	-	-	>sp|Q5RKH7|S35F6_RAT Solute carrier family 35 member F6 OS=Rattus norvegicus GN=Slc35f6 PE=2 SV=1	Solute carrier family 35 member F6 (ANT2-binding protein) (ANT2BP) (Transport and Golgi organization 9 homolog)	SLC35F solute transporter family	24.554	24.342	24.352	0.257	0.248	0.188	0.54	0.51	2.2	2	1.9	5	5	5	1	41.092	372	28.071	24.304	24.891	24.904	24.482	24.19	24.347	24.726	24.547	24.193	23.898	24.526	24.411	24.569	24.305	23.948	0.322563	0.816771	-	-	-	-
Q5RKL7	Slc35e4	-	-	-	-	-	-	>sp|Q5RKL7|S35E4_RAT Solute carrier family 35 member E4 OS=Rattus norvegicus GN=Slc35e4 PE=2 SV=1	Solute carrier family 35 member E4	TPT transporter family, SLC35E subfamily	-	-	-	-	-	-	0.5	0	1	0	1	1	0	1	1	37.04	350	2.4942	-	-	-	-	-	-	-	-	-	-	-	-	-	-	-	-	-	-	-	-	-
Q5U2P1	Cnnm2	-	-0.26±0.282	-	-	-	-	>sp|Q5U2P1|CNNM2_RAT Metal transporter CNNM2 OS=Rattus norvegicus GN=Cnnm2 PE=2 SV=1	Metal transporter CNNM2 (Ancient conserved domain-containing protein 2) (Cyclin-M2)	ACDP family	20.463	-	20.203	0.022	-	0.317	0.5	0.5	1	1	1	1	2	4	1	96.608	875	10.916	-	20.441	20.485	-	-	-	19.606	-	-	-	-	20.484	19.922	-	-	-	-	-	-	-	-
Q5U2Q1, Q5MPW8	Klra2	-	-	-	-	-	-	>tr|Q5U2Q1|Q5U2Q1_RAT Klra2 protein OS=Rattus norvegicus GN=Klra2 PE=2 SV=1;>tr|Q5MPW8|Q5MPW8_RAT Ly49 inhibitory receptor 8 OS=Rattus norvegicus GN=Klra2 PE=2 SV=1	Klra2 protein	-	-	-	-	-	-	-	0.5	0	1	0	1	3	0	1	2	30.073	258	2.3978	-	-	-	-	-	-	-	-	23.213	-	-	-	-	-	-	-	-	-	-	-	-
Q5U305	Kdelr2	-0.223±0.467	0.296±0.377	-0.519±0.376	-	-	-	>sp|Q5U305|ERD22_RAT ER lumen protein-retaining receptor 2 OS=Rattus norvegicus GN=Kdelr2 PE=2 SV=1	ER lumen protein-retaining receptor 2 (KDEL endoplasmic reticulum protein retention receptor 2) (KDEL receptor 2)	ERD2 family	24.354	24.131	24.65	0.531	0.526	0.167	0.47	0.47	2.3	2.3	2.6	4	4	3	1	24.454	212	92.029	-	-	24.985	23.757	24.319	23.422	-	24.903	24.012	24.185	-	-	24.906	24.541	24.503	0.320326	0.693095	-	-	-	-
Q5U308	Lrrc8d	-	-	-	-	-	-	>sp|Q5U308|LRC8D_RAT Volume-regulated anion channel subunit LRRC8D OS=Rattus norvegicus GN=Lrrc8d PE=2 SV=1	Volume-regulated anion channel subunit LRRC8D (Leucine-rich repeat-containing protein 5) (Leucine-rich repeat-containing protein 8D)	LRRC8 family	-	21.916	-	-	0.111	-	0.46	0.46	1	1	1.2	2	1	2	1	97.939	858	2.5993	-	21.817	-	-	-	-	22.023	-	21.808	-	-	19.518	-	-	-	-	-	-	-	-	-
Q5U401, Q63424	Slc15a2	0.176±0.353	-0.32±0.162	0.496±0.327	-	-	-	>tr|Q5U401|Q5U401_RAT Solute carrier family 15 (H+/peptide transporter), member 2 OS=Rattus norvegicus GN=Slc15a2 PE=2 SV=2;>sp|Q63424|S15A2_RAT Solute carrier family 15 member 2 OS=Rattus norvegicus GN=Slc15a2 PE=2 SV=1	Solute carrier family 15 (H+/peptide transporter), member 2	PTR2/POT transporter (TC 2.A.17) family	24.247	24.423	23.927	0.258	0.642	0.108	0.54	0.49	2.8	2.3	2.4	5	5	5	2	81.319	729	8.4423	24.228	23.916	24.299	24.77	24.021	23.546	23.953	24.93	25.317	24.367	23.843	23.918	24.138	23.986	23.748	0.572602	0.533327	-	-	-	-
Q5XI13	Grwd1	0.075±0.355	-0.031±0.138	0.106±0.298	-	-	-	>sp|Q5XI13|GRWD1_RAT Glutamate-rich WD repeat-containing protein 1 OS=Rattus norvegicus GN=Grwd1 PE=2 SV=1	Glutamate-rich WD repeat-containing protein 1	-	20.356	20.431	20.325	0.204	0.578	0.103	0.5	0.5	1	1	1	5	5	4	1	49.168	445	8.9939	20.434	20.253	20.684	-	20.052	20.995	20.942	20.156	19.629	-	20.516	20.427	20.236	20.268	20.177	0.0345848	0.984088	-	-	-	-
Q5XIG8, M0RCV0	Strap, LOC100910575	0.144±0.203	0.033±0.198	0.111±0.177	-	-	-	>sp|Q5XIG8|STRAP_RAT Serine-threonine kinase receptor-associated protein OS=Rattus norvegicus GN=Strap PE=1 SV=1;>tr|M0RCV0|M0RCV0_RAT Protein LOC100910575 (Fragment) OS=Rattus norvegicus GN=LOC100910575 PE=4 SV=1	Protein LOC100910575 (Fragment)	WD repeat STRAP family	28.647	28.791	28.68	0.275	0.221	0.206	0.51	0.5	13	12.5	12.4	5	5	5	2	38.456	350	323.31	28.613	28.946	28.089	28.641	28.947	28.878	28.905	28.369	28.668	29.135	28.746	28.806	28.239	28.653	28.956	0.129145	0.940429	-	-	-	-
Q5XIU4	Bcap29	-0.209±0.412	-0.342±0.405	0.133±0.353	-	-	-	>tr|Q5XIU4|Q5XIU4_RAT B-cell receptor-associated protein 29 OS=Rattus norvegicus GN=Bcap29 PE=2 SV=1	B-cell receptor-associated protein 29 (Protein Bcap29)	-	24.598	24.389	24.256	0.65	0.485	0.46	0.48	0.48	2.4	2.4	2.7	5	5	5	1	28.234	241	18.918	24.245	23.732	24.884	25.656	24.472	24.438	23.551	24.477	25.155	24.322	23.765	23.597	24.475	24.855	24.588	0.163452	0.87593	-	-	-	-
Q5XIU9	Pgrmc2	-0.196±0.089	0.091±0.09	-0.286±0.096	-	-	-	>sp|Q5XIU9|PGRC2_RAT Membrane-associated progesterone receptor component 2 OS=Rattus norvegicus GN=Pgrmc2 PE=2 SV=1	Membrane-associated progesterone receptor component 2	Cytochrome b5 family, MAPR subfamily	26.247	26.052	26.338	0.095	0.11	0.112	0.49	0.5	4.5	4.8	4.8	5	5	5	1	23.403	217	103.6	26.296	26.374	26.08	26.349	26.138	26.16	26.258	25.896	25.981	25.963	26.278	26.241	26.391	26.581	26.201	1.59677	0.415664	-	-	-	-
Q62634, Q62634-2	Slc17a7	-0.651±0.612	0.378±0.653	-1.029±0.398	-	-	-	>sp|Q62634|VGLU1_RAT Vesicular glutamate transporter 1 OS=Rattus norvegicus GN=Slc17a7 PE=1 SV=1;>sp|Q62634-2|VGLU1_RAT Isoform 2 of Vesicular glutamate transporter 1 OS=Rattus norvegicus GN=Slc17a7	NPT1	Major facilitator superfamily, Sodium/anion cotransporter family	26.288	25.637	26.666	1.406	0.43	0.654	0.47	0.57	3.3	4.9	3.7	5	5	5	10	61.665	560	68.215	26.253	25.428	27.955	27.041	24.762	25.771	24.886	26.193	25.962	25.374	26.071	26.358	27.834	26.894	26.174	-	-	-	-	-	-
Q62640, F1LUR6	Grid1	-0.684±0.173	0.145±0.188	-0.829±0.146	↓	-	yes	>sp|Q62640|GRID1_RAT Glutamate receptor ionotropic, delta-1 OS=Rattus norvegicus GN=Grid1 PE=2 SV=1;>tr|F1LUR6|F1LUR6_RAT Glutamate receptor ionotropic, delta-1 (Fragment) OS=Rattus norvegicus GN=Grid1 PE=4 SV=2	Glutamate receptor ionotropic, delta-1 (Fragment)	Glutamate-gated ion channel (TC 1.A.10.1) family, GRID1 subfamily	22.143	21.459	22.288	0.259	0.148	0.196	0.44	0.51	1.1	1.4	1.4	5	5	5	2	112.12	1009	6.592	21.786	22.256	22.442	21.793	22.44	21.308	21.766	21.507	21.455	21.26	22.458	22.619	21.981	22.277	22.105	3.08081	0.0196959	yes	yes	-	yes
Q62656, Q62656-2, Q62656-3	Ptprz1	-0.043±0.183	-0.45±0.165	0.407±0.165	-	-	-	>sp|Q62656|PTPRZ_RAT Receptor-type tyrosine-protein phosphatase zeta OS=Rattus norvegicus GN=Ptprz1 PE=1 SV=1;>sp|Q62656-2|PTPRZ_RAT Isoform 2 of Receptor-type tyrosine-protein phosphatase zeta OS=Rattus norvegicus GN=Ptprz1;>sp|Q62656-3|PTPRZ_RAT Isoform	Receptor-type tyrosine-protein phosphatase zeta (R-PTP-zeta) (EC 3.1.3.48) (3F8 chondroitin sulfate proteoglycan) (3H1 keratan sulfate proteoglycan) (Phosphacan)	Protein-tyrosine phosphatase family, Receptor class 5 subfamily	27.72	27.676	27.27	0.222	0.222	0.171	0.51	0.46	5	4.1	4.8	5	5	5	3	255.34	2316	323.31	27.716	27.319	28	27.991	27.572	27.526	27.29	27.845	28.043	27.68	27.022	27.054	27.349	27.561	27.362	1.3877	0.254783	-	-	-	-
Q62681, F2Z3S9	Nr2f1	-0.358±0.333	0.065±0.302	-0.423±0.232	-	-	-	>tr|Q62681|Q62681_RAT Orphan receptor COUP-TFI OS=Rattus norvegicus GN=Nr2f1 PE=2 SV=1;>tr|F2Z3S9|F2Z3S9_RAT Protein Nr2f1 OS=Rattus norvegicus GN=Nr2f1 PE=3 SV=1	COUP-TFI (Fragment)	Nuclear hormone receptor family	24.66	24.302	24.725	0.525	0.346	0.226	0.5	0.53	3.3	3.6	3.3	5	5	5	5	45.788	419	323.31	24.233	25.388	23.887	24.72	25.072	23.836	24.997	24.225	24.132	24.32	24.673	25.177	24.356	24.679	24.74	0.480153	0.607948	-	-	-	-
Q62683, P35439, P35439-2, Q62648, P35439-3, P35439-4, P35439-6, P35439-5, P35439-7	Grin1	0.078±0.395	0.321±0.396	-0.242±0.268	-	-	-	>tr|Q62683|Q62683_RAT NMDAR1 glutamate receptor subunit OS=Rattus norvegicus PE=2 SV=1;>sp|P35439|NMDZ1_RAT Glutamate receptor ionotropic, NMDA 1 OS=Rattus norvegicus GN=Grin1 PE=1 SV=1;>sp|P35439-2|NMDZ1_RAT Isoform B of Glutamate receptor ionotropic, NMD	Glutamate receptor ionotropic, NMDA 1 (GluN1) (Glutamate [NMDA] receptor subunit zeta-1) (N-methyl-D-aspartate receptor subunit NR1) (NMD-R1)	Glutamate-gated ion channel (TC 1.A.10.1) family, NR1/GRIN1 subfamily	27.277	27.355	27.597	0.712	0.34	0.344	0.47	0.53	9.9	12.6	11	5	5	5	10	105.57	938	106.76	26.388	27.786	28.238	27.351	26.62	27.349	27.492	27.876	27.351	26.706	27.544	27.735	28.211	27.455	27.042	0.182759	0.861169	-	-	-	-
Q62720	Slc30a1	-0.189±0.341	0.034±0.376	-0.223±0.403	-	-	-	>sp|Q62720|ZNT1_RAT Zinc transporter 1 OS=Rattus norvegicus GN=Slc30a1 PE=2 SV=1	Zinc transporter 1 (ZnT-1) (Solute carrier family 30 member 1)	Cation diffusion facilitator (CDF) transporter (TC 2.A.4) family, SLC30A subfamily	26.702	26.513	26.736	0.403	0.501	0.607	0.5	0.5	5.7	5.6	5.7	5	5	5	1	55.142	507	323.31	26.301	27.389	27.049	26.431	26.341	27.015	26.929	26.857	25.752	26.013	27.207	27.473	26.975	26.01	26.013	0.0878241	0.93996	-	-	-	-
Q62760	Tomm20	0.141±0.406	0.024±0.45	0.116±0.384	-	-	-	>sp|Q62760|TOM20_RAT Mitochondrial import receptor subunit TOM20 homolog OS=Rattus norvegicus GN=Tomm20 PE=1 SV=2	Mitochondrial import receptor subunit TOM20 homolog (Mitochondrial 20 kDa outer membrane protein) (Outer mitochondrial membrane receptor Tom20)	Tom20 family	27.575	27.716	27.599	0.672	0.438	0.603	0.5	0.5	2.5	2.5	2.5	5	5	5	1	16.284	145	170.42	26.734	27.404	28.777	27.484	27.477	27.702	27.685	28.52	27.623	27.049	26.889	27.503	28.714	27.599	27.292	0.0284306	0.983603	-	-	-	-
Q62861, P54900	Scn2b	-0.092±0.305	-0.115±0.317	0.022±0.318	-	-	-	>tr|Q62861|Q62861_RAT Sodium channel beta 2 subunit OS=Rattus norvegicus GN=Scn2b PE=4 SV=1;>sp|P54900|SCN2B_RAT Sodium channel subunit beta-2 OS=Rattus norvegicus GN=Scn2b PE=1 SV=1	Sodium channel beta 2 subunit	Sodium channel auxiliary subunit SCN2B (TC 8.A.17) family	26.912	26.82	26.797	0.397	0.398	0.434	0.52	0.49	4	3.5	3.7	5	5	5	2	20.868	186	290.84	26.456	27.017	27.616	27.013	26.458	26.384	26.539	27.547	27.073	26.554	26.597	26.692	27.707	26.594	26.394	0.0325499	0.983819	-	-	-	-
Q62897, E9PSN1, Q62897-3, Q62897-2	Kcnd3	-	-	-	-	-	-	>sp|Q62897|KCND3_RAT Potassium voltage-gated channel subfamily D member 3 OS=Rattus norvegicus GN=Kcnd3 PE=1 SV=2;>tr|E9PSN1|E9PSN1_RAT Potassium voltage-gated channel subfamily D member 3 OS=Rattus norvegicus GN=Kcnd3 PE=4 SV=2;>sp|Q62897-3|KCND3_RAT Isof	Potassium channel protein (Fragment)	Potassium channel family, D (Shal) (TC 1.A.1.2) subfamily, Kv4.2/KCND2 sub-subfamily	-	-	23.004	-	-	0.069	0.46	0.54	1.1	1.6	1.3	3	4	4	8	73.513	655	4.8751	-	23.901	-	-	-	-	-	21.167	-	-	-	23.072	22.936	-	-	-	-	-	-	-	-
Q62931	Gosr1	-0.611±0.259	0.259±0.227	-0.87±0.197	-	-	-	>sp|Q62931|GOSR1_RAT Golgi SNAP receptor complex member 1 OS=Rattus norvegicus GN=Gosr1 PE=1 SV=1	Golgi SNAP receptor complex member 1 (28 kDa Golgi SNARE protein) (28 kDa cis-Golgi SNARE p28) (GOS-28) (GOS28)	GOSR1 family	24.356	23.746	24.615	0.362	0.291	0.182	0.47	0.51	1.7	2	1.9	5	5	5	1	28.533	250	13.418	25.033	24.082	24.59	24.087	23.99	24.304	23.518	23.754	23.825	23.328	24.73	24.425	24.987	24.453	24.481	2.13608	0.0504595	-	-	-	-
Q62976, Q62976-11, Q62976-2, Q62976-10, Q62976-3, Q62976-8, Q62976-9, F1LS06, F1LNC7	Kcnma1	-1.956±0.383	-1.145±0.695	-0.811±0.521	-	-	-	>sp|Q62976|KCMA1_RAT Calcium-activated potassium channel subunit alpha-1 OS=Rattus norvegicus GN=Kcnma1 PE=1 SV=3;>sp|Q62976-11|KCMA1_RAT Isoform 7 of Calcium-activated potassium channel subunit alpha-1 OS=Rattus norvegicus GN=Kcnma1;>sp|Q62976-2|KCMA1_RAT	Calcium-activated potassium channel subunit alpha-1	Potassium channel family, Calcium-activated (TC 1.A.1.3) subfamily, KCa1.1/KCNMA1 sub-subfamily	24.994	23.038	23.849	0.022	0.425	0.903	0.36	0.44	2.1	2.9	3.6	4	5	2	10	134.37	1209	38.969	-	25.017	24.972	-	-	23.419	22.39	23.473	22.872	-	24.431	23.456	25.078	23.608	22.673	1.3877	0.0662022	-	-	-	-
Q62997, O35748, A0A0A0MXY7	Gfra1	-0.746±0.33	-0.252±0.356	-0.494±0.265	-	-	-	>sp|Q62997|GFRA1_RAT GDNF family receptor alpha-1 OS=Rattus norvegicus GN=Gfra1 PE=1 SV=1;>tr|O35748|O35748_RAT GDNF family receptor alpha-1 OS=Rattus norvegicus GN=Gfra1 PE=2 SV=1;>tr|A0A0A0MXY7|A0A0A0MXY7_RAT GDNF family receptor alpha-1 OS=Rattus norveg	GDNF family receptor alpha-1	GDNFR family	23.691	22.945	23.439	0.561	0.285	0.384	0.42	0.47	2.1	2.6	2.9	5	5	5	3	51.65	468	21.088	23.434	23.689	24.756	23.542	23.035	23.39	23.132	22.951	22.835	22.418	23.906	23.673	23.669	23.219	22.729	1.00713	0.247492	-	-	-	-
Q63002, G3V824	Igf2r	-0.502±0.258	0.607±0.264	-1.109±0.177	-	↑	yes	>tr|Q63002|Q63002_RAT Mannose 6-phosphate/insulin-like growth factor II receptor OS=Rattus norvegicus GN=Igf2r PE=2 SV=1;>tr|G3V824|G3V824_RAT Insulin-like growth factor 2 receptor, isoform CRA_b OS=Rattus norvegicus GN=Igf2r PE=4 SV=1	Insulin-like growth factor 2 receptor, isoform CRA_b (Protein Igf2r)	-	24.455	23.953	25.062	0.427	0.202	0.224	0.45	0.55	3.3	4.8	4	5	5	5	2	273.4	2479	46.506	24.561	24.489	25.238	23.982	24.006	24.154	24.27	23.725	23.961	23.653	25.421	25.012	24.783	25.303	24.79	2.72167	0.0184	yes	-	yes	yes
Q63016	Slc7a5	-0.08±0.452	-0.244±0.503	0.164±0.55	-	-	-	>sp|Q63016|LAT1_RAT Large neutral amino acids transporter small subunit 1 OS=Rattus norvegicus GN=Slc7a5 PE=1 SV=2	Large neutral amino acids transporter small subunit 1 (4F2 light chain) (4F2 LC) (4F2LC) (Integral membrane protein E16) (Protein TA1) (L-type amino acid transporter 1) (Solute carrier family 7 member 5)	Amino acid-polyamine-organocation (APC) superfamily, L-type amino acid transporter (LAT) (TC 2.A.3.8) family	28.444	28.364	28.2	0.538	0.737	0.915	0.5	0.51	5	5.2	5	5	5	5	2	55.903	512	71.746	27.854	27.96	28.959	29.244	28.206	27.373	27.703	28.76	29.284	28.701	26.958	27.444	28.802	29.074	28.722	0.0527132	0.960564	-	-	-	-
Q63116	Kit	0.002±0.215	0.535±0.285	-0.533±0.255	-	-	-	>tr|Q63116|Q63116_RAT Tyrosine-protein kinase receptor OS=Rattus norvegicus GN=Kit PE=2 SV=1	C-kit receptor (Fragment)	Protein kinase superfamily, Tyr protein kinase family	21.714	21.716	22.249	0.315	0.21	0.414	0.49	0.51	1.4	1.5	1.4	5	5	5	4	109.34	978	11.637	21.732	22.197	21.949	21.524	21.168	21.923	21.939	21.85	21.566	21.305	22.56	22.935	22.141	21.911	21.698	1.04618	0.279112	-	-	-	-
Q63259	Ptprn	0.191±0.368	0.479±0.378	-0.288±0.14	-	-	-	>sp|Q63259|PTPRN_RAT Receptor-type tyrosine-protein phosphatase-like N OS=Rattus norvegicus GN=Ptprn PE=2 SV=2	Receptor-type tyrosine-protein phosphatase-like N (R-PTP-N) (105 kDa islet cell antigen) (BEM-3) (Brain-enriched membrane-associated protein tyrosine phosphatase) (ICA105) (PTP IA-2) (PTPLP)	Protein-tyrosine phosphatase family, Receptor class 8 subfamily	25.923	26.113	26.401	0.746	0.132	0.196	0.49	0.54	7.2	8.8	7.5	5	5	5	1	106.23	983	281.09	24.631	26.386	26.688	26.194	25.714	26.071	25.971	26.391	26.177	25.958	26.577	26.558	26.617	26.208	26.046	0.463626	0.608091	-	-	-	-
Q63475	Ptprn2	-0.143±0.243	1.087±0.245	-1.23±0.201	-	↑	yes	>sp|Q63475|PTPR2_RAT Receptor-type tyrosine-protein phosphatase N2 OS=Rattus norvegicus GN=Ptprn2 PE=2 SV=1	Receptor-type tyrosine-protein phosphatase N2 (R-PTP-N2) (EC 3.1.3.48) (PTP NE-6) (PTPNE6) (Phogrin)	Protein-tyrosine phosphatase family, Receptor class 8 subfamily	26.27	26.127	27.357	0.36	0.242	0.25	0.47	0.61	7.9	13.9	9.1	5	5	5	2	111.86	1004	196.09	25.844	26.529	26.895	26.188	25.896	26.41	26.178	26.31	26.133	25.603	27.683	27.323	27.68	27.131	26.969	3.50868	0.00448649	yes	-	yes	yes
Q63604	Ntrk2	0.277±0.315	0.503±0.284	-0.227±0.259	-	-	-	>sp|Q63604|NTRK2_RAT BDNF/NT-3 growth factors receptor OS=Rattus norvegicus GN=Ntrk2 PE=1 SV=1	BDNF/NT-3 growth factors receptor (EC 2.7.10.1) (Neurotrophic tyrosine kinase receptor type 2) (TrkB tyrosine kinase) (Trk-B)	Protein kinase superfamily, Tyr protein kinase family, Insulin receptor subfamily	26.102	26.379	26.605	0.446	0.378	0.273	0.51	0.52	3.7	4	3.6	5	5	5	4	92.185	821	323.31	25.467	26.868	26.335	26.025	25.816	26.597	26.595	26.79	26.299	25.612	26.911	26.743	26.833	26.486	26.053	0.595863	0.520633	-	-	-	-
Q63633-2, Q63633, D3ZGI9, F1LNP4	Slc12a5	-0.4±0.274	0.685±0.268	-1.085±0.221	-	↑	yes	>sp|Q63633-2|S12A5_RAT Isoform 2 of Solute carrier family 12 member 5 OS=Rattus norvegicus GN=Slc12a5;>sp|Q63633|S12A5_RAT Solute carrier family 12 member 5 OS=Rattus norvegicus GN=Slc12a5 PE=1 SV=2;>tr|D3ZGI9|D3ZGI9_RAT Solute carrier family 12 member 5 O	Solute carrier family 12 member 5	SLC12A transporter family	26.263	25.863	26.948	0.409	0.285	0.263	0.45	0.55	6.8	10.1	8.3	5	5	5	4	123.56	1116	131.61	26.003	26.277	27.068	26.217	25.751	26.094	25.733	26.31	25.815	25.363	26.979	26.78	27.496	26.88	26.603	2.42745	0.0246766	yes	-	yes	yes
Q641Z2	Ptpn9	0.536±0.081	0.031±0.095	0.505±0.101	↑	-	yes	>sp|Q641Z2|PTN9_RAT Tyrosine-protein phosphatase non-receptor type 9 OS=Rattus norvegicus GN=Ptpn9 PE=2 SV=1	Tyrosine-protein phosphatase non-receptor type 9 (EC 3.1.3.48)	Protein-tyrosine phosphatase family, Non-receptor class 3 subfamily	21.826	22.363	21.858	0.088	0.085	0.12	0.53	0.48	2.1	1.7	1.8	4	4	5	1	67.961	593	7.9256	21.946	21.886	21.764	21.643	21.893	-	22.501	22.277	22.252	22.421	-	22.059	21.76	21.916	21.696	3.57091	0.033051	yes	yes	-	yes
Q64604	Ptprf	-0.055±0.376	-0.212±0.307	0.157±0.358	-	-	-	>sp|Q64604|PTPRF_RAT Receptor-type tyrosine-protein phosphatase F OS=Rattus norvegicus GN=Ptprf PE=2 SV=1	Leucocyte common antigen-related protein (Fragment)	Protein-tyrosine phosphatase family, Receptor class 2A subfamily	22.737	22.683	22.526	0.373	0.455	0.233	0.5	0.5	1	1	1	3	3	4	3	211.49	1898	1.4708	22.837	22.071	-	23.102	22.94	23.282	22.231	22.535	-	-	22.849	22.477	-	-	22.251	0.0843988	0.944904	-	-	-	-
Q64605-2, Q64605, M0RA99, M0R711	Ptprs	-0.078±0.611	0.045±0.55	-0.123±0.496	-	-	-	>sp|Q64605-2|PTPRS_RAT Isoform 2 of Receptor-type tyrosine-protein phosphatase S OS=Rattus norvegicus GN=Ptprs;>sp|Q64605|PTPRS_RAT Receptor-type tyrosine-protein phosphatase S OS=Rattus norvegicus GN=Ptprs PE=1 SV=2;>tr|M0RA99|M0RA99_RAT Protein-tyrosine-	Protein tyrosine phosphatase delta (Fragment)	Protein-tyrosine phosphatase family, Receptor class 2A subfamily	22.626	22.548	22.67	0.762	0.797	0.645	0.43	0.46	1.1	1.2	1.4	5	5	3	6	207.08	1863	323.31	-	21.693	-	22.967	23.216	22.64	22.375	23.313	23.206	21.205	22.311	21.887	23.817	22.726	22.61	0.0132255	0.989075	-	-	-	-
Q66H91	Git2	-	-	-	-	-	-	>tr|Q66H91|Q66H91_RAT G protein-coupled receptor kinase interacting ArfGAP 2 OS=Rattus norvegicus GN=Git2 PE=2 SV=1	G protein-coupled receptor kinase interacting ArfGAP 2 (Protein Git2)	-	-	-	-	-	-	-	0.47	0.47	1	1	1.1	1	2	4	1	84.524	759	10.032	-	-	24.567	-	-	-	19.916	-	-	-	-	-	-	-	22.102	-	-	-	-	-	-
Q66HJ7	Ptpra	-0.296±0.112	0.285±0.148	-0.582±0.156	-	-	-	>tr|Q66HJ7|Q66HJ7_RAT Receptor-type tyrosine-protein phosphatase OS=Rattus norvegicus GN=Ptpra PE=2 SV=1	Protein tyrosine phosphatase alpha (Fragment)	Protein-tyrosine phosphatase family, Receptor class 4 subfamily	23.38	23.084	23.665	0.118	0.143	0.222	0.47	0.51	1.5	1.8	1.7	5	5	5	2	90.197	796	27.923	23.297	23.499	23.263	23.239	23.601	23.132	23.325	22.855	23.183	22.924	23.798	24.024	23.682	23.583	23.239	2.32468	0.0980229	-	-	-	-
Q66HR0, M0RAK3, M0R3V5, A0A096MJB7	Slc12a9	-0.332±0.273	-0.385±0.215	0.053±0.302	-	-	-	>sp|Q66HR0|S12A9_RAT Solute carrier family 12 member 9 OS=Rattus norvegicus GN=Slc12a9 PE=2 SV=1;>tr|M0RAK3|M0RAK3_RAT Uncharacterized protein OS=Rattus norvegicus GN=Slc12a9 PE=4 SV=1;>tr|M0R3V5|M0R3V5_RAT Uncharacterized protein OS=Rattus norvegicus GN=S	Solute carrier family 12 member 9	SLC12A transporter family	25.239	24.907	24.854	0.206	0.462	0.316	0.46	0.46	7.2	7.1	8.3	5	5	5	5	96.003	914	78.806	24.787	25.494	25.247	25.284	25.382	24.104	25.312	24.565	25.27	25.285	24.473	25.216	24.375	25.096	25.11	0.485649	0.627387	-	-	-	-
Q6AXS4	Atp6ap2	-0.252±0.356	0.09±0.344	-0.342±0.242	-	-	-	>sp|Q6AXS4|RENR_RAT Renin receptor OS=Rattus norvegicus GN=Atp6ap2 PE=2 SV=1	Renin receptor (ATPase H(+)-transporting lysosomal accessory protein 2) (ATPase H(+)-transporting lysosomal-interacting protein 2) (Renin/prorenin receptor)	-	24.709	24.458	24.799	0.606	0.328	0.277	0.45	0.51	3.5	4.5	4.3	5	5	5	1	39.081	350	116.27	24.341	25.213	25.654	24.183	24.155	24.302	25.086	24.628	24.052	24.219	24.947	25.185	24.983	24.576	24.305	0.256442	0.79208	-	-	-	-
Q6AY03	Paqr8	0.279±0.273	-0.071±0.282	0.349±0.195	-	-	-	>tr|Q6AY03|Q6AY03_RAT Progestin and adipoQ receptor family member VIII OS=Rattus norvegicus GN=Paqr8 PE=2 SV=1	Progestin and adipoQ receptor family member VIII (Progestin membrane receptor beta) (Protein Paqr8) (Similar to putative membrane steroid receptor, isoform CRA_a)	-	24.656	24.934	24.585	0.453	0.22	0.256	0.51	0.5	3.2	3.1	3.1	5	5	5	1	40.551	354	15.123	25.372	24.812	23.948	24.34	24.807	24.489	25.087	24.838	25.024	25.233	24.613	24.461	24.127	24.695	25.027	0.425719	0.683634	-	-	-	-
Q6AY58	Bcap31	-0.736±0.692	-0.961±0.905	0.225±0.955	-	-	-	>tr|Q6AY58|Q6AY58_RAT B-cell receptor-associated protein 31 OS=Rattus norvegicus GN=Bcap31 PE=2 SV=1	B-cell receptor-associated protein 31 (B-cell receptor-associated protein 31, isoform CRA_a) (Protein Bcap31)	-	25.781	25.045	24.82	0.977	1.291	2.408	0.49	0.48	3.7	3.6	3.9	5	5	5	1	27.911	245	155.15	24.347	25.617	26.928	26.436	25.577	23.598	23.952	26.142	26.072	25.461	21.86	24.745	26.505	25.485	25.504	-	-	-	-	-	-
Q6AYY8	Slc33a1	-0.408±0.378	-0.927±0.345	0.518±0.159	-	-	-	>sp|Q6AYY8|ACATN_RAT Acetyl-coenzyme A transporter 1 OS=Rattus norvegicus GN=Slc33a1 PE=2 SV=1	Acetyl-coenzyme A transporter 1 (AT-1) (Acetyl-CoA transporter 1) (Solute carrier family 33 member 1)	SLC33A transporter family	23.777	23.369	22.851	0.564	0.083	0.19	0.42	0.47	1.3	1.6	1.8	5	4	4	1	61.101	550	5.3698	24.483	23.63	23.219	-	-	23.468	23.396	-	-	23.243	22.918	22.968	22.481	23.036	-	1.35171	0.123211	-	-	-	-
Q6AZ61	Lmbrd1	0.042±0.127	-0.072±0.129	0.114±0.17	-	-	-	>sp|Q6AZ61|LMBD1_RAT Probable lysosomal cobalamin transporter OS=Rattus norvegicus GN=Lmbrd1 PE=2 SV=1	Probable lysosomal cobalamin transporter (LMBR1 domain-containing protein 1)	LIMR family, LMBRD1 subfamily	23.094	23.135	23.022	0.094	0.188	0.195	0.5	0.5	1	1	1	4	5	5	1	61.018	537	6.7275	22.941	23.278	23.007	23.098	23.144	-	23.469	23.132	23.07	22.872	23.046	22.764	22.926	22.926	23.446	0.135673	0.951579	-	-	-	-
Q6IRF7, O55145	Cx3cl1	-0.035±0.57	-0.476±0.562	0.442±0.567	-	-	-	>tr|Q6IRF7|Q6IRF7_RAT Chemokine (C-X3-C motif) ligand 1 OS=Rattus norvegicus GN=Cx3cl1 PE=2 SV=1;>sp|O55145|X3CL1_RAT Fractalkine OS=Rattus norvegicus GN=Cx3cl1 PE=2 SV=3	Chemokine (C-X3-C motif) ligand 1 (Cx3cl1 protein) (Fractalkine)	Intercrine delta family	25.967	25.932	25.491	0.856	0.878	0.845	0.5	0.48	2.7	2.5	2.8	5	5	5	2	42.094	393	172.47	25.148	25.112	27.258	26.306	26.011	26.318	25.063	27.27	25.858	25.153	24.708	24.798	26.907	25.629	25.412	0.184512	0.817456	-	-	-	-
Q6MFX8, A0A0A0MY30, Q924M0, F7FE05, Q9Z0U4-2, Q9Z0U4, Q9Z0U4-3, Q9Z0U4-4, Q9Z0U4-5	Gabbr1	-0.277±0.254	0.309±0.264	-0.586±0.244	-	-	-	>tr|Q6MFX8|Q6MFX8_RAT Gamma-aminobutyric acid (GABA) B receptor 1 OS=Rattus norvegicus GN=Gabbr1 PE=4 SV=1;>tr|A0A0A0MY30|A0A0A0MY30_RAT Gamma-aminobutyric acid type B receptor subunit 1 OS=Rattus norvegicus GN=Gabbr1 PE=4 SV=1;>tr|Q924M0|Q924M0_RAT GABA t	GABA B receptor 1g	G-protein coupled receptor 3 family, GABA-B receptor subfamily	25.767	25.49	26.076	0.35	0.29	0.321	0.49	0.52	6.6	7.6	6.9	5	5	5	13	108.2	960	292.49	25.718	26.148	26.247	25.507	25.215	25.469	26.007	25.68	25.184	25.111	26.297	26.429	26.37	25.708	25.576	0.955772	0.315425	-	-	-	-
Q6MG19, Q63474, B2GVB6	Ddr1	-0.41±0.202	-0.605±0.152	0.195±0.194	-	-	-	>tr|Q6MG19|Q6MG19_RAT Discoidin domain receptor family, member 1 OS=Rattus norvegicus GN=Ddr1 PE=4 SV=1;>sp|Q63474|DDR1_RAT Epithelial discoidin domain-containing receptor 1 OS=Rattus norvegicus GN=Ddr1 PE=2 SV=1;>tr|B2GVB6|B2GVB6_RAT Ddr1 protein (Fragmen	Ddr1 protein (Fragment)	Protein kinase superfamily, Tyr protein kinase family, Insulin receptor subfamily	25.821	25.411	25.216	0.194	0.294	0.167	0.46	0.43	6.2	5.6	7.4	5	5	5	3	101.17	910	122.71	25.702	26.244	25.573	25.844	25.743	25.649	25.841	25.073	25.514	24.979	25.413	25.494	25.033	25.018	25.119	1.72992	0.143439	-	-	-	-
Q6P6G2	-	-0.54±0.203	-0.214±0.181	-0.326±0.227	-	-	-	>sp|Q6P6G2|CF089_RAT Bombesin receptor-activated protein C6orf89 homolog OS=Rattus norvegicus PE=2 SV=1	Bombesin receptor-activated protein C6orf89 homolog	-	22.831	22.292	22.617	0.178	0.307	0.257	0.44	0.48	1.3	1.6	1.7	5	5	5	1	39.571	348	5.1551	22.657	23.231	22.804	22.81	22.654	22.176	22.753	21.899	22.645	21.987	22.344	23.02	22.357	22.931	22.435	1.20419	0.269405	-	-	-	-
Q6P6S2	Slc39a11	0.131±0.457	-0.525±0.204	0.655±0.351	-	-	-	>sp|Q6P6S2|S39AB_RAT Zinc transporter ZIP11 OS=Rattus norvegicus GN=Slc39a11 PE=2 SV=1	Zinc transporter ZIP11 (Solute carrier family 39 member 11) (Zrt- and Irt-like protein 11) (ZIP-11)	ZIP transporter (TC 2.A.5) family	23.183	23.313	22.658	0.227	0.667	0.207	0.47	0.51	1.1	1.3	1.3	5	5	4	1	34.868	335	5.0052	-	22.962	23.069	23.518	-	24.277	22.262	23.566	23.055	23.408	22.518	22.261	22.736	22.829	22.946	0.792454	0.322787	-	-	-	-
Q6P6S5	Wrb	-0.349±0.235	-0.379±0.199	0.03±0.239	-	-	-	>sp|Q6P6S5|WRB_RAT Tail-anchored protein insertion receptor WRB OS=Rattus norvegicus GN=Wrb PE=2 SV=1	Tail-anchored protein insertion receptor WRB (Tryptophan-rich basic protein) (WRB)	WRB/GET1 family	25.866	25.517	25.488	0.237	0.344	0.251	0.47	0.47	2.9	2.9	3.3	5	5	5	1	19.899	174	7.823	25.531	26.228	26.064	25.938	25.569	24.955	26.073	25.699	25.595	25.263	24.975	25.804	25.715	25.494	25.45	0.665938	0.531015	-	-	-	-
Q6P9X1, Q04753	Clns1a	0.09±0.188	-0.081±0.146	0.17±0.179	-	-	-	>tr|Q6P9X1|Q6P9X1_RAT Chloride channel, nucleotide-sensitive, 1A OS=Rattus norvegicus GN=Clns1a PE=2 SV=1;>sp|Q04753|ICLN_RAT Methylosome subunit pICln OS=Rattus norvegicus GN=Clns1a PE=2 SV=1	Chloride channel, nucleotide-sensitive, 1A (Clns1a protein) (Methylosome subunit pICln)	PICln (TC 1.A.47) family	25.299	25.389	25.218	0.187	0.266	0.159	0.53	0.53	3.2	3.2	2.8	5	5	5	2	26.591	241	54.023	25.495	25.371	24.871	25.332	25.426	25.339	25.305	25.034	25.309	25.956	25.295	25.221	24.881	25.231	25.464	0.204947	0.89901	-	-	-	-
Q6PW52, P18508	Gabrg2	-0.479±0.45	-0.009±0.428	-0.47±0.375	-	-	-	>tr|Q6PW52|Q6PW52_RAT GABA-A gamma2 long isoform OS=Rattus norvegicus GN=Gabrg2 PE=2 SV=1;>sp|P18508|GBRG2_RAT Gamma-aminobutyric acid receptor subunit gamma-2 OS=Rattus norvegicus GN=Gabrg2 PE=1 SV=1	GABA-A gamma2 long isoform (Gamma-aminobutyric acid A receptor, gamma 2)	Ligand-gated ion channel (TC 1.A.9) family	22.436	21.957	22.427	0.656	0.541	0.475	0.48	0.49	1.4	1.4	1.4	5	5	4	3	55.1	474	65.679	-	23.051	23.048	22.028	21.617	21.453	22.491	22.717	21.812	21.311	22.117	23.124	22.925	22.12	21.849	0.362933	0.652705	-	-	-	-
Q6QIX3, Q6QIX3-2	Slc30a3	0.142±0.102	-0.046±0.1	0.189±0.107	-	-	-	>sp|Q6QIX3|ZNT3_RAT Zinc transporter 3 OS=Rattus norvegicus GN=Slc30a3 PE=2 SV=1;>sp|Q6QIX3-2|ZNT3_RAT Isoform 2 of Zinc transporter 3 OS=Rattus norvegicus GN=Slc30a3	Solute carrier family 30 protein (Fragment)	Cation diffusion facilitator (CDF) transporter (TC 2.A.4) family, SLC30A subfamily	23.774	23.916	23.727	0.108	0.127	0.122	0.52	0.49	2.3	2	2.1	5	5	5	3	41.898	388	24.148	23.796	23.925	23.905	23.643	23.6	23.813	23.66	24.051	24.016	24.04	23.898	23.519	23.728	23.883	23.61	0.690069	0.748371	-	-	-	-
Q6V7K3	Slc35b1	-0.266±0.366	-0.01±0.246	-0.255±0.303	-	-	-	>sp|Q6V7K3|S35B1_RAT Solute carrier family 35 member B1 OS=Rattus norvegicus GN=Slc35b1 PE=2 SV=1	Solute carrier family 35 member B1 (UDP-galactose transporter-related protein 1) (UGTrel1)	Nucleotide-sugar transporter family, SLC35B subfamily	22.969	22.704	22.959	0.421	0.561	0.157	0.47	0.55	1.3	1.7	1.4	5	5	5	1	35.816	322	4.2545	22.457	23.173	23.7	22.985	22.532	21.788	23.323	23.317	22.593	22.497	22.913	23.039	23.282	22.762	22.798	0.198647	0.857985	-	-	-	-
Q6W3E4, P29995, F1LQR8	Itpr2	-1.438±0.248	-1.595±0.165	0.157±0.283	↓	↓	-	>tr|Q6W3E4|Q6W3E4_RAT Inositol trisphosphate receptor type 2 OS=Rattus norvegicus GN=Itpr2 PE=2 SV=1;>sp|P29995|ITPR2_RAT Inositol 1,4,5-trisphosphate receptor type 2 OS=Rattus norvegicus GN=Itpr2 PE=1 SV=1;>tr|F1LQR8|F1LQR8_RAT Inositol 1,4,5-trisphosphat	Inositol 1,4,5-trisphosphate receptor type 2	InsP3 receptor family	21.956	20.518	20.361	0.084	0.332	0.199	0.48	0.48	1	1	1.1	3	4	4	3	306.91	2701	3.6476	-	22.069	21.838	21.962	-	-	20.937	-	20.507	20.11	20.079	20.408	-	20.597	-	3.02076	0.00443836	yes	yes	yes	-
Q71RJ2, Q99PR9	Cacng2	-	-	-	-	-	-	>sp|Q71RJ2|CCG2_RAT Voltage-dependent calcium channel gamma-2 subunit OS=Rattus norvegicus GN=Cacng2 PE=1 SV=1;>tr|Q99PR9|Q99PR9_RAT Voltage-dependent calcium channel gamma subunit OS=Rattus norvegicus GN=Cacng2 PE=2 SV=1	Voltage-dependent calcium channel gamma subunit	PMP-22/EMP/MP20 family, CACNG subfamily	-	-	-	-	-	-	0.5	0.5	1	1	1	1	2	1	2	35.894	323	1.5631	-	-	-	-	-	-	-	-	-	-	-	-	-	24.448	-	-	-	-	-	-	-
Q75Q39, R9PXR4	Tomm70a	-	-	-	-	-	-	>sp|Q75Q39|TOM70_RAT Mitochondrial import receptor subunit TOM70 OS=Rattus norvegicus GN=Tomm70a PE=1 SV=1;>tr|R9PXR4|R9PXR4_RAT Mitochondrial import receptor subunit TOM70 OS=Rattus norvegicus GN=Tomm70a PE=1 SV=1	Mitochondrial import receptor subunit TOM70	Tom70 family	-	-	-	-	-	-	0.44	0.47	12	13.5	15.3	1	1	1	2	67.444	610	323.31	-	-	-	-	28.95	-	-	-	-	28.525	-	-	-	-	28.935	-	-	-	-	-	-
Q75Q41	Tomm22	-0.286±0.163	0.017±0.153	-0.303±0.098	-	-	-	>sp|Q75Q41|TOM22_RAT Mitochondrial import receptor subunit TOM22 homolog OS=Rattus norvegicus GN=Tomm22 PE=1 SV=1	Mitochondrial import receptor subunit TOM22 homolog (rTOM22) (Translocase of outer membrane 22 kDa subunit homolog)	Tom22 family	23.864	23.578	23.882	0.246	0.131	0.092	0.47	0.51	2	2.3	2.3	5	5	5	1	15.49	142	223.8	23.565	24.145	24.214	23.531	23.866	23.738	23.707	23.647	23.491	23.309	23.97	23.996	23.854	23.676	23.912	1.03596	0.465479	-	-	-	-
Q75T81	Slc7a10	0.332±0.389	0.224±0.089	0.108±0.399	-	-	-	>tr|Q75T81|Q75T81_RAT Asc-type amino acid transporter 1 OS=Rattus norvegicus GN=Slc7a10 PE=2 SV=1	Asc-type amino acid transporter 1 (Solute carrier family 7 (Cationic amino acid transporter, y+ system), member 10, isoform CRA_b) (Solute carrier family 7, (Neutral amino acid transporter, y+ system) member 10) (System asc amino acid transporter Asc-1)	-	21.313	21.645	21.537	0.01	0.464	0.091	0.5	0.5	1	1	1	2	2	2	1	57.671	530	45.401	21.323	21.302	-	-	-	22.034	21.256	-	-	-	21.625	21.448	-	-	-	0.200233	0.836967	-	-	-	-
Q767I7, Q767I9, I6LBW5, Q767J0, Q767I4, Q767I6, Q767I8, Q924U9, E9PTZ5, M0RBC1, M0RC89, M0R8Z9, F7F4G8, F7F4E7, Q767I5, Q767I3, Q767J1, Q767H9, I6LBW4, Q924V0, Q8CJ02, M0RB51, F1LM35, E9PSN7, Q767I1, Q767I0, Q767I8-2	Pcdha5, Pcdha3, Pcdha6, Pcdha2, Pcdha8, Pcdha4, Pcdha13, Pcdha7, Pcdha9, Pcdha1, Pcdhac1, cnr1, LOC102553180, Pcdha11, Pcdha12	-	-	-	-	-	-	>tr|Q767I7|Q767I7_RAT Cadherin-related neuronal receptor 5 OS=Rattus norvegicus GN=Pcdha5 PE=2 SV=1;>tr|Q767I9|Q767I9_RAT Cadherin-related neuronal receptor 3 OS=Rattus norvegicus GN=Pcdha3 PE=2 SV=1;>tr|I6LBW5|I6LBW5_RAT Protocadherin alpha 6 OS=Rattus no	Cadherin-related neuronal receptor 1 (Fragment)	-	-	-	20.149	-	-	0.257	0.5	0.5	1	1	1	2	4	2	27	101.82	934	5.1834	-	20.266	-	-	-	-	20.231	-	-	-	19.766	20.109	20.15	20.57	-	-	-	-	-	-	-
Q76GL9	Slc1a4	0.002±0.314	-0.254±0.309	0.255±0.301	-	-	-	>tr|Q76GL9|Q76GL9_RAT Amino acid transporter OS=Rattus norvegicus GN=Slc1a4 PE=2 SV=1	Amino acid transporter	Sodium:dicarboxylate (SDF) symporter (TC 2.A.23) family	26.511	26.513	26.257	0.424	0.398	0.383	0.51	0.48	5.7	5.1	5.5	5	5	5	1	55.9	529	180.71	25.948	26.245	27.225	26.829	26.309	26.053	26.342	27.333	26.461	26.375	25.672	26.186	26.981	26.246	26.201	0.190636	0.867997	-	-	-	-
Q78EA7	Bmpr1a	-0.513±0.264	-0.394±0.19	-0.119±0.225	-	-	-	>sp|Q78EA7|BMR1A_RAT Bone morphogenetic protein receptor type-1A OS=Rattus norvegicus GN=Bmpr1a PE=2 SV=1	Bone morphogenetic protein receptor type-1A (BMP type-1A receptor) (BMPR-1A) (EC 2.7.11.30) (Activin receptor-like kinase 3) (ALK-3) (Bone morphogenetic protein 4 receptor) (CD antigen CD292)	Protein kinase superfamily	22.63	22.117	22.236	0.251	0.354	0.189	0.46	0.42	1.5	1.3	1.8	5	5	4	2	59.994	532	63.932	-	23.029	22.447	22.743	22.3	21.48	21.877	22.532	22.242	22.456	22.555	22.424	22.077	21.949	22.176	0.917001	0.362498	-	-	-	-
Q792R1, P97548, F1LNP2, P97549, P97711	Grk6	-	0.514±0.235	-	-	-	-	>tr|Q792R1|Q792R1_RAT G protein-coupled receptor kinase 6, splice variant C OS=Rattus norvegicus GN=Grk6 PE=2 SV=1;>tr|P97548|P97548_RAT G protein-coupled receptor kinase OS=Rattus norvegicus GN=Grk6 PE=2 SV=1;>tr|F1LNP2|F1LNP2_RAT G protein-coupled recept	G protein-coupled receptor kinase	Protein kinase superfamily, AGC Ser/Thr protein kinase family, GPRK subfamily	22.771	-	23.285	0.336	-	0.199	0.5	0.53	1.3	1.5	1.3	2	5	3	7	64.287	560	7.7805	-	23.165	22.817	22.333	-	-	-	23.34	-	-	23.472	23.279	23.433	22.836	23.407	-	-	-	-	-	-
Q7TMC7, Q7TP24, Q4FZX7	Tf, Srprb	0.08±0.278	0.007±0.265	0.073±0.249	-	-	-	>tr|Q7TMC7|Q7TMC7_RAT Ab2-417 OS=Rattus norvegicus GN=Tf PE=2 SV=1;>tr|Q7TP24|Q7TP24_RAT Ba1-667 OS=Rattus norvegicus GN=Srprb PE=2 SV=1;>sp|Q4FZX7|SRPRB_RAT Signal recognition particle receptor subunit beta OS=Rattus norvegicus GN=Srprb PE=2 SV=1	Ab2-417 (Cc1-8) (Signal recognition particle receptor subunit beta)	SRP receptor beta subunit family	25.773	25.854	25.781	0.378	0.334	0.292	0.5	0.47	6.6	6.1	6.7	5	5	5	3	107.41	979	66.057	25.352	26.539	25.645	25.828	25.503	25.751	26.572	25.754	25.702	25.491	25.824	26.375	25.709	25.383	25.612	0.0245353	0.987194	-	-	-	-
Q7TPJ0, Q4V7D1	Ssr1	-0.114±0.218	-0.045±0.196	-0.069±0.221	-	-	-	>sp|Q7TPJ0|SSRA_RAT Translocon-associated protein subunit alpha OS=Rattus norvegicus GN=Ssr1 PE=2 SV=1;>tr|Q4V7D1|Q4V7D1_RAT Signal sequence receptor, alpha OS=Rattus norvegicus GN=Ssr1 PE=2 SV=1	Signal sequence receptor, alpha (Translocon-associated protein subunit alpha)	TRAP-alpha family	26.922	26.808	26.877	0.234	0.302	0.244	0.48	0.47	3.4	3.3	3.7	5	5	5	2	35.629	319	121.58	27.098	27.335	26.864	26.756	26.555	26.558	27.484	26.633	26.674	26.692	26.772	27.426	26.618	26.771	26.799	0.0627043	0.970791	-	-	-	-
Q80WA5, O35816	Slc5a3	-0.17±0.43	0.053±0.469	-0.224±0.354	-	-	-	>tr|Q80WA5|Q80WA5_RAT Sodium myo-inositol transporter 1 OS=Rattus norvegicus GN=Slc5a3 PE=2 SV=1;>tr|O35816|O35816_RAT Sodium myo-inositol transporter (Fragment) OS=Rattus norvegicus PE=2 SV=1	Sodium myo-inositol transporter (Fragment)	Sodium:solute symporter (SSF) (TC 2.A.21) family	23.936	23.766	23.989	0.734	0.409	0.534	0.46	0.43	2.1	1.9	2.5	5	5	4	2	79.607	718	4.3703	-	24.652	24.595	23.237	23.26	23.314	24.188	24.384	23.618	23.325	23.304	24.046	24.981	23.796	23.818	0.0720554	0.948261	-	-	-	-
Q8K3P6	Slc25a25	0.068±0.235	0.553±0.208	-0.484±0.159	-	-	-	>sp|Q8K3P6|SCMC2_RAT Calcium-binding mitochondrial carrier protein SCaMC-2 OS=Rattus norvegicus GN=Slc25a25 PE=1 SV=1	Calcium-binding mitochondrial carrier protein SCaMC-2 (Mitochondrial ATP-Mg/Pi carrier protein) (Peroxisomal Ca(2+)-dependent solute carrier-like protein) (Small calcium-binding mitochondrial carrier protein 2) (Solute carrier family 25 member 25)	Mitochondrial carrier (TC 2.A.29) family	24.542	24.611	25.095	0.346	0.235	0.135	0.5	0.54	4.6	5.3	4.5	5	5	5	1	52.694	469	69.414	23.805	24.737	24.909	24.599	24.663	24.969	24.722	24.472	24.726	24.165	25.223	25.279	24.926	25.174	24.873	1.43104	0.196126	-	-	-	-
Q8R426-2, Q8R426	Kcnip1	-0.628±0.523	-0.339±0.554	-0.289±0.272	-	-	-	>sp|Q8R426-2|KCIP1_RAT Isoform 2 of Kv channel-interacting protein 1 OS=Rattus norvegicus GN=Kcnip1;>sp|Q8R426|KCIP1_RAT Kv channel-interacting protein 1 OS=Rattus norvegicus GN=Kcnip1 PE=1 SV=2	Kv channel-interacting protein 1 (KChIP1) (A-type potassium channel modulatory protein 1) (Potassium channel-interacting protein 1)	Recoverin family	21.877	21.25	21.539	0.638	0.151	0.255	0.48	0.48	1.2	1.2	1.3	2	3	2	2	25.243	216	33.312	-	22.381	21.374	-	-	-	21.393	21.107	-	-	-	21.307	21.77	-	-	0.307499	0.676842	-	-	-	-
Q8VIA9, P70608, P30823, Q3V5G8	Slc7a1	-0.196±0.44	0.002±0.323	-0.198±0.402	-	-	-	>tr|Q8VIA9|Q8VIA9_RAT Ecotropic retrovirus receptor OS=Rattus norvegicus GN=Slc7a1 PE=2 SV=1;>tr|P70608|P70608_RAT Cationic amino acid transporter-1 OS=Rattus norvegicus GN=Slc7a1 PE=2 SV=1;>sp|P30823|CTR1_RAT High affinity cationic amino acid transporter	Cationic amino acid transporter-1 (High affinity cationic amino acid transporter 1) (Solute carrier family 7 (Cationic amino acid transporter, y+ system), member 1, isoform CRA_a)	Amino acid-polyamine-organocation (APC) superfamily, Cationic amino acid transporter (CAT) (TC 2.A.3.3) family	24.502	24.306	24.504	0.498	0.731	0.345	0.48	0.46	1.5	1.4	1.6	5	5	5	5	67.269	624	42.245	23.788	25.29	24.79	24.523	24.119	22.99	25.142	24.458	24.49	24.449	24.033	25.025	24.126	24.809	24.525	0.0724058	0.950093	-	-	-	-
Q8VII6-2, Q8VII6, F1LPF3, F1LUT0	Slc44a1	-0.105±0.306	0.046±0.305	-0.151±0.284	-	-	-	>sp|Q8VII6-2|CTL1_RAT Isoform 2 of Choline transporter-like protein 1 OS=Rattus norvegicus GN=Slc44a1;>sp|Q8VII6|CTL1_RAT Choline transporter-like protein 1 OS=Rattus norvegicus GN=Slc44a1 PE=1 SV=1;>tr|F1LPF3|F1LPF3_RAT Choline transporter-like protein 1	Choline transporter-like protein 1 (Fragment)	CTL (choline transporter-like) family	23.165	23.06	23.211	0.429	0.365	0.364	0.48	0.53	2.1	2.6	2.3	5	5	5	4	73.113	653	20.999	23.054	23.769	22.407	23.102	23.492	22.712	23.326	22.45	23.454	23.355	23.376	23.415	22.421	23.527	23.313	0.057685	0.96528	-	-	-	-
Q921A2	Slc2a13	0.767±0.137	0.469±0.156	0.298±0.143	↑	↑	-	>sp|Q921A2|MYCT_RAT Proton myo-inositol cotransporter OS=Rattus norvegicus GN=Slc2a13 PE=2 SV=2	Proton myo-inositol cotransporter (H(+)-myo-inositol cotransporter) (Hmit) (H(+)-myo-inositol symporter) (Solute carrier family 2 member 13)	Major facilitator superfamily, Sugar transporter (TC 2.A.1.1) family	24.285	25.052	24.754	0.18	0.142	0.193	0.62	0.57	3.6	2.9	2.2	5	5	5	1	69.149	637	93.945	23.994	24.45	24.494	24.43	24.058	25.066	25.251	25.227	24.889	24.828	24.749	24.934	25.06	24.418	24.609	3.14984	0.0247839	yes	yes	yes	-
Q99068	Lrpap1	0.066±0.2	0.052±0.223	0.014±0.197	-	-	-	>sp|Q99068|AMRP_RAT Alpha-2-macroglobulin receptor-associated protein OS=Rattus norvegicus GN=Lrpap1 PE=1 SV=2	Alpha-2-macroglobulin receptor-associated protein (Alpha-2-MRAP) (Gp330-binding 45 kDa protein) (Low density lipoprotein receptor-related protein-associated protein 1) (RAP)	Alpha-2-MRAP family	30.38	30.446	30.432	0.212	0.156	0.205	0.5	0.5	13.9	13.6	13.7	3	3	3	3	42.031	360	323.31	-	-	30.386	30.654	30.1	-	-	30.528	30.602	30.209	-	-	30.553	30.619	30.123	0.0243449	0.987838	-	-	-	-
Q9ERM7, Q5U2U4	Scamp2	0.186±0.443	-0.108±0.481	0.294±0.412	-	-	-	>tr|Q9ERM7|Q9ERM7_RAT Secretory carrier membrane protein 2 (Fragment) OS=Rattus norvegicus GN=Scamp2 PE=2 SV=1;>tr|Q5U2U4|Q5U2U4_RAT Protein Scamp2 OS=Rattus norvegicus GN=Scamp2 PE=2 SV=1	Protein Scamp2 (Secretory carrier membrane protein 2)	-	24.025	24.211	23.917	0.633	0.233	0.571	0.5	0.53	1	1.1	1	4	4	4	2	34.34	309	3.8163	-	23.196	24.755	24.446	23.701	-	-	24.314	24.448	23.871	-	23.027	24.17	24.564	23.907	0.0852019	0.93705	-	-	-	-
Q9ERS3, F7F134, D3ZKP9, Q8CFG7, Q8VHS9, P54290	Cacna2d1	-0.59±0.523	-0.004±0.857	-0.586±0.739	-	-	-	>tr|Q9ERS3|Q9ERS3_RAT Voltage-gated calcium channel alpha2/delta-1 subunit OS=Rattus norvegicus GN=Cacna2d1 PE=2 SV=1;>tr|F7F134|F7F134_RAT Voltage-dependent calcium channel subunit alpha-2/delta-1 OS=Rattus norvegicus GN=Cacna2d1 PE=4 SV=1;>tr|D3ZKP9|D3ZK	Voltage-dependent calcium channel subunit delta-1]	Calcium channel subunit alpha-2/delta family	24.29	23.701	24.287	1.022	0.19	1.717	0.35	0.54	2	4.4	3.6	5	5	4	6	123.47	1091	77.115	24.388	23.606	25.689	23.478	-	24.016	23.503	23.788	-	23.494	25.884	24.233	25.45	23.545	22.322	-	-	-	-	-	-
Q9JHE5	Slc38a2	0.428±0.195	0.261±0.161	0.167±0.18	-	-	-	>sp|Q9JHE5|S38A2_RAT Sodium-coupled neutral amino acid transporter 2 OS=Rattus norvegicus GN=Slc38a2 PE=1 SV=1	Sodium-coupled neutral amino acid transporter 2 (Amino acid transporter A2) (Solute carrier family 38 member 2) (System A amino acid transporter 2) (System A transporter 1) (System N amino acid transporter 2)	Amino acid/polyamine transporter 2 family	24.841	25.268	25.101	0.215	0.26	0.17	0.51	0.5	2.4	2.3	2.3	5	5	5	1	55.553	504	21.997	24.601	24.882	25.306	24.666	24.747	25.45	24.931	25.754	25.037	25.169	25.128	24.889	25.388	25.24	24.861	1.02299	0.387081	-	-	-	-
Q9JHZ9	Slc38a3	-0.458±0.387	-0.468±0.408	0.011±0.348	-	-	-	>sp|Q9JHZ9|S38A3_RAT Sodium-coupled neutral amino acid transporter 3 OS=Rattus norvegicus GN=Slc38a3 PE=2 SV=1	Sodium-coupled neutral amino acid transporter 3 (N-system amino acid transporter 1) (Na(+)-coupled neutral amino acid transporter 3) (Solute carrier family 38 member 3) (System N amino acid transporter 1)	Amino acid/polyamine transporter 2 family	26.496	26.038	26.028	0.622	0.426	0.503	0.47	0.46	3.5	3.4	4	5	5	5	1	55.636	504	103.4	26.556	25.522	27.344	26.9	26.158	26.255	25.222	26.2	26.583	25.931	25.738	25.142	26.604	26.308	26.346	0.394435	0.635878	-	-	-	-
Q9JI66-3, Q9JI66, Q9JI66-2	Slc4a4	-0.14±0.229	0.096±0.165	-0.236±0.234	-	-	-	>sp|Q9JI66-3|S4A4_RAT Isoform 3 of Electrogenic sodium bicarbonate cotransporter 1 OS=Rattus norvegicus GN=Slc4a4;>sp|Q9JI66|S4A4_RAT Electrogenic sodium bicarbonate cotransporter 1 OS=Rattus norvegicus GN=Slc4a4 PE=1 SV=1;>sp|Q9JI66-2|S4A4_RAT Isoform 2 o	Electrogenic sodium bicarbonate cotransporter 1 (Sodium bicarbonate cotransporter) (NBC-like protein) (Na(+)/HCO3(-) cotransporter) (Solute carrier family 4 member 4)	Anion exchanger (TC 2.A.31) family	26.168	26.027	26.264	0.188	0.364	0.207	0.48	0.46	4.4	4.1	4.8	5	5	5	3	122.96	1094	239.88	26.051	26.467	26.3	26.206	25.814	25.371	26.36	25.874	26.513	26.018	26.084	26.739	26.164	26.23	26.102	0.260839	0.848585	-	-	-	-
Q9JJP0	Slc20a1	-0.371±0.341	-0.403±0.278	0.032±0.292	-	-	-	>sp|Q9JJP0|S20A1_RAT Sodium-dependent phosphate transporter 1 OS=Rattus norvegicus GN=Slc20a1 PE=2 SV=1	Sodium-dependent phosphate transporter 1 (Phosphate transporter 1) (PiT-1) (RPHO-1) (Solute carrier family 20 member 1)	Inorganic phosphate transporter (PiT) (TC 2.A.20) family	27.082	26.711	26.679	0.434	0.472	0.265	0.48	0.45	4.2	3.8	4.6	5	5	5	1	74.186	681	106.02	27.695	27.338	27.064	27.028	26.283	26.041	27.539	26.725	26.843	26.406	27.036	27.032	26.281	26.516	26.53	0.431166	0.642807	-	-	-	-
Q9JKE3, F1M882	Scamp5	-0.015±0.163	0.208±0.146	-0.224±0.11	-	-	-	>sp|Q9JKE3|SCAM5_RAT Secretory carrier-associated membrane protein 5 OS=Rattus norvegicus GN=Scamp5 PE=2 SV=1;>tr|F1M882|F1M882_RAT Secretory carrier-associated membrane protein 5 (Fragment) OS=Rattus norvegicus GN=Scamp5 PE=4 SV=2	Secretory carrier-associated membrane protein 5 (Fragment)	SCAMP family, SCAMP5 subfamily	26.831	26.816	27.04	0.23	0.155	0.096	0.49	0.52	2.4	2.7	2.5	5	5	5	2	26.098	235	11.936	27.111	26.808	26.915	26.988	26.335	27.076	26.999	26.599	26.704	26.702	27.097	27.178	27.036	27.065	26.823	0.60232	0.706674	-	-	-	-
Q9JM15	Slc38a1	0.277±0.306	0.375±0.327	-0.098±0.191	-	-	-	>sp|Q9JM15|S38A1_RAT Sodium-coupled neutral amino acid transporter 1 OS=Rattus norvegicus GN=Slc38a1 PE=1 SV=1	Sodium-coupled neutral amino acid transporter 1 (Amino acid transporter A1) (rATA1) (Glutamine transporter) (N-system amino acid transporter 2) (Solute carrier family 38 member 1) (System A amino acid transporter 1) (System A transporter 2) (System N amino acid transporter 1)	Amino acid/polyamine transporter 2 family	23.462	23.739	23.837	0.55	0.192	0.268	0.51	0.53	2	2.2	2	5	5	5	1	53.846	485	21.149	-	24.069	23.785	23.382	22.614	23.685	23.741	24.063	23.84	23.365	23.39	23.957	23.944	24.278	23.617	0.374933	0.713294	-	-	-	-
Q9JMB5	Adrm1	-0.37±0.163	-0.03±0.184	-0.341±0.135	-	-	-	>sp|Q9JMB5|ADRM1_RAT Proteasomal ubiquitin receptor ADRM1 OS=Rattus norvegicus GN=Adrm1 PE=2 SV=2	Proteasomal ubiquitin receptor ADRM1 (110 kDa cell membrane glycoprotein) (Gp110) (Adhesion-regulating molecule 1) (ARM-1) (Rpn13 homolog)	ADRM1 family	25.673	25.303	25.643	0.252	0.123	0.191	0.5	0.52	3.6	3.9	3.6	5	5	5	1	42.102	407	106.52	25.575	26.124	25.663	25.228	25.775	25.187	25.531	25.357	25.099	25.339	25.972	25.84	25.373	25.493	25.538	1.12351	0.373034	-	-	-	-
Q9JMH0, Q9EP88, F1LR53, Q5PQM9	Slc25a14, Slc25a30	-	-	-	-	-	-	>tr|Q9JMH0|Q9JMH0_RAT Brain mitochondrial carrier protein-1 OS=Rattus norvegicus GN=Slc25a14 PE=2 SV=1;>tr|Q9EP88|Q9EP88_RAT Brain mitochondrial carrier protein BMCP1 OS=Rattus norvegicus GN=Slc25a14 PE=2 SV=1;>tr|F1LR53|F1LR53_RAT Uncharacterized protein	Brain mitochondrial carrier protein BMCP1 (Brain mitochondrial carrier protein-1) (Protein Slc25a14) (RCG53219, isoform CRA_a)	Mitochondrial carrier (TC 2.A.29) family	-	-	-	-	-	-	0	0.5	0	1	1	0	1	1	4	36.04	322	1.5368	-	-	19.846	-	-	-	-	-	-	-	-	18.505	-	-	-	-	-	-	-	-	-
Q9P290	Slc22a17	-0.098±0.276	0.414±0.227	-0.512±0.204	-	-	-	>sp|Q9P290|S22AH_RAT Solute carrier family 22 member 17 OS=Rattus norvegicus GN=Slc22a17 PE=2 SV=2	Solute carrier family 22 member 17 (24p3 receptor) (24p3R) (Brain-type organic cation transporter) (Lipocalin-2 receptor)	Major facilitator (TC 2.A.1) superfamily, Organic cation transporter (TC 2.A.1.19) family	27.584	27.486	27.998	0.379	0.326	0.153	0.49	0.53	6.1	7.3	6.5	5	5	5	1	55.801	520	100.38	27.147	27.652	28.31	27.594	27.216	27.55	27.158	28.004	27.711	27.004	27.764	28.012	28.305	28.043	27.866	0.945791	0.340148	-	-	-	-
Q9QX70, G3V6K6, E7CXR9, E7CXR8	Egfr	-0.064±0.142	-0.027±0.111	-0.036±0.134	-	-	-	>tr|Q9QX70|Q9QX70_RAT Receptor protein-tyrosine kinase OS=Rattus norvegicus GN=Egfr PE=2 SV=1;>tr|G3V6K6|G3V6K6_RAT Receptor protein-tyrosine kinase OS=Rattus norvegicus GN=Egfr PE=3 SV=1;>tr|E7CXR9|E7CXR9_RAT Receptor protein-tyrosine kinase OS=Rattus nor	EGF receptor (Fragment)	Protein kinase superfamily, Tyr protein kinase family	26.841	26.777	26.814	0.141	0.191	0.117	0.49	0.5	10.5	11	10.9	5	5	5	7	134.89	1209	126.85	26.728	26.594	26.831	27.069	26.982	26.518	26.671	27.192	26.795	26.711	26.533	26.88	26.893	26.84	26.921	0.0522158	0.986448	-	-	-	-
Q9R066, Q9R066-2	Cxadr	-0.162±0.186	-0.064±0.224	-0.099±0.165	-	-	-	>sp|Q9R066|CXAR_RAT Coxsackievirus and adenovirus receptor homolog OS=Rattus norvegicus GN=Cxadr PE=2 SV=2;>sp|Q9R066-2|CXAR_RAT Isoform 2 of Coxsackievirus and adenovirus receptor homolog OS=Rattus norvegicus GN=Cxadr	Coxsackievirus and adenovirus receptor homolog (CAR) (rCAR)	-	25.788	25.626	25.724	0.301	0.127	0.253	0.48	0.51	4.9	5.5	5.3	5	5	5	4	39.948	365	89.622	26.054	26.203	25.895	25.468	25.32	25.701	25.799	25.667	25.622	25.339	26.109	26.016	25.66	25.426	25.41	0.151127	0.925452	-	-	-	-
Q9R0C9, Q9R0C9-2	Sigmar1	0.091±0.183	-0.716±0.216	0.806±0.143	-	-	-	>sp|Q9R0C9|SGMR1_RAT Sigma non-opioid intracellular receptor 1 OS=Rattus norvegicus GN=Sigmar1 PE=1 SV=1;>sp|Q9R0C9-2|SGMR1_RAT Isoform 2 of Sigma non-opioid intracellular receptor 1 OS=Rattus norvegicus GN=Sigmar1	Sigma non-opioid intracellular receptor 1 (Sigma 1-type opioid receptor) (Sigma1-receptor) (Sigma1R)	ERG2 family	24.137	24.227	23.421	0.201	0.117	0.111	0.47	0.4	1.3	1	1.5	3	2	3	2	25.27	223	3.4698	-	-	24.324	23.949	-	24.045	-	24.295	24.341	-	-	-	23.528	23.314	-	1.68493	0.0777538	-	-	-	-
Q9R1E1, Q5U334, E9PTC0, Q63611, Q7M048	PVR, Tage4	-0.382±0.314	0.152±0.363	-0.534±0.312	-	-	-	>tr|Q9R1E1|Q9R1E1_RAT Tumor-associated glycoprotein E4 OS=Rattus norvegicus GN=PVR PE=4 SV=1;>tr|Q5U334|Q5U334_RAT Poliovirus receptor OS=Rattus norvegicus GN=PVR PE=2 SV=1;>tr|E9PTC0|E9PTC0_RAT Protein PVR OS=Rattus norvegicus GN=PVR PE=4 SV=1;>tr|Q63611|	Colon carcinoma-associated antigen pE4	-	23.865	23.484	24.018	0.392	0.327	0.104	0.43	0.43	1.3	1.3	1.6	4	3	4	5	44.483	412	59.361	24.173	24.37	23.423	23.495	-	23.344	24.085	23.176	23.33	-	23.917	24.119	-	-	-	0.510741	0.54212	-	-	-	-
Q9R1Z0, A0A0A0MY29	Vdac3	-0.344±0.25	-0.125±0.255	-0.219±0.28	-	-	-	>sp|Q9R1Z0|VDAC3_RAT Voltage-dependent anion-selective channel protein 3 OS=Rattus norvegicus GN=Vdac3 PE=1 SV=2;>tr|A0A0A0MY29|A0A0A0MY29_RAT Voltage-dependent anion-selective channel protein 3 OS=Rattus norvegicus GN=Vdac3 PE=4 SV=1	Voltage-dependent anion-selective channel protein 3	Eukaryotic mitochondrial porin family	24.167	23.823	24.042	0.285	0.307	0.356	0.5	0.5	1	1	1	4	5	5	2	30.797	283	323.31	24.676	23.697	23.985	24.251	24.223	24.145	24.058	23.286	-	23.801	24.523	23.964	23.414	24.393	23.914	0.338526	0.74993	-	-	-	-
Q9R1Z0-2	Vdac3	-0.564±0.195	-0.178±0.255	-0.386±0.182	-	-	-	>sp|Q9R1Z0-2|VDAC3_RAT Isoform 2 of Voltage-dependent anion-selective channel protein 3 OS=Rattus norvegicus GN=Vdac3	Voltage-dependent anion-selective channel protein 3 (VDAC-3) (rVDAC3) (Outer mitochondrial membrane protein porin 3)	Eukaryotic mitochondrial porin family	24.623	24.059	24.445	0.336	0.09	0.308	0.5	0.5	1	1	1	5	5	5	1	30.929	284	13.872	24.644	24.496	25.128	24.84	24.008	24.255	23.936	23.998	24.01	24.097	24.921	24.183	24.744	24.393	23.984	1.2448	0.243606	-	-	-	-
Q9WTW8	Slc23a2	-0.287±0.084	-0.13±0.067	-0.157±0.098	-	-	-	>sp|Q9WTW8|S23A2_RAT Solute carrier family 23 member 2 OS=Rattus norvegicus GN=Slc23a2 PE=2 SV=2	Solute carrier family 23 member 2 (Na(+)/L-ascorbic acid transporter 2) (Sodium-dependent vitamin C transporter 2)	Xanthine/uracil permease family, Nucleobase:cation symporter-2 (NCS2) (TC 2.A.40) subfamily	25.101	24.814	24.971	0.05	0.128	0.096	0.44	0.48	3.1	3.7	4	5	5	5	1	70.069	647	68.143	25.132	24.975	25.13	25.126	25.144	24.645	24.955	24.616	24.991	24.863	24.905	24.931	24.81	25.142	25.068	1.7748	0.399372	-	-	-	-
Q9WU61, D4ABP1, Q9WU61-2, Q9WU61-3, Q9WU61-5, Q9WU61-4	Clcc1	-0.081±0.26	-0.242±0.302	0.161±0.233	-	-	-	>sp|Q9WU61|CLCC1_RAT Chloride channel CLIC-like protein 1 OS=Rattus norvegicus GN=Clcc1 PE=1 SV=1;>tr|D4ABP1|D4ABP1_RAT Chloride channel CLIC-like 1, isoform CRA_e OS=Rattus norvegicus GN=Clcc1 PE=4 SV=1;>sp|Q9WU61-2|CLCC1_RAT Isoform 2 of Chloride channel	Chloride channel CLIC-like 1, isoform CRA_e (Chloride channel CLIC-like protein 1)	Chloride channel MCLC family	26.969	26.888	26.727	0.425	0.212	0.359	0.49	0.47	4.6	4.2	4.7	5	5	5	6	61.173	541	305.03	27.159	26.235	27.066	27.617	26.769	26.84	26.543	27.033	27.271	26.753	26.713	26.008	26.974	27.176	26.767	0.178535	0.883884	-	-	-	-
Q9WUF7, P97779	Hmmr	-	-	-	-	-	-	>tr|Q9WUF7|Q9WUF7_RAT Hyaluronan receptor RHAMM OS=Rattus norvegicus GN=Hmmr PE=2 SV=1;>sp|P97779|HMMR_RAT Hyaluronan-mediated motility receptor OS=Rattus norvegicus GN=Hmmr PE=2 SV=1	Hyaluronan receptor RHAMM	-	-	-	-	-	-	-	0.5	0.5	1	1	1	1	2	1	2	82.394	713	1.8601	23.936	-	-	-	-	20.711	-	-	-	-	23.186	-	-	-	-	-	-	-	-	-	-
Q9WVR6	Slc7a8	-0.22±0.382	0.071±0.48	-0.291±0.208	-	-	-	>sp|Q9WVR6|LAT2_RAT Large neutral amino acids transporter small subunit 2 OS=Rattus norvegicus GN=Slc7a8 PE=1 SV=1	Large neutral amino acids transporter small subunit 2 (L-type amino acid transporter 2) (Solute carrier family 7 member 8)	Amino acid-polyamine-organocation (APC) superfamily, L-type amino acid transporter (LAT) (TC 2.A.3.8) family	22.481	22.261	22.552	0.684	0.149	0.279	0.5	0.5	1	1	1	5	4	4	1	58.19	533	6.3872	-	22.641	23.141	21.662	-	-	22.347	22.496	22.158	22.045	-	22.782	22.731	22.143	-	0.157269	0.878911	-	-	-	-
Q9Z1J7, D3ZJ25	Slc1a5	-0.596±0.446	-0.235±0.436	-0.361±0.45	-	-	-	>tr|Q9Z1J7|Q9Z1J7_RAT Amino acid transporter OS=Rattus norvegicus GN=Slc1a5 PE=2 SV=1;>tr|D3ZJ25|D3ZJ25_RAT Amino acid transporter OS=Rattus norvegicus GN=Slc1a5 PE=3 SV=2	Amino acid transporter	Sodium:dicarboxylate (SDF) symporter (TC 2.A.23) family	22.634	22.038	22.399	0.526	0.569	0.541	0.47	0.48	1.3	1.4	1.5	4	5	4	2	56.755	539	15.178	21.943	23.405	22.453	22.735	-	-	22.741	21.557	22.436	21.42	-	22.717	21.885	23.122	21.872	0.361164	0.643652	-	-	-	-
Q9Z2H4	Lgr4	-0.424±0.27	0.038±0.3	-0.462±0.124	-	-	-	>sp|Q9Z2H4|LGR4_RAT Leucine-rich repeat-containing G-protein coupled receptor 4 OS=Rattus norvegicus GN=Lgr4 PE=2 SV=2	Leucine-rich repeat-containing G-protein coupled receptor 4 (G-protein coupled receptor 48)	G-protein coupled receptor 1 family	24.873	24.449	24.911	0.416	0.156	0.023	0.43	0.43	1	1	1.3	4	3	5	1	104.24	951	2.0513	24.434	25.488	25.24	24.324	24.876	24.444	-	24.733	24.381	24.236	24.941	-	24.917	24.875	-	0.728759	0.439094	-	-	-	-
Q9Z2T2	Kcnk1	0.468±0.753	0.131±0.725	0.337±0.579	-	-	-	>sp|Q9Z2T2|KCNK1_RAT Potassium channel subfamily K member 1 OS=Rattus norvegicus GN=Kcnk1 PE=2 SV=1	Potassium channel subfamily K member 1 (Inward rectifying potassium channel protein TWIK-1) (rTWIK)	Two pore domain potassium channel (TC 1.A.1.8) family	22.568	23.036	22.699	1.177	0.586	0.757	0.5	0.5	1	1	1	3	4	3	1	38.228	336	20.109	-	21.796	23.855	22.052	-	-	-	23.79	22.53	22.788	-	22.116	23.773	22.883	22.022	-	-	-	-	-	-
T2CB11, F1LN53, F1LPL6, P15127-2, P15127	Insr	0.944±0.201	0.646±0.095	0.299±0.275	↑	↑	-	>tr|T2CB11|T2CB11_RAT Tyrosine-protein kinase receptor OS=Rattus norvegicus GN=Insr PE=2 SV=1;>tr|F1LN53|F1LN53_RAT Tyrosine-protein kinase receptor OS=Rattus norvegicus GN=Insr PE=3 SV=2;>tr|F1LPL6|F1LPL6_RAT Tyrosine-protein kinase receptor OS=Rattus nor	Insulin receptor subunit beta]	Protein kinase superfamily, Tyr protein kinase family, Insulin receptor subfamily	21.106	22.05	21.751	0.018	0.272	0.129	0.51	0.6	1.4	2	1.4	3	2	3	7	156.89	1384	41.936	-	21.077	21.126	21.114	-	-	21.655	22.188	22.308	-	-	21.627	21.876	-	-	1.95392	0.0431286	yes	yes	yes	-

## Sheet: b) cytoskeleton+adhesion+motor
b) Cytoskeleton, adhesion and motor proteins
Protein ID(s)	Gene name(s)	Log2 fold change Bic-Untd (±pooled standard error)	Log2 fold change TTX-Untd (±pooled standard error)	Log2 fold change Bic-TTX (±pooled standard error)	Bic / Untd [↑↓]	TTX / Untd [↑↓]	Regulated in Bic / TTX	Fasta header(s)	Protein name	Protein family	Untd: mean Log2 LFQ	Bic: mean Log2 LFQ	TTX: mean Log2 LFQ	Untd: coefficient of variation	Bic: coefficient of variation	TTX: coefficient of variation	Peptide ratio Bic/Untd	Peptide ratio TTX/Untd	Bic: mean unique peptides	TTX: mean unique peptides	Untd: mean unique peptides	Bic: number of biological replicates	TTX: number of biological replicates	Untd: number of biological replicates	Number of proteins	Mol. weight [kDa]	Sequence length	Score	Log2 LFQ intensity Untd_A	Log2 LFQ intensity Untd_B	Log2 LFQ intensity Untd_C	Log2 LFQ intensity Untd_D	Log2 LFQ intensity Untd_E	Log2 LFQ intensity Bic_A	Log2 LFQ intensity Bic_B	Log2 LFQ intensity Bic_C	Log2 LFQ intensity Bic_D	Log2 LFQ intensity Bic_E	Log2 LFQ intensity TTX_A	Log2 LFQ intensity TTX_B	Log2 LFQ intensity TTX_C	Log2 LFQ intensity TTX_D	Log2 LFQ intensity TTX_E	-Log ANOVA p value	ANOVA q-value	ANOVA significant	Fisher LSD test Bic-Untd	Fisher LSD test TTX-Untd	Fisher LSD test Bic-TTX
A1L014, B2GUU0	Cactin	-	-	-	-	-	-	>tr|A1L014|A1L014_RAT Cactin OS=Rattus norvegicus GN=Cactin PE=2 SV=1;>tr|B2GUU0|B2GUU0_RAT RGD1563634 protein OS=Rattus norvegicus GN=Cactin PE=2 SV=1	Cactin (Protein Cactin)	-	-	-	-	-	-	-	0.44	0.44	1	1	1.3	1	1	1	2	89.296	763	1.8362	-	21.732	-	-	-	-	20.899	-	-	-	-	20.959	-	-	-	-	-	-	-	-	-
A2RUW1	Tollip	0.041±0.116	0.121±0.098	-0.08±0.071	-	-	-	>sp|A2RUW1|TOLIP_RAT Toll-interacting protein OS=Rattus norvegicus GN=Tollip PE=2 SV=1	Toll interacting protein (Fragment)	Tollip family	28.486	28.527	28.607	0.141	0.097	0.035	0.5	0.52	5.9	6.3	5.9	4	4	4	2	30.314	274	172.11	28.436	-	28.766	28.357	28.384	28.641	-	28.623	28.491	28.354	28.651	-	28.648	28.581	28.55	0.324405	0.905427	-	-	-	-
A2VD12	Pbxip1	0.021±0.267	-0.055±0.19	0.076±0.302	-	-	-	>sp|A2VD12|PBIP1_RAT Pre-B-cell leukemia transcription factor-interacting protein 1 OS=Rattus norvegicus GN=Pbxip1 PE=2 SV=1	Pre-B-cell leukemia transcription factor-interacting protein 1 (Hematopoietic PBX-interacting protein)	-	28.94	28.961	28.885	0.152	0.476	0.295	0.49	0.5	16.8	17.7	17.5	5	5	5	1	80.275	722	323.31	28.934	28.966	28.883	29.245	28.674	28.075	29.015	28.854	29.531	29.332	28.431	28.89	28.634	29.381	29.089	0.0204023	0.988715	-	-	-	-
A8ASI9, Q9JLT6	Bid	0.912±0.363	1.495±0.198	-0.583±0.216	↑	↑	-	>tr|A8ASI9|A8ASI9_RAT BH3 interacting domain death agonist OS=Rattus norvegicus GN=Bid PE=2 SV=1;>sp|Q9JLT6|BID_RAT BH3-interacting domain death agonist OS=Rattus norvegicus GN=Bid PE=2 SV=2	BH3-interacting domain death agonist p11 (p11 BID)]	-	21.37	22.282	22.865	0.268	0.303	0.077	0.51	0.51	1.2	1.2	1.1	3	5	4	2	22.249	196	36.539	-	-	-	21.127	21.612	-	-	-	22.012	22.552	22.767	-	-	22.851	22.978	2.0318	0.023087	yes	yes	yes	-
B0BMT3, A4L691	Pinx1	-0.359±0.178	-0.759±0.193	0.4±0.082	↓	↓	yes	>tr|B0BMT3|B0BMT3_RAT PIN2-interacting protein 1 OS=Rattus norvegicus GN=Pinx1 PE=2 SV=1;>sp|A4L691|PINX1_RAT PIN2/TERF1-interacting telomerase inhibitor 1 OS=Rattus norvegicus GN=Pinx1 PE=2 SV=1	PIN2/TERF1-interacting telomerase inhibitor 1 (Pin2-interacting protein X1)	PINX1 family	24.956	24.597	24.197	0.295	0.098	0.073	0.48	0.46	2.2	2.1	2.4	5	4	4	2	36.71	331	14.893	24.916	24.7	-	25.495	24.712	24.76	24.471	24.652	24.658	24.442	24.183	24.247	-	24.296	24.061	2.53493	0.0463401	yes	yes	yes	yes
B0VXR5, Q9R237-2, Q9R237, Q9R237-3	Mapk8ip1	-0.673±0.223	0.664±0.294	-1.336±0.259	↓	↑	yes	>tr|B0VXR5|B0VXR5_RAT JIP1 protein OS=Rattus norvegicus GN=Mapk8ip1 PE=2 SV=1;>sp|Q9R237-2|JIP1_RAT Isoform 2 of C-Jun-amino-terminal kinase-interacting protein 1 OS=Rattus norvegicus GN=Mapk8ip1;>sp|Q9R237|JIP1_RAT C-Jun-amino-terminal kinase-interacting	C-Jun-amino-terminal kinase-interacting protein 1 (JIP-1) (JNK-interacting protein 1) (Islet-brain-1) (IB-1) (JIP-1-related protein) (JRP) (JNK MAP kinase scaffold protein 1) (Mitogen-activated protein kinase 8-interacting protein 1)	JIP scaffold family	26.04	25.367	26.704	0.334	0.211	0.423	0.42	0.56	5	8.6	6.8	5	5	5	4	77.303	708	49.124	25.82	26.216	26.694	25.735	25.736	25.403	25.491	25.738	25.18	25.026	26.864	26.963	27.32	26.3	26.072	3.02755	0.00926733	yes	yes	yes	yes
B1H222	Gorab	-	-	-	-	-	-	>sp|B1H222|GORAB_RAT RAB6-interacting golgin OS=Rattus norvegicus GN=Gorab PE=2 SV=2	RAB6-interacting golgin (N-terminal kinase-like-binding protein 1) (NTKL-BP1) (NTKL-binding protein 1) (SCY1-like 1-binding protein 1) (SCYL1-BP1) (SCYL1-binding protein 1)	GORAB family	-	-	-	-	-	-	0.47	0.47	1	1	1.1	1	3	2	1	41.631	368	4.587	-	22.874	-	-	-	-	22.52	-	-	-	-	22.359	-	-	-	-	-	-	-	-	-
B2GUZ5	Capza1	-0.004±0.078	-0.171±0.068	0.167±0.078	-	-	-	>sp|B2GUZ5|CAZA1_RAT F-actin-capping protein subunit alpha-1 OS=Rattus norvegicus GN=Capza1 PE=1 SV=1	F-actin-capping protein subunit alpha-1 (CapZ alpha-1)	F-actin-capping protein alpha subunit family	25.755	25.751	25.584	0.07	0.089	0.069	0.51	0.48	4.4	3.9	4.3	4	4	4	1	32.909	286	170.4	25.63	25.852	-	25.806	25.73	25.576	25.789	-	25.862	25.777	25.681	25.463	-	25.553	25.638	1.09656	0.673535	-	-	-	-
B2GV99, Q64119	Myl6	-	-	-	-	-	-	>tr|B2GV99|B2GV99_RAT Myl6 protein OS=Rattus norvegicus GN=Myl6 PE=2 SV=1;>sp|Q64119|MYL6_RAT Myosin light polypeptide 6 OS=Rattus norvegicus GN=Myl6 PE=1 SV=3	Myl6 protein	-	-	-	-	-	-	-	0.5	0.5	5	5	5	1	1	1	5	17.013	152	67.187	-	29.641	-	-	-	-	29.362	-	-	-	-	29.233	-	-	-	-	-	-	-	-	-
B2RYJ7	Actr1b	-0.248±0.191	0.465±0.206	-0.713±0.187	-	-	-	>tr|B2RYJ7|B2RYJ7_RAT ARP1 actin-related protein 1 homolog B (Yeast) OS=Rattus norvegicus GN=Actr1b PE=2 SV=1	ARP1 actin-related protein 1 homolog B (Yeast) (Protein Actr1b) (RCG22324, isoform CRA_a)	Actin family	26.293	26.045	26.758	0.258	0.205	0.248	0.49	0.54	4.2	5.1	4.3	5	5	5	1	42.281	376	99.027	26.382	26.68	26.504	25.917	25.983	26.381	25.999	26.197	25.987	25.66	27.206	26.884	26.793	26.412	26.493	1.9968	0.0873966	-	-	-	-
B2RYQ1	Actr6	-	-0.618±0.131	-	-	-	-	>tr|B2RYQ1|B2RYQ1_RAT ARP6 actin-related protein 6 homolog (Yeast) OS=Rattus norvegicus GN=Actr6 PE=2 SV=1	ARP6 actin-related protein 6 homolog (Yeast) (ARP6 actin-related protein 6 homolog (Yeast) (Predicted)) (Protein Actr6)	Actin family	21.156	-	20.538	0.128	-	0.044	0.5	0.5	1.2	1.1	1.1	3	4	4	1	45.785	396	5.6645	-	21.033	-	21.279	-	-	-	-	21.488	-	-	20.494	-	20.582	-	-	-	-	-	-	-
B2RZ72	Arpc4	-	-	-	-	-	-	>tr|B2RZ72|B2RZ72_RAT Actin related protein 2/3 complex, subunit 4 (Predicted), isoform CRA_a OS=Rattus norvegicus GN=Arpc4 PE=2 SV=1	Actin related protein 2/3 complex, subunit 4 (Predicted), isoform CRA_a (Arpc4 protein) (Protein Arpc4)	-	-	-	-	-	-	-	0.5	0.48	7.3	6.8	7.3	1	1	1	1	19.667	168	204.15	-	-	27.868	-	-	-	-	28.151	-	-	-	-	28.216	-	-	-	-	-	-	-	-
B5DFH2, P0C5W1	Map1s	-0.129±0.459	0.231±0.228	-0.36±0.428	-	-	-	>tr|B5DFH2|B5DFH2_RAT BPY2 interacting protein 1 (Predicted), isoform CRA_b OS=Rattus norvegicus GN=Map1s PE=2 SV=1;>sp|P0C5W1|MAP1S_RAT Microtubule-associated protein 1S OS=Rattus norvegicus GN=Map1s PE=1 SV=1	MAP1S light chain]	MAP1A/MAP1B/MAP1S family	24.289	24.16	24.521	0.362	0.897	0.187	0.5	0.51	5.1	5.2	5	5	5	5	2	102.8	972	57.305	23.712	24.878	24.152	24.143	24.563	22.562	24.804	24.175	24.682	24.578	24.378	24.656	24.154	24.744	24.67	0.188194	0.846737	-	-	-	-
B5DFJ1	Nkiras1	0.343±0.17	0.751±0.168	-0.408±0.186	-	-	-	>tr|B5DFJ1|B5DFJ1_RAT NFKB inhibitor interacting Ras-like 1 OS=Rattus norvegicus GN=Nkiras1 PE=2 SV=1	NFKB inhibitor interacting Ras-like 1 (NFKB inhibitor interacting Ras-like protein 1 (Predicted), isoform CRA_a) (Protein Nkiras1)	-	24.78	25.123	25.531	0.177	0.229	0.224	0.53	0.55	3.9	4.3	3.5	5	5	5	1	21.61	192	18.84	25.046	24.881	24.707	24.419	24.85	25.5	24.712	25.298	25.022	25.083	25.865	25.183	25.803	25.412	25.394	2.43411	0.050671	-	-	-	-
B5DFK5, F1LML7, Q99PW9	Hip1r	-0.499±0.414	0.595±0.338	-1.094±0.277	-	-	-	>tr|B5DFK5|B5DFK5_RAT Hip1r protein OS=Rattus norvegicus GN=Hip1r PE=2 SV=1;>tr|F1LML7|F1LML7_RAT Protein Hip1r OS=Rattus norvegicus GN=Hip1r PE=4 SV=1;>tr|Q99PW9|Q99PW9_RAT Huntingtin interacting protein 1 related (Fragment) OS=Rattus norvegicus GN=Hip1r	Hip1r protein (RCG21182, isoform CRA_b)	-	22.662	22.162	23.257	0.607	0.426	0.246	0.45	0.54	1.5	2.2	1.9	5	5	5	3	119.42	1068	13.002	22.784	21.654	23.578	22.692	22.601	21.407	-	22.524	22.292	22.425	23.369	23.02	23.752	23.174	22.969	1.50883	0.0899764	-	-	-	-
C8YL70	Poldip2	-0.025±0.15	0.109±0.164	-0.134±0.127	-	-	-	>tr|C8YL70|C8YL70_RAT DNA-directed polymerase delta interacting protein 2 OS=Rattus norvegicus GN=Poldip2 PE=2 SV=1	DNA-directed polymerase delta interacting protein 2	-	26.706	26.681	26.815	0.222	0.124	0.171	0.5	0.53	6.4	7.2	6.4	5	5	5	1	41.797	368	71.35	26.928	27.049	26.457	26.716	26.382	26.744	26.695	26.54	26.923	26.505	26.968	26.949	26.563	27.023	26.572	0.19355	0.922356	-	-	-	-
D3ZA85	Nfu1	-0.128±0.139	-0.304±0.135	0.177±0.162	-	-	-	>tr|D3ZA85|D3ZA85_RAT Histone cell cycle regulation defective interacting protein 5 (Predicted), isoform CRA_a OS=Rattus norvegicus GN=Nfu1 PE=4 SV=1	Histone cell cycle regulation defective interacting protein 5 (Predicted), isoform CRA_a (Protein Nfu1)	-	25.496	25.369	25.192	0.122	0.199	0.19	0.51	0.44	2.9	2.2	2.8	5	5	5	1	28.367	253	21.002	25.634	25.498	25.565	25.573	25.211	25.042	25.175	25.683	25.54	25.403	24.939	25.085	25.293	25.578	25.064	0.815939	0.570811	-	-	-	-
D3ZB65	Bccip	0.002±0.375	-0.336±0.384	0.338±0.24	-	-	-	>tr|D3ZB65|D3ZB65_RAT BRCA2 and CDKN1A-interacting protein OS=Rattus norvegicus GN=Bccip PE=3 SV=1	BRCA2 and CDKN1A-interacting protein	BCP1 family	21.633	21.635	21.296	0.407	0.137	0.218	0.51	0.5	1.1	1.1	1.1	2	5	5	1	35.674	315	5.3079	21.887	22.034	21.055	21.143	22.045	-	-	-	21.504	21.765	-	-	-	21.497	21.095	0.196582	0.829834	-	-	-	-
D3ZCK2, B4F776	Nkiras2	0.018±0.17	0.086±0.148	-0.068±0.17	-	-	-	>tr|D3ZCK2|D3ZCK2_RAT NFKB inhibitor interacting Ras-like protein 2 (Predicted), isoform CRA_a OS=Rattus norvegicus GN=Nkiras2 PE=4 SV=1;>tr|B4F776|B4F776_RAT Nkiras2 protein OS=Rattus norvegicus GN=Nkiras2 PE=2 SV=1	NFKB inhibitor interacting Ras-like protein 2 (Predicted), isoform CRA_a (Protein Nkiras2)	-	24.404	24.422	24.49	0.175	0.231	0.176	0.49	0.49	2.3	2.4	2.4	5	5	5	2	21.494	191	10.628	24.203	24.474	24.15	24.469	24.724	24.207	24.688	24.052	24.414	24.747	24.419	24.464	24.164	24.605	24.797	0.0667073	0.976037	-	-	-	-
D3ZF11	Lamtor5	-0.072±0.105	0.004±0.078	-0.076±0.071	-	-	-	>tr|D3ZF11|D3ZF11_RAT Hepatitis B virus x interacting protein (Predicted), isoform CRA_a OS=Rattus norvegicus GN=Lamtor5 PE=4 SV=1	Hepatitis B virus x interacting protein (Predicted), isoform CRA_a (Protein Lamtor5)	-	26.442	26.37	26.446	0.128	0.115	0.013	0.49	0.5	2.9	3	3	5	5	5	1	16.39	156	323.31	26.155	26.613	26.523	26.487	26.434	26.146	26.536	26.328	26.505	26.335	26.45	26.434	26.424	26.451	26.472	0.209103	0.955208	-	-	-	-
D3ZH12	Nosip	-0.204±0.288	-0.427±0.356	0.223±0.427	-	-	-	>tr|D3ZH12|D3ZH12_RAT Nitric oxide synthase interacting protein (Predicted), isoform CRA_b OS=Rattus norvegicus GN=Nosip PE=4 SV=1	Nitric oxide synthase interacting protein (Predicted), isoform CRA_b (Protein Nosip)	-	24.519	24.315	24.092	0.2	0.503	0.683	0.5	0.49	3.3	3.1	3.2	5	5	5	1	33.257	301	46.966	24.512	24.4	24.304	24.407	24.972	23.998	24.483	23.491	24.576	25.027	24.083	24.146	22.861	24.546	24.822	0.286894	0.751498	-	-	-	-
D3ZH41	Ckap4	-0.012±0.195	0.077±0.15	-0.089±0.169	-	-	-	>tr|D3ZH41|D3ZH41_RAT Cytoskeleton-associated protein 4 (Predicted) OS=Rattus norvegicus GN=Ckap4 PE=4 SV=2	Cytoskeleton-associated protein 4 (Predicted) (Protein Ckap4)	-	26.702	26.69	26.778	0.216	0.258	0.135	0.49	0.5	6.6	6.9	6.8	5	5	5	1	36.315	326	49.636	26.572	26.373	26.685	27.141	26.739	26.524	26.489	26.345	27.056	27.034	26.797	26.47	26.811	26.86	26.953	0.0667183	0.97371	-	-	-	-
D3ZJW3	Ppfibp1	-	-	-	-	-	-	>tr|D3ZJW3|D3ZJW3_RAT PTPRF interacting protein, binding protein 1 (Liprin beta 1) (Predicted) OS=Rattus norvegicus GN=Ppfibp1 PE=4 SV=1	PTPRF interacting protein, binding protein 1 (Liprin beta 1) (Predicted) (Protein Ppfibp1)	-	-	-	-	-	-	-	0	0	0	0	1	0	0	2	1	101.22	905	4.1591	-	21.772	-	-	-	-	-	-	-	-	-	-	-	-	-	-	-	-	-	-	-
D3ZPC4, Q05695-2	L1cam	0.179±0.218	0.704±0.23	-0.525±0.185	-	-	-	>tr|D3ZPC4|D3ZPC4_RAT Neural cell adhesion molecule L1 OS=Rattus norvegicus GN=L1cam PE=4 SV=2;>sp|Q05695-2|L1CAM_RAT Isoform 2 of Neural cell adhesion molecule L1 OS=Rattus norvegicus GN=L1cam	Neural cell adhesion molecule L1	Immunoglobulin superfamily, L1/neurofascin/NgCAM family	23.423	23.602	24.127	0.324	0.205	0.245	0.56	0.55	1.6	1.6	1.3	5	5	5	2	140.39	1255	323.31	23.178	24.063	23.559	23.27	23.042	23.767	23.689	23.9	23.242	23.412	24.176	24.197	24.562	24.007	23.693	1.8004	0.106052	-	-	-	-
D3ZWB2, Q9EQG6, D4ABK9, Q9EQG6-2	Kidins220	-0.401±0.171	0.085±0.167	-0.486±0.134	-	-	-	>tr|D3ZWB2|D3ZWB2_RAT Kinase D-interacting substrate of 220 kDa OS=Rattus norvegicus GN=Kidins220 PE=4 SV=2;>sp|Q9EQG6|KDIS_RAT Kinase D-interacting substrate of 220 kDa OS=Rattus norvegicus GN=Kidins220 PE=1 SV=2;>tr|D4ABK9|D4ABK9_RAT Kinase D-interacting	Kinase D-interacting substrate of 220 kDa	-	27.243	26.842	27.327	0.242	0.165	0.152	0.45	0.51	14.5	17.8	17.4	5	5	5	4	195.74	1762	323.31	26.965	27.199	27.763	27.242	27.044	26.674	27.021	26.966	27.007	26.542	27.12	27.43	27.552	27.435	27.1	1.66772	0.195272	-	-	-	-
D3ZWX4	Nckipsd	-0.764±0.307	1.003±0.28	-1.768±0.316	↓	↑	yes	>tr|D3ZWX4|D3ZWX4_RAT NCK interacting protein with SH3 domain (Predicted), isoform CRA_a OS=Rattus norvegicus GN=Nckipsd PE=4 SV=2	NCK interacting protein with SH3 domain (Predicted), isoform CRA_a (Protein Nckipsd)	-	21.463	20.698	22.466	0.14	0.41	0.367	0.5	0.52	1	1.1	1	5	5	4	1	55.312	512	3.2183	21.387	21.324	21.678	-	-	20.609	20.944	21.194	-	20.047	22.99	21.915	22.382	22.853	22.189	3.27698	0.00307143	yes	yes	yes	yes
D3ZX82	Cyfip2	-0.447±0.289	0.231±0.315	-0.679±0.277	-	-	-	>tr|D3ZX82|D3ZX82_RAT Cytoplasmic FMR1 interacting protein 2 (Predicted) OS=Rattus norvegicus GN=Cyfip2 PE=4 SV=2	Cytoplasmic FMR1 interacting protein 2 (Predicted) (Protein Cyfip2)	-	25.885	25.437	26.116	0.378	0.273	0.347	0.43	0.51	5	6.9	6.6	4	4	4	1	68.678	593	48.558	-	25.456	26.387	26.165	25.53	-	24.936	25.735	25.579	25.5	-	25.819	26.579	26.377	25.689	0.931497	0.285395	-	-	-	-
D3ZXS8	Ube2k	0.002±0.221	0.315±0.208	-0.313±0.161	-	-	-	>tr|D3ZXS8|D3ZXS8_RAT Huntingtin interacting protein 2 (Predicted), isoform CRA_a OS=Rattus norvegicus GN=Ube2k PE=3 SV=1	Huntingtin interacting protein 2 (Predicted), isoform CRA_a (Protein Ube2k)	Ubiquitin-conjugating enzyme family	26.383	26.385	26.698	0.326	0.216	0.169	0.51	0.52	4.7	4.9	4.5	5	5	5	1	22.406	200	89.32	26.77	26.856	25.983	26.048	26.256	26.658	26.704	26.132	26.116	26.315	26.942	26.894	26.429	26.52	26.704	0.639941	0.581687	-	-	-	-
D3ZZF8, B2RZ22	Paip1	0.056±0.3	0.236±0.253	-0.179±0.159	-	-	-	>tr|D3ZZF8|D3ZZF8_RAT Polyadenylate binding protein-interacting protein 1 (Predicted) OS=Rattus norvegicus GN=Paip1 PE=4 SV=2;>tr|B2RZ22|B2RZ22_RAT Paip1 protein (Fragment) OS=Rattus norvegicus GN=Paip1 PE=2 SV=1	Paip1 protein (Fragment)	-	23.949	24.005	24.185	0.449	0.224	0.138	0.47	0.53	1.4	1.8	1.6	5	5	5	3	42.06	367	15.952	23.999	24.243	23.069	24.479	23.955	23.848	24.04	-	23.733	24.4	24.109	24.41	23.957	24.105	24.342	0.221516	0.863154	-	-	-	-
D4A0W4, H9N1L3, H9N1L4	Bcl11b	-	-	-	-	-	-	>tr|D4A0W4|D4A0W4_RAT B-cell leukemia/lymphoma 11B (Predicted), isoform CRA_a OS=Rattus norvegicus GN=Bcl11b PE=4 SV=1;>tr|H9N1L3|H9N1L3_RAT COUP-TF-interacting protein 2 short form OS=Rattus norvegicus GN=Bcl11b PE=2 SV=1;>tr|H9N1L4|H9N1L4_RAT COUP-TF-int	B-cell leukemia/lymphoma 11B (Predicted), isoform CRA_a (Protein Bcl11b)	-	-	-	-	-	-	-	0.5	0.53	1	1.1	1	1	2	2	3	82.088	766	4.5108	-	-	20.68	-	-	20.797	-	-	-	-	19.927	-	-	-	-	-	-	-	-	-	-
D4A2B0	Poldip3	0.022±0.146	-0.103±0.143	0.125±0.134	-	-	-	>tr|D4A2B0|D4A2B0_RAT Polymerase (DNA-directed), delta interacting protein 3 (Predicted), isoform CRA_a OS=Rattus norvegicus GN=Poldip3 PE=4 SV=1	Polymerase (DNA-directed), delta interacting protein 3 (Predicted), isoform CRA_a (Protein Poldip3)	-	28.364	28.386	28.261	0.184	0.162	0.154	0.48	0.48	10.6	10.6	11.4	5	5	5	1	46.321	420	316.71	28.151	28.757	28.289	28.428	28.196	28.597	28.436	28.321	28.53	28.046	28.52	28.383	28.158	28.265	27.981	0.186824	0.931638	-	-	-	-
D4A2K5	Nrip3	0.131±0.152	0.236±0.153	-0.106±0.085	-	-	-	>tr|D4A2K5|D4A2K5_RAT Nuclear receptor interacting protein 3 (Predicted), isoform CRA_a OS=Rattus norvegicus GN=Nrip3 PE=4 SV=1	Nuclear receptor interacting protein 3 (Predicted), isoform CRA_a (Protein Nrip3)	-	24.421	24.552	24.657	0.242	0.096	0.098	0.51	0.52	3.2	3.3	3	5	5	5	1	26.839	240	15.595	24.303	24.886	24.097	24.242	24.578	24.674	24.697	24.538	24.457	24.393	24.881	24.69	24.552	24.583	24.581	0.605507	0.719582	-	-	-	-
D4A8C2, P97686-3	Nrcam	-0.201±0.483	-0.1±0.397	-0.1±0.493	-	-	-	>tr|D4A8C2|D4A8C2_RAT Uncharacterized protein OS=Rattus norvegicus GN=Nrcam PE=1 SV=2;>sp|P97686-3|NRCAM_RAT Isoform 3 of Neuronal cell adhesion molecule OS=Rattus norvegicus GN=Nrcam	Neuronal cell adhesion molecule (Nr-CAM) (Ankyrin-binding cell adhesion molecule NrCAM) (Neuronal surface protein Bravo) (rBravo) (NgCAM-related cell adhesion molecule) (Ng-CAM-related)	Immunoglobulin superfamily, L1/neurofascin/NgCAM family	22.872	22.671	22.771	0.524	0.857	0.566	0.5	0.5	1	1	1	5	5	5	2	130.9	1183	25.182	22.642	23.923	22.577	22.826	22.39	21.962	24.026	22.246	23.128	21.992	22.744	23.702	22.216	23.066	22.128	0.0410409	0.971316	-	-	-	-
D4A8H8	Cyfip1	-0.04±0.188	0.469±0.205	-0.509±0.134	-	-	-	>tr|D4A8H8|D4A8H8_RAT Cytoplasmic FMR1 interacting protein 1 (Predicted) OS=Rattus norvegicus GN=Cyfip1 PE=4 SV=1	Cytoplasmic FMR1 interacting protein 1 (Predicted) (Protein Cyfip1)	-	25.912	25.871	26.38	0.307	0.123	0.188	0.47	0.51	7.7	8.9	8.6	5	5	5	1	145.26	1253	71.197	25.857	25.987	26.497	25.785	25.432	25.85	26.094	25.94	25.835	25.636	26.633	26.353	26.598	26.295	26.023	1.58601	0.186323	-	-	-	-
D4A8U7, P28023	Dctn1	-0.152±0.12	0.361±0.141	-0.513±0.092	-	-	-	>tr|D4A8U7|D4A8U7_RAT Dynactin 1, isoform CRA_a OS=Rattus norvegicus GN=Dctn1 PE=4 SV=2;>sp|P28023|DCTN1_RAT Dynactin subunit 1 OS=Rattus norvegicus GN=Dctn1 PE=1 SV=2	Dynactin 1, isoform CRA_a (Dynactin subunit 1)	Dynactin 150 kDa subunit family	27.969	27.816	28.33	0.193	0.062	0.139	0.49	0.53	19.9	23.4	20.6	5	5	5	2	141.94	1281	323.31	27.947	28.04	28.36	27.712	27.784	27.95	27.795	27.839	27.714	27.782	28.428	28.321	28.589	28.126	28.184	2.50703	0.1049	-	-	-	-
D4A931, Q6IFW5	Krt12	-	-	-	-	-	-	>tr|D4A931|D4A931_RAT Keratin, type I cytoskeletal 12 OS=Rattus norvegicus GN=Krt12 PE=3 SV=2;>sp|Q6IFW5|K1C12_RAT Keratin, type I cytoskeletal 12 OS=Rattus norvegicus GN=Krt12 PE=3 SV=1	Keratin, type I cytoskeletal 12	Intermediate filament family	-	-	-	-	-	-	-	1	0	1	0	0	2	0	2	48.806	456	3.1392	-	-	-	-	-	-	-	-	-	-	-	-	-	-	26.883	-	-	-	-	-	-
D4A9T0	Caskin2	-	-	-	-	-	-	>tr|D4A9T0|D4A9T0_RAT Cask-interacting protein 2 (Predicted) OS=Rattus norvegicus GN=Caskin2 PE=4 SV=1	Cask-interacting protein 2 (Predicted) (Protein Caskin2)	-	-	-	-	-	-	-	0.5	0.5	1	1	1	1	1	1	1	126.98	1200	4.2048	-	19.401	-	-	-	-	-	-	20.948	-	-	19.269	-	-	-	-	-	-	-	-	-
D4ADD8	Dctn6	-0.159±0.241	0.691±0.211	-0.85±0.262	-	-	-	>tr|D4ADD8|D4ADD8_RAT Dynactin 6 (Predicted), isoform CRA_b OS=Rattus norvegicus GN=Dctn6 PE=4 SV=1	Dynactin 6 (Predicted), isoform CRA_b (Protein Dctn6)	-	22.814	22.655	23.505	0.219	0.308	0.199	0.43	0.52	1	1.4	1.3	5	3	4	1	20.666	190	3.1471	22.727	23.174	22.867	22.489	-	22.996	22.592	22.898	22.134	-	23.741	23.551	23.224	-	-	1.67018	0.0909176	-	-	-	-
D5LL09, A0A096P6M2, Q9JM59-3, Q9JM59-2, Q9JM59	Kcnip2	0.739±0.417	0.487±0.515	0.252±0.518	-	-	-	>tr|D5LL09|D5LL09_RAT Kv channel-interacting protein 2x OS=Rattus norvegicus GN=Kcnip2 PE=2 SV=1;>tr|A0A096P6M2|A0A096P6M2_RAT Kv channel-interacting protein 2 (Fragment) OS=Rattus norvegicus GN=Kcnip2 PE=4 SV=1;>sp|Q9JM59-3|KCIP2_RAT Isoform 3 of Kv chann	Kv channel-interacting protein 2 (Fragment)	Recoverin family	23.353	24.092	23.84	0.546	0.312	0.759	0.57	0.6	1.8	1.9	1.3	3	4	4	5	26.624	230	32.07	23.892	-	23.894	22.905	22.72	24.481	-	24.098	23.698	-	24.25	22.951	24.758	23.401	-	0.442629	0.543591	-	-	-	-
E9PTG1, Q6DUH4	Smarca2	-	-	-	-	-	-	>tr|E9PTG1|E9PTG1_RAT Protein Smarca2 OS=Rattus norvegicus GN=Smarca2 PE=4 SV=1;>tr|Q6DUH4|Q6DUH4_RAT SWI/SNF-related matrix-associated actin-dependent regulator of chromatin a2 OS=Rattus norvegicus GN=Smarca2 PE=2 SV=1	Protein Smarca2	-	-	-	-	-	-	-	0.46	0.46	1	1	1.2	1	2	2	2	182.35	1597	6.6131	-	21.29	-	-	-	-	21.686	-	-	-	-	22.069	-	-	-	-	-	-	-	-	-
E9PTU4, Q63862-3, Q63862-2, Q63862, B2RYD3	Myh11	-	-	-	-	-	-	>tr|E9PTU4|E9PTU4_RAT Myosin-11 OS=Rattus norvegicus GN=Myh11 PE=4 SV=2;>sp|Q63862-3|MYH11_RAT Isoform 3 of Myosin-11 OS=Rattus norvegicus GN=Myh11;>sp|Q63862-2|MYH11_RAT Isoform 2 of Myosin-11 OS=Rattus norvegicus GN=Myh11;>sp|Q63862|MYH11_RAT Myosin-11 (	Myh11 protein (Fragment)	TRAFAC class myosin-kinesin ATPase superfamily, Myosin family	-	-	-	-	-	-	1	1	1	1	0	1	2	0	5	227.29	1972	3.1098	-	-	-	-	-	-	-	-	21.101	-	23.711	-	-	-	-	-	-	-	-	-	-
E9PU44, Q56A18-3, Q56A18, Q56A18-4, Q56A18-2	Smarce1	-0.007±0.128	0.01±0.143	-0.017±0.147	-	-	-	>tr|E9PU44|E9PU44_RAT SWI/SNF-related matrix-associated actin-dependent regulator of chromatin subfamily E member 1 OS=Rattus norvegicus GN=Smarce1 PE=4 SV=2;>sp|Q56A18-3|SMCE1_RAT Isoform 3 of SWI/SNF-related matrix-associated actin-dependent regulator of	SWI/SNF-related matrix-associated actin-dependent regulator of chromatin subfamily E member 1	-	25.897	25.889	25.906	0.144	0.157	0.192	0.5	0.5	6.3	6.4	6.4	5	5	5	5	42.688	375	120.07	25.591	25.904	26.101	25.868	26.02	25.573	25.814	26.096	25.908	26.056	25.525	25.786	26.041	26.167	26.013	0.0031968	0.996128	-	-	-	-
F1LNB2, P62024	Phactr1	-	0.16±0.167	-	-	-	-	>tr|F1LNB2|F1LNB2_RAT Phosphatase and actin regulator OS=Rattus norvegicus GN=Phactr1 PE=3 SV=2;>sp|P62024|PHAR1_RAT Phosphatase and actin regulator 1 OS=Rattus norvegicus GN=Phactr1 PE=1 SV=1	Phosphatase and actin regulator	Phosphatase and actin regulator family	23.305	-	23.465	0.105	-	0.236	0.4	0.46	1.1	1.4	1.6	5	5	4	2	65.981	580	8.7485	-	23.281	23.239	23.188	23.513	-	-	-	23.723	-	23.765	23.039	23.625	23.254	23.645	-	-	-	-	-	-
F1LNY3, P13596	Ncam1	-0.168±0.245	-0.08±0.207	-0.087±0.28	-	-	-	>tr|F1LNY3|F1LNY3_RAT Neural cell adhesion molecule 1 (Fragment) OS=Rattus norvegicus GN=Ncam1 PE=4 SV=1;>sp|P13596|NCAM1_RAT Neural cell adhesion molecule 1 OS=Rattus norvegicus GN=Ncam1 PE=1 SV=1	Neural cell adhesion molecule 1 (Fragment)	-	27.206	27.038	27.126	0.187	0.403	0.311	0.48	0.52	1	1.2	1.1	5	5	5	2	93.396	847	323.31	26.968	27.579	27.292	27.192	27	26.466	27.634	26.624	27.344	27.123	26.535	27.624	27.189	27.072	27.209	0.0994777	0.944056	-	-	-	-
F1LPE9, Q811U3	Erc1	-0.119±0.072	0.183±0.102	-0.302±0.098	-	-	-	>tr|F1LPE9|F1LPE9_RAT ELKS/Rab6-interacting/CAST family member 1 OS=Rattus norvegicus GN=Erc1 PE=4 SV=1;>sp|Q811U3|RB6I2_RAT ELKS/Rab6-interacting/CAST family member 1 OS=Rattus norvegicus GN=Erc1 PE=1 SV=1	ELKS/Rab6-interacting/CAST family member 1	-	26.906	26.787	27.089	0.088	0.076	0.142	0.5	0.53	9.5	10.6	9.4	5	5	5	3	108.83	948	323.31	26.761	26.8	26.986	27.047	26.934	26.763	26.634	26.829	26.786	26.923	27.022	26.897	27.403	27.011	27.111	1.70516	0.381682	-	-	-	-
F1LQE1, Q6P730	Dab2ip	-0.241±0.211	0.04±0.152	-0.281±0.158	-	-	-	>tr|F1LQE1|F1LQE1_RAT Disabled homolog 2-interacting protein (Fragment) OS=Rattus norvegicus GN=Dab2ip PE=4 SV=2;>sp|Q6P730|DAB2P_RAT Disabled homolog 2-interacting protein OS=Rattus norvegicus GN=Dab2ip PE=1 SV=1	Disabled homolog 2-interacting protein (DAB2-interacting protein) (ASK-interacting protein 1) (AIP-1) (DIP1/2) (DOC-2/DAB2 interactive protein)	-	23.67	23.429	23.71	0.254	0.266	0.069	0.39	0.54	1.1	2.1	1.8	5	5	5	2	126.76	1148	36.718	23.311	23.829	23.652	24.132	23.425	23.237	23.524	23.13	23.979	23.274	23.607	23.692	23.868	23.675	23.708	0.581394	0.655741	-	-	-	-
F1LS04, Q63356	Myo1e	-	-	-	-	-	-	>tr|F1LS04|F1LS04_RAT Unconventional myosin-Ie (Fragment) OS=Rattus norvegicus GN=Myo1e PE=4 SV=2;>sp|Q63356|MYO1E_RAT Unconventional myosin-Ie OS=Rattus norvegicus GN=Myo1e PE=1 SV=1	Unconventional myosin-Ie (Fragment)	TRAFAC class myosin-kinesin ATPase superfamily, Myosin family	-	-	-	-	-	-	0.46	0.42	1.2	1	1.4	2	1	2	2	114.18	999	4.88	-	22.764	-	-	-	-	21.935	-	-	-	-	21.404	-	-	-	-	-	-	-	-	-
F1LUV9, Q3T1H3	Ncam1	-0.395±0.536	-0.436±0.481	0.042±0.48	-	-	-	>tr|F1LUV9|F1LUV9_RAT Neural cell adhesion molecule 1 (Fragment) OS=Rattus norvegicus GN=Ncam1 PE=4 SV=2;>tr|Q3T1H3|Q3T1H3_RAT Ncam1 protein OS=Rattus norvegicus GN=Ncam1 PE=2 SV=1	Ncam1 protein	-	24.774	24.379	24.338	0.607	0.639	0.391	0.5	0.5	1	1	1	4	3	3	2	92.31	838	2.8143	25.178	23.983	25.161	-	-	-	24.787	24.017	25.14	23.574	24.531	23.795	24.686	-	-	0.177166	0.829962	-	-	-	-
F1M3R4, P70569	Myo5b	-0.556±1.435	-4.49±0.458	3.934±1.465	-	-	-	>tr|F1M3R4|F1M3R4_RAT Unconventional myosin-Vb OS=Rattus norvegicus GN=Myo5b PE=4 SV=2;>sp|P70569|MYO5B_RAT Unconventional myosin-Vb OS=Rattus norvegicus GN=Myo5b PE=1 SV=1	Unconventional myosin-Vb	TRAFAC class myosin-kinesin ATPase superfamily, Myosin family	24.703	24.147	20.213	0.175	2.78	0.52	0.5	0.46	1.2	1	1.2	3	3	3	2	213.77	1846	3.0959	-	-	24.539	-	24.868	-	22.134	-	25.955	24.352	-	20.641	19.786	-	-	-	-	-	-	-	-
F1M7V6, Q1WIM1	Cadm4	-	0.736±0.247	-	-	-	-	>tr|F1M7V6|F1M7V6_RAT Cell adhesion molecule 4 (Fragment) OS=Rattus norvegicus GN=Cadm4 PE=4 SV=1;>sp|Q1WIM1|CADM4_RAT Cell adhesion molecule 4 OS=Rattus norvegicus GN=Cadm4 PE=1 SV=1	Cell adhesion molecule 4 (Fragment)	Nectin family	22.342	-	23.078	0.303	-	0.157	0.47	0.51	1	1.2	1.1	3	3	5	2	40.417	367	13.951	21.783	22.426	22.629	22.529	-	-	-	22.549	-	-	-	22.846	23.133	23.256	-	-	-	-	-	-	-
F1M9V6, D3ZJP6	Myo10	0.205±0.205	0.92±0.314	-0.715±0.297	-	-	-	>tr|F1M9V6|F1M9V6_RAT Myosin X (Predicted) OS=Rattus norvegicus GN=Myo10 PE=4 SV=2;>sp|D3ZJP6|MYO10_RAT Unconventional myosin-X OS=Rattus norvegicus GN=Myo10 PE=1 SV=1	Myosin X (Predicted) (Unconventional myosin-X)	TRAFAC class myosin-kinesin ATPase superfamily, Myosin family	23.443	23.648	24.363	0.298	0.126	0.482	0.54	0.55	2.5	2.7	2.2	4	5	5	2	201.79	1748	22.669	23.377	23.476	23.19	23.11	24.064	-	23.53	23.853	23.484	23.724	23.613	24.86	-	24.24	24.74	1.74242	0.072734	-	-	-	-
F1SW39, Q812D1, Q566D6, Q812D1-2	Psip1	-0.27±0.147	-0.02±0.119	-0.25±0.17	-	-	-	>tr|F1SW39|F1SW39_RAT PC4 and SFRS1 interacting protein 1 OS=Rattus norvegicus GN=Psip1 PE=2 SV=1;>sp|Q812D1|PSIP1_RAT PC4 and SFRS1-interacting protein OS=Rattus norvegicus GN=Psip1 PE=2 SV=1;>tr|Q566D6|Q566D6_RAT Psip1 protein OS=Rattus norvegicus GN=Psi	PC4 and SFRS1 interacting protein 1 (PC4 and SFRS1-interacting protein) (Supercoiled DNA binding protein 75)	HDGF family	28.406	28.136	28.387	0.072	0.176	0.132	0.46	0.48	7.6	8.1	8.9	3	3	3	4	59.615	528	323.31	28.44	-	28.293	28.486	-	28.053	-	27.956	28.4	-	28.387	-	28.208	28.565	-	0.692589	0.607986	-	-	-	-
G3V6P7, Q62812	LOC100911597, Myh9	-0.417±0.167	-0.371±0.223	-0.046±0.219	-	-	-	>tr|G3V6P7|G3V6P7_RAT Myosin, heavy polypeptide 9, non-muscle OS=Rattus norvegicus GN=LOC100911597 PE=4 SV=1;>sp|Q62812|MYH9_RAT Myosin-9 OS=Rattus norvegicus GN=Myh9 PE=1 SV=3	Myosin, heavy polypeptide 9, non-muscle (Protein LOC100911597)	TRAFAC class myosin-kinesin ATPase superfamily, Myosin family	27.942	27.525	27.571	0.157	0.148	0.251	0.47	0.48	17.8	18.6	19.9	3	3	3	3	226.41	1960	323.31	-	27.775	-	28.179	27.872	-	27.576	-	27.305	27.693	-	27.199	-	27.733	27.781	0.790142	0.43724	-	-	-	-
G3V6W2, Q9WTV0	Preb	0.138±0.07	0.056±0.115	0.082±0.104	-	-	-	>tr|G3V6W2|G3V6W2_RAT Prolactin regulatory element-binding protein OS=Rattus norvegicus GN=Preb PE=4 SV=1;>sp|Q9WTV0|PREB_RAT Prolactin regulatory element-binding protein OS=Rattus norvegicus GN=Preb PE=2 SV=2	Prolactin regulatory element-binding protein (Mammalian guanine nucleotide exchange factor mSec12)	-	25.087	25.225	25.143	0.098	0.057	0.163	0.51	0.47	4.2	3.6	4	5	5	5	2	45.371	417	89.568	24.98	25.318	25.059	25.007	25.071	25.202	25.173	25.302	25.313	25.134	25.304	25.326	25.212	25.079	24.793	0.401459	0.881977	-	-	-	-
G3V6Z3, Q8VH46	Afap1	-0.183±0.242	-0.072±0.211	-0.111±0.266	-	-	-	>tr|G3V6Z3|G3V6Z3_RAT Actin filament-associated protein 1 OS=Rattus norvegicus GN=Afap1 PE=4 SV=1;>sp|Q8VH46|AFAP1_RAT Actin filament-associated protein 1 OS=Rattus norvegicus GN=Afap1 PE=1 SV=1	Actin filament-associated protein 1 (110 kDa actin filament-associated protein) (AFAP-110)	-	24.849	24.666	24.777	0.219	0.376	0.298	0.45	0.47	4.7	5.1	5.7	5	5	5	3	80.746	731	20.345	24.723	25.141	24.526	25.16	24.693	24.003	25.184	24.453	24.968	24.722	24.511	25.341	24.365	24.833	24.833	0.124186	0.931215	-	-	-	-
G3V758, P22063	Cntn2	-	0.626±0.317	-	-	-	-	>tr|G3V758|G3V758_RAT Contactin 2 OS=Rattus norvegicus GN=Cntn2 PE=4 SV=1;>sp|P22063|CNTN2_RAT Contactin-2 OS=Rattus norvegicus GN=Cntn2 PE=1 SV=1	Contactin 2 (Contactin-2)	Immunoglobulin superfamily, Contactin family	21.426	-	22.052	0.229	-	0.392	0.53	0.57	1.1	1.3	1	2	5	3	2	113.05	1040	7.4782	-	21.604	21.591	21.082	-	-	-	21.625	-	-	21.848	22.248	22.605	21.507	-	-	-	-	-	-	-
G3V7U8, A1L108, A1L108-2	Arpc5l	0.147±0.257	-0.011±0.299	0.158±0.16	-	-	-	>tr|G3V7U8|G3V7U8_RAT Actin-related protein 2/3 complex subunit 5 OS=Rattus norvegicus GN=Arpc5l PE=3 SV=1;>sp|A1L108|ARP5L_RAT Actin-related protein 2/3 complex subunit 5-like protein OS=Rattus norvegicus GN=Arpc5l PE=1 SV=2;>sp|A1L108-2|ARP5L_RAT Isoform	Actin-related protein 2/3 complex subunit 5	ARPC5 family	25.494	25.641	25.483	0.357	0.042	0.207	0.53	0.56	3	3.3	2.7	3	3	3	3	17.139	153	49.616	25.819	-	-	25.671	24.993	25.671	-	-	25.679	25.573	25.795	-	-	25.299	25.356	0.107092	0.94195	-	-	-	-
G3V891, Q66H54	Fam160a2	-	-	-	-	-	-	>tr|G3V891|G3V891_RAT FTS and Hook-interacting protein OS=Rattus norvegicus GN=Fam160a2 PE=4 SV=1;>sp|Q66H54|F16A2_RAT FTS and Hook-interacting protein OS=Rattus norvegicus GN=Fam160a2 PE=2 SV=1	FTS and Hook-interacting protein (FHIP) (Protein FAM160A2)	UPF0518 family	-	-	-	-	-	-	1	1	1	1	0	1	1	0	2	107.88	989	1.4754	-	-	-	-	-	-	-	-	22.924	-	-	-	-	-	-	-	-	-	-	-	-
G3V8C8, Q9QXJ0	Ttl	0.734±0.183	0.608±0.254	0.126±0.178	-	-	-	>tr|G3V8C8|G3V8C8_RAT Tubulin tyrosine ligase OS=Rattus norvegicus GN=Ttl PE=4 SV=1;>sp|Q9QXJ0|TTL_RAT Tubulin--tyrosine ligase OS=Rattus norvegicus GN=Ttl PE=2 SV=1	Tubulin tyrosine ligase (Tubulin--tyrosine ligase)	Tubulin--tyrosine ligase family	22.049	22.783	22.657	0.207	0.139	0.241	0.52	0.52	1.3	1.3	1.2	5	5	4	2	43.203	377	15.47	-	22.241	21.857	-	-	-	22.774	22.545	22.808	23.003	22.769	22.237	22.425	22.905	22.946	1.47133	0.153412	-	-	-	-
G3V8Y8	Hip1	0.596±0.249	0.214±0.149	0.383±0.255	-	-	-	>tr|G3V8Y8|G3V8Y8_RAT Huntingtin interacting protein 1, isoform CRA_a OS=Rattus norvegicus GN=Hip1 PE=4 SV=1	HIP1 protein (Fragment)	-	24.121	24.717	24.335	0.165	0.426	0.188	0.57	0.52	5.2	4.3	4	5	5	5	2	115	1030	59.719	23.89	24.353	24.36	24.023	23.98	24.188	24.21	24.761	25.305	25.123	24.257	24.568	23.938	24.43	24.48	1.24507	0.235304	-	-	-	-
G3V9C1, Q99MG9-2, Q99MG9	Kcnip4	-	0.188±0.302	-	-	-	-	>tr|G3V9C1|G3V9C1_RAT Kv channel-interacting protein 4 OS=Rattus norvegicus GN=Kcnip4 PE=4 SV=2;>sp|Q99MG9-2|KCIP4_RAT Isoform 2 of Kv channel-interacting protein 4 OS=Rattus norvegicus GN=Kcnip4;>sp|Q99MG9|KCIP4_RAT Kv channel-interacting protein 4 OS=Rat	Kv channel-interacting protein 4	Recoverin family	22.632	-	22.82	0.052	-	0.419	0.39	0.52	1	1.7	1.6	2	5	3	3	24.589	213	6.5055	-	22.716	22.595	22.586	-	-	-	23.005	-	-	23.017	23.339	22.914	22.849	21.983	-	-	-	-	-	-
G3V9F3, Q9ERE6-2, Q9ERE6	Mprip	-0.124±0.204	0.035±0.218	-0.159±0.224	-	-	-	>tr|G3V9F3|G3V9F3_RAT Myosin phosphatase Rho-interacting protein OS=Rattus norvegicus GN=Mprip PE=4 SV=1;>sp|Q9ERE6-2|MPRIP_RAT Isoform 2 of Myosin phosphatase Rho-interacting protein OS=Rattus norvegicus GN=Mprip;>sp|Q9ERE6|MPRIP_RAT Myosin phosphatase Rh	Myosin phosphatase Rho-interacting protein (Myosin phosphatase-Rho interacting protein)	-	26.375	26.25	26.409	0.242	0.26	0.296	0.5	0.51	8.1	8.2	8	5	5	5	4	117.01	1029	62.074	26.434	25.824	26.507	26.585	26.523	26.546	25.861	25.914	26.455	26.476	26.257	25.818	26.653	26.701	26.617	0.127172	0.93721	-	-	-	-
G3V9Y1, Q9JLT0	Myh10	-0.547±0.146	-0.221±0.142	-0.326±0.151	-	-	-	>tr|G3V9Y1|G3V9Y1_RAT Myosin, heavy polypeptide 10, non-muscle, isoform CRA_b OS=Rattus norvegicus GN=Myh10 PE=4 SV=1;>sp|Q9JLT0|MYH10_RAT Myosin-10 OS=Rattus norvegicus GN=Myh10 PE=2 SV=1	Myosin heavy chain 7B (Protein Myh7b)	TRAFAC class myosin-kinesin ATPase superfamily, Myosin family	27.741	27.194	27.521	0.161	0.185	0.175	0.44	0.48	18	21.2	23	5	5	5	8	229	1976	323.31	27.709	27.439	28.046	27.767	27.745	27.03	26.853	27.284	27.38	27.426	27.413	27.202	27.827	27.613	27.548	2.03012	0.134472	-	-	-	-
M0RE00, Q6PEC1, F1M825	Tbca	0.685±0.477	-0.14±0.433	0.825±0.44	-	-	-	>tr|M0RE00|M0RE00_RAT Uncharacterized protein (Fragment) OS=Rattus norvegicus GN=Tbca PE=4 SV=1;>sp|Q6PEC1|TBCA_RAT Tubulin-specific chaperone A OS=Rattus norvegicus GN=Tbca PE=1 SV=1;>tr|F1M825|F1M825_RAT Tubulin-specific chaperone A (Fragment) OS=Rattus	Ac2-282 (RCG62991) (Uncharacterized protein)	TBCA family	25.627	26.312	25.487	0.659	0.607	0.552	0.53	0.5	3.4	3	3.1	4	5	5	4	11.085	93	14.969	25.462	24.503	26.186	26.355	25.632	25.308	-	26.645	26.825	26.469	24.772	24.817	25.969	26.004	25.874	0.673171	0.363894	-	-	-	-
M9MMM9, D3ZHV2	Macf1	-1.164±0.418	-0.029±0.18	-1.134±0.411	↓	-	yes	>tr|M9MMM9|M9MMM9_RAT Microtubule-actin cross-linking factor 1 OS=Rattus norvegicus GN=Macf1 PE=1 SV=1;>sp|D3ZHV2|MACF1_RAT Microtubule-actin cross-linking factor 1 OS=Rattus norvegicus GN=Macf1 PE=1 SV=1	Microtubule-actin cross-linking factor 1	-	27.536	26.372	27.507	0.239	0.844	0.195	0.37	0.5	19.4	32.3	32.6	5	5	5	2	619.63	5430	323.31	27.515	27.218	28.038	27.541	27.368	24.843	26.459	26.628	26.991	26.942	27.335	27.196	27.867	27.579	27.558	2.01902	0.0315333	yes	yes	-	yes
O08839-2, O08839, D4A4P1, F1LMX1, O08839-5, D4ABS7, O08839-3, D4ACI3, Q5HZA7, O08839-6	Bin1	-	-	-	-	-	-	>sp|O08839-2|BIN1_RAT Isoform AMPH2-2 of Myc box-dependent-interacting protein 1 OS=Rattus norvegicus GN=Bin1;>sp|O08839|BIN1_RAT Myc box-dependent-interacting protein 1 OS=Rattus norvegicus GN=Bin1 PE=1 SV=1;>tr|D4A4P1|D4A4P1_RAT Myc box-dependent-interac	Bin1 protein	-	-	-	-	-	-	-	0.42	0.42	7.8	7.8	10.8	1	1	1	11	60.857	550	290.18	-	-	-	27.85	-	-	-	-	27.522	-	-	-	-	27.726	-	-	-	-	-	-	-
P09495	Tpm4	-0.428±0.282	0.216±0.174	-0.644±0.125	-	-	-	>sp|P09495|TPM4_RAT Tropomyosin alpha-4 chain OS=Rattus norvegicus GN=Tpm4 PE=1 SV=3	Tropomyosin alpha-4 chain (Tropomyosin-4) (TM-4)	Tropomyosin family	22.529	22.101	22.744	0.268	0.204	0.043	0.45	0.48	1	1.1	1.2	3	4	5	1	28.509	248	55.108	22.309	22.734	22.898	-	22.173	-	22.291	-	-	21.911	22.712	22.73	-	22.834	22.703	1.24424	0.225746	-	-	-	-
P0DJJ3, F1M1Y0, D3ZF05, D3ZGZ1, D4A7H8, D3ZBD8	Sgip1	0.291±0.296	0.421±0.294	-0.13±0.258	-	-	-	>sp|P0DJJ3|SGIP1_RAT SH3-containing GRB2-like protein 3-interacting protein 1 OS=Rattus norvegicus GN=Sgip1 PE=1 SV=1;>tr|F1M1Y0|F1M1Y0_RAT SH3-containing GRB2-like protein 3-interacting protein 1 (Fragment) OS=Rattus norvegicus GN=Sgip1 PE=4 SV=2;>tr|D3ZF	SH3-containing GRB2-like protein 3-interacting protein 1 (Endophilin-3-interacting protein)	-	24.596	24.887	25.017	0.321	0.248	0.242	0.54	0.54	4.5	4.6	3.8	3	3	3	8	88.584	827	253.03	24.511	25.034	-	24.244	-	25.169	24.952	-	24.54	-	25.332	25.014	-	24.706	-	0.424239	0.648552	-	-	-	-
P13832	Rlc-a	0.228±0.377	0.183±0.487	0.045±0.516	-	-	-	>sp|P13832|MRLCA_RAT Myosin regulatory light chain RLC-A OS=Rattus norvegicus GN=Rlc-a PE=2 SV=2	Myosin regulatory light chain RLC-A (Myosin RLC-A) (Myosin regulatory light chain 2-A, smooth muscle isoform)	-	21.159	21.387	21.342	0.231	0.357	0.535	0.5	0.5	1	1	1	2	4	4	1	19.895	172	159.23	-	-	21.371	20.948	-	-	-	-	21.699	21.076	-	22.052	-	21.05	20.925	0.048481	0.967665	-	-	-	-
P16409, P02600-2, P02600	Myl3, Myl1	-0.369±0.683	-0.443±0.445	0.074±0.602	-	-	-	>sp|P16409|MYL3_RAT Myosin light chain 3 OS=Rattus norvegicus GN=Myl3 PE=2 SV=2;>sp|P02600-2|MYL1_RAT Isoform MLC3 of Myosin light chain 1/3, skeletal muscle isoform OS=Rattus norvegicus GN=Myl1;>sp|P02600|MYL1_RAT Myosin light chain 1/3, skeletal muscle i	Myosin light chain 1/3, skeletal muscle isoform (MLC1/MLC3) (MLC1F/MLC3F) (Myosin light chain alkali 1/2) (Myosin light chain A1/A2)	-	24.451	24.082	24.008	0.464	0.734	0.237	0.5	0.5	1	1	1	3	4	4	3	22.156	200	1.4709	24.84	24.062	-	-	-	24.643	23.521	-	-	-	24.226	23.791	-	-	-	0.129024	0.880187	-	-	-	-
P18666, Q63781, B0BMS8	Myl12b, Myl9	-0.044±0.235	-0.024±0.25	-0.02±0.244	-	-	-	>sp|P18666|ML12B_RAT Myosin regulatory light chain 12B OS=Rattus norvegicus GN=Myl12b PE=1 SV=3;>tr|Q63781|Q63781_RAT Myosin regulatory light chain OS=Rattus norvegicus GN=Myl12b PE=2 SV=1;>tr|B0BMS8|B0BMS8_RAT Myl9 protein OS=Rattus norvegicus GN=Myl9 PE=	Myl9 protein (Myosin regulatory light polypeptide 9) (Myosin, light polypeptide 9, regulatory (Predicted))	-	23.951	23.907	23.927	0.302	0.286	0.328	0.53	0.51	2.2	2	1.9	5	5	5	4	19.838	172	323.31	23.472	24.39	23.877	23.74	24.278	23.438	24.421	23.817	23.804	24.056	24.386	24.077	24.152	23.651	23.371	0.0071338	0.996465	-	-	-	-
P29534	Vcam1	-0.13±0.209	-0.192±0.195	0.062±0.218	-	-	-	>sp|P29534|VCAM1_RAT Vascular cell adhesion protein 1 OS=Rattus norvegicus GN=Vcam1 PE=2 SV=1	Vascular cell adhesion protein 1 (V-CAM 1) (VCAM-1) (CD antigen CD106)	-	28.163	28.033	27.971	0.225	0.286	0.252	0.47	0.48	13	13.5	14.8	5	5	5	1	81.245	739	323.31	28.314	28.142	28.401	28.292	27.668	27.564	28.322	28.406	28.12	27.754	28.221	28.407	27.743	27.819	27.665	0.187349	0.893153	-	-	-	-
P32736-2, P32736, F1M2I5	Opcml	-0.352±0.709	0.163±0.672	-0.514±0.563	-	-	-	>sp|P32736-2|OPCM_RAT Isoform 2 of Opioid-binding protein/cell adhesion molecule OS=Rattus norvegicus GN=Opcml;>sp|P32736|OPCM_RAT Opioid-binding protein/cell adhesion molecule OS=Rattus norvegicus GN=Opcml PE=1 SV=2;>tr|F1M2I5|F1M2I5_RAT Uncharacterized p	Opioid-binding protein/cell adhesion molecule (OBCAM) (OPCML) (Opioid-binding cell adhesion molecule)	Immunoglobulin superfamily, IgLON family	23.594	23.242	23.757	0.819	0.424	0.584	0.47	0.47	1.2	1.2	1.3	2	4	3	3	37.341	338	11.91	24.205	22.984	-	-	-	23.603	22.882	-	-	-	24.294	23.961	-	-	23.015	0.136128	0.872019	-	-	-	-
P50503	St13	0.024±0.166	-0.051±0.256	0.075±0.227	-	-	-	>sp|P50503|F10A1_RAT Hsc70-interacting protein OS=Rattus norvegicus GN=St13 PE=1 SV=1	Hsc70-interacting protein (Hip) (Protein FAM10A1) (Protein ST13 homolog)	FAM10 family	29.29	29.314	29.239	0.152	0.084	0.23	0.51	0.5	8.1	8	7.9	2	2	2	1	41.279	368	92.974	-	-	29.146	29.435	-	-	-	29.232	29.396	-	-	-	29.027	29.451	-	0.025833	0.988385	-	-	-	-
P60711	Actb	-	-	-	-	-	-	>sp|P60711|ACTB_RAT Actin, cytoplasmic 1 OS=Rattus norvegicus GN=Actb PE=1 SV=1	Actin, cytoplasmic 1 (Beta-actin) [Cleaved into: Actin, cytoplasmic 1, N-terminally processed]	Actin family	-	-	-	-	-	-	1	1	1	1	0	2	1	0	1	41.736	375	1.9904	-	-	-	-	-	-	-	-	-	-	-	-	-	-	-	-	-	-	-	-	-
P63259, V9GZ85, A1Z0K8	Actg1, LOC100361457	-	-	-	-	-	-	>sp|P63259|ACTG_RAT Actin, cytoplasmic 2 OS=Rattus norvegicus GN=Actg1 PE=1 SV=1;>tr|V9GZ85|V9GZ85_RAT Actin, cytoplasmic 2 (Fragment) OS=Rattus norvegicus GN=LOC100361457 PE=3 SV=1;>tr|A1Z0K8|A1Z0K8_RAT Beta-actin (Fragment) OS=Rattus norvegicus PE=2 SV=1	Actin, cytoplasmic 2 (Fragment)	Actin family	21.833	-	-	1.58	-	-	0.5	0	1	0	1	1	0	2	9	41.792	375	323.31	-	22.8	20.866	-	-	-	-	-	-	-	-	-	-	-	-	-	-	-	-	-	-
P68035, P68136, B0BMT0, P63269, P62738	Actc1, Acta1, Acta2, Actg2	0.056±0.323	0.018±0.39	0.037±0.321	-	-	-	>sp|P68035|ACTC_RAT Actin, alpha cardiac muscle 1 OS=Rattus norvegicus GN=Actc1 PE=2 SV=1;>sp|P68136|ACTS_RAT Actin, alpha skeletal muscle OS=Rattus norvegicus GN=Acta1 PE=1 SV=1;>tr|B0BMT0|B0BMT0_RAT RCG47746, isoform CRA_a OS=Rattus norvegicus GN=Acta2 P	Actin, alpha cardiac muscle 1 (Alpha-cardiac actin)	Actin family	29.193	29.249	29.212	0.394	0.222	0.39	0.38	0.4	1.3	1.3	2	3	3	3	5	42.019	377	90.607	-	-	29.414	29.523	28.643	-	-	29.534	29.258	28.956	-	-	29.756	28.885	28.995	0.00586844	0.996582	-	-	-	-
P85108	Tubb2a	-	-	-	-	-	-	>sp|P85108|TBB2A_RAT Tubulin beta-2A chain OS=Rattus norvegicus GN=Tubb2a PE=1 SV=1	Tubulin beta-2A chain	Tubulin family	-	-	-	-	-	-	0.5	0.5	1	1	1	1	1	1	1	49.906	445	18.46	-	-	-	-	28.221	-	-	-	-	28.319	-	-	-	-	28.389	-	-	-	-	-	-
P85515	Actr1a	0.014±0.174	0.13±0.189	-0.116±0.153	-	-	-	>sp|P85515|ACTZ_RAT Alpha-centractin OS=Rattus norvegicus GN=Actr1a PE=1 SV=1	Alpha-centractin (Centractin)	Actin family, ARP1 subfamily	27.073	27.087	27.202	0.253	0.158	0.205	0.5	0.52	5	5.5	5	5	5	5	1	42.613	376	323.31	27.274	27.534	26.891	26.731	26.934	27.091	27.444	26.996	26.892	27.01	27.568	27.384	27.075	26.896	27.089	0.143623	0.940845	-	-	-	-
P97846	Cntnap1	-0.147±0.286	0.403±0.326	-0.55±0.217	-	-	-	>sp|P97846|CNTP1_RAT Contactin-associated protein 1 OS=Rattus norvegicus GN=Cntnap1 PE=1 SV=1	Contactin-associated protein 1 (Caspr) (Caspr1) (Neurexin IV) (Neurexin-4) (Paranodin) (p190)	Neurexin family	26.668	26.521	27.071	0.509	0.177	0.341	0.49	0.53	12.6	14.8	13	5	5	5	2	155.87	1381	208.99	26.116	27.104	27.441	26.565	26.113	26.493	26.659	26.813	26.453	26.186	26.639	27.4	27.625	26.924	26.768	0.773861	0.39905	-	-	-	-
Q00238	Icam1	-	-	-	-	-	-	>sp|Q00238|ICAM1_RAT Intercellular adhesion molecule 1 OS=Rattus norvegicus GN=Icam1 PE=2 SV=1	Intercellular adhesion molecule 1 (ICAM-1) (CD antigen CD54)	Immunoglobulin superfamily, ICAM family	-	-	-	-	-	-	0.5	0.5	1	1	1	1	1	3	1	60.141	545	3.6934	-	-	-	-	23.569	-	-	-	-	-	-	-	-	-	-	-	-	-	-	-	-
Q156J1	-	-0.044±0.169	-0.263±0.192	0.22±0.23	-	-	-	>tr|Q156J1|Q156J1_RAT Bcl-2-interacting death suppressor OS=Rattus norvegicus PE=2 SV=1	Bcl-2-interacting death suppressor	-	26.567	26.523	26.303	0.129	0.261	0.312	0.52	0.51	2	1.9	1.9	5	5	5	1	61.524	574	130.59	26.353	26.553	26.838	26.579	26.511	26.327	26.709	26.672	26.04	26.867	25.993	26.798	26.071	25.999	26.656	0.406489	0.748614	-	-	-	-
Q1WIM2-2, Q1WIM2, A0A0A0MY16	Cadm2	0.014±0.142	0.178±0.235	-0.164±0.223	-	-	-	>sp|Q1WIM2-2|CADM2_RAT Isoform 2 of Cell adhesion molecule 2 OS=Rattus norvegicus GN=Cadm2;>sp|Q1WIM2|CADM2_RAT Cell adhesion molecule 2 OS=Rattus norvegicus GN=Cadm2 PE=1 SV=2;>tr|A0A0A0MY16|A0A0A0MY16_RAT Cell adhesion molecule 2 (Fragment) OS=Rattus nor	Cell adhesion molecule 2 (Fragment)	Nectin family	26.623	26.637	26.801	0.192	0.141	0.376	0.5	0.52	4.5	4.7	4.4	5	5	5	3	43.502	395	323.31	26.558	26.934	26.667	26.716	26.24	26.462	26.796	26.779	26.749	26.4	27.127	27.409	26.671	26.523	26.274	0.195492	0.890422	-	-	-	-
Q1WIM3	Cadm3	-0.352±0.176	0.416±0.173	-0.768±0.169	-	↑	yes	>sp|Q1WIM3|CADM3_RAT Cell adhesion molecule 3 OS=Rattus norvegicus GN=Cadm3 PE=2 SV=1	Cell adhesion molecule 3 (Immunoglobulin superfamily member 4B) (IgSF4B) (Nectin-like protein 1) (NECL-1)	Nectin family	27.528	27.176	27.945	0.218	0.207	0.201	0.49	0.54	7.5	9	7.8	5	5	5	1	42.906	396	323.31	27.224	27.816	27.775	27.586	27.24	27.445	27.428	27.207	26.961	26.841	28.103	28.168	28.12	27.763	27.57	2.53897	0.0439858	yes	-	yes	yes
Q2IBD4-2, Q2IBD4	Cttnbp2	-0.015±0.156	0.301±0.142	-0.316±0.101	-	-	-	>sp|Q2IBD4-2|CTTB2_RAT Isoform 2 of Cortactin-binding protein 2 OS=Rattus norvegicus GN=Cttnbp2;>sp|Q2IBD4|CTTB2_RAT Cortactin-binding protein 2 OS=Rattus norvegicus GN=Cttnbp2 PE=1 SV=1	Cortactin-binding protein 2 (CortBP2)	-	24.118	24.103	24.419	0.225	0.141	0.088	0.51	0.54	2.8	3.1	2.7	5	5	5	2	67.35	630	41.633	23.762	24.207	24.553	23.983	24.084	23.92	24.107	24.418	24.076	23.996	24.507	24.45	24.554	24.273	24.312	1.1928	0.408989	-	-	-	-
Q2MH90, Q8R5M4, F1M9C4, Q8R5M4-2, G8JLS4, Q2MH91, M0RAB4, Q8CJH5	FIP-2B variant, Optn, FIP-2A variant	-0.121±0.271	-0.101±0.242	-0.02±0.237	-	-	-	>tr|Q2MH90|Q2MH90_RAT 14.7K-interacting protein-2 type B variant (Fragment) OS=Rattus norvegicus GN=FIP-2B variant PE=2 SV=1;>sp|Q8R5M4|OPTN_RAT Optineurin OS=Rattus norvegicus GN=Optn PE=2 SV=3;>tr|F1M9C4|F1M9C4_RAT Optineurin OS=Rattus norvegicus GN=Optn	14.7K-interacting protein-2 type A variant (Fragment)	-	24.269	24.149	24.168	0.352	0.34	0.248	0.48	0.51	3.3	3.8	3.6	5	5	5	8	65.283	571	36.851	24.662	24.05	24.496	23.609	24.531	23.751	24.225	23.786	24.189	24.793	24.152	23.895	23.9	24.216	24.678	0.0575139	0.96931	-	-	-	-
Q2QC85, G3V829	Fubp3	-0.051±0.172	-0.451±0.226	0.4±0.255	-	-	-	>tr|Q2QC85|Q2QC85_RAT MAP2 RNA trans-acting protein 2 OS=Rattus norvegicus GN=Fubp3 PE=2 SV=1;>tr|G3V829|G3V829_RAT Protein Fubp3 OS=Rattus norvegicus GN=Fubp3 PE=4 SV=1	MAP2 RNA trans-acting protein 2	-	27.661	27.61	27.21	0.145	0.258	0.38	0.48	0.45	11	9.7	11.9	5	5	5	2	61.408	569	197.57	27.54	27.658	27.437	27.954	27.715	27.345	27.646	27.21	27.99	27.858	26.754	26.683	27.344	27.672	27.594	0.913072	0.381861	-	-	-	-
Q30A71, P97879, F1LRA4, F1LMX8, Q30A72, P97879-2	Grip1	0.056±0.138	0.278±0.109	-0.222±0.129	-	-	-	>tr|Q30A71|Q30A71_RAT Glutamate receptor interacting protein isoform d OS=Rattus norvegicus GN=Grip1 PE=2 SV=1;>sp|P97879|GRIP1_RAT Glutamate receptor-interacting protein 1 OS=Rattus norvegicus GN=Grip1 PE=1 SV=1;>tr|F1LRA4|F1LRA4_RAT Glutamate receptor-in	Glutamate receptor interacting protein 1 isoform b (Fragment)	-	25.571	25.627	25.85	0.14	0.185	0.112	0.48	0.51	4.2	4.7	4.5	5	5	5	7	120.29	1112	51.967	25.583	25.258	25.665	25.589	25.761	25.626	25.314	25.514	25.977	25.705	25.62	25.841	25.838	25.904	26.044	0.978086	0.542009	-	-	-	-
Q32PX2	Aimp2	-0.045±0.132	-0.117±0.156	0.072±0.149	-	-	-	>sp|Q32PX2|AIMP2_RAT Aminoacyl tRNA synthase complex-interacting multifunctional protein 2 OS=Rattus norvegicus GN=Aimp2 PE=2 SV=1	Aminoacyl tRNA synthase complex-interacting multifunctional protein 2 (Multisynthase complex auxiliary component p38) (Protein JTV-1)	-	25.603	25.559	25.486	0.166	0.145	0.206	0.51	0.49	4.3	4.1	4.2	5	5	5	1	35.442	320	25.345	25.553	25.991	25.496	25.435	25.539	25.549	25.763	25.238	25.624	25.619	25.397	25.767	25.065	25.611	25.591	0.137764	0.950017	-	-	-	-
Q32PZ0	Pak1ip1	-	-	-	-	-	-	>tr|Q32PZ0|Q32PZ0_RAT PAK1 interacting protein 1 OS=Rattus norvegicus GN=Pak1ip1 PE=2 SV=1	PAK1 interacting protein 1 (Protein Pak1ip1) (RCG44219, isoform CRA_a)	-	-	-	-	-	-	-	0.5	0	1	0	1	2	0	2	1	42.234	382	2.3543	-	22.651	-	-	-	-	21.929	-	-	-	-	-	-	-	-	-	-	-	-	-	-
Q3B8P9, G3V9M2	Mapk8ip2	-	0.236±0.52	-	-	-	-	>tr|Q3B8P9|Q3B8P9_RAT Mapk8ip2 protein (Fragment) OS=Rattus norvegicus GN=Mapk8ip2 PE=2 SV=1;>tr|G3V9M2|G3V9M2_RAT Mitogen-activated protein kinase 8 interacting protein 2 OS=Rattus norvegicus GN=Mapk8ip2 PE=4 SV=1	Mapk8ip2 protein (Fragment)	-	23.456	-	23.692	0.239	-	0.582	0	0.5	0	1	1	0	3	2	2	59.379	544	1.8644	23.237	-	23.674	-	-	-	-	-	-	-	24.144	23.999	-	-	22.932	-	-	-	-	-	-
Q3KR72, E9PT39	Ablim1	-0.085±0.232	0.108±0.134	-0.193±0.249	-	-	-	>tr|Q3KR72|Q3KR72_RAT Actin-binding LIM protein 1 OS=Rattus norvegicus GN=Ablim1 PE=2 SV=1;>tr|E9PT39|E9PT39_RAT Uncharacterized protein (Fragment) OS=Rattus norvegicus PE=4 SV=2	Actin-binding LIM protein 1	-	25.409	25.324	25.517	0.115	0.408	0.194	0.48	0.5	3.6	3.8	3.9	5	5	5	2	48.7	427	88.595	25.512	25.436	25.598	25.266	25.235	25.666	25.233	25.782	25.411	24.528	25.616	25.455	25.894	25.415	25.207	0.177035	0.898874	-	-	-	-
Q3KRE8	Tubb2b	-	-	-	-	-	-	>sp|Q3KRE8|TBB2B_RAT Tubulin beta-2B chain OS=Rattus norvegicus GN=Tubb2b PE=1 SV=1	Tubulin beta-2B chain (T beta-15)	Tubulin family	-	-	-	-	-	-	0.5	0.5	1	1	1	1	1	1	1	49.953	445	323.31	-	26.852	-	-	-	-	26.646	-	-	-	-	26.424	-	-	-	-	-	-	-	-	-
Q3MHC0	Jam2	0.678±0.178	-0.456±0.206	1.135±0.158	↑	↓	yes	>tr|Q3MHC0|Q3MHC0_RAT Junctional adhesion molecule 2 OS=Rattus norvegicus GN=Jam2 PE=2 SV=1	Junctional adhesion molecule 2	-	23.219	23.897	22.762	0.262	0.158	0.202	0.56	0.5	1.8	1.4	1.4	5	5	5	2	33.057	298	88.09	23.028	23.795	23.086	22.962	23.224	23.639	24.055	23.703	23.985	24.104	-	23.143	22.694	22.687	22.526	3.59915	0.00604651	yes	yes	yes	yes
Q497A7, O54745, Q91Y53	Dnttip1, p65	-	-	-	-	-	-	>tr|Q497A7|Q497A7_RAT Deoxynucleotidyltransferase terminal-interacting protein 1 OS=Rattus norvegicus GN=Dnttip1 PE=2 SV=1;>tr|O54745|O54745_RAT p65 protein OS=Rattus norvegicus GN=p65 PE=2 SV=2;>sp|Q91Y53|TDIF1_RAT Deoxynucleotidyltransferase terminal-int	Deoxynucleotidyltransferase terminal-interacting protein 1 (Dnttip1 protein) (RCG32375)	Nuclear hormone receptor family	-	-	-	-	-	-	0.5	0.5	1	1	1	2	1	2	3	36.855	328	1.8537	-	-	-	-	-	-	-	-	22.417	-	-	-	21.974	-	-	-	-	-	-	-	-
Q498N3, Q9QUR2-2, Q9QUR2	Dctn4	-0.28±0.046	0.013±0.064	-0.292±0.051	-	-	-	>tr|Q498N3|Q498N3_RAT Dctn4 protein OS=Rattus norvegicus GN=Dctn4 PE=2 SV=1;>sp|Q9QUR2-2|DCTN4_RAT Isoform 2 of Dynactin subunit 4 OS=Rattus norvegicus GN=Dctn4;>sp|Q9QUR2|DCTN4_RAT Dynactin subunit 4 OS=Rattus norvegicus GN=Dctn4 PE=1 SV=1	Dctn4 protein (Dynactin 4, isoform CRA_b)	Dynactin subunit 4 family	27	26.72	27.012	0.068	0.027	0.077	0.49	0.51	9.6	10	9.8	5	5	5	3	52.273	460	295.87	26.983	27.165	26.938	26.938	26.974	26.714	26.76	26.689	26.677	26.758	27.187	27.033	26.914	26.985	26.942	3.68045	0.177466	-	-	-	-
Q4FZU2	Krt6a	-	-	-	-	-	-	>sp|Q4FZU2|K2C6A_RAT Keratin, type II cytoskeletal 6A OS=Rattus norvegicus GN=Krt6a PE=1 SV=1	Keratin, type II cytoskeletal 6A (Cytokeratin-6A) (CK-6A) (Keratin-6A) (K6A) (Type-II keratin Kb6)	Intermediate filament family	-	-	-	-	-	-	1	-	1	0	0	1	0	0	1	59.248	552	1.7878	-	-	-	-	-	-	-	20.187	-	-	-	-	-	-	-	-	-	-	-	-	-
Q4KLF8	Arpc5	-	-	-	-	-	-	>sp|Q4KLF8|ARPC5_RAT Actin-related protein 2/3 complex subunit 5 OS=Rattus norvegicus GN=Arpc5 PE=1 SV=3	Actin-related protein 2/3 complex subunit 5 (Arp2/3 complex 16 kDa subunit) (p16-ARC)	ARPC5 family	-	-	-	-	-	-	0.6	0.57	1.5	1.3	1	1	1	1	1	16.32	151	5.0249	-	-	-	24.762	-	-	-	-	24.806	-	-	-	-	25.211	-	-	-	-	-	-	-
Q4KM38	Srsf10	0.124±0.154	0.166±0.171	-0.042±0.121	-	-	-	>tr|Q4KM38|Q4KM38_RAT FUS interacting protein (Serine-arginine rich) 1 OS=Rattus norvegicus GN=Srsf10 PE=2 SV=1	FUS interacting protein (Serine-arginine rich) 1 (Protein Srsf10)	-	26.315	26.439	26.48	0.181	0.085	0.128	0.5	0.51	3.3	3.4	3.3	3	3	3	1	19.971	164	82.12	26.101	26.574	-	26.269	-	26.357	26.574	-	26.385	-	26.448	26.668	-	26.325	-	0.258866	0.883592	-	-	-	-
Q4KM58	Ctnnbip1	-	-	-	-	-	-	>tr|Q4KM58|Q4KM58_RAT Catenin, beta-interacting protein 1 OS=Rattus norvegicus GN=Ctnnbip1 PE=2 SV=1	Catenin, beta-interacting protein 1 (Protein Ctnnbip1) (RCG31493, isoform CRA_a)	-	21.488	-	-	0.187	-	-	0.5	0.5	1	1	1	1	3	2	1	9.2013	81	1.9365	-	21.663	21.314	-	-	-	-	-	-	-	-	-	21.887	-	-	-	-	-	-	-	-
Q4KM87	Actl6a	-0.036±0.414	-0.778±0.376	0.741±0.299	-	-	-	>tr|Q4KM87|Q4KM87_RAT Actin-like 6A OS=Rattus norvegicus GN=Actl6a PE=2 SV=1	Actin-like 6A (Protein Actl6a)	Actin family	22.511	22.474	21.733	0.679	0.462	0.306	0.47	0.45	1.4	1.3	1.6	5	5	5	2	47.42	429	6.2933	23.092	23.369	22.337	21.474	22.28	22.875	23.223	22.234	22.068	21.97	22.177	22.115	21.504	21.532	21.337	1.01889	0.222347	-	-	-	-
Q4QQU6	Smndc1	0.026±0.191	-0.033±0.384	0.059±0.35	-	-	-	>sp|Q4QQU6|SPF30_RAT Survival of motor neuron-related-splicing factor 30 OS=Rattus norvegicus GN=Smndc1 PE=2 SV=1	Survival of motor neuron-related-splicing factor 30	SMN family	26.427	26.453	26.394	0.312	0.124	0.699	0.52	0.52	4.8	4.7	4.3	5	5	5	3	26.783	238	323.31	26.544	26.831	25.795	26.359	26.604	26.577	26.576	26.2	26.358	26.553	27.002	26.958	25.112	26.495	26.403	0.00740418	0.994109	-	-	-	-
Q4V7C7	Actr3	-0.036±0.062	0.037±0.064	-0.073±0.088	-	-	-	>sp|Q4V7C7|ARP3_RAT Actin-related protein 3 OS=Rattus norvegicus GN=Actr3 PE=1 SV=1	Actin-related protein 3 (Actin-like protein 3)	Actin family, ARP3 subfamily	27.942	27.906	27.979	0.009	0.062	0.064	0.49	0.5	10.5	10.9	11	2	2	2	2	47.357	418	290.79	-	-	-	27.933	27.951	-	-	-	27.968	27.845	-	-	-	28.042	27.916	0.188879	0.967292	-	-	-	-
Q4V7E8	Lrrfip2	-0.089±0.19	-0.016±0.132	-0.073±0.164	-	-	-	>sp|Q4V7E8|LRRF2_RAT Leucine-rich repeat flightless-interacting protein 2 OS=Rattus norvegicus GN=Lrrfip2 PE=2 SV=1	Leucine-rich repeat flightless-interacting protein 2 (LRR FLII-interacting protein 2)	LRRFIP family	25.76	25.671	25.744	0.195	0.263	0.105	0.49	0.48	3.9	3.7	4	5	5	5	1	49.772	437	125.83	26.155	25.522	25.614	25.879	25.629	25.506	25.216	25.823	26.115	25.695	25.567	25.838	25.891	25.614	25.81	0.0716766	0.974023	-	-	-	-
Q52NK0, A3KMH4, O55043, Q923I5	Arhgef7	-0.161±0.12	0.426±0.136	-0.587±0.099	-	-	-	>tr|Q52NK0|Q52NK0_RAT PAK-interacting exchange factor OS=Rattus norvegicus GN=Arhgef7 PE=2 SV=1;>tr|A3KMH4|A3KMH4_RAT Arhgef7 protein (Fragment) OS=Rattus norvegicus GN=Arhgef7 PE=2 SV=1;>sp|O55043|ARHG7_RAT Rho guanine nucleotide exchange factor 7 OS=Ratt	Arhgef7 protein (Fragment)	-	26.344	26.183	26.77	0.138	0.066	0.105	0.48	0.55	8.6	11.2	9.2	3	3	3	6	79.805	705	185.73	-	-	26.515	26.145	26.371	-	-	26.204	26.081	26.263	-	-	26.929	26.649	26.732	2.1729	0.0873027	-	-	-	-
Q568Z9	Phyhip	-0.445±0.251	0.923±0.277	-1.368±0.272	-	↑	yes	>sp|Q568Z9|PHYIP_RAT Phytanoyl-CoA hydroxylase-interacting protein OS=Rattus norvegicus GN=Phyhip PE=2 SV=1	Phytanoyl-CoA hydroxylase-interacting protein (Phytanoyl-CoA hydroxylase-associated protein 1) (PAHX-AP1) (PAHXAP1)	PHYHIP family	26.178	25.733	27.101	0.324	0.308	0.383	0.46	0.58	4.3	6.8	5	5	5	5	1	37.554	330	48.081	25.874	25.841	26.663	26.573	25.937	25.971	25.061	25.933	25.964	25.735	27.398	26.48	27.697	27.033	26.895	3.09748	0.00719149	yes	-	yes	yes
Q5EAJ6	Ikbip	-	-	0.32±0.59	-	-	-	>sp|Q5EAJ6|IKIP_RAT Inhibitor of nuclear factor kappa-B kinase-interacting protein OS=Rattus norvegicus GN=Ikbip PE=2 SV=1	Inhibitor of nuclear factor kappa-B kinase-interacting protein (I kappa-B kinase-interacting protein) (IKBKB-interacting protein) (IKK-interacting protein)	-	-	23.99	23.669	-	1.025	0.057	0.53	0.48	1.5	1.3	1.3	3	3	3	1	42.36	373	24.704	-	-	-	23.999	-	-	22.824	-	24.44	24.705	-	-	23.579	23.729	23.699	-	-	-	-	-	-
Q5EAJ6-2	Ikbip	-	-	-	-	-	-	>sp|Q5EAJ6-2|IKIP_RAT Isoform 2 of Inhibitor of nuclear factor kappa-B kinase-interacting protein OS=Rattus norvegicus GN=Ikbip	Inhibitor of nuclear factor kappa-B kinase-interacting protein (I kappa-B kinase-interacting protein) (IKBKB-interacting protein) (IKK-interacting protein)	-	-	22.275	-	-	0.15	-	0.58	0.5	1.4	1	1	4	3	3	1	38.346	345	1.7388	-	-	-	-	21.381	-	22.391	22.025	22.206	22.479	-	-	-	21.833	-	-	-	-	-	-	-
Q5EAN7	Terf2ip	0.168±0.267	0.208±0.268	-0.041±0.127	-	-	-	>sp|Q5EAN7|TE2IP_RAT Telomeric repeat-binding factor 2-interacting protein 1 OS=Rattus norvegicus GN=Terf2ip PE=2 SV=1	Telomeric repeat-binding factor 2-interacting protein 1 (TERF2-interacting telomeric protein 1) (TRF2-interacting telomeric protein 1) (Repressor/activator protein 1 homolog) (RAP1 homolog)	RAP1 family	25.795	25.963	26.004	0.478	0.148	0.15	0.51	0.52	6.1	6.4	5.8	5	5	5	1	43.418	393	293.27	25.262	26.703	25.394	25.786	25.832	25.936	26.141	25.638	26.099	26.001	26.034	26.175	25.704	26.191	25.914	0.192172	0.88403	-	-	-	-
Q5FVH4	Aktip	-0.191±0.389	0.113±0.178	-0.304±0.41	-	-	-	>sp|Q5FVH4|AKTIP_RAT AKT-interacting protein OS=Rattus norvegicus GN=Aktip PE=2 SV=1	AKT-interacting protein (Fused toes protein homolog)	Ubiquitin-conjugating enzyme family, FTS subfamily	21.377	21.186	21.49	0.143	0.799	0.274	0.5	0.51	1	1.1	1	5	5	5	1	32.991	292	7.0171	21.352	21.708	21.238	21.353	21.236	19.866	21.79	20.81	21.611	21.853	21.535	21.715	20.991	21.887	21.325	0.170101	0.878522	-	-	-	-
Q5FVQ9	Tbce	-	-	-	-	-	-	>sp|Q5FVQ9|TBCE_RAT Tubulin-specific chaperone E OS=Rattus norvegicus GN=Tbce PE=2 SV=1	Tubulin-specific chaperone E (Tubulin-folding cofactor E)	TBCE family	23.136	-	-	0.045	-	-	0.5	0.5	1	1	1	1	1	4	1	59.042	524	3.3815	-	-	23.09	23.181	-	23.513	-	-	-	-	-	-	-	-	-	-	-	-	-	-	-
Q5FWY5	Aip	0.124±0.276	0.195±0.3	-0.071±0.282	-	-	-	>sp|Q5FWY5|AIP_RAT AH receptor-interacting protein OS=Rattus norvegicus GN=Aip PE=1 SV=1	AH receptor-interacting protein (AIP) (Aryl-hydrocarbon receptor-interacting protein) (Immunophilin XAP2)	-	23.966	24.09	24.161	0.381	0.325	0.396	0.52	0.54	2.7	2.9	2.5	5	5	5	1	37.598	330	13.767	24.16	24.492	23.264	23.785	24.128	24.284	24.55	23.488	23.916	24.215	24.672	24.558	23.632	23.692	24.251	0.101744	0.94041	-	-	-	-
Q5M7A7	Cnrip1	0.454±0.242	0.257±0.146	0.196±0.241	-	-	-	>sp|Q5M7A7|CNRP1_RAT CB1 cannabinoid receptor-interacting protein 1 OS=Rattus norvegicus GN=Cnrip1 PE=1 SV=1	CB1 cannabinoid receptor-interacting protein 1 (CRIP-1)	CNRIP family	26.028	26.482	26.285	0.107	0.238	0.105	0.45	0.48	2.9	3.3	3.5	2	2	2	1	18.658	164	242.66	-	-	-	25.924	26.132	-	-	-	26.264	26.7	-	-	-	26.388	26.183	0.597901	0.520802	-	-	-	-
Q5M7U6	Actr2	0.062±0.146	0.052±0.159	0.01±0.13	-	-	-	>sp|Q5M7U6|ARP2_RAT Actin-related protein 2 OS=Rattus norvegicus GN=Actr2 PE=2 SV=1	Actin-related protein 2 (Actin-like protein 2)	Actin family	28.438	28.5	28.489	0.127	0.082	0.105	0.53	0.48	14	11.6	12.5	2	2	2	2	44.733	394	297.54	-	-	-	28.559	28.316	-	-	-	28.58	28.419	-	-	-	28.591	28.388	0.0440546	0.98505	-	-	-	-
Q5M7W1	Txnip	-0.711±0.408	-0.391±0.367	-0.32±0.45	-	-	-	>sp|Q5M7W1|TXNIP_RAT Thioredoxin-interacting protein OS=Rattus norvegicus GN=Txnip PE=2 SV=1	Thioredoxin-interacting protein (Vitamin D3 up-regulated protein 1)	Arrestin family	21.887	21.176	21.496	0.371	0.552	0.523	0.48	0.48	1	1	1.1	3	5	5	1	44.017	394	2.5899	-	22.312	21.266	21.848	22.122	21.514	21.57	20.445	-	-	21.463	21.61	20.487	22.03	21.892	0.521903	0.500307	-	-	-	-
Q5M9F7	Actr10	-0.333±0.117	0.093±0.143	-0.425±0.102	-	-	-	>tr|Q5M9F7|Q5M9F7_RAT ARP10 actin-related protein 10 homolog (S. cerevisiae) OS=Rattus norvegicus GN=Actr10 PE=2 SV=1	ARP10 actin-related protein 10 homolog (S. cerevisiae) (Actin-related protein 10 homolog (S. cerevisiae)) (Protein Actr10)	Actin family	25.746	25.413	25.839	0.184	0.069	0.154	0.47	0.51	6.7	7.6	7.4	5	5	5	2	46.213	417	221.01	25.385	26.012	25.897	25.794	25.643	25.286	25.533	25.403	25.481	25.365	26.11	26.008	25.644	25.698	25.734	1.96186	0.198117	-	-	-	-
Q5M9G6	Snip1	0.236±0.204	-0.402±0.231	0.638±0.148	-	-	-	>sp|Q5M9G6|SNIP1_RAT Smad nuclear interacting protein 1 OS=Rattus norvegicus GN=Snip1 PE=2 SV=1	Smad nuclear interacting protein 1	-	25.126	25.363	24.725	0.345	0.116	0.223	0.57	0.48	4.2	2.9	3.2	5	5	5	1	44.922	389	318.8	24.564	25.758	25.105	25.194	25.011	25.514	25.164	25.225	25.421	25.49	24.421	25.132	24.502	24.89	24.678	1.65606	0.144257	-	-	-	-
Q5PQJ7	Tbcel	1.677±0.489	0.454±0.365	1.222±0.361	↑	-	yes	>sp|Q5PQJ7|TBCEL_RAT Tubulin-specific chaperone cofactor E-like protein OS=Rattus norvegicus GN=Tbcel PE=2 SV=1	Tubulin-specific chaperone cofactor E-like protein (Leucine-rich repeat-containing protein 35)	-	21.348	23.025	21.803	0.52	0.51	0.292	0.51	0.47	1.3	1.1	1.3	4	4	4	1	48.045	424	9.1512	21.994	-	-	20.797	21.255	-	22.773	-	22.597	23.704	21.595	21.589	-	21.672	22.355	1.89234	0.0269493	yes	yes	-	yes
Q5PQP1, M0R7Q6, M0R696	Rbms1	0.078±0.175	-0.193±0.196	0.271±0.163	-	-	-	>sp|Q5PQP1|RBMS1_RAT RNA-binding motif, single-stranded-interacting protein 1 OS=Rattus norvegicus GN=Rbms1 PE=2 SV=1;>tr|M0R7Q6|M0R7Q6_RAT Uncharacterized protein OS=Rattus norvegicus PE=4 SV=1;>tr|M0R696|M0R696_RAT Uncharacterized protein OS=Rattus norve	Protein Rbms2 (RNA binding motif, single stranded interacting protein 2) (RNA binding motif, single stranded interacting protein 2, isoform CRA_a)	-	24.097	24.175	23.904	0.254	0.162	0.225	0.49	0.49	1.6	1.5	1.6	5	5	5	4	44.067	403	5.7167	24.414	24.129	23.606	23.979	24.36	24.507	24.195	24.026	23.944	24.206	24.031	23.609	23.724	23.809	24.35	0.483651	0.719841	-	-	-	-
Q5PQX1, D3ZGQ1, Q5PQX1-2, Q5PQX1-3	Tor1aip1	0.058±0.135	-0.003±0.153	0.061±0.149	-	-	-	>sp|Q5PQX1|TOIP1_RAT Torsin-1A-interacting protein 1 OS=Rattus norvegicus GN=Tor1aip1 PE=1 SV=1;>tr|D3ZGQ1|D3ZGQ1_RAT Torsin-1A-interacting protein 1 OS=Rattus norvegicus GN=Tor1aip1 PE=4 SV=1;>sp|Q5PQX1-2|TOIP1_RAT Isoform 2 of Torsin-1A-interacting prote	Torsin-1A-interacting protein 1	TOR1AIP family	28.068	28.126	28.064	0.166	0.153	0.199	0.5	0.5	11.7	11.7	11.7	5	5	5	4	65.648	583	323.31	27.784	28.251	28.15	28.271	27.881	27.956	28.151	28.288	28.353	27.88	27.769	28.363	28.029	28.299	27.861	0.0480286	0.985519	-	-	-	-
Q5RJM0	Nifk	-0.027±0.204	-0.117±0.217	0.089±0.205	-	-	-	>sp|Q5RJM0|MK67I_RAT MKI67 FHA domain-interacting nucleolar phosphoprotein OS=Rattus norvegicus GN=Nifk PE=2 SV=1	MKI67 FHA domain-interacting nucleolar phosphoprotein (Nucleolar protein interacting with the FHA domain of pKI-67)	-	26.194	26.167	26.078	0.267	0.233	0.27	0.5	0.49	4.8	4.6	4.8	5	5	5	1	31.351	271	122.86	26.079	26.801	26.016	26.09	25.986	25.877	26.6	26.294	26.176	25.888	26.06	26.608	26.013	26.063	25.643	0.073254	0.96784	-	-	-	-
Q5U2X0	Cdkn2aip	0.281±0.44	0.094±0.397	0.187±0.223	-	-	-	>sp|Q5U2X0|CARF_RAT CDKN2A-interacting protein OS=Rattus norvegicus GN=Cdkn2aip PE=1 SV=1	CDKN2A-interacting protein (Collaborator of ARF)	CARF family	24.148	24.429	24.242	0.826	0.379	0.134	0.54	0.5	3.5	3.1	3	5	5	5	2	60.743	570	55.025	24.385	24.497	22.606	24.575	24.679	24.814	24.459	23.696	24.835	24.341	24.154	24.277	24.177	24.064	24.537	0.129605	0.899261	-	-	-	-
Q5U2Y6	Tfip11	-0.158±0.113	-0.181±0.124	0.023±0.104	-	-	-	>sp|Q5U2Y6|TFP11_RAT Tuftelin-interacting protein 11 OS=Rattus norvegicus GN=Tfip11 PE=2 SV=1	Tuftelin-interacting protein 11 (Septin and tuftelin-interacting protein 1) (STIP-1)	TFP11/STIP family	25.368	25.209	25.187	0.154	0.105	0.136	0.45	0.45	5	5	6	5	5	5	1	96.151	837	39.326	25.108	25.57	25.577	25.229	25.355	25.256	25.403	25.02	25.13	25.239	25.024	25.366	25.322	25.265	24.956	0.581436	0.771183	-	-	-	-
Q5XIF6	Tuba4a	-	-	-	-	-	-	>sp|Q5XIF6|TBA4A_RAT Tubulin alpha-4A chain OS=Rattus norvegicus GN=Tuba4a PE=2 SV=1	Tubulin alpha-4A chain (Alpha-tubulin 4) (Tubulin alpha-4 chain)	Tubulin family	-	-	-	-	-	-	0.45	0.52	2.3	3	2.8	1	1	1	1	49.924	448	177.31	-	-	-	25.832	-	-	-	-	25.359	-	-	-	-	25.903	-	-	-	-	-	-	-
Q63053	Arc	1.043±1.06	0.389±1.054	0.654±0.448	-	-	-	>sp|Q63053|ARC_RAT Activity-regulated cytoskeleton-associated protein OS=Rattus norvegicus GN=Arc PE=1 SV=1	Activity-regulated cytoskeleton-associated protein (ARC/ARG3.1) (Activity-regulated gene 3.1 protein) (Arg3.1)	ARC/ARG3.1 family	26.304	27.347	26.693	3.775	0.66	0.607	0.49	0.49	3.7	3.7	3.9	5	5	5	1	45.352	396	63.682	28.069	26.805	28.127	22.632	25.886	28.391	27.286	27.218	26.343	27.495	26.776	27.061	26.956	25.497	27.174	-	-	-	-	-	-
Q63198	Cntn1	-0.347±0.288	-0.07±0.239	-0.277±0.226	-	-	-	>sp|Q63198|CNTN1_RAT Contactin-1 OS=Rattus norvegicus GN=Cntn1 PE=1 SV=2	Contactin-1 (Neural cell surface protein F3)	Immunoglobulin superfamily, Contactin family	28.58	28.233	28.51	0.23	0.212	0.116	0.47	0.51	17.3	20.5	19.4	2	2	2	1	113.49	1021	323.31	-	28.791	-	-	28.369	-	28.429	-	-	28.037	-	28.621	-	-	28.398	0.347104	0.724067	-	-	-	-
Q63355	Myo1c	-	0.091±0.268	-	-	-	-	>sp|Q63355|MYO1C_RAT Unconventional myosin-Ic OS=Rattus norvegicus GN=Myo1c PE=1 SV=2	Unconventional myosin-Ic (Myosin I beta) (MMI-beta) (MMIb) (Myosin heavy chain myr 2)	TRAFAC class myosin-kinesin ATPase superfamily, Myosin family	20.367	-	20.458	0.07	-	0.288	0.5	0.5	1	1	1	2	2	2	1	119.81	1044	3.7739	-	20.298	20.436	-	-	-	-	20.295	-	-	-	20.717	20.2	-	-	-	-	-	-	-	-
Q63610	Tpm3	-0.141±0.097	-0.14±0.263	-0.001±0.248	-	-	-	>sp|Q63610|TPM3_RAT Tropomyosin alpha-3 chain OS=Rattus norvegicus GN=Tpm3 PE=1 SV=2	Tropomyosin alpha-3 chain (Gamma-tropomyosin) (Tropomyosin-3) (Tropomyosin-5)	Tropomyosin family	24.226	24.085	24.086	0.096	0.027	0.273	0.5	0.5	1	1	1	2	2	2	1	29.006	248	1.6213	-	-	-	24.319	24.132	-	-	-	24.058	24.112	-	-	-	24.332	23.84	0.111761	0.943418	-	-	-	-
Q63610-2, Q63610-3	Tpm3	0.052±0.245	0.093±0.263	-0.041±0.256	-	-	-	>sp|Q63610-2|TPM3_RAT Isoform 2 of Tropomyosin alpha-3 chain OS=Rattus norvegicus GN=Tpm3;>sp|Q63610-3|TPM3_RAT Isoform 3 of Tropomyosin alpha-3 chain OS=Rattus norvegicus GN=Tpm3	Tropomyosin alpha-3 chain (Gamma-tropomyosin) (Tropomyosin-3) (Tropomyosin-5)	Tropomyosin family	23.596	23.648	23.689	0.319	0.298	0.349	0.5	0.5	1	1	1	5	5	5	2	28.72	248	252.79	23.784	23.892	23.16	23.974	23.17	23.18	23.627	23.426	24.154	23.851	24.069	23.581	22.991	23.975	23.828	0.0287051	0.986284	-	-	-	-
Q641W3	Nufip1	0.016±0.089	-0.505±0.145	0.522±0.124	-	-	-	>sp|Q641W3|NUFP1_RAT Nuclear fragile X mental retardation-interacting protein 1 OS=Rattus norvegicus GN=Nufip1 PE=2 SV=1	Nuclear fragile X mental retardation-interacting protein 1 (Nuclear FMRP-interacting protein 1)	-	24.29	24.306	23.785	0.137	0.054	0.203	0.5	0.41	2.8	1.9	2.7	5	5	5	1	55.089	486	10.426	23.989	24.369	24.243	24.407	24.442	24.24	24.296	24.266	24.435	24.294	23.828	23.335	23.805	23.925	24.029	2.84912	0.0612478	-	-	-	-
Q66H91	Git2	-	-	-	-	-	-	>tr|Q66H91|Q66H91_RAT G protein-coupled receptor kinase interacting ArfGAP 2 OS=Rattus norvegicus GN=Git2 PE=2 SV=1	G protein-coupled receptor kinase interacting ArfGAP 2 (Protein Git2)	-	-	-	-	-	-	-	0.47	0.47	1	1	1.1	1	2	4	1	84.524	759	10.032	-	-	24.567	-	-	-	19.916	-	-	-	-	-	-	-	22.102	-	-	-	-	-	-
Q66HF9	Lrrfip1	0.749±0.369	0.426±0.288	0.323±0.26	-	-	-	>sp|Q66HF9|LRRF1_RAT Leucine-rich repeat flightless-interacting protein 1 OS=Rattus norvegicus GN=Lrrfip1 PE=1 SV=1	Leucine-rich repeat flightless-interacting protein 1 (LRR FLII-interacting protein 1)	LRRFIP family	23.109	23.858	23.535	0.392	0.343	0.109	0.5	0.5	1	1	1	4	3	3	1	80.018	738	3.7042	-	22.958	-	23.643	22.726	23.37	-	-	24.049	24.155	23.56	-	-	23.669	23.375	0.891973	0.27926	-	-	-	-
Q6AXZ0, M0R9I5	Paip2, Paip2l1	0.11±0.303	-0.079±0.277	0.189±0.31	-	-	-	>sp|Q6AXZ0|PAIP2_RAT Polyadenylate-binding protein-interacting protein 2 OS=Rattus norvegicus GN=Paip2 PE=2 SV=1;>tr|M0R9I5|M0R9I5_RAT Uncharacterized protein OS=Rattus norvegicus GN=Paip2l1 PE=4 SV=1	Polyadenylate-binding protein-interacting protein 2 (PABP-interacting protein 2) (PAIP-2) (Poly(A)-binding protein-interacting protein 2)	PAIP2 family	25.246	25.356	25.167	0.268	0.433	0.374	0.51	0.53	1.1	1.2	1.1	5	5	5	2	14.7	124	76.295	-	24.75	25.511	25.428	25.296	25.853	25.4	25.809	25.116	24.603	24.532	25.216	25.754	25.377	24.956	0.0931436	0.944466	-	-	-	-
Q6AY56	Tuba8	-	-	-	-	-	-	>sp|Q6AY56|TBA8_RAT Tubulin alpha-8 chain OS=Rattus norvegicus GN=Tuba8 PE=2 SV=1	Tubulin alpha-8 chain (Alpha-tubulin 8)	Tubulin family	-	-	-	-	-	-	-	1	0	1.3	0	0	1	0	1	50.037	449	1.6829	-	-	-	-	-	-	-	-	-	-	-	-	23.732	-	-	-	-	-	-	-	-
Q6AY57	Wipi2	-0.498±0.231	0.177±0.233	-0.675±0.175	-	-	-	>sp|Q6AY57|WIPI2_RAT WD repeat domain phosphoinositide-interacting protein 2 OS=Rattus norvegicus GN=Wipi2 PE=2 SV=1	WD repeat domain phosphoinositide-interacting protein 2 (WIPI-2)	WD repeat SVP1 family	24.849	24.35	25.025	0.356	0.207	0.215	0.42	0.49	2.6	3.5	3.6	5	5	5	1	48.519	445	31.059	24.279	25.347	24.744	24.643	25.23	24.059	24.782	24.358	24.198	24.355	24.794	25.36	24.695	25.049	25.229	1.65426	0.130682	-	-	-	-
Q6AY68	Aurkaip1	-	-	-	-	-	-	>tr|Q6AY68|Q6AY68_RAT Aurora kinase A interacting protein 1 OS=Rattus norvegicus GN=Aurkaip1 PE=2 SV=1	Aurora kinase A interacting protein 1 (Aurora kinase A interacting protein 1, isoform CRA_a) (Protein Aurkaip1)	-	-	-	-	-	-	-	0.5	0.5	1	1	1	1	1	1	1	23.39	200	1.9476	-	-	23.194	-	-	-	-	23.375	-	-	-	-	23.662	-	-	-	-	-	-	-	-
Q6AY90	Nip30	1.789±0.345	-	-	-	-	-	>tr|Q6AY90|Q6AY90_RAT NEFA-interacting nuclear protein NIP30 OS=Rattus norvegicus GN=Nip30 PE=2 SV=1	NEFA-interacting nuclear protein NIP30 (Protein Nip30)	-	21.772	23.561	-	0.459	0.186	-	0.58	0.55	1.6	1.4	1.1	4	4	4	1	28.575	254	10.136	21.156	-	-	21.969	22.19	-	23.669	-	23.734	23.279	-	22.645	-	-	-	-	-	-	-	-	-
Q6AYG7	Nfatc2ip	-1.603±0.074	-	-	-	-	-	>sp|Q6AYG7|NF2IP_RAT NFATC2-interacting protein OS=Rattus norvegicus GN=Nfatc2ip PE=2 SV=1	NFATC2-interacting protein (Nuclear factor of activated T-cells, cytoplasmic 2-interacting protein)	-	22.057	20.454	-	0.059	0.045	-	0.5	0.5	1	1	1	2	3	3	1	45.429	414	3.1782	-	22.116	-	-	21.999	-	-	-	20.499	20.409	-	-	-	20.527	-	-	-	-	-	-	-
Q6AYH5	Dctn2	-	-	-	-	-	-	>sp|Q6AYH5|DCTN2_RAT Dynactin subunit 2 OS=Rattus norvegicus GN=Dctn2 PE=1 SV=1	Dynactin subunit 2	Dynactin subunit 2 family	-	-	-	-	-	-	0.58	0.58	13.8	14	10	1	1	1	1	44.147	402	243.56	-	-	-	-	28.474	-	-	-	-	28.632	-	-	-	-	28.737	-	-	-	-	-	-
Q6AYN4, Q6AYN4-2	Phyhipl	0.093±0.058	0.105±0.078	-0.011±0.059	-	-	-	>sp|Q6AYN4|PHIPL_RAT Phytanoyl-CoA hydroxylase-interacting protein-like OS=Rattus norvegicus GN=Phyhipl PE=2 SV=2;>sp|Q6AYN4-2|PHIPL_RAT Isoform 2 of Phytanoyl-CoA hydroxylase-interacting protein-like OS=Rattus norvegicus GN=Phyhipl	Phytanoyl-CoA hydroxylase-interacting protein-like	PHYHIP family	28.397	28.49	28.502	0.068	0.023	0.069	0.5	0.48	13	11.9	13	3	3	3	2	42.412	375	233.55	-	-	28.324	28.363	28.505	-	-	28.484	28.461	28.526	-	-	28.413	28.488	28.604	0.536461	0.88775	-	-	-	-
Q6AYP5, Q0WXX6	Cadm1, TSLC1	-0.231±0.189	0.202±0.282	-0.433±0.226	-	-	-	>tr|Q6AYP5|Q6AYP5_RAT Cell adhesion molecule 1 OS=Rattus norvegicus GN=Cadm1 PE=2 SV=1;>tr|Q0WXX6|Q0WXX6_RAT Secretory isoform of TSLC1 OS=Rattus norvegicus GN=TSLC1 PE=2 SV=1	Cell adhesion molecule 1 (Protein Cadm1)	-	27.064	26.832	27.265	0.321	0.098	0.402	0.47	0.53	5.3	6.9	6	5	5	5	2	51.853	476	323.31	27.066	27.416	27.415	26.981	26.439	26.954	26.853	26.953	26.766	26.635	27.682	27.551	27.59	26.929	26.574	0.646222	0.53193	-	-	-	-
Q6IFW8	Krt27	-	-	-	-	-	-	>sp|Q6IFW8|K1C27_RAT Keratin, type I cytoskeletal 27 OS=Rattus norvegicus GN=Krt27 PE=3 SV=1	Keratin, type I cytoskeletal 27 (Cytokeratin-27) (CK-27) (Keratin-27) (K27) (Type I inner root sheath-specific keratin-K25irs3) (Type I keratin KA40)	Intermediate filament family	-	-	-	-	-	-	1	-	1	0	0	1	0	0	1	49.108	449	1.6193	-	-	-	-	-	-	-	-	-	-	-	-	-	-	-	-	-	-	-	-	-
Q6IFX1	Krt24	-	-	-	-	-	-	>sp|Q6IFX1|K1C24_RAT Keratin, type I cytoskeletal 24 OS=Rattus norvegicus GN=Krt24 PE=3 SV=1	Keratin, type I cytoskeletal 24 (Cytokeratin-24) (CK-24) (Keratin-24) (K24) (Type I keratin-24)	Intermediate filament family	-	-	-	-	-	-	0.5	0.5	1	1	1	1	1	1	1	52.38	491	2.4474	-	-	-	-	-	-	-	-	-	-	-	-	-	-	-	-	-	-	-	-	-
Q6IG01	Krt77	0.421±0.563	-	-	-	-	-	>sp|Q6IG01|K2C1B_RAT Keratin, type II cytoskeletal 1b OS=Rattus norvegicus GN=Krt77 PE=3 SV=1	Keratin, type II cytoskeletal 1b (Cytokeratin-1B) (CK-1B) (Keratin-77) (K77) (Type-II keratin Kb39)	Intermediate filament family	20.266	20.687	-	0.293	0.629	-	0.5	0.5	1	1	1	3	1	2	1	57.254	519	13.811	-	-	20.004	-	20.528	-	-	20.189	-	21.185	-	-	20.566	-	-	-	-	-	-	-	-
Q6KC51-2, Q6KC51	Ablim2	-0.123±0.371	0.393±0.296	-0.516±0.126	-	-	-	>sp|Q6KC51-2|ABLM2_RAT Isoform 2 of Actin-binding LIM protein 2 OS=Rattus norvegicus GN=Ablim2;>sp|Q6KC51|ABLM2_RAT Actin-binding LIM protein 2 OS=Rattus norvegicus GN=Ablim2 PE=2 SV=1	Actin-binding LIM protein 2 (abLIM-2) (Actin-binding LIM protein family member 2)	-	22.455	22.332	22.848	0.405	0.084	0.108	0.51	0.54	1.1	1.3	1.1	3	4	3	2	63.799	573	4.7541	22.047	22.319	22.999	-	-	-	22.414	22.25	-	-	22.834	22.707	23.003	-	-	0.584995	0.496424	-	-	-	-
Q6MG11	Atat1	0.118±0.156	0.265±0.131	-0.147±0.159	-	-	-	>sp|Q6MG11|ATAT_RAT Alpha-tubulin N-acetyltransferase 1 OS=Rattus norvegicus GN=Atat1 PE=3 SV=1	Alpha-tubulin N-acetyltransferase 1 (Alpha-TAT) (Alpha-TAT1) (TAT) (EC 2.3.1.108) (Acetyltransferase mec-17 homolog)	Acetyltransferase ATAT1 family	26.022	26.14	26.288	0.15	0.218	0.16	0.5	0.54	6.6	7.8	6.5	5	5	5	1	47.326	421	43.888	26.103	26.331	25.823	25.892	25.962	25.806	26.425	25.919	26.125	26.426	26.18	26.602	26.023	26.334	26.3	0.611246	0.682005	-	-	-	-
Q6P684, O35876	Smn1	-0.094±0.197	0.254±0.217	-0.348±0.24	-	-	-	>tr|Q6P684|Q6P684_RAT Survival motor neuron 1 OS=Rattus norvegicus GN=Smn1 PE=2 SV=1;>sp|O35876|SMN_RAT Survival motor neuron protein OS=Rattus norvegicus GN=Smn1 PE=2 SV=1	SMN splice variant	SMN family	23.621	23.527	23.874	0.202	0.276	0.324	0.48	0.52	1.4	1.6	1.5	5	5	5	3	31.163	288	9.2532	23.488	24.074	23.504	23.406	23.632	23.625	23.981	23.049	23.644	23.334	23.838	24.488	23.352	23.8	23.894	0.530242	0.63538	-	-	-	-
Q6P752	Tor1aip2	-0.164±0.179	-0.22±0.086	0.056±0.177	-	-	-	>sp|Q6P752|TOIP2_RAT Torsin-1A-interacting protein 2 OS=Rattus norvegicus GN=Tor1aip2 PE=2 SV=1	Torsin-1A-interacting protein 2	TOR1AIP family	27.117	26.953	26.898	0.105	0.296	0.094	0.46	0.46	5.5	5.6	6.5	5	5	5	1	61.697	578	323.31	26.928	27.132	27.27	27.236	27.02	27.351	26.353	27.066	27.107	26.89	27.038	26.733	27.001	26.913	26.803	0.440001	0.775677	-	-	-	-
Q6P767	Pttg1ip	-0.42±0.334	-0.616±0.382	0.196±0.389	-	-	-	>sp|Q6P767|PTTG_RAT Pituitary tumor-transforming gene 1 protein-interacting protein OS=Rattus norvegicus GN=Pttg1ip PE=2 SV=1	Pituitary tumor-transforming gene 1 protein-interacting protein (Pituitary tumor-transforming gene protein-binding factor) (PBF) (PTTG-binding factor)	-	25.307	24.887	24.691	0.427	0.456	0.604	0.44	0.48	1.6	1.8	2	5	5	5	1	19.9	174	3.562	24.96	24.584	25.604	25.803	25.586	25.008	23.961	25.153	25.365	24.948	23.762	24.323	24.711	25.476	25.184	0.565467	0.486499	-	-	-	-
Q6PW34, Q6PW35, Q6PW38, Q6PW37, Q6PW36, Q6PW39, D3ZXM9, F1LQV4, P97686-2, P97686	Nrcam	0.357±0.202	0.264±0.224	0.093±0.228	-	-	-	>tr|Q6PW34|Q6PW34_RAT Neuronal cell adhesion molecule long isoform Nc17 OS=Rattus norvegicus GN=Nrcam PE=2 SV=1;>tr|Q6PW35|Q6PW35_RAT Neuronal cell adhesion molecule long isoform Nc7 OS=Rattus norvegicus PE=2 SV=1;>tr|Q6PW38|Q6PW38_RAT Neuronal cell adhesi	Neuronal cell adhesion molecule (Nr-CAM) (Ankyrin-binding cell adhesion molecule NrCAM) (Neuronal surface protein Bravo) (rBravo) (NgCAM-related cell adhesion molecule) (Ng-CAM-related)	Immunoglobulin superfamily, L1/neurofascin/NgCAM family	23.405	23.762	23.669	0.241	0.253	0.312	0.54	0.49	1.5	1.2	1.2	5	5	5	14	143.14	1299	323.31	23.683	23.751	23.266	23.331	22.996	24.133	23.741	23.843	23.853	23.241	24.109	23.973	23.681	23.433	23.149	0.560841	0.613746	-	-	-	-
Q6T487, Q6GMN8	Actn1	0.3±0.145	0.483±0.234	-0.183±0.29	-	-	-	>tr|Q6T487|Q6T487_RAT Brain-specific alpha actinin 1 isoform OS=Rattus norvegicus GN=Actn1 PE=2 SV=1;>tr|Q6GMN8|Q6GMN8_RAT Actn1 protein OS=Rattus norvegicus GN=Actn1 PE=2 SV=1	Actn1 protein	-	21.879	22.179	22.362	0.116	0.116	0.295	0.5	0.5	1	1	1	2	3	3	2	105.47	914	2.5656	-	22.025	21.902	21.71	-	22.067	-	22.292	-	-	22.514	21.938	22.635	-	-	0.75523	0.413029	-	-	-	-
Q7TMZ5	Arl6ip1	0.264±0.447	-0.017±0.373	0.281±0.38	-	-	-	>tr|Q7TMZ5|Q7TMZ5_RAT ADP-ribosylation factor-like 6 interacting protein 1 OS=Rattus norvegicus GN=Arl6ip1 PE=2 SV=1	ADP-ribosylation factor-like 6 interacting protein 1 (ADP-ribosylation-like factor 6-interacting protein) (Protein Arl6ip1) (RCG39653, isoform CRA_d)	-	25.021	25.284	25.003	0.621	0.643	0.373	0.5	0.48	1.8	1.7	1.8	5	5	5	1	23.451	203	3.9857	24.991	24.458	25.051	26.158	24.444	24.855	24.758	25.106	26.527	25.175	24.48	24.913	25.235	25.656	24.733	0.130454	0.89294	-	-	-	-
Q7TQ84, F1M0P3	Fyttd1	0.092±0.128	-0.196±0.152	0.288±0.129	-	-	-	>sp|Q7TQ84|UIF_RAT UAP56-interacting factor OS=Rattus norvegicus GN=Fyttd1 PE=2 SV=2;>tr|F1M0P3|F1M0P3_RAT UAP56-interacting factor (Fragment) OS=Rattus norvegicus GN=Fyttd1 PE=4 SV=2	UAP56-interacting factor (Forty-two-three domain-containing protein 1) (Protein 40-2-3)	UIF family	27.358	27.45	27.162	0.16	0.101	0.162	0.52	0.49	8.3	7.3	7.7	4	4	4	2	35.642	317	209.03	-	27.588	27.358	27.414	27.073	-	27.521	27.497	27.54	27.243	-	27.343	27.228	27.229	26.848	0.813799	0.579839	-	-	-	-
Q8CJE3	Myo7a	-	-	-	-	-	-	>tr|Q8CJE3|Q8CJE3_RAT Myosin VIIA OS=Rattus norvegicus GN=Myo7a PE=2 SV=1	Myosin VIIA (Protein Myo7a)	-	-	-	-	-	-	-	1	1	1	2	0	1	1	0	1	251.11	2177	1.6906	-	-	-	-	-	-	-	23.751	-	-	-	-	24.319	-	-	-	-	-	-	-	-
Q8R426-2, Q8R426	Kcnip1	-0.628±0.523	-0.339±0.554	-0.289±0.272	-	-	-	>sp|Q8R426-2|KCIP1_RAT Isoform 2 of Kv channel-interacting protein 1 OS=Rattus norvegicus GN=Kcnip1;>sp|Q8R426|KCIP1_RAT Kv channel-interacting protein 1 OS=Rattus norvegicus GN=Kcnip1 PE=1 SV=2	Kv channel-interacting protein 1 (KChIP1) (A-type potassium channel modulatory protein 1) (Potassium channel-interacting protein 1)	Recoverin family	21.877	21.25	21.539	0.638	0.151	0.255	0.48	0.48	1.2	1.2	1.3	2	3	2	2	25.243	216	33.312	-	22.381	21.374	-	-	-	21.393	21.107	-	-	-	21.307	21.77	-	-	0.307499	0.676842	-	-	-	-
Q8VBW4, Q4G086, Q66HQ4	Bnip3l	-0.188±0.256	0.307±0.291	-0.494±0.293	-	-	-	>tr|Q8VBW4|Q8VBW4_RAT BNIP3L protein OS=Rattus norvegicus GN=Bnip3l PE=2 SV=1;>tr|Q4G086|Q4G086_RAT BCL2/adenovirus E1B interacting protein 3-like OS=Rattus norvegicus GN=Bnip3l PE=2 SV=1;>tr|Q66HQ4|Q66HQ4_RAT Bnip3l protein (Fragment) OS=Rattus norvegicus	BCL2/adenovirus E1B interacting protein 3-like (Protein Bnip3l) (RCG52176, isoform CRA_b)	-	24.021	23.833	24.328	0.321	0.327	0.427	0.49	0.51	1.3	1.4	1.4	5	5	5	3	23.67	218	192.14	24.09	24.444	24.329	23.777	23.466	24.198	24.146	24.041	23.423	23.359	24.635	24.667	24.794	23.726	23.816	0.609405	0.515879	-	-	-	-
Q99J86, Q99J86-2	Atrn	-0.168±0.26	0.315±0.214	-0.484±0.216	-	-	-	>sp|Q99J86|ATRN_RAT Attractin OS=Rattus norvegicus GN=Atrn PE=2 SV=1;>sp|Q99J86-2|ATRN_RAT Isoform 2 of Attractin OS=Rattus norvegicus GN=Atrn	Attractin (Protein zitter)	-	26.386	26.218	26.702	0.329	0.332	0.188	0.48	0.54	7.2	9.2	7.8	5	5	5	2	158.67	1432	203.85	25.787	26.616	26.863	26.449	26.216	25.509	26.592	26.31	26.379	26.3	26.352	26.872	26.994	26.601	26.689	0.832248	0.413066	-	-	-	-
Q9ET45	Bnip3	0.489±0.549	0.595±0.467	-0.106±0.607	-	-	-	>tr|Q9ET45|Q9ET45_RAT BCL2/adenovirus E1B 19 kDa-interacting protein 3 OS=Rattus norvegicus GN=Bnip3 PE=2 SV=1	BCL2/adenovirus E1B 19 kDa-interacting protein 3 (Protein Bnip3) (RCG47375, isoform CRA_b) (RDCR-0202-2 protein)	-	22.398	22.887	22.993	0.379	0.993	0.777	0.6	0.63	1.6	1.8	1.1	5	5	4	2	20.978	187	9.5344	22.725	22.528	22.625	21.713	-	23.354	23.877	22.756	21.562	-	23.99	23.52	23.169	22.096	22.191	0.27426	0.718677	-	-	-	-
Q9QYF3	Myo5a	-0.263±0.204	0.39±0.229	-0.654±0.136	-	-	-	>sp|Q9QYF3|MYO5A_RAT Unconventional myosin-Va OS=Rattus norvegicus GN=Myo5a PE=1 SV=1	Unconventional myosin-Va (Dilute myosin heavy chain, non-muscle)	TRAFAC class myosin-kinesin ATPase superfamily, Myosin family	28.007	27.743	28.397	0.351	0.1	0.207	0.47	0.53	20.2	26.3	23	5	5	5	2	211.76	1828	323.31	27.539	28.275	28.58	27.999	27.64	27.655	27.79	27.944	27.744	27.585	28.364	28.536	28.756	28.303	28.027	1.75683	0.129149	-	-	-	-
Q9QZA2	Pdcd6ip	0.287±0.191	0.226±0.179	0.061±0.152	-	-	-	>sp|Q9QZA2|PDC6I_RAT Programmed cell death 6-interacting protein OS=Rattus norvegicus GN=Pdcd6ip PE=1 SV=2	Programmed cell death 6-interacting protein (ALG-2-interacting protein 1)	-	28.294	28.581	28.52	0.263	0.199	0.163	0.53	0.51	20.9	19.8	18.9	5	5	5	1	96.63	873	323.31	28.034	28.59	27.866	28.354	28.627	28.383	28.607	28.331	28.586	28.996	28.485	28.539	28.214	28.535	28.827	0.578272	0.659342	-	-	-	-
Q9Z1P2	Actn1	-0.172±0.325	-0.208±0.486	0.036±0.445	-	-	-	>sp|Q9Z1P2|ACTN1_RAT Alpha-actinin-1 OS=Rattus norvegicus GN=Actn1 PE=1 SV=1	Alpha-actinin-1 (Alpha-actinin cytoskeletal isoform) (F-actin cross-linking protein) (Non-muscle alpha-actinin-1)	Alpha-actinin family	21.692	21.52	21.484	0.356	0.277	0.605	0.5	0.5	1	1	1	3	3	3	1	102.96	892	323.31	-	22.181	21.331	21.563	-	-	21.248	21.393	21.918	-	-	21.966	-	21.001	-	0.0639276	0.954847	-	-	-	-
R9PXT6, O35346	Ptk2	-0.032±0.14	0.103±0.111	-0.135±0.104	-	-	-	>tr|R9PXT6|R9PXT6_RAT Focal adhesion kinase 1 OS=Rattus norvegicus GN=Ptk2 PE=4 SV=1;>sp|O35346|FAK1_RAT Focal adhesion kinase 1 OS=Rattus norvegicus GN=Ptk2 PE=1 SV=1	Focal adhesion kinase (Fragment)	Protein kinase superfamily, Tyr protein kinase family, FAK subfamily	25.412	25.38	25.515	0.172	0.159	0.068	0.47	0.5	5.4	5.9	6	5	5	5	5	119.71	1055	28.141	25.653	25.638	25.292	25.126	25.349	25.006	25.514	25.408	25.474	25.499	25.631	25.498	25.504	25.565	25.375	0.286012	0.895968	-	-	-	-
R9PXZ8, P0C0A9	Svip	-	-	-	-	-	-	>tr|R9PXZ8|R9PXZ8_RAT Small VCP/p97-interacting protein OS=Rattus norvegicus GN=Svip PE=4 SV=1;>sp|P0C0A9|SVIP_RAT Small VCP/p97-interacting protein OS=Rattus norvegicus GN=Svip PE=1 SV=1	Small VCP/p97-interacting protein	SVIP family	23.214	-	-	0.387	-	-	0.5	0.5	1	1	1	1	1	2	2	8.1613	76	3.2749	-	-	22.88	23.548	-	-	-	-	23.032	-	-	-	-	-	-	-	-	-	-	-	-

## Sheet: c) synapse+cell junction
c) Synapse and cell junction
Protein ID(s)	Gene name(s)	Log2 fold change Bic-Untd (±pooled standard error)	Log2 fold change TTX-Untd (±pooled standard error)	Log2 fold change Bic-TTX (±pooled standard error)	Bic / Untd [↑↓]	TTX / Untd [↑↓]	Regulated in Bic / TTX	Fasta header(s)	Protein name	Protein family	Untd: mean Log2 LFQ	Bic: mean Log2 LFQ	TTX: mean Log2 LFQ	Untd: coefficient of variation	Bic: coefficient of variation	TTX: coefficient of variation	Peptide ratio Bic/Untd	Peptide ratio TTX/Untd	Bic: mean unique peptides	TTX: mean unique peptides	Untd: mean unique peptides	Bic: number of biological replicates	TTX: number of biological replicates	Untd: number of biological replicates	Number of proteins	Mol. weight [kDa]	Sequence length	Score	Log2 LFQ intensity Untd_A	Log2 LFQ intensity Untd_B	Log2 LFQ intensity Untd_C	Log2 LFQ intensity Untd_D	Log2 LFQ intensity Untd_E	Log2 LFQ intensity Bic_A	Log2 LFQ intensity Bic_B	Log2 LFQ intensity Bic_C	Log2 LFQ intensity Bic_D	Log2 LFQ intensity Bic_E	Log2 LFQ intensity TTX_A	Log2 LFQ intensity TTX_B	Log2 LFQ intensity TTX_C	Log2 LFQ intensity TTX_D	Log2 LFQ intensity TTX_E	-Log ANOVA p value	ANOVA q-value	ANOVA significant	Fisher LSD test Bic-Untd	Fisher LSD test TTX-Untd	Fisher LSD test Bic-TTX
A0A096MJW6, P59824, F1M546	Il1rapl1	-	-	1.318±0.18	-	-	-	>tr|A0A096MJW6|A0A096MJW6_RAT Interleukin 1 receptor accessory protein-like 1 OS=Rattus norvegicus GN=Il1rapl1 PE=4 SV=1;>sp|P59824|IRPL1_RAT Interleukin-1 receptor accessory protein-like 1 OS=Rattus norvegicus GN=Il1rapl1 PE=2 SV=1;>tr|F1M546|F1M546_RAT I	Interleukin 1 receptor accessory protein-like 1 (Interleukin-1 receptor accessory protein-like 1)	Interleukin-1 receptor family	-	22.741	21.424	-	0.142	0.221	0.53	0.45	1.5	1.1	1.3	5	5	2	4	79.797	696	13.445	-	-	-	21.293	-	22.797	22.632	22.694	23.042	22.542	-	-	-	21.627	21.22	-	-	-	-	-	-
A0A096MK84, Q8K1Q3	Gpr3	-	-	-	-	-	-	>tr|A0A096MK84|A0A096MK84_RAT G-protein-coupled receptor 3 OS=Rattus norvegicus GN=Gpr3 PE=3 SV=1;>sp|Q8K1Q3|GPR3_RAT G-protein coupled receptor 3 OS=Rattus norvegicus GN=Gpr3 PE=2 SV=2	G-protein coupled receptor 3 (G-protein-coupled receptor R4)	G-protein coupled receptor 1 family	-	-	-	-	-	-	0.5	0.5	1	1	1	1	2	2	2	34.449	321	2.9498	-	-	21.846	-	-	-	-	21.171	-	-	-	-	22.141	-	-	-	-	-	-	-	-
A0A096P6L7, M0R4L3, A0A0A0MP84, Q2M2R8	Pex5	0.101±0.113	-0.037±0.125	0.138±0.053	-	-	-	>tr|A0A096P6L7|A0A096P6L7_RAT Uncharacterized protein OS=Rattus norvegicus GN=Pex5 PE=4 SV=1;>tr|M0R4L3|M0R4L3_RAT Peroxisomal targeting signal 1 receptor OS=Rattus norvegicus GN=Pex5 PE=4 SV=1;>tr|A0A0A0MP84|A0A0A0MP84_RAT Peroxisomal targeting signal 1 r	Peroxisomal targeting signal 1 receptor	Peroxisomal targeting signal receptor family	26.937	27.038	26.9	0.192	0.012	0.085	0.51	0.5	10.5	10.1	10.3	5	5	5	4	66.973	603	323.31	26.933	27.37	26.799	26.729	26.853	27.018	27.056	27.033	27.028	27.056	27.08	26.925	26.83	26.766	26.898	0.395559	0.879222	-	-	-	-
A0A0A0MXV1, F1M3L7	Eps8	0.046±0.059	0.131±0.042	-0.085±0.057	-	-	-	>tr|A0A0A0MXV1|A0A0A0MXV1_RAT Epidermal growth factor receptor kinase substrate 8 (Fragment) OS=Rattus norvegicus GN=Eps8 PE=1 SV=1;>sp|F1M3L7|EPS8_RAT Epidermal growth factor receptor kinase substrate 8 OS=Rattus norvegicus GN=Eps8 PE=1 SV=2	Epidermal growth factor receptor kinase substrate 8	EPS8 family	27.181	27.226	27.311	0.05	0.08	0.044	0.5	0.51	11.5	12.1	11.5	5	5	5	2	92.524	828	297.8	27.197	27.137	27.138	27.297	27.133	27.083	27.175	27.376	27.283	27.215	27.331	27.292	27.406	27.284	27.243	1.09499	0.814437	-	-	-	-
A0A0A0MXV5, P09759	Ephb1	1.255±0.632	1.442±0.806	-0.187±0.587	-	-	-	>tr|A0A0A0MXV5|A0A0A0MXV5_RAT Receptor protein-tyrosine kinase OS=Rattus norvegicus GN=Ephb1 PE=4 SV=1;>sp|P09759|EPHB1_RAT Ephrin type-B receptor 1 OS=Rattus norvegicus GN=Ephb1 PE=1 SV=2	Ephrin type-B receptor 1 (EC 2.7.10.1) (ELK) (Tyrosine-protein kinase receptor EPH-2)	Protein kinase superfamily, Tyr protein kinase family, Ephrin receptor subfamily	20.872	22.127	22.314	0.614	0.705	0.998	0.55	0.52	1.5	1.4	1.3	5	5	5	2	108.16	967	10.709	-	20.384	21.36	-	-	22.891	20.839	22.458	22.257	22.188	20.817	-	22.823	22.758	22.857	0.721169	0.275285	-	-	-	-
A0A0A0MXX2, Q78E60-2, Q78E60	Arnt2	-	-	-	-	-	-	>tr|A0A0A0MXX2|A0A0A0MXX2_RAT Aryl hydrocarbon receptor nuclear translocator 2 OS=Rattus norvegicus GN=Arnt2 PE=4 SV=1;>sp|Q78E60-2|ARNT2_RAT Isoform 2 of Aryl hydrocarbon receptor nuclear translocator 2 OS=Rattus norvegicus GN=Arnt2;>sp|Q78E60|ARNT2_RAT A	Aryl hydrocarbon receptor nuclear translocator 2	-	-	22.554	-	-	0.139	-	0.5	0.47	1.1	1	1.1	3	1	3	3	76.878	701	5.0701	-	-	-	-	22.421	22.687	-	-	-	22.421	-	-	-	-	22.889	-	-	-	-	-	-
A0A0A0MY13, D4A6L0	Gpr158	-1.47±0.772	-0.29±0.915	-1.18±0.457	-	-	-	>tr|A0A0A0MY13|A0A0A0MY13_RAT Probable G-protein-coupled receptor 158 OS=Rattus norvegicus GN=Gpr158 PE=4 SV=1;>sp|D4A6L0|GP158_RAT Probable G-protein coupled receptor 158 OS=Rattus norvegicus GN=Gpr158 PE=3 SV=1	Probable G-protein coupled receptor 158	G-protein coupled receptor 3 family	24.674	23.204	24.384	1.956	0.206	0.831	0.24	0.43	1.3	3.2	4.1	4	5	3	2	134.83	1206	76.474	23.507	24.065	26.451	-	-	23.218	23.567	23.105	22.926	-	-	23.983	25.693	23.916	23.945	-	-	-	-	-	-
B1AC44, P40748	Syt3	0.512±0.183	0.545±0.198	-0.033±0.232	-	-	-	>tr|B1AC44|B1AC44_RAT Synaptotagmin III OS=Rattus norvegicus PE=2 SV=1;>sp|P40748|SYT3_RAT Synaptotagmin-3 OS=Rattus norvegicus GN=Syt3 PE=1 SV=1	Synaptotagmin 10	Synaptotagmin family	22.666	23.178	23.211	0.164	0.272	0.306	0.51	0.53	1.2	1.3	1.2	5	5	5	5	63.383	588	4.7742	22.334	22.604	22.72	22.744	22.927	22.858	22.861	23.482	23.09	23.6	22.766	22.864	23.682	23.376	23.366	1.44145	0.192439	-	-	-	-
B1H215	Ncoa4	-0.472±0.124	-0.806±0.106	0.334±0.11	↓	↓	yes	>tr|B1H215|B1H215_RAT Nuclear receptor coactivator 4 OS=Rattus norvegicus GN=Ncoa4 PE=2 SV=1	Nuclear receptor coactivator 4 (Protein Ncoa4) (RCG42267, isoform CRA_a)	-	27.615	27.142	26.809	0.141	0.15	0.103	0.49	0.48	10.3	9.9	10.9	5	5	5	1	70.283	622	121.2	27.346	27.742	27.545	27.602	27.839	27.027	27.217	27.463	27.033	26.973	26.678	27.039	26.778	26.83	26.72	4.31692	0.00904673	yes	yes	yes	yes
B1VKB4, Q9Z327-3, Q9Z327, Q9Z327-2	Synpo	1.218±0.686	1.146±0.734	0.073±0.651	-	-	-	>tr|B1VKB4|B1VKB4_RAT Synaptopodin OS=Rattus norvegicus GN=Synpo PE=2 SV=1;>sp|Q9Z327-3|SYNPO_RAT Isoform 3 of Synaptopodin OS=Rattus norvegicus GN=Synpo;>sp|Q9Z327|SYNPO_RAT Synaptopodin OS=Rattus norvegicus GN=Synpo PE=2 SV=2;>sp|Q9Z327-2|SYNPO_RAT Isofo	Synaptopodin	Synaptopodin family	24.256	25.475	25.402	1.296	0.648	1.176	0.6	0.65	4.6	5.7	3.1	5	5	5	4	96.717	905	109.71	23.489	23.761	26.359	24.104	23.57	26.34	24.702	25.751	25.106	-	26.701	24.378	26.436	25.177	24.318	-	-	-	-	-	-
B1WC09	Ddr2	-	-	-	-	-	-	>tr|B1WC09|B1WC09_RAT Discoidin domain receptor tyrosine kinase 2 OS=Rattus norvegicus GN=Ddr2 PE=2 SV=1	Discoidin domain receptor tyrosine kinase 2 (Protein Ddr2) (RCG46328)	-	-	-	-	-	-	-	0.5	0.5	1	1	1	3	4	2	1	96.388	854	7.6235	22.56	-	-	-	-	-	-	-	22.426	-	-	-	-	-	21.958	-	-	-	-	-	-
B2CZC8, P31424-2, P31424	Grm5	-0.199±0.625	-1.396±0.809	1.197±0.681	-	-	-	>tr|B2CZC8|B2CZC8_RAT Glutamate receptor, metabotropic 5, isoform CRA_a OS=Rattus norvegicus GN=Grm5 PE=2 SV=1;>sp|P31424-2|GRM5_RAT Isoform 1 of Metabotropic glutamate receptor 5 OS=Rattus norvegicus GN=Grm5;>sp|P31424|GRM5_RAT Metabotropic glutamate rece	Glutamate receptor, metabotropic 5, isoform CRA_a (Metabotropic glutamate receptor 5b)	G-protein coupled receptor 3 family	22.518	22.32	21.122	1.038	0.638	1.154	0.48	0.45	1.5	1.3	1.6	5	4	4	3	131.88	1203	12.041	21.927	21.423	23.67	23.055	-	22.981	21.355	22.242	-	22.701	20.706	20.284	-	22.377	-	-	-	-	-	-	-
B2GV87-3, B2GV87-2, B2GV87	Ptpre	-0.163±0.439	0.569±0.374	-0.733±0.357	-	-	-	>sp|B2GV87-3|PTPRE_RAT Isoform 3 of Receptor-type tyrosine-protein phosphatase epsilon OS=Rattus norvegicus GN=Ptpre;>sp|B2GV87-2|PTPRE_RAT Isoform 2 of Receptor-type tyrosine-protein phosphatase epsilon OS=Rattus norvegicus GN=Ptpre;>sp|B2GV87|PTPRE_RAT R	Protein tyrosine phosphatase epsilon-like 2 (Fragment)	Protein-tyrosine phosphatase family, Receptor class 4 subfamily	23.716	23.552	24.285	0.643	0.591	0.351	0.46	0.56	3.4	5	4	5	5	5	4	71.51	615	42.533	23.011	24.443	24.448	23.017	23.659	23.616	24.331	24.013	23.147	22.653	24.628	24.482	24.678	23.864	23.771	0.726353	0.353042	-	-	-	-
B2RZ37	Reep5	0.103±0.219	-0.269±0.124	0.372±0.204	-	-	-	>sp|B2RZ37|REEP5_RAT Receptor expression-enhancing protein 5 OS=Rattus norvegicus GN=Reep5 PE=1 SV=1	Receptor expression-enhancing protein 5 (Polyposis locus protein 1 homolog)	DP1 family	26.647	26.749	26.377	0.175	0.349	0.109	0.47	0.47	2.6	2.6	2.9	5	5	5	1	21.431	189	16.134	26.489	26.988	26.693	26.683	26.38	26.488	26.502	26.363	27.381	27.013	26.142	26.349	26.394	26.537	26.465	0.783492	0.510682	-	-	-	-
B3DM96, P80201	Acvr1	-	-	-0.075±0.441	-	-	-	>tr|B3DM96|B3DM96_RAT Serine/threonine-protein kinase receptor OS=Rattus norvegicus GN=Acvr1 PE=2 SV=1;>sp|P80201|ACVR1_RAT Activin receptor type-1 OS=Rattus norvegicus GN=Acvr1 PE=2 SV=1	Activin receptor type-1 (EC 2.7.11.30) (Activin receptor type I) (ACTR-I) (Serine/threonine-protein kinase receptor R1) (SKR1) (TGF-B superfamily receptor type I) (TSR-I)	Protein kinase superfamily, TKL Ser/Thr protein kinase family, TGFB receptor subfamily	-	23.41	23.485	-	0.249	0.767	0.52	0.53	1.1	1.1	1	4	4	4	2	57.194	509	2.9882	-	-	-	-	23.002	23.642	-	23.463	23.592	22.941	22.638	22.945	24.338	24.02	-	-	-	-	-	-	-
B4F7C1, Q9QYC5	Gpr37l1	-0.128±0.397	-0.118±0.329	-0.011±0.313	-	-	-	>tr|B4F7C1|B4F7C1_RAT G protein-coupled receptor 37-like 1, isoform CRA_a OS=Rattus norvegicus GN=Gpr37l1 PE=2 SV=1;>sp|Q9QYC5|ETBR2_RAT Prosaposin receptor GPR37L1 OS=Rattus norvegicus GN=Gpr37l1 PE=2 SV=1	G protein-coupled receptor 37-like 1, isoform CRA_a (Gpr37l1 protein) (Prosaposin receptor GPR37L1)	G-protein coupled receptor 1 family	24.643	24.514	24.525	0.567	0.523	0.274	0.47	0.49	1.2	1.3	1.4	5	5	5	2	52.845	481	4.9353	24.821	23.663	25.144	25.234	24.351	24.712	23.509	24.846	25.069	24.433	24.713	23.987	24.875	24.668	24.38	0.0361455	0.980504	-	-	-	-
B5D5S8	Gabbr1	-0.271±0.424	-	-	-	-	-	>tr|B5D5S8|B5D5S8_RAT GABA-B1j OS=Rattus norvegicus GN=Gabbr1 PE=2 SV=1	GABA-B1j	-	23.17	22.899	-	0.474	0.391	-	0.5	0.5	1	1	1	3	2	3	1	25.263	229	3.4709	22.827	22.867	23.816	-	-	23.442	22.556	22.698	-	-	-	23.211	-	-	-	-	-	-	-	-	-
B5DF45	Traf6	0.206±0.274	-0.084±0.281	0.29±0.14	-	-	-	>sp|B5DF45|TRAF6_RAT TNF receptor-associated factor 6 OS=Rattus norvegicus GN=Traf6 PE=2 SV=1	TNF receptor-associated factor 6 (EC 6.3.2.-) (E3 ubiquitin-protein ligase TRAF6)	TNF receptor-associated factor family, A subfamily	23.441	23.646	23.356	0.494	0.147	0.183	0.52	0.49	2	1.7	1.8	5	5	5	1	60.253	530	18.582	22.841	23.067	23.277	23.72	24.299	23.758	23.323	23.586	23.787	23.778	23.032	23.318	23.406	23.316	23.71	0.314692	0.780463	-	-	-	-
C7E1V2, P29994-8, P29994-7, P29994-6, P29994-5, P29994-4, P29994-2, P29994-3, P29994, A0A0A0MY31, F1LNT1, F1LQX8, F1LQS8	Itpr1	-0.254±0.212	-1.667±0.376	1.413±0.213	-	↓	yes	>tr|C7E1V2|C7E1V2_RAT Inositol 1,4,5-trisphosphate receptor type 1 OS=Rattus norvegicus GN=Itpr1 PE=2 SV=1;>sp|P29994-8|ITPR1_RAT Isoform 8 of Inositol 1,4,5-trisphosphate receptor type 1 OS=Rattus norvegicus GN=Itpr1;>sp|P29994-7|ITPR1_RAT Isoform 7 of In	Inositol 1,4,5-trisphosphate receptor type 1	InsP3 receptor family	23.92	23.665	22.253	0.342	0.102	0.325	0.46	0.53	1.3	1.7	1.5	5	3	4	15	313	2748	7.073	-	-	23.62	24.22	-	23.747	-	23.531	23.821	23.564	22.658	21.847	22.253	-	-	2.86856	0.00507317	yes	-	yes	yes
C9E895, P18088, B3VQJ0	Gad1	-0.017±0.243	0.119±0.261	-0.136±0.21	-	-	-	>tr|C9E895|C9E895_RAT Glutamic acid decarboxylase 1, isoform CRA_a OS=Rattus norvegicus GN=Gad1 PE=2 SV=1;>sp|P18088|DCE1_RAT Glutamate decarboxylase 1 OS=Rattus norvegicus GN=Gad1 PE=2 SV=1;>tr|B3VQJ0|B3VQJ0_RAT Glutamate decarboxylase 1 variant GAD67NT O	Glutamate decarboxylase	Group II decarboxylase family	30.373	30.356	30.492	0.372	0.227	0.288	0.49	0.51	15.4	16.3	15.7	5	5	5	4	66.64	593	323.31	29.996	31.149	30.393	30.137	30.191	30.427	30.705	30.385	30.375	29.888	30.537	31.107	30.335	30.27	30.211	0.0820661	0.957799	-	-	-	-
D3ZBN3	Epha2	-0.555±0.737	-	-	-	-	-	>tr|D3ZBN3|D3ZBN3_RAT Receptor protein-tyrosine kinase OS=Rattus norvegicus GN=Epha2 PE=4 SV=2	Ephrin type-A receptor 8 (EC 2.7.10.1) (EPH- and ELK-related kinase) (Tyrosine-protein kinase receptor EEK) (Fragment)	-	22.469	21.915	-	1.573	0.163	-	0.42	0.4	1.1	1	1.5	3	2	3	4	108.64	977	12.188	-	23.434	21.505	-	-	22.089	21.984	21.671	-	-	-	21.363	-	-	-	-	-	-	-	-	-
D3ZD89	Naa15	-0.249±0.389	-0.113±0.212	-0.136±0.434	-	-	-	>tr|D3ZD89|D3ZD89_RAT NMDA receptor-regulated gene 1 (Predicted), isoform CRA_b OS=Rattus norvegicus GN=Naa15 PE=4 SV=2	NMDA receptor-regulated gene 1 (Predicted), isoform CRA_b (Protein Naa15)	-	25.479	25.23	25.366	0.1	0.813	0.37	0.45	0.48	6	6.7	7.3	5	5	5	2	101.01	865	52.005	25.549	25.448	25.283	25.462	25.653	24.435	25.637	24.219	25.651	26.204	25.05	25.464	24.814	25.513	25.989	0.103596	0.926405	-	-	-	-
D3ZEI6	Ncoa5	-0.134±0.187	-0.233±0.291	0.099±0.214	-	-	-	>tr|D3ZEI6|D3ZEI6_RAT Nuclear receptor coactivator 5 (Predicted) OS=Rattus norvegicus GN=Ncoa5 PE=4 SV=1	Nuclear receptor coactivator 5 (Predicted) (Protein Ncoa5)	-	25.217	25.082	24.983	0.316	0.099	0.376	0.53	0.52	2.9	2.9	2.6	5	5	5	1	65.316	578	22.04	-	25.747	25.286	24.967	24.866	25.057	25.28	24.977	25.151	24.948	24.932	25.665	24.721	25.147	24.451	0.19883	0.87971	-	-	-	-
D3ZF92	Tnfrsf21	-0.282±0.186	0.292±0.168	-0.573±0.123	-	-	-	>sp|D3ZF92|TNR21_RAT Tumor necrosis factor receptor superfamily member 21 OS=Rattus norvegicus GN=Tnfrsf21 PE=1 SV=1	Tumor necrosis factor receptor superfamily member 21 (Death receptor 6) (CD antigen CD358)	-	24.953	24.672	25.245	0.27	0.173	0.109	0.48	0.53	5.3	6.5	5.8	5	5	5	1	71.869	655	141.67	24.557	25.091	25.409	25.046	24.664	24.383	24.702	24.91	24.871	24.494	25.192	25.319	25.45	25.212	25.052	1.87904	0.140715	-	-	-	-
D3ZG88	Sssca1	-0.153±0.326	0.13±0.266	-0.283±0.249	-	-	-	>tr|D3ZG88|D3ZG88_RAT Mammary tumor virus receptor 2, isoform CRA_a OS=Rattus norvegicus GN=Sssca1 PE=4 SV=1	Mammary tumor virus receptor 2, isoform CRA_a (Protein Sssca1)	-	23.82	23.667	23.95	0.451	0.408	0.195	0.47	0.5	1.4	1.6	1.6	5	5	5	1	21.318	199	85.317	24.184	24.352	23.902	22.974	23.69	24.369	23.969	23.265	23.211	23.52	24.295	23.984	23.87	23.585	24.017	0.210207	0.856067	-	-	-	-
D3ZH39	Ephb3	-	-	-	-	-	-	>tr|D3ZH39|D3ZH39_RAT Receptor protein-tyrosine kinase OS=Rattus norvegicus GN=Ephb3 PE=4 SV=1	Receptor protein-tyrosine kinase (EC 2.7.10.1)	-	22.613	-	-	1.294	-	-	0	0.56	0	1.3	1	0	2	2	1	115.54	1048	6.3044	-	21.766	-	23.46	-	-	-	-	-	-	22.506	-	-	-	-	-	-	-	-	-	-
D3ZJR1	Eps15l1	-0.026±0.11	0.218±0.091	-0.244±0.088	-	-	-	>tr|D3ZJR1|D3ZJR1_RAT Epidermal growth factor receptor pathway substrate 15-like 1 OS=Rattus norvegicus GN=Eps15l1 PE=2 SV=2	Epidermal growth factor receptor pathway substrate 15-like 1 (Protein Eps15l1)	-	25.129	25.103	25.348	0.132	0.124	0.072	0.5	0.52	5.7	6.2	5.7	5	5	5	1	96.445	878	157.64	25.101	24.922	25.413	25.072	25.138	25.092	25.199	24.814	25.211	25.2	25.279	25.293	25.254	25.458	25.454	1.28784	0.514978	-	-	-	-
D3ZN55	Ncor1	-	-	-	-	-	-	>tr|D3ZN55|D3ZN55_RAT Nuclear receptor corepressor 1 (Fragment) OS=Rattus norvegicus GN=Ncor1 PE=1 SV=2	Nuclear receptor corepressor 1	N-CoR nuclear receptor corepressors family	-	-	21.856	-	-	0.218	0.5	0.63	1	1.7	1	1	3	3	3	144.96	1336	2.3076	-	-	21.383	-	-	-	-	-	-	20.693	-	-	-	21.655	22.058	-	-	-	-	-	-
D3ZPW2, Q62746-2, Q62746	Syt6	0.814±0.273	-0.233±0.194	1.047±0.195	↑	-	yes	>tr|D3ZPW2|D3ZPW2_RAT Synaptotagmin-6 OS=Rattus norvegicus GN=Syt6 PE=4 SV=2;>sp|Q62746-2|SYT6_RAT Isoform 2 of Synaptotagmin-6 OS=Rattus norvegicus GN=Syt6;>sp|Q62746|SYT6_RAT Synaptotagmin-6 OS=Rattus norvegicus GN=Syt6 PE=2 SV=1	Synaptotagmin-6	Synaptotagmin family	22.661	23.475	22.428	0.347	0.349	0.045	0.55	0.44	2.6	1.6	2.1	5	5	5	3	57.293	511	13.358	22.488	23.296	22.191	22.457	22.871	22.892	23.648	24.04	23.547	23.246	22.431	22.405	22.523	22.348	22.432	2.87211	0.0152987	yes	yes	-	yes
D3ZW84, Q5XPT5, F1LRQ0, P63079	Gabrb3	0.09±0.247	0.558±0.319	-0.467±0.243	-	-	-	>tr|D3ZW84|D3ZW84_RAT Gamma-aminobutyric acid receptor subunit beta-3 (Fragment) OS=Rattus norvegicus GN=Gabrb3 PE=1 SV=2;>tr|Q5XPT5|Q5XPT5_RAT Testis gamma-aminobutyric acid receptor subunit beta 3 OS=Rattus norvegicus GN=Gabrb3 PE=2 SV=1;>tr|F1LRQ0|F1LRQ	Gamma-aminobutyric acid receptor subunit beta-3	Ligand-gated ion channel (TC 1.A.9) family	23.58	23.67	24.137	0.422	0.162	0.413	0.52	0.55	1.7	1.9	1.6	5	5	5	4	51.731	450	59.746	23.384	23.774	24.333	23.433	22.974	23.555	23.928	23.882	23.491	23.494	24.345	24.132	24.851	23.792	23.566	0.88387	0.338124	-	-	-	-
D3ZWZ9	Gpr107	0.081±0.264	0.002±0.184	0.079±0.228	-	-	-	>tr|D3ZWZ9|D3ZWZ9_RAT G protein-coupled receptor 107 (Predicted) OS=Rattus norvegicus GN=Gpr107 PE=4 SV=1	G protein-coupled receptor 107 (Predicted) (Protein Gpr107)	-	23.854	23.935	23.856	0.264	0.348	0.107	0.45	0.46	2	2	2.4	5	4	4	1	62.001	551	15.054	23.712	24.01	23.46	24.234	-	23.852	24.232	23.295	24.419	23.876	24.075	23.792	23.786	23.77	-	0.0369014	0.984852	-	-	-	-
D3ZX42	Rabgap1	-0.331±0.294	0.192±0.328	-0.523±0.277	-	-	-	>tr|D3ZX42|D3ZX42_RAT G protein-coupled receptor 21 (Predicted), isoform CRA_a OS=Rattus norvegicus GN=Rabgap1 PE=4 SV=1	G protein-coupled receptor 21 (Predicted), isoform CRA_a (Protein Rabgap1)	-	24.456	24.125	24.648	0.456	0.295	0.409	0.43	0.5	2.7	3.5	3.5	5	5	5	1	120.96	1065	32.162	24.095	24.9	25.118	23.826	24.342	24.475	24.243	24.332	23.514	24.059	24.991	25.101	24.893	23.962	24.293	0.59932	0.507627	-	-	-	-
D3ZXN9	Ncor2	-	0.134±0.243	-	-	-	-	>tr|D3ZXN9|D3ZXN9_RAT Nuclear receptor co-repressor 2 (Predicted), isoform CRA_a OS=Rattus norvegicus GN=Ncor2 PE=4 SV=1	Nuclear receptor co-repressor 2 (Predicted), isoform CRA_a (Protein Ncor2)	-	21.571	-	21.705	0.262	-	0.053	0.35	0.38	1	1.2	1.9	1	3	2	1	269.99	2472	6.2752	21.808	-	21.334	-	-	19.971	-	-	-	-	21.758	-	21.652	-	-	-	-	-	-	-	-
D3ZZ62	Xpot	0.547±0.26	0.059±0.162	0.488±0.305	-	-	-	>tr|D3ZZ62|D3ZZ62_RAT Exportin, tRNA (Nuclear export receptor for tRNAs) (Predicted), isoform CRA_a OS=Rattus norvegicus GN=Xpot PE=4 SV=1	Exportin, tRNA (Nuclear export receptor for tRNAs) (Predicted), isoform CRA_a (Protein Xpot)	-	22.315	22.863	22.375	0.151	0.321	0.079	0.45	0.4	1.3	1	1.5	4	3	4	1	83.483	728	10.936	-	22.227	-	22.172	22.548	-	22.792	-	22.501	23.295	-	22.297	-	22.452	-	0.876047	0.310953	-	-	-	-
D3ZZK3	Epha4	0.627±0.29	0.691±0.266	-0.063±0.321	-	-	-	>tr|D3ZZK3|D3ZZK3_RAT Receptor protein-tyrosine kinase OS=Rattus norvegicus GN=Epha4 PE=4 SV=1	Receptor protein-tyrosine kinase (EC 2.7.10.1)	-	24.951	25.578	25.641	0.283	0.453	0.39	0.54	0.57	6.2	7	5.2	5	5	5	1	109.84	986	271.5	25.244	24.876	25.341	24.854	24.437	25.846	25.082	26.364	25.488	25.109	26.065	25.469	26.212	25.354	25.107	1.16641	0.202877	-	-	-	-
D4A0H1, B0BNL5	Reep3	-0.759±0.269	-	-	-	-	-	>tr|D4A0H1|D4A0H1_RAT Receptor expression-enhancing protein OS=Rattus norvegicus GN=Reep3 PE=3 SV=1;>tr|B0BNL5|B0BNL5_RAT Receptor expression-enhancing protein OS=Rattus norvegicus GN=Reep3 PE=2 SV=1	Receptor expression-enhancing protein	DP1 family	24.082	23.323	-	0.337	0.176	-	0.43	0.43	1	1	1.4	4	3	5	2	28.654	250	2.8461	24.58	23.579	23.837	23.971	24.442	23.42	23.056	23.493	-	-	-	-	-	22.712	-	-	-	-	-	-	-
D4A193	Reep1	0.182±0.455	0.18±0.501	0.002±0.433	-	-	-	>tr|D4A193|D4A193_RAT Receptor expression-enhancing protein OS=Rattus norvegicus GN=Reep1 PE=3 SV=1	Receptor expression-enhancing protein	DP1 family	22.604	22.786	22.784	0.684	0.536	0.674	0.49	0.53	1.4	1.7	1.5	5	5	5	1	22.24	201	7.7484	-	22.313	23.697	22.423	21.985	22.272	22.501	23.8	22.94	22.419	22.205	22.256	24.035	22.818	22.607	0.0407173	0.970726	-	-	-	-
D4A1M5, F1M8E5, F1LS17, Q5I0G5, Q9EPU2	Ncoa3	0.606±1.041	0.902±1.103	-0.296±1.17	-	-	-	>tr|D4A1M5|D4A1M5_RAT Nuclear receptor coactivator 3 OS=Rattus norvegicus GN=Ncoa3 PE=4 SV=1;>tr|F1M8E5|F1M8E5_RAT Nuclear receptor coactivator 3 OS=Rattus norvegicus GN=Ncoa3 PE=4 SV=2;>tr|F1LS17|F1LS17_RAT Nuclear receptor coactivator 3 OS=Rattus norvegi	Ncoa3 protein (Fragment)	SRC/p160 nuclear receptor coactivator family	24.654	25.261	25.556	0.136	1.622	1.778	0.5	0.5	1	1	1	3	3	2	5	151	1396	1.6107	-	-	-	24.784	24.524	26.852	-	-	24.654	24.277	27.245	-	-	24.894	24.53	-	-	-	-	-	-
D4A244	Frs2	-0.298±0.249	0.334±0.186	-0.632±0.241	-	-	-	>tr|D4A244|D4A244_RAT Fibroblast growth factor receptor substrate 2 (Predicted), isoform CRA_b OS=Rattus norvegicus GN=Frs2 PE=4 SV=1	Fibroblast growth factor receptor substrate 2 (Predicted), isoform CRA_b (Protein Frs2)	-	23.537	23.239	23.871	0.24	0.377	0.212	0.51	0.53	2.5	2.7	2.3	5	5	5	1	56.808	508	215.73	23.066	23.413	23.84	23.601	23.766	22.473	23.169	23.653	23.425	23.475	23.717	23.597	24.261	24.056	23.723	1.29937	0.212556	-	-	-	-
D4A2K5	Nrip3	0.131±0.152	0.236±0.153	-0.106±0.085	-	-	-	>tr|D4A2K5|D4A2K5_RAT Nuclear receptor interacting protein 3 (Predicted), isoform CRA_a OS=Rattus norvegicus GN=Nrip3 PE=4 SV=1	Nuclear receptor interacting protein 3 (Predicted), isoform CRA_a (Protein Nrip3)	-	24.421	24.552	24.657	0.242	0.096	0.098	0.51	0.52	3.2	3.3	3	5	5	5	1	26.839	240	15.595	24.303	24.886	24.097	24.242	24.578	24.674	24.697	24.538	24.457	24.393	24.881	24.69	24.552	24.583	24.581	0.605507	0.719582	-	-	-	-
D4A3F5, B2RZ13	Gprc5b	-0.06±0.357	-0.091±0.314	0.031±0.31	-	-	-	>tr|D4A3F5|D4A3F5_RAT G protein-coupled receptor, family C, group 5, member B (Predicted), isoform CRA_a OS=Rattus norvegicus GN=Gprc5b PE=4 SV=1;>tr|B2RZ13|B2RZ13_RAT Gprc5b protein (Fragment) OS=Rattus norvegicus GN=Gprc5b PE=2 SV=1	G protein-coupled receptor, family C, group 5, member B (Predicted), isoform CRA_a (Protein Gprc5b)	-	26.241	26.181	26.15	0.485	0.473	0.329	0.45	0.47	2	2.2	2.4	5	5	5	2	44.078	394	31.933	25.942	25.427	26.618	26.869	26.349	26.504	25.493	25.807	26.912	26.189	25.815	25.688	26.286	26.717	26.244	0.0172714	0.989924	-	-	-	-
D4A3Q3	Ncoa1	0.12±1.203	0.113±0.736	0.007±0.986	-	-	-	>tr|D4A3Q3|D4A3Q3_RAT Nuclear receptor coactivator 1 (Predicted), isoform CRA_a OS=Rattus norvegicus GN=Ncoa1 PE=4 SV=2	Nuclear receptor coactivator 1 (Predicted), isoform CRA_a (Protein Ncoa1)	-	20.685	20.806	20.799	1.011	1.585	0.197	0.51	0.48	1.1	1	1.1	3	3	3	1	153.76	1417	14.813	-	21.398	19.973	-	-	-	21.775	19.837	-	-	20.615	20.983	-	-	-	-	-	-	-	-	-
D4A7A0, D3ZBZ7, D3ZCV9, D3ZRW1, D4A1N3, F1M7W0	Epha5	-	-	-	-	-	-	>tr|D4A7A0|D4A7A0_RAT Receptor protein-tyrosine kinase OS=Rattus norvegicus GN=Epha5 PE=4 SV=2;>tr|D3ZBZ7|D3ZBZ7_RAT Receptor protein-tyrosine kinase OS=Rattus norvegicus GN=Epha5 PE=4 SV=1;>tr|D3ZCV9|D3ZCV9_RAT Receptor protein-tyrosine kinase OS=Rattus n	Receptor protein-tyrosine kinase (EC 2.7.10.1)	-	-	-	-	-	-	-	0.5	0.5	1	1	1	1	2	2	6	91.046	819	52.16	22.344	-	-	-	-	22.349	-	-	-	-	22.519	-	-	-	-	-	-	-	-	-	-
D4ACN8	Plgrkt	-0.344±0.167	-0.015±0.107	-0.33±0.151	-	-	-	>sp|D4ACN8|PLRKT_RAT Plasminogen receptor (KT) OS=Rattus norvegicus GN=Plgrkt PE=1 SV=1	Plasminogen receptor (KT) (Plg-R(KT))	-	23.466	23.122	23.451	0.118	0.23	0.115	0.44	0.44	1.2	1.2	1.5	5	5	4	1	17.312	147	3.2662	-	23.701	23.436	23.386	23.341	23.097	23.591	23.088	22.758	23.075	23.395	23.644	23.221	23.512	23.486	1.24394	0.351774	-	-	-	-
E9PSX9, E9PSY0, Q8VI99, Q8VIA0	Axl	-1.296±0.341	0.729±0.251	-2.025±0.315	↓	-	yes	>tr|E9PSX9|E9PSX9_RAT Receptor protein-tyrosine kinase OS=Rattus norvegicus GN=Axl PE=4 SV=1;>tr|E9PSY0|E9PSY0_RAT Receptor protein-tyrosine kinase OS=Rattus norvegicus GN=Axl PE=4 SV=1;>tr|Q8VI99|Q8VI99_RAT Receptor protein-tyrosine kinase OS=Rattus norve	Axl receptor tyrosine kinase (Fragment)	Protein kinase superfamily, Tyr protein kinase family, AXL/UFO subfamily	21.648	20.353	22.377	0.261	0.358	0.039	0.47	0.49	1	1.1	1.1	5	4	4	6	97.19	879	7.1463	-	-	21.54	22.024	21.381	-	-	20.04	20.665	-	-	22.339	22.416	-	-	2.08462	0.0174937	yes	yes	-	yes
E9PTH1, F1M7X4, Q62956-2, Q62956, Q6UA27	Erbb4	-0.025±0.506	0.776±0.422	-0.801±0.331	-	-	-	>tr|E9PTH1|E9PTH1_RAT Receptor protein-tyrosine kinase (Fragment) OS=Rattus norvegicus GN=Erbb4 PE=3 SV=2;>tr|F1M7X4|F1M7X4_RAT Receptor protein-tyrosine kinase (Fragment) OS=Rattus norvegicus GN=Erbb4 PE=3 SV=2;>sp|Q62956-2|ERBB4_RAT Isoform JM-A CYT2 of	Mitogen-activated protein kinase kinase kinase 11 (EC 2.7.11.25) (Mixed lineage kinase 3)	Protein kinase superfamily	26	25.975	26.777	0.867	0.606	0.216	0.51	0.58	9.9	13.5	9.7	5	5	5	11	142.55	1265	216.65	24.863	27.139	26.608	25.923	25.471	25.68	26.446	26.502	26.345	24.904	26.692	27.138	26.913	26.766	26.375	0.842769	0.275196	-	-	-	-
F1LM54, Q04589	Fgfr1	-0.147±0.402	-0.046±0.449	-0.102±0.286	-	-	-	>tr|F1LM54|F1LM54_RAT Fibroblast growth factor receptor OS=Rattus norvegicus GN=Fgfr1 PE=3 SV=1;>sp|Q04589|FGFR1_RAT Fibroblast growth factor receptor 1 OS=Rattus norvegicus GN=Fgfr1 PE=1 SV=1	Fibroblast growth factor receptor (EC 2.7.10.1)	Protein kinase superfamily, Tyr protein kinase family, Fibroblast growth factor receptor subfamily	25.429	25.282	25.384	0.787	0.252	0.466	0.48	0.5	2	2.1	2.1	5	5	5	4	91.908	822	302.25	24.353	24.909	26.433	26.037	25.415	25.329	24.961	25.5	25.675	24.945	24.749	24.915	26.017	25.825	25.414	0.0331411	0.980368	-	-	-	-
F1LM73, Q761X5	Unc5c	-	-	0.989±0.272	-	-	-	>tr|F1LM73|F1LM73_RAT Netrin receptor UNC5C OS=Rattus norvegicus GN=Unc5c PE=4 SV=2;>sp|Q761X5|UNC5C_RAT Netrin receptor UNC5C OS=Rattus norvegicus GN=Unc5c PE=2 SV=1	Netrin receptor UNC5C (Protein unc-5 homolog 3) (Protein unc-5 homolog C)	Unc-5 family	-	24.22	23.231	-	0.345	0.267	0.56	0.53	1.7	1.5	1.3	5	5	4	2	103.13	931	12.106	-	23.964	-	-	-	-	24.282	24.613	23.766	-	23.025	23.015	23.604	23.601	22.912	-	-	-	-	-	-
F1LMW3, Q8K3V3	Adgrg1, Gpr56	-0.477±0.122	-0.12±0.144	-0.357±0.155	-	-	-	>tr|F1LMW3|F1LMW3_RAT G-protein-coupled receptor 56 OS=Rattus norvegicus GN=Gpr56 PE=4 SV=1;>sp|Q8K3V3|GPR56_RAT G-protein coupled receptor 56 OS=Rattus norvegicus GN=Gpr56 PE=1 SV=1	GPR56 C-terminal fragment (GPR56 CT) (GPR56(C)) (GPR56 seven-transmembrane subunit) (GPR56 7TM) (GPR56 subunit beta)]	G-protein coupled receptor 2 family, LN-TM7 subfamily	23.573	23.096	23.453	0.125	0.159	0.208	0.48	0.43	1.9	1.6	2.1	5	5	5	2	77.284	687	24.414	23.819	23.646	23.561	23.449	23.39	23.08	23.457	22.933	22.942	23.069	23.758	23.117	23.69	23.432	23.266	1.85363	0.182977	-	-	-	-
F1LNE2, O08722	Unc5b	-	-	-	-	-	-	>tr|F1LNE2|F1LNE2_RAT Netrin receptor UNC5B OS=Rattus norvegicus GN=Unc5b PE=4 SV=1;>sp|O08722|UNC5B_RAT Netrin receptor UNC5B OS=Rattus norvegicus GN=Unc5b PE=1 SV=1	Netrin receptor UNC5B	Unc-5 family	-	-	-	-	-	-	0.5	0.5	1	1	1	1	1	1	2	103.67	946	2.0352	-	-	-	-	-	-	-	-	-	-	-	20.414	-	-	-	-	-	-	-	-	-
F1LNE8, F1LMU7, P23576	Gabra2	-0.264±0.318	0.184±0.317	-0.448±0.245	-	-	-	>tr|F1LNE8|F1LNE8_RAT Gamma-aminobutyric acid receptor subunit alpha-2 OS=Rattus norvegicus GN=Gabra2 PE=3 SV=2;>tr|F1LMU7|F1LMU7_RAT Gamma-aminobutyric acid receptor subunit alpha-2 OS=Rattus norvegicus GN=Gabra2 PE=3 SV=2;>sp|P23576|GBRA2_RAT Gamma-amino	Gamma-aminobutyric acid receptor subunit alpha-2	Ligand-gated ion channel (TC 1.A.9) family	23.935	23.671	24.119	0.511	0.309	0.307	0.46	0.49	1.4	1.6	1.6	5	5	5	3	51.182	451	14.362	23.361	24.134	24.714	24.159	23.307	23.184	23.628	24.175	23.919	23.448	24.099	24.1	24.744	23.953	23.699	0.461248	0.62492	-	-	-	-
F1LNP8	Pvrl1	-0.003±0.257	0.335±0.254	-0.338±0.119	-	-	-	>tr|F1LNP8|F1LNP8_RAT Poliovirus receptor-related 1 OS=Rattus norvegicus GN=Pvrl1 PE=4 SV=2	Nectin-1 (Fragment)	-	26.015	26.012	26.35	0.454	0.149	0.129	0.5	0.54	3.9	4.7	4	5	5	5	2	57.156	515	291.68	25.244	26.362	26.481	26.336	25.655	25.981	25.878	25.848	26.35	26.003	26.478	26.594	26.198	26.25	26.23	0.602952	0.579369	-	-	-	-
F1LNW0, F1LN06, F1LRU8, F1LSG7, Q64334	Fgfr2	-0.629±0.259	-2.345±0.392	1.716±0.552	-	↓	yes	>tr|F1LNW0|F1LNW0_RAT Fibroblast growth factor receptor OS=Rattus norvegicus GN=Fgfr2 PE=3 SV=1;>tr|F1LN06|F1LN06_RAT Fibroblast growth factor receptor OS=Rattus norvegicus GN=Fgfr2 PE=3 SV=1;>tr|F1LRU8|F1LRU8_RAT Fibroblast growth factor receptor OS=Rattu	FGFR2 BEK/IIIc (Fragment)	Protein kinase superfamily, Tyr protein kinase family	23.422	22.793	21.077	0.22	0.378	0.787	0.52	0.47	1.5	1.3	1.4	4	4	5	17	94.017	840	5.8561	23.605	23.142	23.165	23.392	23.809	23.327	-	22.527	22.525	-	20.595	20.592	-	22.044	-	3.06502	0.00286792	yes	-	yes	yes
F1LPV2, P98166	Vldlr	0.127±0.124	0.219±0.103	-0.092±0.084	-	-	-	>tr|F1LPV2|F1LPV2_RAT Very low-density lipoprotein receptor OS=Rattus norvegicus GN=Vldlr PE=4 SV=1;>sp|P98166|VLDLR_RAT Very low-density lipoprotein receptor OS=Rattus norvegicus GN=Vldlr PE=2 SV=1	Very low-density lipoprotein receptor	-	26.258	26.385	26.477	0.163	0.127	0.052	0.51	0.51	9.2	9	8.8	5	5	5	2	96.472	873	109.21	26.161	26.27	26.614	26.218	26.03	26.096	26.443	26.536	26.477	26.373	26.452	26.507	26.524	26.542	26.361	0.812658	0.686564	-	-	-	-
F1LPY9	Lbr	-	-	-	-	-	-	>tr|F1LPY9|F1LPY9_RAT Lamin-B receptor OS=Rattus norvegicus GN=Lbr PE=4 SV=2	Lamin-B receptor	-	-	-	22.612	-	-	0.139	0.5	0.5	1	1	1	1	3	1	1	70.229	617	12.249	-	-	-	23.59	-	-	-	-	-	23.98	22.745	-	22.479	-	-	-	-	-	-	-	-
F1LQC5	Bmpr2	0.211±0.262	0.123±0.277	0.088±0.276	-	-	-	>tr|F1LQC5|F1LQC5_RAT Receptor protein serine/threonine kinase OS=Rattus norvegicus GN=Bmpr2 PE=4 SV=2	Bone morphogenetic protein type II receptor (Fragment)	-	25.436	25.647	25.558	0.334	0.331	0.375	0.5	0.51	4.1	4.3	4.1	5	5	5	2	114.88	1038	58.019	24.815	25.414	25.966	25.588	25.395	25.82	25.198	26.06	25.944	25.211	24.937	25.421	26.158	25.822	25.454	0.128623	0.919614	-	-	-	-
F1LRN5, Q63155	Dcc	0.152±0.278	0.472±0.348	-0.32±0.303	-	-	-	>tr|F1LRN5|F1LRN5_RAT Netrin receptor DCC (Fragment) OS=Rattus norvegicus GN=Dcc PE=4 SV=2;>sp|Q63155|DCC_RAT Netrin receptor DCC OS=Rattus norvegicus GN=Dcc PE=1 SV=2	Netrin receptor DCC (Fragment)	Immunoglobulin superfamily, DCC family	24.455	24.607	24.927	0.431	0.271	0.497	0.54	0.58	3.9	4.5	3.3	5	5	5	2	154.73	1415	31.34	24.454	24.463	25.027	24.701	23.63	24.821	24.23	24.755	24.981	24.249	25.805	24.721	24.913	24.999	24.196	0.475473	0.599546	-	-	-	-
F1LRZ1, F1LS89, B0LPN4-2, B0LPN4	Ryr2	-	-	-	-	-	-	>tr|F1LRZ1|F1LRZ1_RAT Ryanodine receptor 2 OS=Rattus norvegicus GN=Ryr2 PE=4 SV=2;>tr|F1LS89|F1LS89_RAT Ryanodine receptor 2 OS=Rattus norvegicus GN=Ryr2 PE=4 SV=2;>sp|B0LPN4-2|RYR2_RAT Isoform 2 of Ryanodine receptor 2 OS=Rattus norvegicus GN=Ryr2;>sp|B0L	Protein Ryr3 (Fragment)	Ryanodine receptor (TC 1.A.3.1) family, RYR2 subfamily	-	-	-	-	-	-	0	0.34	0	1.3	2.5	0	5	2	8	549.04	4826	11.038	-	-	22.612	-	-	-	-	-	-	-	-	-	22.369	-	-	-	-	-	-	-	-
F1LSY2, O35764	Nptxr	-0.623±0.342	0.396±0.379	-1.019±0.329	-	-	-	>tr|F1LSY2|F1LSY2_RAT Neuronal pentraxin receptor (Fragment) OS=Rattus norvegicus GN=Nptxr PE=4 SV=1;>sp|O35764|NPTXR_RAT Neuronal pentraxin receptor OS=Rattus norvegicus GN=Nptxr PE=1 SV=1	Neuronal pentraxin receptor	-	25.839	25.217	26.236	0.533	0.368	0.495	0.44	0.51	2.8	3.7	3.5	5	5	5	2	52.239	494	54.1	25.719	25.837	26.844	25.631	25.167	25.719	25.304	25.563	24.733	24.766	26.727	26.326	26.827	25.825	25.475	1.40804	0.113072	-	-	-	-
F1LWQ2, Q63199, Q9R230	Fas	-0.542±0.256	-0.655±0.305	0.113±0.295	-	-	-	>tr|F1LWQ2|F1LWQ2_RAT Tumor necrosis factor receptor superfamily member 6 OS=Rattus norvegicus GN=Fas PE=4 SV=2;>sp|Q63199|TNR6_RAT Tumor necrosis factor receptor superfamily member 6 OS=Rattus norvegicus GN=Fas PE=1 SV=1;>tr|Q9R230|Q9R230_RAT Fas receptor	Fas receptor (Fragment)	-	22.678	22.136	22.023	0.341	0.306	0.449	0.43	0.47	1.1	1.3	1.4	5	5	5	3	36.884	324	7.4603	22.679	22.02	23.107	22.984	22.601	22.474	21.484	22.192	22.361	22.17	21.597	21.325	22.45	22.213	22.531	1.05527	0.248533	-	-	-	-
F1LYS1, Q9JIR4-2, Q9JIR4	Rims1	-0.393±0.94	-0.368±1.097	-0.025±0.751	-	-	-	>tr|F1LYS1|F1LYS1_RAT Regulating synaptic membrane exocytosis protein 1 OS=Rattus norvegicus GN=Rims1 PE=1 SV=2;>sp|Q9JIR4-2|RIMS1_RAT Isoform 2 of Regulating synaptic membrane exocytosis protein 1 OS=Rattus norvegicus GN=Rims1;>sp|Q9JIR4|RIMS1_RAT Regulat	Regulating synaptic membrane exocytosis 3, isoform CRA_a (Regulating synaptic membrane exocytosis protein 3)	-	22.77	22.376	22.401	2.605	0.256	1.737	0.45	0.56	1.7	2.7	2.2	4	5	5	5	173.13	1553	55.826	-	20.478	25.008	22.847	22.747	22.258	-	22.817	22.036	22.393	21.312	21.032	24.706	22.646	22.311	-	-	-	-	-	-
F1LZT8, D4P4K6	Med13l	-	-	-	-	-	-	>tr|F1LZT8|F1LZT8_RAT Protein Med13l (Fragment) OS=Rattus norvegicus GN=Med13l PE=4 SV=2;>tr|D4P4K6|D4P4K6_RAT Thyroid hormone receptor-associated 240-like protein OS=Rattus norvegicus PE=2 SV=1	Protein Med13l (Fragment)	-	-	-	-	-	-	-	0.5	0.5	1	1	1	2	1	1	2	239.53	2188	1.7413	20.987	-	-	-	-	-	21.01	-	-	-	-	21.665	-	-	-	-	-	-	-	-	-
F1M7U7, P55146	Tyro3	-	-	-	-	-	-	>tr|F1M7U7|F1M7U7_RAT Receptor protein-tyrosine kinase OS=Rattus norvegicus GN=Tyro3 PE=4 SV=1;>sp|P55146|TYRO3_RAT Tyrosine-protein kinase receptor TYRO3 OS=Rattus norvegicus GN=Tyro3 PE=2 SV=1	Receptor protein-tyrosine kinase (EC 2.7.10.1)	Protein kinase superfamily, Tyr protein kinase family, AXL/UFO subfamily	20.061	-	-	0.202	-	-	0.5	0.5	1	1	1	1	2	2	2	95.902	880	2.1245	-	-	20.248	19.874	-	-	-	-	-	-	-	-	20.156	-	-	-	-	-	-	-	-
F1M7Z9, Q8CIX1	Rims4	-0.61±0.426	0.663±0.317	-1.273±0.23	-	-	-	>tr|F1M7Z9|F1M7Z9_RAT Regulating synaptic membrane exocytosis 4 OS=Rattus norvegicus GN=Rims4 PE=4 SV=2;>sp|Q8CIX1|RIMS4_RAT Regulating synaptic membrane exocytosis protein 4 OS=Rattus norvegicus GN=Rims4 PE=1 SV=1	Regulating synaptic membrane exocytosis 4 (Regulating synaptic membrane exocytosis protein 4)	-	22.227	21.617	22.89	0.47	0.141	0.219	0.37	0.53	1.1	2	1.8	3	4	4	2	29.329	269	33.336	-	22.765	22.263	21.655	-	21.752	-	-	21.482	-	22.851	23.136	23.071	22.502	-	1.6426	0.0549938	-	-	-	-
F1M855, P42260	Grik2	-0.439±0.196	0.562±0.233	-1.002±0.179	-	↑	yes	>tr|F1M855|F1M855_RAT Glutamate receptor ionotropic, kainate 2 (Fragment) OS=Rattus norvegicus GN=Grik2 PE=4 SV=2;>sp|P42260|GRIK2_RAT Glutamate receptor ionotropic, kainate 2 OS=Rattus norvegicus GN=Grik2 PE=1 SV=2	Glutamate receptor ionotropic, kainate 1 (GluK1) (Glutamate receptor 5) (GluR-5) (GluR5)	Glutamate-gated ion channel (TC 1.A.10.1) family, GRIK1 subfamily	21.476	21.036	22.038	0.309	0.149	0.271	0.41	0.53	1.2	2	1.7	5	5	5	7	98.413	872	12.818	21.214	21.62	22.092	21.306	21.147	21.294	21.16	20.985	20.977	20.766	21.874	22.145	22.586	21.889	21.697	2.88738	0.0183659	yes	-	yes	yes
F1M9B9, D1M8S3, Q63621, Q4V8K9	Il1rap	-	-	-	-	-	-	>tr|F1M9B9|F1M9B9_RAT Interleukin 1 receptor accessory protein OS=Rattus norvegicus GN=Il1rap PE=4 SV=2;>tr|D1M8S3|D1M8S3_RAT Interleukin 1 receptor accessory protein b OS=Rattus norvegicus GN=Il1rap PE=2 SV=1;>sp|Q63621|IL1AP_RAT Interleukin-1 receptor ac	Il1rap protein	Interleukin-1 receptor family	-	23.152	-	-	0.332	-	0.5	0.5	1	1	1	2	1	1	4	65.565	570	2.7485	-	-	20.701	-	-	-	22.86	23.444	-	-	-	-	-	22.852	-	-	-	-	-	-	-
F1MA24, P38444	Acvr2a	0.347±0.19	0.604±0.182	-0.258±0.144	-	-	-	>tr|F1MA24|F1MA24_RAT Serine/threonine-protein kinase receptor OS=Rattus norvegicus GN=Acvr2a PE=3 SV=2;>sp|P38444|AVR2A_RAT Activin receptor type-2A OS=Rattus norvegicus GN=Acvr2a PE=1 SV=1	Activin receptor type-2A (EC 2.7.11.30) (Activin receptor type IIA) (ACTR-IIA)	Protein kinase superfamily, TKL Ser/Thr protein kinase family, TGFB receptor subfamily	24.57	24.917	25.175	0.273	0.183	0.158	0.55	0.56	3.9	4.2	3.2	5	5	5	2	57.889	513	15.899	24.364	24.944	24.945	24.386	24.212	25.026	25.214	24.967	24.811	24.568	25.379	25.259	25.341	24.957	24.939	1.8357	0.134401	-	-	-	-
F1MAJ0, B2B9B0	Ephb2	0.668±0.577	0.871±0.644	-0.203±0.639	-	-	-	>tr|F1MAJ0|F1MAJ0_RAT Receptor protein-tyrosine kinase OS=Rattus norvegicus GN=Ephb2 PE=4 SV=3;>tr|B2B9B0|B2B9B0_RAT Receptor protein-tyrosine kinase OS=Rattus norvegicus GN=Ephb2 PE=2 SV=1	Receptor protein-tyrosine kinase (EC 2.7.10.1)	-	23.16	23.828	24.031	0.952	0.082	1.097	0.45	0.62	1.5	3	1.9	5	5	5	2	107.47	963	31.288	22.39	22.368	24.685	23.475	22.883	23.705	-	23.93	23.85	-	23.937	23.018	25.787	24.053	23.362	-	-	-	-	-	-
F2W8B2, P21451	Ednrb	0.183±0.29	-0.011±0.191	0.194±0.257	-	-	-	>tr|F2W8B2|F2W8B2_RAT Endothelin receptor type B (Fragment) OS=Rattus norvegicus GN=Ednrb PE=3 SV=1;>sp|P21451|EDNRB_RAT Endothelin B receptor OS=Rattus norvegicus GN=Ednrb PE=2 SV=2	Endothelin B receptor (ET-B) (ET-BR) (Endothelin receptor non-selective type)	G-protein coupled receptor 1 family	24.847	25.029	24.836	0.29	0.447	0.161	0.52	0.49	2.3	2.1	2.1	5	5	5	2	32.168	281	11.454	25.124	24.789	25.127	24.956	24.238	24.195	24.957	25.012	25.557	25.425	24.873	25.076	24.519	24.966	24.743	0.160357	0.898022	-	-	-	-
G3V622, Q9QYK3	Nrbf2	0.113±0.507	0.115±0.427	-0.003±0.436	-	-	-	>tr|G3V622|G3V622_RAT Protein LOC100363472 OS=Rattus norvegicus GN=Nrbf2 PE=4 SV=1;>sp|Q9QYK3|NRBF2_RAT Nuclear receptor-binding factor 2 OS=Rattus norvegicus GN=Nrbf2 PE=1 SV=1	Nuclear receptor-binding factor 2 (NRBF-2)	NRBF family	21.035	21.147	21.15	0.407	0.435	0.37	0.46	0.47	1	1.1	1.2	4	5	3	2	32.527	287	9.3464	-	-	-	20.686	21.383	-	-	-	20.779	21.516	20.76	-	-	21.041	21.649	0.0173061	0.988095	-	-	-	-
G3V679	Tfrc	0.035±0.146	-0.105±0.112	0.14±0.115	-	-	-	>tr|G3V679|G3V679_RAT Transferrin receptor protein 1 OS=Rattus norvegicus GN=Tfrc PE=4 SV=1	Transferrin receptor protein 1 (Transferrin receptor, isoform CRA_a)	-	27.085	27.119	26.979	0.17	0.176	0.075	0.5	0.5	4.9	4.9	5	5	5	5	1	85.875	761	304.13	27.184	27.184	27.345	26.936	26.775	27.346	27.142	27.278	27.087	26.744	27.119	27.009	26.92	27.009	26.841	0.280529	0.893258	-	-	-	-
G3V6F7, Q812E4	Sytl5	-	-	-	-	-	-	>tr|G3V6F7|G3V6F7_RAT Synaptotagmin-like 5, isoform CRA_a OS=Rattus norvegicus GN=Sytl5 PE=4 SV=1;>sp|Q812E4|SYTL5_RAT Synaptotagmin-like protein 5 OS=Rattus norvegicus GN=Sytl5 PE=2 SV=1	Synaptotagmin-like 5, isoform CRA_a (Synaptotagmin-like protein 5)	-	-	-	-	-	-	-	0.5	0.5	1	1	1	1	1	1	2	83.7	753	3.3795	-	-	21.117	-	-	20.111	-	-	-	-	19.152	-	-	-	-	-	-	-	-	-	-
G3V6I6, Q6P746, Q3YAF8	Adipor1	-0.094±0.302	0.218±0.312	-0.311±0.313	-	-	-	>tr|G3V6I6|G3V6I6_RAT Adiponectin receptor 1, isoform CRA_a OS=Rattus norvegicus GN=Adipor1 PE=4 SV=1;>tr|Q6P746|Q6P746_RAT Adiponectin receptor 1 OS=Rattus norvegicus GN=Adipor1 PE=2 SV=1;>tr|Q3YAF8|Q3YAF8_RAT Adiponectin receptor 1 OS=Rattus norvegicus G	Adiponectin receptor 1	-	22.171	22.078	22.389	0.392	0.394	0.424	0.48	0.48	1.5	1.5	1.6	5	5	5	3	42.408	375	30.873	21.785	22.813	21.793	21.917	22.549	21.572	22.868	21.997	22.05	21.902	22.571	22.731	21.487	22.518	22.638	0.22158	0.830275	-	-	-	-
G3V6M3, P29101	Syt2	0.519±0.452	0.623±0.454	-0.104±0.476	-	-	-	>tr|G3V6M3|G3V6M3_RAT Synaptotagmin II OS=Rattus norvegicus GN=Syt2 PE=4 SV=1;>sp|P29101|SYT2_RAT Synaptotagmin-2 OS=Rattus norvegicus GN=Syt2 PE=1 SV=1	Synaptotagmin II (Synaptotagmin-2)	Synaptotagmin family	23.773	24.292	24.396	0.611	0.574	0.679	0.54	0.54	2.7	2.7	2.3	4	5	5	2	47.237	422	16.263	23.704	23.462	24.75	24.049	22.902	23.727	23.735	24.961	24.746	-	24.512	23.948	25.435	24.631	23.456	0.439972	0.556606	-	-	-	-
G3V6Z5, G3V8Y9, P19492-2, P19492	Gria3	-1.331±0.284	0±0.317	-1.331±0.313	↓	-	yes	>tr|G3V6Z5|G3V6Z5_RAT Glutamate receptor 3 OS=Rattus norvegicus GN=Gria3 PE=4 SV=2;>tr|G3V8Y9|G3V8Y9_RAT Glutamate receptor 3 OS=Rattus norvegicus GN=Gria3 PE=4 SV=2;>sp|P19492-2|GRIA3_RAT Isoform Flip of Glutamate receptor 3 OS=Rattus norvegicus GN=Gria3;	Glutamate receptor 3	Glutamate-gated ion channel (TC 1.A.10.1) family, GRIA3 subfamily	22.111	20.78	22.111	0.328	0.314	0.428	0.41	0.5	1.2	1.7	1.7	5	5	5	4	96.987	854	57.37	-	22.539	22.243	21.561	22.101	-	21.249	20.285	20.822	20.763	22.435	22.312	22.509	22.052	21.245	2.67003	0.0117565	yes	yes	-	yes
G3V733, Q63537	Syn2	-0.045±0.216	0.43±0.215	-0.474±0.186	-	-	-	>tr|G3V733|G3V733_RAT Synapsin-2 OS=Rattus norvegicus GN=Syn2 PE=4 SV=2;>sp|Q63537|SYN2_RAT Synapsin-2 OS=Rattus norvegicus GN=Syn2 PE=1 SV=1	Synapsin-2	Synapsin family	23.63	23.585	24.059	0.303	0.228	0.224	0.49	0.51	1.8	2	1.9	5	5	5	3	60.827	564	323.31	23.295	24.057	23.97	23.61	23.216	23.367	23.781	23.644	23.928	23.205	24.385	24.263	24.046	23.974	23.63	1.12424	0.29544	-	-	-	-
G3V746, Q00960	Grin2b	-0.989±0.582	-0.509±0.572	-0.48±0.468	-	-	-	>tr|G3V746|G3V746_RAT Glutamate receptor ionotropic, NMDA 2B OS=Rattus norvegicus GN=Grin2b PE=4 SV=1;>sp|Q00960|NMDE2_RAT Glutamate receptor ionotropic, NMDA 2B OS=Rattus norvegicus GN=Grin2b PE=1 SV=1	Glutamate receptor ionotropic, NMDA 2B (GluN2B) (Glutamate [NMDA] receptor subunit epsilon-2) (N-methyl D-aspartate receptor subtype 2B) (NMDAR2B) (NR2B)	Glutamate-gated ion channel (TC 1.A.10.1) family, NR2B/GRIN2B subfamily	23.644	22.655	23.135	0.868	0.366	0.645	0.33	0.5	1.3	2.7	2.7	4	5	3	2	166.03	1482	55.339	-	22.656	24.423	23.853	-	22.812	-	23.005	22.148	-	23.512	22.854	24.209	22.541	22.557	0.532683	0.440482	-	-	-	-
G3V764, P63059-2, P63059	Thra	-	-	0.42±0.088	-	-	-	>tr|G3V764|G3V764_RAT Thyroid hormone receptor alpha OS=Rattus norvegicus GN=Thra PE=3 SV=1;>sp|P63059-2|THA_RAT Isoform Alpha-1 of Thyroid hormone receptor alpha OS=Rattus norvegicus GN=Thra;>sp|P63059|THA_RAT Thyroid hormone receptor alpha OS=Rattus norv	Thyroid hormone receptor alpha (Nuclear receptor subfamily 1 group A member 1) (c-erbA-1) (c-erbA-alpha)	Nuclear hormone receptor family	-	21.961	21.541	-	0.089	0.005	0.5	0.56	1	1.3	1	3	2	2	3	55.027	492	2.0085	-	-	20	-	-	21.873	22.048	-	-	-	21.536	-	21.546	-	-	-	-	-	-	-	-
G3V7A5, P35952	Ldlr	-0.505±0.237	-0.415±0.205	-0.09±0.221	-	-	-	>tr|G3V7A5|G3V7A5_RAT Low density lipoprotein receptor, isoform CRA_a OS=Rattus norvegicus GN=Ldlr PE=4 SV=1;>sp|P35952|LDLR_RAT Low-density lipoprotein receptor OS=Rattus norvegicus GN=Ldlr PE=1 SV=1	Low density lipoprotein receptor, isoform CRA_a (Low-density lipoprotein receptor)	LDLR family	24.842	24.337	24.427	0.277	0.316	0.226	0.46	0.46	3.5	3.5	4.1	5	5	5	2	96.648	879	57.122	25.018	24.814	24.759	25.287	24.33	24.175	24.309	23.923	24.99	24.288	24.499	24.37	23.964	24.757	24.544	1.04284	0.310413	-	-	-	-
G3V7S0, P70627	Folh1	0.391±0.283	0.274±0.28	0.117±0.048	-	-	-	>tr|G3V7S0|G3V7S0_RAT Folate hydrolase OS=Rattus norvegicus GN=Folh1 PE=4 SV=1;>sp|P70627|FOLH1_RAT Glutamate carboxypeptidase 2 OS=Rattus norvegicus GN=Folh1 PE=2 SV=1	Folate hydrolase (Glutamate carboxypeptidase 2)	Peptidase M28 family, M28B subfamily	24.373	24.764	24.647	0.316	0.046	0.014	0.5	0.5	1	1	1	4	3	2	2	84.625	752	5.6417	-	24.653	-	24.093	-	-	24.718	24.809	-	-	24.633	-	-	24.661	-	0.451264	0.635774	-	-	-	-
G3V7U9, B3F210, A8IRI3, P06536-2, P06536, Q7TSX7	Nr3c1, gr	0.463±0.734	-	-	-	-	-	>tr|G3V7U9|G3V7U9_RAT Glucocorticoid receptor OS=Rattus norvegicus GN=Nr3c1 PE=4 SV=2;>tr|B3F210|B3F210_RAT Nuclear receptor (Fragment) OS=Rattus norvegicus PE=2 SV=1;>tr|A8IRI3|A8IRI3_RAT Glucocorticoid receptor OS=Rattus norvegicus GN=gr PE=2 SV=1;>sp|P0	Glucocorticoid receptor	Nuclear hormone receptor family	21.649	22.112	-	0.278	0.967	-	0.6	0.5	1.5	1	1	2	1	3	6	45.344	422	3.0266	-	-	-	21.399	21.899	-	21.421	-	-	22.802	-	-	-	-	21.573	-	-	-	-	-	-
G3V8F5, Q75Q40	Tomm40	-0.526±0.144	-0.337±0.167	-0.189±0.1	-	-	-	>tr|G3V8F5|G3V8F5_RAT Mitochondrial import receptor subunit TOM40 homolog OS=Rattus norvegicus GN=Tomm40 PE=4 SV=1;>sp|Q75Q40|TOM40_RAT Mitochondrial import receptor subunit TOM40 homolog OS=Rattus norvegicus GN=Tomm40 PE=1 SV=1	Mitochondrial import receptor subunit TOM40 homolog (Mitochondrial outer membrane protein of 38 kDa) (OM38) (Translocase of outer membrane 40 kDa subunit homolog)	Tom40 family	26.333	25.807	25.996	0.24	0.063	0.154	0.44	0.47	5.4	6	6.7	5	5	5	2	37.92	361	123.34	26.859	26.258	26.334	26.141	26.075	25.686	25.814	25.774	25.834	25.928	26.058	25.727	26.206	25.837	26.152	2.06731	0.13716	-	-	-	-
G3V8P3, Q9QYP2	Celsr2	-0.719±0.272	0.178±0.308	-0.897±0.205	-	-	-	>tr|G3V8P3|G3V8P3_RAT Cadherin EGF LAG seven-pass G-type receptor 2 OS=Rattus norvegicus GN=Celsr2 PE=4 SV=1;>sp|Q9QYP2|CELR2_RAT Cadherin EGF LAG seven-pass G-type receptor 2 (Fragment) OS=Rattus norvegicus GN=Celsr2 PE=2 SV=1	Cadherin EGF LAG seven-pass G-type receptor 2 (Multiple epidermal growth factor-like domains protein 3) (Multiple EGF-like domains protein 3) (Fragment)	G-protein coupled receptor 2 family, LN-TM7 subfamily	24.001	23.282	24.179	0.478	0.172	0.317	0.4	0.53	2.5	4.2	3.7	5	5	5	2	317.12	2919	78.803	24.331	24.132	24.678	23.575	23.289	23.373	23.075	23.601	23.047	23.312	24.475	24.115	24.451	24.336	23.516	1.89406	0.0624464	-	-	-	-
G3V914, F1LNE4, P19491, P19491-3	Gria2	-	-	-	-	-	-	>tr|G3V914|G3V914_RAT Glutamate receptor 2 OS=Rattus norvegicus GN=Gria2 PE=4 SV=2;>tr|F1LNE4|F1LNE4_RAT Glutamate receptor 2 OS=Rattus norvegicus GN=Gria2 PE=4 SV=2;>sp|P19491|GRIA2_RAT Glutamate receptor 2 OS=Rattus norvegicus GN=Gria2 PE=1 SV=2;>sp|P194	Glutamate receptor 2	Glutamate-gated ion channel (TC 1.A.10.1) family, GRIA2 subfamily	-	-	-	-	-	-	0	0.5	0	1	1	0	1	1	6	98.843	883	283.52	-	-	20.538	-	-	-	-	-	-	-	-	-	20.611	-	-	-	-	-	-	-	-
G3V9C5, Q00959	Grin2a	-	-	-	-	-	-	>tr|G3V9C5|G3V9C5_RAT Glutamate receptor ionotropic, NMDA 2A OS=Rattus norvegicus GN=Grin2a PE=4 SV=1;>sp|Q00959|NMDE1_RAT Glutamate receptor ionotropic, NMDA 2A OS=Rattus norvegicus GN=Grin2a PE=1 SV=2	Glutamate receptor ionotropic, NMDA 2A (GluN2A) (Glutamate [NMDA] receptor subunit epsilon-1) (N-methyl D-aspartate receptor subtype 2A) (NMDAR2A) (NR2A)	Glutamate-gated ion channel (TC 1.A.10.1) family, NR2A/GRIN2A subfamily	-	-	22.826	-	-	0.279	0	0.42	0	1.3	1.8	0	4	1	7	165.48	1464	5.0079	-	-	22.607	-	-	-	-	-	-	-	23.077	-	22.575	-	-	-	-	-	-	-	-
H9BFG4, F1LPK1, Q7TQ89, P40190	Il6st	-0.407±0.229	-0.917±0.377	0.509±0.356	-	-	-	>tr|H9BFG4|H9BFG4_RAT Interleukin-6 receptor subunit beta OS=Rattus norvegicus GN=Il6st PE=2 SV=2;>tr|F1LPK1|F1LPK1_RAT Interleukin-6 receptor subunit beta OS=Rattus norvegicus GN=Il6st PE=4 SV=2;>tr|Q7TQ89|Q7TQ89_RAT Ac1055 OS=Rattus norvegicus GN=Il6st P	Ac1055	Type I cytokine receptor family, Type 2 subfamily	23.487	23.08	22.571	0.329	0.235	0.665	0.51	0.46	2.8	2.3	2.7	5	5	5	4	102.59	918	15.575	23.327	24.119	23.668	23.12	23.203	23.183	23.537	22.724	22.925	23.032	23.275	23.457	21.884	22.136	22.102	1.31635	0.140555	-	-	-	-
M0R4V3, O70377	Snap23	-0.041±0.196	-0.806±0.351	0.765±0.345	-	-	-	>tr|M0R4V3|M0R4V3_RAT Synaptosomal-associated protein OS=Rattus norvegicus GN=Snap23 PE=3 SV=1;>sp|O70377|SNP23_RAT Synaptosomal-associated protein 23 OS=Rattus norvegicus GN=Snap23 PE=1 SV=1	Synaptosomal-associated protein	SNAP-25 family	24.733	24.692	23.927	0.254	0.224	0.641	0.51	0.45	3.2	2.6	3.1	5	5	5	2	23.148	210	57.001	24.827	24.37	24.456	25.18	24.831	25.053	24.75	24.337	24.857	24.461	23.95	23.828	22.794	24.432	24.629	1.43372	0.123635	-	-	-	-
M0R535, Q6AY20	RGD1565829, M6pr	-0.171±0.178	-0.133±0.18	-0.038±0.142	-	-	-	>tr|M0R535|M0R535_RAT Protein RGD1565829 (Fragment) OS=Rattus norvegicus GN=RGD1565829 PE=4 SV=1;>sp|Q6AY20|MPRD_RAT Cation-dependent mannose-6-phosphate receptor OS=Rattus norvegicus GN=M6pr PE=2 SV=1	Cation-dependent mannose-6-phosphate receptor (CD Man-6-P receptor) (CD-MPR)	-	26.824	26.653	26.691	0.257	0.166	0.172	0.47	0.49	3.5	3.9	4	5	5	5	2	31.077	278	229.9	26.376	27.089	26.778	27.201	26.677	26.472	26.768	26.373	26.901	26.749	26.561	26.977	26.404	26.854	26.659	0.238893	0.88514	-	-	-	-
M0R9L2, Q08406	Cntfr	0.075±0.345	0.124±0.337	-0.049±0.221	-	-	-	>tr|M0R9L2|M0R9L2_RAT Ciliary neurotrophic factor receptor subunit alpha OS=Rattus norvegicus GN=Cntfr PE=4 SV=1;>sp|Q08406|CNTFR_RAT Ciliary neurotrophic factor receptor subunit alpha OS=Rattus norvegicus GN=Cntfr PE=2 SV=2	Ciliary neurotrophic factor receptor subunit alpha (Ciliary neurotrophic factor receptor, isoform CRA_b)	Type I cytokine receptor family, Type 3 subfamily	23.685	23.76	23.808	0.599	0.293	0.256	0.51	0.54	2.3	2.6	2.2	5	5	5	2	40.823	372	89.849	23.6	23.085	24.522	24.224	22.994	24.291	23.496	23.758	23.911	23.342	23.777	23.769	24.362	23.622	23.512	0.0356105	0.981254	-	-	-	-
M0R9R0, Q920R4	Gprasp1	-0.183±0.221	-0.367±0.224	0.183±0.221	-	-	-	>tr|M0R9R0|M0R9R0_RAT G protein-coupled receptor associated sorting protein 1 OS=Rattus norvegicus GN=Gprasp1 PE=4 SV=1;>sp|Q920R4|GASP1_RAT G-protein coupled receptor-associated sorting protein 1 OS=Rattus norvegicus GN=Gprasp1 PE=1 SV=1	G protein-coupled receptor associated sorting protein 1 (G-protein-coupled receptor-associated sorting protein 1) (RCG20046)	GPRASP family	26.809	26.625	26.442	0.278	0.268	0.278	0.48	0.49	11.8	12.1	12.6	5	5	5	2	151.53	1346	200.96	26.533	26.667	27.404	26.853	26.586	26.821	26.014	26.74	26.776	26.776	26.139	26.001	26.836	26.621	26.612	0.53476	0.629579	-	-	-	-
M0RBR5	Olr72	-	-	-	-	-	-	>tr|M0RBR5|M0RBR5_RAT Olfactory receptor OS=Rattus norvegicus GN=Olr72 PE=3 SV=1	Olfactory receptor	G-protein coupled receptor 1 family	-	-	-	-	-	-	-	1	0	1	0	0	1	0	1	38.124	335	1.8278	-	-	-	-	-	-	-	-	-	-	20.13	-	-	-	-	-	-	-	-	-	-
M0RC34, G3V8C9	Ncoa6	0.667±0.367	1.249±0.261	-0.582±0.634	-	-	-	>tr|M0RC34|M0RC34_RAT Nuclear receptor coactivator 6 OS=Rattus norvegicus GN=Ncoa6 PE=4 SV=1;>tr|G3V8C9|G3V8C9_RAT Nuclear receptor coactivator 6 (Fragment) OS=Rattus norvegicus GN=Ncoa6 PE=4 SV=2	Nuclear receptor coactivator 6	-	21.717	22.384	22.966	0.161	0.695	0.388	0.52	0.47	1.4	1.1	1.3	4	3	5	3	114.45	1066	39.432	21.603	21.9	21.896	21.469	-	-	22.922	-	21.845	-	23.3	22.632	-	-	-	1.29799	0.0961485	-	-	-	-
M0RD53, Q63384, Q58I15	Ntsr2	-	-	-	-	-	-	>tr|M0RD53|M0RD53_RAT Neurotensin receptor type 2 OS=Rattus norvegicus GN=Ntsr2 PE=3 SV=1;>sp|Q63384|NTR2_RAT Neurotensin receptor type 2 OS=Rattus norvegicus GN=Ntsr2 PE=2 SV=1;>tr|Q58I15|Q58I15_RAT Variant neurotensin receptor 2 OS=Rattus norvegicus GN=N	Neurotensin receptor type 2	G-protein coupled receptor 1 family	-	-	-	-	-	-	0.5	0	1	0	1	1	0	1	3	46.233	416	5.4512	-	-	-	-	-	-	-	-	22.422	-	-	-	-	-	-	-	-	-	-	-	-
O08835, Q505J5	Syt11	0.11±0.191	0.207±0.172	-0.097±0.171	-	-	-	>sp|O08835|SYT11_RAT Synaptotagmin-11 OS=Rattus norvegicus GN=Syt11 PE=2 SV=2;>tr|Q505J5|Q505J5_RAT Synaptotagmin XI OS=Rattus norvegicus GN=Syt11 PE=2 SV=1	Synaptotagmin XI (Synaptotagmin-11)	Synaptotagmin family	26.574	26.684	26.781	0.234	0.232	0.177	0.47	0.5	5	5.7	5.6	5	5	5	2	48.267	430	84	26.541	26.6	27.061	26.423	26.246	26.986	26.237	26.904	26.749	26.545	26.871	26.752	27.135	26.609	26.54	0.278376	0.860856	-	-	-	-
O08984	Lbr	-	-	-	-	-	-	>sp|O08984|LBR_RAT Lamin-B receptor OS=Rattus norvegicus GN=Lbr PE=1 SV=1	Lamin-B receptor (Integral nuclear envelope inner membrane protein) (NBP60)	ERG4/ERG24 family	-	-	-	-	-	-	0	0.5	0	1	1	0	2	1	1	70.723	620	2.828	-	-	-	-	-	-	-	-	-	-	-	-	-	22.533	-	-	-	-	-	-	-
O35165	Gosr2	-0.114±0.298	-0.193±0.173	0.079±0.312	-	-	-	>sp|O35165|GOSR2_RAT Golgi SNAP receptor complex member 2 OS=Rattus norvegicus GN=Gosr2 PE=1 SV=2	Golgi SNAP receptor complex member 2 (27 kDa Golgi SNARE protein) (Membrin)	GOSR2 family	29.664	29.551	29.472	0.173	0.542	0.24	0.49	0.47	4.1	3.8	4.3	5	5	5	1	24.607	212	232.86	29.273	29.748	29.652	29.829	29.82	29.505	28.596	29.496	30.291	29.864	29.072	29.444	29.338	29.909	29.596	0.110811	0.937409	-	-	-	-
O88871, A0A0A0MXV8	Gabbr2	-0.37±0.674	0.509±0.75	-0.878±0.441	-	-	-	>sp|O88871|GABR2_RAT Gamma-aminobutyric acid type B receptor subunit 2 OS=Rattus norvegicus GN=Gabbr2 PE=1 SV=2;>tr|A0A0A0MXV8|A0A0A0MXV8_RAT Gamma-aminobutyric acid type B receptor subunit 2 OS=Rattus norvegicus GN=Gabbr2 PE=4 SV=1	GABA-B receptor 2 (Fragment)	G-protein coupled receptor 3 family, GABA-B receptor subfamily	24.172	23.803	24.681	1.7	0.378	0.828	0.42	0.5	3	4.3	4.2	5	5	5	3	105.75	940	50.832	22.791	23.64	26.378	24.773	23.28	23.896	23.376	24.478	23.908	23.355	24.746	24.093	26.152	24.389	24.026	-	-	-	-	-	-
P05432-2, P05432	Errfi1	-	-	-	-	-	-	>sp|P05432-2|ERRFI_RAT Isoform 2 of ERBB receptor feedback inhibitor 1 OS=Rattus norvegicus GN=Errfi1;>sp|P05432|ERRFI_RAT ERBB receptor feedback inhibitor 1 OS=Rattus norvegicus GN=Errfi1 PE=1 SV=1	ERBB receptor feedback inhibitor 1 (Gene 33 polypeptide) (Mitogen-inducible gene 6 protein homolog) (MIG-6) (Receptor-associated late transducer) (RALT)	MIG6 family	22.056	-	-	0.09	-	-	0.51	0.47	1.2	1	1.1	2	2	2	2	42.245	383	2.288	21.968	22.144	-	-	-	22.576	-	-	-	-	-	19.801	-	-	-	-	-	-	-	-	-
P07825	Syp	-0.081±0.237	0.186±0.076	-0.267±0.237	-	-	-	>sp|P07825|SYPH_RAT Synaptophysin OS=Rattus norvegicus GN=Syp PE=1 SV=1	Synaptophysin (Major synaptic vesicle protein p38)	Synaptophysin/synaptobrevin family	28.513	28.432	28.699	0.053	0.254	0.056	0.49	0.53	3.5	4.1	3.6	2	2	2	1	33.31	307	118.68	28.46	-	-	28.566	-	28.663	-	-	28.201	-	28.754	-	-	28.644	-	0.320563	0.782501	-	-	-	-
P08050	Gja1	-0.343±0.285	-0.166±0.304	-0.177±0.208	-	-	-	>sp|P08050|CXA1_RAT Gap junction alpha-1 protein OS=Rattus norvegicus GN=Gja1 PE=1 SV=2	Gap junction alpha-1 protein (Connexin-43) (Cx43) (Gap junction 43 kDa heart protein)	Connexin family, Alpha-type (group II) subfamily	27.56	27.217	27.394	0.485	0.217	0.291	0.45	0.47	6.2	6.5	7.5	5	5	5	1	43.031	382	323.31	27.212	27.124	28.462	27.793	27.209	27.061	26.883	27.547	27.477	27.117	26.977	27.473	27.944	27.427	27.148	0.331606	0.753989	-	-	-	-
P08482	Chrm1	-	-	-	-	-	-	>sp|P08482|ACM1_RAT Muscarinic acetylcholine receptor M1 OS=Rattus norvegicus GN=Chrm1 PE=1 SV=1	Muscarinic acetylcholine receptor M1	G-protein coupled receptor 1 family, Muscarinic acetylcholine receptor subfamily, CHRM1 sub-subfamily	22.873	-	-	0.069	-	-	0.47	0.47	1	1	1.1	1	2	2	1	51.368	460	3.1954	22.805	-	22.94	-	-	23.21	-	-	-	-	22.161	-	-	-	-	-	-	-	-	-	-
P09951	Syn1	0.165±0.264	0.476±0.295	-0.31±0.216	-	-	-	>sp|P09951|SYN1_RAT Synapsin-1 OS=Rattus norvegicus GN=Syn1 PE=1 SV=3	Synapsin-1 (Synapsin I)	Synapsin family	24.619	24.785	25.095	0.385	0.182	0.281	0.51	0.55	1.6	1.8	1.5	4	4	4	1	73.987	704	323.31	-	25.244	24.119	24.479	24.635	-	25.065	24.749	24.84	24.483	-	25.489	25.307	24.814	24.77	0.633098	0.508743	-	-	-	-
P09951-2	Syn1	0.599±0.422	0.548±0.447	0.05±0.483	-	-	-	>sp|P09951-2|SYN1_RAT Isoform IB of Synapsin-1 OS=Rattus norvegicus GN=Syn1	Synapsin-1 (Synapsin I)	Synapsin family	24.036	24.634	24.584	0.495	0.424	0.653	0.5	0.5	1	1	1	3	5	4	1	69.909	668	8.9911	24.232	24.551	24.154	-	23.205	25.219	24.284	24.4	-	-	25.653	24.63	24.812	23.878	23.946	0.41672	0.57953	-	-	-	-
P0CE43, D3ZEA3	Grb10	0.69±0.444	-0.373±0.353	1.063±0.232	-	-	-	>sp|P0CE43|GRB10_RAT Growth factor receptor-bound protein 10 OS=Rattus norvegicus GN=Grb10 PE=3 SV=1;>tr|D3ZEA3|D3ZEA3_RAT Growth factor receptor-bound protein 10 OS=Rattus norvegicus GN=Grb10 PE=4 SV=2	Growth factor receptor-bound protein 10 (GRB10 adapter protein)	GRB7/10/14 family	22.416	23.106	22.043	0.683	0.351	0.198	0.53	0.56	1.8	2	1.6	4	5	5	2	67.882	599	26.726	21.555	22.941	22.751	-	-	-	23.308	22.705	23.619	22.791	22.032	22.176	22.2	22.21	21.595	1.62015	0.0682424	-	-	-	-
P13599	Fcgrt	0.119±0.167	-0.244±0.158	0.363±0.206	-	-	-	>sp|P13599|FCGRN_RAT IgG receptor FcRn large subunit p51 OS=Rattus norvegicus GN=Fcgrt PE=1 SV=1	IgG receptor FcRn large subunit p51 (FcRn) (IgG Fc fragment receptor transporter alpha chain) (Neonatal Fc receptor)	Immunoglobulin superfamily	24.803	24.922	24.559	0.117	0.263	0.244	0.53	0.48	2.7	2.2	2.4	5	5	5	1	40.168	366	19.349	24.648	24.922	24.664	24.768	25.011	24.338	25.177	24.966	25.015	25.112	24.024	24.805	24.531	24.718	24.715	0.800785	0.515763	-	-	-	-
P15431, A0A0A0MXT7	Gabrb1	-	-	-	-	-	-	>sp|P15431|GBRB1_RAT Gamma-aminobutyric acid receptor subunit beta-1 OS=Rattus norvegicus GN=Gabrb1 PE=1 SV=1;>tr|A0A0A0MXT7|A0A0A0MXT7_RAT Gamma-aminobutyric acid receptor subunit beta-1 OS=Rattus norvegicus GN=Gabrb1 PE=3 SV=1	Gamma-aminobutyric acid receptor subunit beta-1	Ligand-gated ion channel (TC 1.A.9) family	-	-	-	-	-	-	0.54	0.5	1.2	1	1	2	1	2	2	54.072	474	9.6594	21.919	-	-	-	-	23.011	-	-	-	-	22.532	-	-	-	-	-	-	-	-	-	-
P19468	Gclc	-0.207±0.335	-0.29±0.32	0.084±0.363	-	-	-	>sp|P19468|GSH1_RAT Glutamate--cysteine ligase catalytic subunit OS=Rattus norvegicus GN=Gclc PE=1 SV=2	Glutamate--cysteine ligase catalytic subunit (EC 6.3.2.2) (GCS heavy chain) (Gamma-ECS) (Gamma-glutamylcysteine synthetase)	Glutamate--cysteine ligase type 3 family	24.866	24.659	24.576	0.37	0.51	0.467	0.46	0.46	4.3	4.4	5.2	5	5	5	1	72.618	637	43.513	25.142	25.321	24.333	24.423	25.112	24.562	25.089	24.63	23.742	25.274	24.718	25.035	23.999	23.989	25.138	0.162937	0.87845	-	-	-	-
P19490-2, M0R9A7	Gria1	-	0.267±0.759	-	-	-	-	>sp|P19490-2|GRIA1_RAT Isoform Flip of Glutamate receptor 1 OS=Rattus norvegicus GN=Gria1;>tr|M0R9A7|M0R9A7_RAT Glutamate receptor 1 OS=Rattus norvegicus GN=Gria1 PE=1 SV=1	Glutamate receptor 1	Glutamate-gated ion channel (TC 1.A.10.1) family, GRIA1 subfamily	22.867	-	23.134	0.773	-	0.607	0	0.5	0	1	1	0	2	2	2	101.55	907	133.7	-	-	23.451	22.282	-	-	-	-	-	-	-	-	23.618	22.65	-	-	-	-	-	-	-
P19493-2, P19493-3, P19493, Q566D4	Gria4	-0.409±0.31	0.47±0.312	-0.879±0.238	-	-	-	>sp|P19493-2|GRIA4_RAT Isoform 2 of Glutamate receptor 4 OS=Rattus norvegicus GN=Gria4;>sp|P19493-3|GRIA4_RAT Isoform 3 of Glutamate receptor 4 OS=Rattus norvegicus GN=Gria4;>sp|P19493|GRIA4_RAT Glutamate receptor 4 OS=Rattus norvegicus GN=Gria4 PE=1 SV=1;	Glutamate receptor 4 (GluR-4) (GluR4) (AMPA-selective glutamate receptor 4) (GluR-D) (Glutamate receptor ionotropic, AMPA 4) (GluA4)	Glutamate-gated ion channel (TC 1.A.10.1) family, GRIA4 subfamily	23.082	22.674	23.553	0.499	0.294	0.302	0.48	0.53	1.7	2.1	1.9	5	5	5	4	100.88	902	16.996	22.997	24.095	22.938	22.73	22.652	22.449	23.308	22.563	22.673	22.375	23.714	24.138	23.191	23.418	23.301	1.4943	0.119459	-	-	-	-
P20272, Q99NU2	Cnr1	0.11±0.221	0.1±0.23	0.01±0.253	-	-	-	>sp|P20272|CNR1_RAT Cannabinoid receptor 1 OS=Rattus norvegicus GN=Cnr1 PE=1 SV=1;>tr|Q99NU2|Q99NU2_RAT Cannabinoid receptor 1 (Fragment) OS=Rattus norvegicus GN=Cnr1 PE=3 SV=1	Cannabinoid receptor 1 (CB-R) (CB1) (Brain-type cannabinoid receptor)	G-protein coupled receptor 1 family	28.201	28.312	28.301	0.236	0.309	0.331	0.5	0.51	6.3	6.5	6.3	5	5	5	2	52.844	473	133.52	28.126	27.802	28.65	28.275	28.155	28.497	27.77	28.744	28.481	28.066	27.761	28.152	28.856	28.526	28.212	0.0579123	0.970768	-	-	-	-
P20417	Ptpn1	-0.276±0.218	0.097±0.201	-0.372±0.189	-	-	-	>sp|P20417|PTN1_RAT Tyrosine-protein phosphatase non-receptor type 1 OS=Rattus norvegicus GN=Ptpn1 PE=1 SV=1	Tyrosine-protein phosphatase non-receptor type 1 (EC 3.1.3.48) (Protein-tyrosine phosphatase 1B) (PTP-1B)	Protein-tyrosine phosphatase family, Non-receptor class 1 subfamily	26.11	25.834	26.206	0.284	0.254	0.204	0.47	0.5	5.2	5.9	5.9	5	5	5	1	49.674	432	83.976	25.598	26.423	26.473	26.115	25.939	25.926	25.986	26.087	25.907	25.265	26.285	26.317	26.526	26.091	25.814	0.688092	0.544559	-	-	-	-
P22829	Nr4a1	-	-	-	-	-	-	>sp|P22829|NR4A1_RAT Nuclear receptor subfamily 4 group A member 1 OS=Rattus norvegicus GN=Nr4a1 PE=1 SV=2	Nuclear receptor subfamily 4 group A member 1 (NUR77) (Nerve growth factor-induced protein I-B) (NGFI-B) (Orphan nuclear receptor HMR)	Nuclear hormone receptor family, NR4 subfamily	-	-	-	-	-	-	1	-	1.3	0	0	1	0	0	1	64.281	597	3.4188	-	-	-	-	-	-	-	-	-	21.663	-	-	-	-	-	-	-	-	-	-	-
P22831	Synpr	0.554±0.404	0.647±0.418	-0.093±0.265	-	-	-	>sp|P22831|SYNPR_RAT Synaptoporin OS=Rattus norvegicus GN=Synpr PE=2 SV=2	Synaptoporin	Synaptophysin/synaptobrevin family	23.807	24.36	24.454	0.763	0.302	0.369	0.52	0.52	1.1	1.1	1	5	5	5	1	29.107	265	4.2968	23.859	23.12	25.023	22.989	24.043	24.38	24.563	24.664	23.704	24.491	24.034	24.701	25.093	24.039	24.403	0.682721	0.399055	-	-	-	-
P22934	Tnfrsf1a	-0.397±0.358	-0.494±0.272	0.097±0.371	-	-	-	>sp|P22934|TNR1A_RAT Tumor necrosis factor receptor superfamily member 1A OS=Rattus norvegicus GN=Tnfrsf1a PE=2 SV=2	Tumor necrosis factor receptor superfamily member 1A (Tumor necrosis factor receptor 1) (TNF-R1) (Tumor necrosis factor receptor type I) (TNF-RI) (TNFR-I) (p55) (p60) (CD antigen CD120a)	-	24.01	23.613	23.516	0.37	0.542	0.045	0.53	0.46	1.3	1	1.2	4	4	5	1	50.969	461	9.2216	23.552	23.731	24.529	24.47	23.769	23.969	22.683	23.986	-	23.813	-	-	23.49	23.589	23.469	0.495052	0.556319	-	-	-	-
P23574	Gabrg1	0.064±0.478	-0.312±0.296	0.376±0.415	-	-	-	>sp|P23574|GBRG1_RAT Gamma-aminobutyric acid receptor subunit gamma-1 OS=Rattus norvegicus GN=Gabrg1 PE=2 SV=1	Gamma-aminobutyric acid receptor subunit gamma-1 (GABA(A) receptor subunit gamma-1)	Ligand-gated ion channel (TC 1.A.9) family, Gamma-aminobutyric acid receptor (TC 1.A.9.5) subfamily, GABRG1 sub-subfamily	21.621	21.685	21.309	0.402	0.769	0.322	0.5	0.5	1	1	1	5	5	4	1	53.55	465	13.407	-	22.204	21.844	21.215	21.222	-	22.906	21.438	21.154	21.24	21.046	22.022	21.206	21.164	21.108	0.225624	0.796923	-	-	-	-
P24062	Igf1r	0.333±0.338	-0.216±0.322	0.549±0.16	-	-	-	>sp|P24062|IGF1R_RAT Insulin-like growth factor 1 receptor OS=Rattus norvegicus GN=Igf1r PE=2 SV=2	Insulin-like growth factor 1 receptor beta chain]	Protein kinase superfamily, Tyr protein kinase family, Insulin receptor subfamily	23.439	23.772	23.223	0.45	0.198	0.067	0.47	0.42	2.2	1.8	2.5	4	4	5	1	155.39	1370	16.772	23.676	23.597	22.519	23.904	23.499	-	24.015	-	23.804	23.496	-	23.174	-	23.163	23.331	0.527542	0.546821	-	-	-	-
P26817, F1LMA4	Adrbk1	-0.955±0.119	0.964±0.138	-1.919±0.175	↓	↑	yes	>sp|P26817|ARBK1_RAT Beta-adrenergic receptor kinase 1 OS=Rattus norvegicus GN=Adrbk1 PE=2 SV=1;>tr|F1LMA4|F1LMA4_RAT Beta-adrenergic receptor kinase 1 (Fragment) OS=Rattus norvegicus GN=Adrbk1 PE=3 SV=2	Beta-adrenergic receptor kinase 1 (Beta-ARK-1) (EC 2.7.11.15) (G-protein-coupled receptor kinase 2)	Protein kinase superfamily, AGC Ser/Thr protein kinase family, GPRK subfamily	22.878	21.923	23.842	0.058	0.193	0.229	0.42	0.64	1.2	3	1.7	5	5	5	3	79.784	689	6.9782	22.764	22.835	22.976	22.915	22.901	22.18	21.687	22.208	21.84	21.701	24.254	23.512	24.037	23.699	23.708	7.121	0	yes	yes	yes	yes
P31422	Grm3	-	-	-	-	-	-	>sp|P31422|GRM3_RAT Metabotropic glutamate receptor 3 OS=Rattus norvegicus GN=Grm3 PE=1 SV=1	Metabotropic glutamate receptor 3 (mGluR3)	G-protein coupled receptor 3 family	-	-	-	-	-	-	0.44	0.5	1	1.3	1.3	2	2	1	1	98.959	879	4.0248	-	-	21.014	-	-	-	-	19.862	-	-	-	20.812	-	-	-	-	-	-	-	-	-
P31647	Slc6a11	-0.412±0.178	-0.094±0.181	-0.318±0.179	-	-	-	>sp|P31647|S6A11_RAT Sodium- and chloride-dependent GABA transporter 3 OS=Rattus norvegicus GN=Slc6a11 PE=2 SV=1	Sodium- and chloride-dependent betaine transporter (Na(+)/Cl(-) betaine/GABA transporter) (Solute carrier family 6 member 12)	Sodium:neurotransmitter symporter (SNF) (TC 2.A.22) family	26.684	26.272	26.59	0.165	0.161	0.168	0.48	0.47	4.1	4	4.5	3	3	3	12	69.946	627	21.897	-	-	26.925	26.63	26.495	-	-	26.472	26.045	26.297	-	-	26.693	26.333	26.744	0.882048	0.416912	-	-	-	-
P32215-5, P32215-3, P32215-4, P32215-2, P32215	Adcyap1r1	-0.42±0.16	-0.178±0.347	-0.241±0.301	-	-	-	>sp|P32215-5|PACR_RAT Isoform PACAP-R of Pituitary adenylate cyclase-activating polypeptide type I receptor OS=Rattus norvegicus GN=Adcyap1r1;>sp|P32215-3|PACR_RAT Isoform HOP2 of Pituitary adenylate cyclase-activating polypeptide type I receptor OS=Rattus	Pituitary adenylate cyclase-activating polypeptide type I receptor (PACAP type I receptor) (PACAP-R-1) (PACAP-R1)	G-protein coupled receptor 2 family	23.418	22.998	23.239	0.211	0.154	0.559	0.49	0.5	1.7	1.7	1.8	5	5	4	5	53.232	467	16.995	-	23.54	23.136	23.251	23.744	22.852	23.254	23.128	22.74	23.017	22.334	23.512	23.398	22.922	24.028	0.428423	0.657702	-	-	-	-
P35234, Q56A30	Ptpn5	0.128±0.518	0.367±0.466	-0.24±0.323	-	-	-	>sp|P35234|PTN5_RAT Tyrosine-protein phosphatase non-receptor type 5 OS=Rattus norvegicus GN=Ptpn5 PE=2 SV=2;>tr|Q56A30|Q56A30_RAT Protein-tyrosine-phosphatase OS=Rattus norvegicus GN=Ptpn5 PE=2 SV=2	Protein-tyrosine-phosphatase (EC 3.1.3.48)	Protein-tyrosine phosphatase family, Non-receptor class subfamily	23.154	23.281	23.521	0.879	0.408	0.387	0.47	0.47	1.3	1.3	1.4	4	5	4	2	42.366	369	38.878	22.474	23.114	24.452	-	22.574	23.187	23.144	23.978	22.816	-	23.099	23.58	24.308	23.297	23.32	0.160963	0.869133	-	-	-	-
P41499, P41499-2	Ptpn11	-0.04±0.083	0.376±0.058	-0.416±0.076	-	-	-	>sp|P41499|PTN11_RAT Tyrosine-protein phosphatase non-receptor type 11 OS=Rattus norvegicus GN=Ptpn11 PE=1 SV=4;>sp|P41499-2|PTN11_RAT Isoform 2 of Tyrosine-protein phosphatase non-receptor type 11 OS=Rattus norvegicus GN=Ptpn11	Phosphotyrosyl protein phosphatase (Fragment)	Protein-tyrosine phosphatase family, Non-receptor class 2 subfamily	27.38	27.34	27.757	0.077	0.112	0.052	0.5	0.54	11.6	13.7	11.5	5	5	5	4	68.458	597	107.8	27.277	27.519	27.308	27.328	27.469	27.261	27.305	27.152	27.442	27.541	27.798	27.802	27.628	27.763	27.792	3.78556	0.0704432	-	-	-	-
P47861	Syt5	-0.047±0.395	0.544±0.373	-0.591±0.355	-	-	-	>sp|P47861|SYT5_RAT Synaptotagmin-5 OS=Rattus norvegicus GN=Syt5 PE=1 SV=1	Synaptotagmin-5 (Synaptotagmin IX) (Synaptotagmin V) (SytV)	Synaptotagmin family	27.189	27.142	27.733	0.569	0.515	0.435	0.49	0.57	5.9	8.2	6.1	5	5	5	1	43.126	386	160.43	26.786	26.896	28.215	27.434	26.615	27.238	26.379	27.936	27.4	26.756	27.556	27.416	28.564	27.889	27.242	0.594536	0.458274	-	-	-	-
P48303	S1pr1	0.084±0.306	-0.379±0.297	0.463±0.37	-	-	-	>sp|P48303|S1PR1_RAT Sphingosine 1-phosphate receptor 1 OS=Rattus norvegicus GN=S1pr1 PE=2 SV=1	Sphingosine 1-phosphate receptor 1 (S1P receptor 1) (S1P1) (Endothelial differentiation G-protein coupled receptor 1) (Sphingosine 1-phosphate receptor Edg-1) (S1P receptor Edg-1) (CD antigen CD363)	G-protein coupled receptor 1 family	24.447	24.53	24.068	0.292	0.465	0.465	0.5	0.46	2	1.7	2	5	5	5	1	42.745	383	28.95	23.918	24.684	24.893	24.384	24.355	23.764	24.82	25.019	24.519	-	23.486	24.819	24.455	23.725	23.855	0.463399	0.599769	-	-	-	-
P48508, Q2VC85	Gclm, Gcln	0.063±0.298	-0.083±0.228	0.146±0.335	-	-	-	>sp|P48508|GSH0_RAT Glutamate--cysteine ligase regulatory subunit OS=Rattus norvegicus GN=Gclm PE=1 SV=1;>tr|Q2VC85|Q2VC85_RAT Glutamate cysteine ligase modifier subunit (Fragment) OS=Rattus norvegicus GN=Gcln PE=2 SV=1	Glutamate cysteine ligase modifier subunit (Fragment)	Aldo/keto reductase family, Glutamate--cysteine ligase light chain subfamily	28.902	28.965	28.819	0.201	0.528	0.352	0.51	0.48	8.3	7.3	8	5	5	5	3	30.548	274	215.84	29.088	28.747	28.511	29.033	29.13	28.313	28.761	28.926	28.854	29.972	28.938	28.87	28.215	28.663	29.41	0.0545579	0.968232	-	-	-	-
P51179	Nr4a3	-	-	-	-	-	-	>sp|P51179|NR4A3_RAT Nuclear receptor subfamily 4 group A member 3 OS=Rattus norvegicus GN=Nr4a3 PE=2 SV=1	Nuclear receptor subfamily 4 group A member 3 (Neuron-derived orphan receptor 1/2) (Nuclear hormone receptor NOR-1/NOR-2)	Nuclear hormone receptor family, NR4 subfamily	-	21.601	-	-	0.001	-	0.5	0.5	1	1	1	3	1	2	2	68.564	628	1.4855	-	-	23.808	-	-	-	-	-	21.6	21.602	-	-	-	-	-	-	-	-	-	-	-
P54758	Epha6	-	1.819±0.276	-	-	-	-	>sp|P54758|EPHA6_RAT Ephrin type-A receptor 6 OS=Rattus norvegicus GN=Epha6 PE=2 SV=2	Ephrin type-A receptor 6 (EC 2.7.10.1) (EPH homology kinase 2) (EHK-2)	Protein kinase superfamily, Tyr protein kinase family, Ephrin receptor subfamily	20.529	-	22.348	0.006	-	0.292	0.51	0.57	1.3	1.7	1.3	3	4	2	3	116.21	1035	14.557	-	20.523	20.535	-	-	-	20.179	-	-	-	-	22.48	22.634	21.93	-	-	-	-	-	-	-
P60517	Gabarap	-0.622±1.049	-0.078±0.27	-0.543±1.053	-	-	-	>sp|P60517|GBRAP_RAT Gamma-aminobutyric acid receptor-associated protein OS=Rattus norvegicus GN=Gabarap PE=1 SV=1	Gamma-aminobutyric acid receptor-associated protein (GABA(A) receptor-associated protein)	ATG8 family	25.328	24.706	25.25	0.178	1.633	0.232	0.5	0.5	1	1	1	3	2	2	1	13.918	117	5.0174	-	-	-	25.495	25.161	-	-	23.106	25.679	25.334	-	-	-	25.463	25.037	-	-	-	-	-	-
P60881, F8WG75	Snap25	0.075±0.198	0.424±0.205	-0.349±0.231	-	-	-	>sp|P60881|SNP25_RAT Synaptosomal-associated protein 25 OS=Rattus norvegicus GN=Snap25 PE=1 SV=1;>tr|F8WG75|F8WG75_RAT Synaptosomal-associated protein (Fragment) OS=Rattus norvegicus GN=Snap25 PE=3 SV=2	Synaptosomal-associated protein (Fragment)	SNAP-25 family	26.494	26.569	26.919	0.2	0.28	0.297	0.51	0.51	2.2	2.2	2.1	5	5	5	2	23.315	206	323.31	26.639	26.797	26.596	26.266	26.176	27.046	26.69	26.684	26.234	26.194	27.328	27.011	27.174	26.674	26.408	0.840231	0.433657	-	-	-	-
P60881-2, D4A5W9	Snap25	0.543±0.726	0.781±0.781	-0.238±0.686	-	-	-	>sp|P60881-2|SNP25_RAT Isoform 2 of Synaptosomal-associated protein 25 OS=Rattus norvegicus GN=Snap25;>tr|D4A5W9|D4A5W9_RAT Synaptosomal-associated protein (Fragment) OS=Rattus norvegicus GN=Snap25 PE=3 SV=2	Synaptosomal-associated protein (Fragment)	SNAP-25 family	25.183	25.726	25.964	1.446	0.979	1.258	0.52	0.54	2	2.2	1.8	5	5	5	2	23.336	206	103.68	25.84	26.323	26.173	23.957	23.619	26.899	26.059	26.267	24.654	24.751	27.083	26.515	26.815	24.879	24.527	-	-	-	-	-	-
P62994, P62994-2	Grb2	-	-	-	-	-	-	>sp|P62994|GRB2_RAT Growth factor receptor-bound protein 2 OS=Rattus norvegicus GN=Grb2 PE=1 SV=1;>sp|P62994-2|GRB2_RAT Isoform 2 of Growth factor receptor-bound protein 2 OS=Rattus norvegicus GN=Grb2	Ash-psi (RCG54231)	GRB2/sem-5/DRK family	-	-	-	-	-	-	0.52	0.53	10.8	11	9.8	1	1	1	4	25.206	217	182.49	30.029	-	-	-	-	30.573	-	-	-	-	30.285	-	-	-	-	-	-	-	-	-	-
P63138	Gabrb2	-	-	-	-	-	-	>sp|P63138|GBRB2_RAT Gamma-aminobutyric acid receptor subunit beta-2 OS=Rattus norvegicus GN=Gabrb2 PE=1 SV=1	Gamma-aminobutyric acid receptor subunit beta-2 (GABA(A) receptor subunit beta-2)	Ligand-gated ion channel (TC 1.A.9) family, Gamma-aminobutyric acid receptor (TC 1.A.9.5) subfamily, GABRB2 sub-subfamily	21.769	-	-	0.145	-	-	0.5	0.5	1	1	1	2	1	2	1	54.633	474	2.4785	-	21.907	21.631	-	-	-	-	22.153	-	-	-	-	21.271	-	-	-	-	-	-	-	-
P70580	Pgrmc1	0.138±0.157	0.066±0.016	0.072±0.157	-	-	-	>sp|P70580|PGRC1_RAT Membrane-associated progesterone receptor component 1 OS=Rattus norvegicus GN=Pgrmc1 PE=1 SV=3	Membrane-associated progesterone receptor component 1 (25-DX) (Acidic 25 kDa protein) (Ventral midline antigen) (VEMA)	Cytochrome b5 family, MAPR subfamily	27.921	28.06	27.987	0.015	0.166	0.005	0.49	0.5	7.4	7.6	7.6	2	2	2	1	21.598	195	323.31	-	27.936	27.906	-	-	-	27.903	28.216	-	-	-	27.992	27.983	-	-	0.212993	0.916078	-	-	-	-
P80202	Acvr1b	0.126±0.202	0.409±0.22	-0.283±0.233	-	-	-	>sp|P80202|ACV1B_RAT Activin receptor type-1B OS=Rattus norvegicus GN=Acvr1b PE=2 SV=1	Activin receptor type-1B (EC 2.7.11.30) (Activin receptor type IB) (ACTR-IB) (Activin receptor-like kinase 4) (ALK-4) (Serine/threonine-protein kinase receptor R2) (SKR2)	Protein kinase superfamily	21.356	21.481	21.764	0.195	0.24	0.294	0.5	0.53	1	1.1	1	4	5	4	4	56.804	505	11.169	-	21.407	21.699	21.137	21.181	21.276	21.849	21.622	-	21.178	21.973	21.778	22.12	21.804	21.147	0.705671	0.5033	-	-	-	-
P97520	C5ar1	-	-	-	-	-	-	>sp|P97520|C5AR1_RAT C5a anaphylatoxin chemotactic receptor 1 OS=Rattus norvegicus GN=C5ar1 PE=1 SV=1	C5a anaphylatoxin chemotactic receptor 1 (C5a anaphylatoxin chemotactic receptor) (C5a-R) (C5aR) (CD antigen CD88)	G-protein coupled receptor 1 family	-	-	-	-	-	-	1	-	1	0	0	1	0	0	1	39.416	352	1.6795	-	-	-	-	-	-	24.494	-	-	-	-	-	-	-	-	-	-	-	-	-	-
P97610	Syt12	0.112±0.37	0.531±0.396	-0.42±0.395	-	-	-	>sp|P97610|SYT12_RAT Synaptotagmin-12 OS=Rattus norvegicus GN=Syt12 PE=2 SV=1	Synaptotagmin-12 (Synaptotagmin XII) (SytXII) (Synaptotagmin-related gene 1 protein) (Srg1)	Synaptotagmin family	23.335	23.447	23.866	0.502	0.498	0.585	0.49	0.56	1.9	2.5	1.9	5	5	5	1	46.607	421	34.407	23.721	22.924	24.181	22.986	22.862	23.915	22.999	24.124	23.441	22.753	24.654	23.778	24.434	23.31	23.155	0.418676	0.60953	-	-	-	-
P97710, Q499T3	Sirpa	-0.083±0.155	0.104±0.187	-0.187±0.187	-	-	-	>sp|P97710|SHPS1_RAT Tyrosine-protein phosphatase non-receptor type substrate 1 OS=Rattus norvegicus GN=Sirpa PE=1 SV=1;>tr|Q499T3|Q499T3_RAT Sirpa protein OS=Rattus norvegicus GN=Sirpa PE=2 SV=1	Sirpa protein	-	28.231	28.148	28.335	0.163	0.165	0.233	0.5	0.51	9.3	9.7	9.2	4	4	4	2	55.69	509	323.31	-	28.212	28.452	28.32	27.939	-	28.074	28.424	28.196	27.9	-	28.258	28.717	28.38	27.987	0.229782	0.884362	-	-	-	-
Q02563	Sv2a	-0.153±0.243	-0.068±0.33	-0.085±0.271	-	-	-	>sp|Q02563|SV2A_RAT Synaptic vesicle glycoprotein 2A OS=Rattus norvegicus GN=Sv2a PE=1 SV=2	Synaptic vesicle glycoprotein 2A (Synaptic vesicle protein 2) (Synaptic vesicle protein 2A)	Major facilitator superfamily	28.844	28.691	28.776	0.237	0.112	0.275	0.48	0.48	11.4	11.6	12.4	2	2	2	1	82.66	742	323.31	-	-	29.061	28.627	-	-	-	28.799	28.582	-	-	-	29.024	28.528	-	0.0607047	0.967147	-	-	-	-
Q03348	Ptpra	-	0.435±0.206	-	-	-	-	>sp|Q03348|PTPRA_RAT Receptor-type tyrosine-protein phosphatase alpha OS=Rattus norvegicus GN=Ptpra PE=1 SV=1	Receptor-type tyrosine-protein phosphatase alpha (Protein-tyrosine phosphatase alpha) (R-PTP-alpha) (EC 3.1.3.48)	Protein-tyrosine phosphatase family, Receptor class 4 subfamily	22.527	-	22.962	0.185	-	0.161	0.5	0.46	1.2	1	1.2	2	4	2	1	90.259	796	2.8839	-	-	22.7	22.354	-	-	-	22.848	-	-	-	22.952	23.182	22.751	-	-	-	-	-	-	-
Q03351-2, Q03351-3, Q03351-4, Q03351, Q68G04, Q03351-8, Q03351-7, Q03351-6, Q03351-5	Ntrk3	-0.842±0.258	0.479±0.28	-1.321±0.26	↓	-	yes	>sp|Q03351-2|NTRK3_RAT Isoform TRKC of NT-3 growth factor receptor OS=Rattus norvegicus GN=Ntrk3;>sp|Q03351-3|NTRK3_RAT Isoform KI14 of NT-3 growth factor receptor OS=Rattus norvegicus GN=Ntrk3;>sp|Q03351-4|NTRK3_RAT Isoform KI25 of NT-3 growth factor rece	NT-3 growth factor receptor (EC 2.7.10.1) (GP145-TrkC) (Trk-C) (Neurotrophic tyrosine kinase receptor type 3) (TrkC tyrosine kinase)	Protein kinase superfamily, Tyr protein kinase family, Insulin receptor subfamily	25.924	25.083	26.403	0.356	0.225	0.362	0.48	0.53	1.6	2	1.7	4	5	5	9	92.759	825	41.707	26.107	26.236	26.372	25.438	25.469	25.37	25.3	24.826	24.834	-	26.897	26.471	26.533	25.678	26.437	2.73635	0.0135455	yes	yes	-	yes
Q0PMD2, Q5UDR0	Antxr1	-	-	-	-	-	-	>sp|Q0PMD2|ANTR1_RAT Anthrax toxin receptor 1 OS=Rattus norvegicus GN=Antxr1 PE=2 SV=2;>tr|Q5UDR0|Q5UDR0_RAT Anthrax toxin receptor (Fragment) OS=Rattus norvegicus GN=Antxr1 PE=2 SV=1	Anthrax toxin receptor (Fragment)	ATR family	-	-	20.809	-	-	0.362	0.42	0.48	1	1.3	1.4	1	2	2	2	62.319	562	8.646	-	20.805	-	-	-	-	20.53	-	-	-	-	20.493	-	-	21.124	-	-	-	-	-	-
Q0VGJ9, M0R8C1	Reep2	0.039±0.218	-0.119±0.268	0.158±0.21	-	-	-	>tr|Q0VGJ9|Q0VGJ9_RAT Receptor expression-enhancing protein OS=Rattus norvegicus GN=Reep2 PE=2 SV=1;>tr|M0R8C1|M0R8C1_RAT Receptor expression-enhancing protein (Fragment) OS=Rattus norvegicus GN=Reep2 PE=3 SV=1	Receptor expression-enhancing protein	DP1 family	24.638	24.677	24.519	0.35	0.168	0.332	0.47	0.52	2	2.4	2.2	5	5	5	2	28.378	254	70.081	24.491	24.93	25.11	24.668	23.989	24.771	24.974	24.712	24.533	24.393	24.44	25.211	24.495	24.335	24.113	0.105227	0.94367	-	-	-	-
Q0VGK0	Gabarapl1	0.287±1.123	-0.546±1.334	0.833±1.242	-	-	-	>sp|Q0VGK0|GBRL1_RAT Gamma-aminobutyric acid receptor-associated protein-like 1 OS=Rattus norvegicus GN=Gabarapl1 PE=1 SV=1	Gamma-aminobutyric acid receptor-associated protein-like 1 (GABA(A) receptor-associated protein-like 1) (Glandular epithelial cell protein 1) (GEC-1)	ATG8 family	25.931	26.218	25.385	2.823	2.034	3.822	0.52	0.49	2.4	2.2	2.2	5	5	5	1	14.044	117	77.322	25.341	22.801	27.302	27.412	26.8	26.323	23.459	27.313	27.33	26.665	24.379	21.844	26.961	27.149	26.594	-	-	-	-	-	-
Q0VJ96, Q05343, Q64116, Q6MGB3, Q499T0, P49743, Q5BJR8	Rxra, Rxrb, Rxrg	-	-	-	-	-	-	>tr|Q0VJ96|Q0VJ96_RAT Retinoic acid receptor RXR-alpha OS=Rattus norvegicus GN=Rxra PE=2 SV=1;>sp|Q05343|RXRA_RAT Retinoic acid receptor RXR-alpha OS=Rattus norvegicus GN=Rxra PE=2 SV=1;>tr|Q64116|Q64116_RAT Retinoic acid X receptor gamma-1 (Fragment) OS=R	Retinoic acid receptor RXR-alpha (Nuclear receptor subfamily 2 group B member 1) (Retinoid X receptor alpha)	Nuclear hormone receptor family	-	-	-	-	-	-	1	-	1	0	0	1	0	0	7	51.193	467	1.6098	-	-	-	-	-	-	-	-	-	20.633	-	-	-	-	-	-	-	-	-	-	-
Q30A71, P97879, F1LRA4, F1LMX8, Q30A72, P97879-2	Grip1	0.056±0.138	0.278±0.109	-0.222±0.129	-	-	-	>tr|Q30A71|Q30A71_RAT Glutamate receptor interacting protein isoform d OS=Rattus norvegicus GN=Grip1 PE=2 SV=1;>sp|P97879|GRIP1_RAT Glutamate receptor-interacting protein 1 OS=Rattus norvegicus GN=Grip1 PE=1 SV=1;>tr|F1LRA4|F1LRA4_RAT Glutamate receptor-in	Glutamate receptor interacting protein 1 isoform b (Fragment)	-	25.571	25.627	25.85	0.14	0.185	0.112	0.48	0.51	4.2	4.7	4.5	5	5	5	7	120.29	1112	51.967	25.583	25.258	25.665	25.589	25.761	25.626	25.314	25.514	25.977	25.705	25.62	25.841	25.838	25.904	26.044	0.978086	0.542009	-	-	-	-
Q3KRD5	Tomm34	-0.038±0.252	-0.017±0.254	-0.021±0.233	-	-	-	>sp|Q3KRD5|TOM34_RAT Mitochondrial import receptor subunit TOM34 OS=Rattus norvegicus GN=Tomm34 PE=1 SV=1	Mitochondrial import receptor subunit TOM34 (Translocase of outer membrane 34 kDa subunit)	Tom34 family	24.668	24.63	24.651	0.346	0.288	0.295	0.48	0.5	4.4	4.7	4.7	5	5	5	1	34.461	309	109.92	25.233	24.768	24.197	24.284	24.858	24.981	24.739	24.223	24.265	24.942	25.272	24.559	24.343	24.394	24.686	0.00514881	0.995553	-	-	-	-
Q3LZI5, Q07917, Q3LZI4, Q3LZI8, Q3LZI7, Q3LZI9, Q3LZI6	Nr4a2	0.523±0.232	0.308±0.273	0.215±0.205	-	-	-	>tr|Q3LZI5|Q3LZI5_RAT Nuclear receptor subfamily 4 group A member 2 variant TINUR OS=Rattus norvegicus GN=Nr4a2 PE=2 SV=1;>sp|Q07917|NR4A2_RAT Nuclear receptor subfamily 4 group A member 2 OS=Rattus norvegicus GN=Nr4a2 PE=1 SV=3;>tr|Q3LZI4|Q3LZI4_RAT Nucle	Nuclear receptor subfamily 4 group A member 2 (NUR-related factor 1) (Nuclear orphan receptor HZF-3) (Orphan nuclear receptor NURR1) (Regenerating liver nuclear receptor 1) (RNR-1) (SL-322)	Nuclear hormone receptor family	21.783	22.307	22.092	0.233	0.194	0.248	0.52	0.5	1.1	1	1	4	4	3	7	59.78	535	1.6926	21.997	-	21.57	-	-	22.423	-	22.492	21.929	22.382	22.465	-	22.239	21.765	21.898	0.735124	0.442698	-	-	-	-
Q3MHC0	Jam2	0.678±0.178	-0.456±0.206	1.135±0.158	↑	↓	yes	>tr|Q3MHC0|Q3MHC0_RAT Junctional adhesion molecule 2 OS=Rattus norvegicus GN=Jam2 PE=2 SV=1	Junctional adhesion molecule 2	-	23.219	23.897	22.762	0.262	0.158	0.202	0.56	0.5	1.8	1.4	1.4	5	5	5	2	33.057	298	88.09	23.028	23.795	23.086	22.962	23.224	23.639	24.055	23.703	23.985	24.104	-	23.143	22.694	22.687	22.526	3.59915	0.00604651	yes	yes	yes	yes
Q3MID9, Q9QXY4	Ogfr	-0.349±0.548	0.694±0.556	-1.043±0.829	-	-	-	>tr|Q3MID9|Q3MID9_RAT Ogfr protein OS=Rattus norvegicus GN=Ogfr PE=2 SV=1;>sp|Q9QXY4|OGFR_RAT Opioid growth factor receptor OS=Rattus norvegicus GN=Ogfr PE=2 SV=1	Ogfr protein (Opioid growth factor receptor)	Opioid growth factor receptor family	22.156	21.807	22.85	0.092	1.033	0.911	0.47	0.51	1.3	1.5	1.4	2	4	3	2	63.769	571	7.9662	22.077	22.302	22.09	-	-	22.531	21.083	-	-	-	21.942	22.505	22.809	24.144	-	-	-	-	-	-	-
Q3MIE4	Vat1	0.327±0.351	0.082±0.233	0.245±0.384	-	-	-	>sp|Q3MIE4|VAT1_RAT Synaptic vesicle membrane protein VAT-1 homolog OS=Rattus norvegicus GN=Vat1 PE=1 SV=1	Synaptic vesicle membrane protein VAT-1 homolog (EC 1.-.-.-) (Mitofusin-binding protein) (Protein MIB)	Zinc-containing alcohol dehydrogenase family, Quinone oxidoreductase subfamily	26.092	26.419	26.174	0.186	0.577	0.316	0.58	0.52	7.6	6.1	5.6	4	4	4	1	43.118	404	128.93	25.999	-	25.983	25.926	26.458	25.648	-	26.284	26.504	27.24	26.04	-	25.86	26.04	26.754	0.220178	0.823095	-	-	-	-
Q3S2E5, P50232	Syt4	0.156±0.286	0.052±0.232	0.104±0.229	-	-	-	>tr|Q3S2E5|Q3S2E5_RAT Synaptotagmin 4 OS=Rattus norvegicus GN=Syt4 PE=2 SV=1;>sp|P50232|SYT4_RAT Synaptotagmin-4 OS=Rattus norvegicus GN=Syt4 PE=1 SV=1	Synaptotagmin 4	Synaptotagmin family	25.595	25.752	25.648	0.372	0.365	0.187	0.53	0.51	5.7	5.4	5.1	5	5	5	2	47.683	425	31.918	24.898	25.973	25.946	25.779	25.38	25.948	26.286	25.876	25.551	25.097	25.573	25.847	25.912	25.616	25.29	0.0860927	0.953163	-	-	-	-
Q3SWT7	Nrbp1	0.374±0.19	0.443±0.217	-0.069±0.178	-	-	-	>tr|Q3SWT7|Q3SWT7_RAT Nuclear receptor binding protein OS=Rattus norvegicus GN=Nrbp1 PE=2 SV=1	Nuclear receptor binding protein (Protein Nrbp1)	-	22.642	23.016	23.085	0.272	0.186	0.223	0.52	0.51	2.1	2	1.9	5	5	5	1	59.792	535	9.2999	22.699	23.078	22.158	22.475	22.802	22.986	23.348	22.691	23.137	22.918	-	23.343	22.685	23.065	23.247	1.04694	0.339956	-	-	-	-
Q3YAF7, G3V707	Adipor2	-	-	-	-	-	-	>tr|Q3YAF7|Q3YAF7_RAT Adiponectin receptor 2 OS=Rattus norvegicus GN=Adipor2 PE=2 SV=1;>tr|G3V707|G3V707_RAT Protein Adipor2 OS=Rattus norvegicus GN=Adipor2 PE=4 SV=1	Adiponectin receptor 2	-	-	-	-	-	-	-	0.5	0.5	1	1	1	1	2	1	2	44.04	386	1.5761	-	-	-	-	-	-	21.864	-	-	-	-	-	-	-	-	-	-	-	-	-	-
Q496Z8	Lrp10	-	-	-	-	-	-	>tr|Q496Z8|Q496Z8_RAT Low-density lipoprotein receptor-related protein 10 OS=Rattus norvegicus GN=Lrp10 PE=2 SV=1	Low-density lipoprotein receptor-related protein 10 (Protein Lrp10)	-	-	-	-	-	-	-	0	0	0	0	1	0	0	1	1	76.272	711	13.143	-	19.921	-	-	-	-	-	-	-	-	-	-	-	-	-	-	-	-	-	-	-
Q505J2, P37136, M0R4A5, P37136-3, P37136-2	Ache	0.576±0.538	0.208±0.568	0.369±0.455	-	-	-	>tr|Q505J2|Q505J2_RAT Carboxylic ester hydrolase OS=Rattus norvegicus GN=Ache PE=2 SV=1;>sp|P37136|ACES_RAT Acetylcholinesterase OS=Rattus norvegicus GN=Ache PE=2 SV=1;>tr|M0R4A5|M0R4A5_RAT Carboxylic ester hydrolase OS=Rattus norvegicus GN=Ache PE=3 SV=1;	Acetylcholinesterase (AChE) (EC 3.1.1.7)	Type-B carboxylesterase/lipase family	23.24	23.816	23.447	1.01	0.579	0.711	0.55	0.53	3.4	3.1	2.8	5	5	5	5	68.196	614	70.043	22.28	24.793	23.553	23.116	22.457	23.733	24.53	24.276	23.726	22.815	23.003	24.67	23.416	23.537	22.611	-	-	-	-	-	-
Q505J6	Slc25a18	-0.168±0.222	0.267±0.207	-0.435±0.122	-	-	-	>sp|Q505J6|GHC2_RAT Mitochondrial glutamate carrier 2 OS=Rattus norvegicus GN=Slc25a18 PE=2 SV=2	Mitochondrial glutamate carrier 2 (GC-2) (Glutamate/H(+) symporter 2) (Solute carrier family 25 member 18)	Mitochondrial carrier (TC 2.A.29) family	27.72	27.552	27.987	0.312	0.154	0.095	0.5	0.49	5.6	5.4	5.7	4	4	4	1	34.17	320	212.89	27.26	28.183	-	27.586	27.851	27.256	27.728	-	27.583	27.641	27.952	28.173	-	27.864	27.959	0.91919	0.409063	-	-	-	-
Q568Z3	Paqr4	-	-	-	-	-	-	>tr|Q568Z3|Q568Z3_RAT Progestin and adipoQ receptor family member IV OS=Rattus norvegicus GN=Paqr4 PE=2 SV=1	Progestin and adipoQ receptor family member IV (Protein Paqr4)	-	-	-	-	-	-	-	0	0.4	0	1	1.5	0	1	1	1	29.206	273	2.1115	-	21.367	-	-	-	-	-	-	-	-	-	19.737	-	-	-	-	-	-	-	-	-
Q569A6	Kdelr1	-0.406±0.595	-0.151±0.453	-0.255±0.527	-	-	-	>sp|Q569A6|ERD21_RAT ER lumen protein-retaining receptor 1 OS=Rattus norvegicus GN=Kdelr1 PE=2 SV=1	ER lumen protein-retaining receptor 1 (KDEL endoplasmic reticulum protein retention receptor 1) (KDEL receptor 1)	ERD2 family	24.548	24.142	24.397	0.789	1.047	0.482	0.48	0.5	2.5	2.7	2.7	5	5	5	1	24.546	212	48.592	23.222	25.362	25.156	24.4	24.601	22.409	25.099	24.684	24.129	24.389	23.436	24.842	24.761	24.365	24.583	-	-	-	-	-	-
Q5BJT0	Arglu1	-0.159±1.072	0.021±0.94	-0.18±0.799	-	-	-	>sp|Q5BJT0|ARGL1_RAT Arginine and glutamate-rich protein 1 OS=Rattus norvegicus GN=Arglu1 PE=2 SV=1	Arginine and glutamate-rich protein 1	UPF0430 family	24.645	24.486	24.666	1.723	1.242	0.68	0.52	0.49	2	1.8	1.8	3	3	3	1	32.887	271	7.6087	23.263	24.527	-	26.146	-	23.522	24.157	-	25.78	-	23.841	24.855	-	25.303	-	-	-	-	-	-	-
Q5EGY4	Ykt6	0.057±0.277	0.295±0.245	-0.238±0.24	-	-	-	>sp|Q5EGY4|YKT6_RAT Synaptobrevin homolog YKT6 OS=Rattus norvegicus GN=Ykt6 PE=1 SV=1	Synaptobrevin homolog YKT6 (EC 2.3.1.-)	Synaptobrevin family	27.444	27.501	27.739	0.361	0.347	0.249	0.49	0.52	6.3	7.1	6.5	5	5	5	2	22.369	198	152.53	27.037	27.527	26.929	27.895	27.831	27.072	27.304	27.25	27.751	28.126	27.458	27.705	27.403	28	28.128	0.309673	0.776879	-	-	-	-
Q5FVC5	Pvrl2	-0.124±0.282	-0.244±0.331	0.119±0.349	-	-	-	>tr|Q5FVC5|Q5FVC5_RAT Poliovirus receptor-related 2 OS=Rattus norvegicus GN=Pvrl2 PE=2 SV=1	Fas apoptotic inhibitory molecule 3 (Regulator of Fas-induced apoptosis Toso)	-	24.849	24.725	24.606	0.328	0.393	0.533	0.48	0.44	3.7	3.2	4	5	5	5	2	57.323	530	72.957	24.957	25.411	24.391	24.978	24.51	24.54	25.218	24.124	25.214	24.529	24.658	25.203	23.609	25.011	24.548	0.121523	0.91587	-	-	-	-
Q5FWY5	Aip	0.124±0.276	0.195±0.3	-0.071±0.282	-	-	-	>sp|Q5FWY5|AIP_RAT AH receptor-interacting protein OS=Rattus norvegicus GN=Aip PE=1 SV=1	AH receptor-interacting protein (AIP) (Aryl-hydrocarbon receptor-interacting protein) (Immunophilin XAP2)	-	23.966	24.09	24.161	0.381	0.325	0.396	0.52	0.54	2.7	2.9	2.5	5	5	5	1	37.598	330	13.767	24.16	24.492	23.264	23.785	24.128	24.284	24.55	23.488	23.916	24.215	24.672	24.558	23.632	23.692	24.251	0.101744	0.94041	-	-	-	-
Q5JC29, E9PSY8, A7BFV9	Eps15	-0.65±0.225	-0.668±0.158	0.018±0.239	-	-	-	>tr|Q5JC29|Q5JC29_RAT Epidermal growth factor receptor pathway substrate 15 isoform B OS=Rattus norvegicus GN=Eps15 PE=2 SV=1;>tr|E9PSY8|E9PSY8_RAT Protein Eps15 OS=Rattus norvegicus GN=Eps15 PE=4 SV=1;>tr|A7BFV9|A7BFV9_RAT Epidermal growth factor receptor	Epidermal growth factor receptor pathway substrate 15	-	21.432	20.782	20.764	0.148	0.249	0.074	0.46	0.47	1.1	1.1	1.3	4	3	4	3	86.728	792	11.724	-	-	21.208	21.496	21.59	-	-	-	21.009	20.555	-	-	-	20.691	20.837	1.37161	0.132415	-	-	-	-
Q5JCS7, O35412	Sipa1l1	0.67±0.621	0.765±0.794	-0.096±0.616	-	-	-	>tr|Q5JCS7|Q5JCS7_RAT Serine-rich synapse associated protein SERSAP1 OS=Rattus norvegicus GN=Sipa1l1 PE=2 SV=1;>sp|O35412|SI1L1_RAT Signal-induced proliferation-associated 1-like protein 1 OS=Rattus norvegicus GN=Sipa1l1 PE=1 SV=1	Serine-rich synapse associated protein SERSAP1	-	23.646	24.316	24.411	1.285	0.271	1.262	0.51	0.58	2.8	3.7	2.7	4	5	5	3	201.91	1822	181.83	-	23.377	25.4	22.975	22.831	24.673	23.879	24.493	24.218	-	25.02	24.819	25.81	23.469	22.939	-	-	-	-	-	-
Q5M7A7	Cnrip1	0.454±0.242	0.257±0.146	0.196±0.241	-	-	-	>sp|Q5M7A7|CNRP1_RAT CB1 cannabinoid receptor-interacting protein 1 OS=Rattus norvegicus GN=Cnrip1 PE=1 SV=1	CB1 cannabinoid receptor-interacting protein 1 (CRIP-1)	CNRIP family	26.028	26.482	26.285	0.107	0.238	0.105	0.45	0.48	2.9	3.3	3.5	2	2	2	1	18.658	164	242.66	-	-	-	25.924	26.132	-	-	-	26.264	26.7	-	-	-	26.388	26.183	0.597901	0.520802	-	-	-	-
Q5M7V8	Thrap3	-0.255±0.222	0.081±0.221	-0.336±0.021	-	-	-	>sp|Q5M7V8|TR150_RAT Thyroid hormone receptor-associated protein 3 OS=Rattus norvegicus GN=Thrap3 PE=1 SV=1	Thyroid hormone receptor-associated protein 3 (Thyroid hormone receptor-associated protein complex 150 kDa component) (Trap150)	-	27.001	26.747	27.083	0.242	0.02	0.004	0.45	0.51	6	7.5	7.3	2	2	2	2	108.25	951	77.56	26.781	-	27.222	-	-	26.767	-	26.726	-	-	27.079	-	27.087	-	-	0.527779	0.624913	-	-	-	-
Q5M865-2, Q5M865	PAGR1	-	-	-	-	-	-	>sp|Q5M865-2|PAGR1_RAT Isoform 2 of PAXIP1-associated glutamate-rich protein 1 OS=Rattus norvegicus GN=PAGR1;>sp|Q5M865|PAGR1_RAT PAXIP1-associated glutamate-rich protein 1 OS=Rattus norvegicus GN=PAGR1 PE=2 SV=2	PAXIP1-associated glutamate-rich protein 1 (PAXIP1-associated protein 1) (PTIP-associated protein 1)	-	-	-	-	-	-	-	0	0.5	0	1	1	0	1	1	2	17.009	160	3.0605	-	21.472	-	-	-	-	-	-	-	-	-	-	-	-	-	-	-	-	-	-	-
Q5M9H3, P80204, M0R9M6	Tgfbr1	-0.013±0.376	0.446±0.463	-0.459±0.401	-	-	-	>tr|Q5M9H3|Q5M9H3_RAT Receptor protein serine/threonine kinase OS=Rattus norvegicus GN=Tgfbr1 PE=2 SV=1;>sp|P80204|TGFR1_RAT TGF-beta receptor type-1 OS=Rattus norvegicus GN=Tgfbr1 PE=1 SV=1;>tr|M0R9M6|M0R9M6_RAT Receptor protein serine/threonine kinase OS	Receptor protein serine/threonine kinase (EC 2.7.11.30)	Protein kinase superfamily	23.226	23.213	23.672	0.52	0.439	0.16	0.44	0.43	1.4	1.3	1.8	5	5	4	3	55.611	497	12.879	23.145	22.412	-	23.793	23.553	23.214	22.486	23.013	23.908	23.443	-	-	-	23.823	23.52	0.242557	0.772326	-	-	-	-
Q5PQP2	Ebag9	-	-	-	-	-	-	>sp|Q5PQP2|RCAS1_RAT Receptor-binding cancer antigen expressed on SiSo cells OS=Rattus norvegicus GN=Ebag9 PE=1 SV=1	Receptor-binding cancer antigen expressed on SiSo cells (Estrogen receptor-binding fragment-associated gene 9 protein)	-	-	-	23.291	-	-	0.021	0.5	0.5	1	1	1	1	2	1	1	24.187	213	2.0681	-	-	22.891	-	-	-	-	23.374	-	-	-	23.312	23.27	-	-	-	-	-	-	-	-
Q5QJV7	Esrra	-0.73±0.172	0.214±0.18	-0.943±0.238	↓	-	yes	>sp|Q5QJV7|ERR1_RAT Steroid hormone receptor ERR1 OS=Rattus norvegicus GN=Esrra PE=2 SV=2	Steroid hormone receptor ERR1 (Estrogen-related receptor alpha) (ERR-alpha) (Nuclear receptor subfamily 3 group B member 1)	Nuclear hormone receptor family, NR3 subfamily	21.61	20.881	21.824	0.124	0.266	0.289	0.38	0.47	1.2	1.7	1.9	4	5	5	2	45.464	422	21.429	21.576	21.908	21.503	21.514	21.551	21.077	21.141	20.391	20.914	-	21.891	21.747	21.241	22.051	22.191	2.71635	0.0230538	yes	yes	-	yes
Q5RK14, A1A5R2	Gprc5a	1.01±1.255	-1.066±0.653	2.077±1.072	-	-	-	>tr|Q5RK14|Q5RK14_RAT Gprc5a protein (Fragment) OS=Rattus norvegicus GN=Gprc5a PE=2 SV=1;>tr|A1A5R2|A1A5R2_RAT G protein-coupled receptor, family C, group 5, member A OS=Rattus norvegicus GN=Gprc5a PE=2 SV=1	G protein-coupled receptor, family C, group 5, member A (Protein Gprc5a)	-	20.507	21.517	19.441	0.897	1.861	0.002	0.5	0.5	1	1	1	2	2	5	2	21.795	188	6.0205	21.16	19.854	-	-	-	22.59	20.445	-	-	-	19.443	19.438	-	-	-	-	-	-	-	-	-
Q5U2Q1, Q5MPW8	Klra2	-	-	-	-	-	-	>tr|Q5U2Q1|Q5U2Q1_RAT Klra2 protein OS=Rattus norvegicus GN=Klra2 PE=2 SV=1;>tr|Q5MPW8|Q5MPW8_RAT Ly49 inhibitory receptor 8 OS=Rattus norvegicus GN=Klra2 PE=2 SV=1	Klra2 protein	-	-	-	-	-	-	-	0.5	0	1	0	1	3	0	1	2	30.073	258	2.3978	-	-	-	-	-	-	-	-	23.213	-	-	-	-	-	-	-	-	-	-	-	-
Q5U305	Kdelr2	-0.223±0.467	0.296±0.377	-0.519±0.376	-	-	-	>sp|Q5U305|ERD22_RAT ER lumen protein-retaining receptor 2 OS=Rattus norvegicus GN=Kdelr2 PE=2 SV=1	ER lumen protein-retaining receptor 2 (KDEL endoplasmic reticulum protein retention receptor 2) (KDEL receptor 2)	ERD2 family	24.354	24.131	24.65	0.531	0.526	0.167	0.47	0.47	2.3	2.3	2.6	4	4	3	1	24.454	212	92.029	-	-	24.985	23.757	24.319	23.422	-	24.903	24.012	24.185	-	-	24.906	24.541	24.503	0.320326	0.693095	-	-	-	-
Q5XI13	Grwd1	0.075±0.355	-0.031±0.138	0.106±0.298	-	-	-	>sp|Q5XI13|GRWD1_RAT Glutamate-rich WD repeat-containing protein 1 OS=Rattus norvegicus GN=Grwd1 PE=2 SV=1	Glutamate-rich WD repeat-containing protein 1	-	20.356	20.431	20.325	0.204	0.578	0.103	0.5	0.5	1	1	1	5	5	4	1	49.168	445	8.9939	20.434	20.253	20.684	-	20.052	20.995	20.942	20.156	19.629	-	20.516	20.427	20.236	20.268	20.177	0.0345848	0.984088	-	-	-	-
Q5XIG8, M0RCV0	Strap, LOC100910575	0.144±0.203	0.033±0.198	0.111±0.177	-	-	-	>sp|Q5XIG8|STRAP_RAT Serine-threonine kinase receptor-associated protein OS=Rattus norvegicus GN=Strap PE=1 SV=1;>tr|M0RCV0|M0RCV0_RAT Protein LOC100910575 (Fragment) OS=Rattus norvegicus GN=LOC100910575 PE=4 SV=1	Protein LOC100910575 (Fragment)	WD repeat STRAP family	28.647	28.791	28.68	0.275	0.221	0.206	0.51	0.5	13	12.5	12.4	5	5	5	2	38.456	350	323.31	28.613	28.946	28.089	28.641	28.947	28.878	28.905	28.369	28.668	29.135	28.746	28.806	28.239	28.653	28.956	0.129145	0.940429	-	-	-	-
Q5XIU4	Bcap29	-0.209±0.412	-0.342±0.405	0.133±0.353	-	-	-	>tr|Q5XIU4|Q5XIU4_RAT B-cell receptor-associated protein 29 OS=Rattus norvegicus GN=Bcap29 PE=2 SV=1	B-cell receptor-associated protein 29 (Protein Bcap29)	-	24.598	24.389	24.256	0.65	0.485	0.46	0.48	0.48	2.4	2.4	2.7	5	5	5	1	28.234	241	18.918	24.245	23.732	24.884	25.656	24.472	24.438	23.551	24.477	25.155	24.322	23.765	23.597	24.475	24.855	24.588	0.163452	0.87593	-	-	-	-
Q5XIU9	Pgrmc2	-0.196±0.089	0.091±0.09	-0.286±0.096	-	-	-	>sp|Q5XIU9|PGRC2_RAT Membrane-associated progesterone receptor component 2 OS=Rattus norvegicus GN=Pgrmc2 PE=2 SV=1	Membrane-associated progesterone receptor component 2	Cytochrome b5 family, MAPR subfamily	26.247	26.052	26.338	0.095	0.11	0.112	0.49	0.5	4.5	4.8	4.8	5	5	5	1	23.403	217	103.6	26.296	26.374	26.08	26.349	26.138	26.16	26.258	25.896	25.981	25.963	26.278	26.241	26.391	26.581	26.201	1.59677	0.415664	-	-	-	-
Q62634, Q62634-2	Slc17a7	-0.651±0.612	0.378±0.653	-1.029±0.398	-	-	-	>sp|Q62634|VGLU1_RAT Vesicular glutamate transporter 1 OS=Rattus norvegicus GN=Slc17a7 PE=1 SV=1;>sp|Q62634-2|VGLU1_RAT Isoform 2 of Vesicular glutamate transporter 1 OS=Rattus norvegicus GN=Slc17a7	NPT1	Major facilitator superfamily, Sodium/anion cotransporter family	26.288	25.637	26.666	1.406	0.43	0.654	0.47	0.57	3.3	4.9	3.7	5	5	5	10	61.665	560	68.215	26.253	25.428	27.955	27.041	24.762	25.771	24.886	26.193	25.962	25.374	26.071	26.358	27.834	26.894	26.174	-	-	-	-	-	-
Q62640, F1LUR6	Grid1	-0.684±0.173	0.145±0.188	-0.829±0.146	↓	-	yes	>sp|Q62640|GRID1_RAT Glutamate receptor ionotropic, delta-1 OS=Rattus norvegicus GN=Grid1 PE=2 SV=1;>tr|F1LUR6|F1LUR6_RAT Glutamate receptor ionotropic, delta-1 (Fragment) OS=Rattus norvegicus GN=Grid1 PE=4 SV=2	Glutamate receptor ionotropic, delta-1 (Fragment)	Glutamate-gated ion channel (TC 1.A.10.1) family, GRID1 subfamily	22.143	21.459	22.288	0.259	0.148	0.196	0.44	0.51	1.1	1.4	1.4	5	5	5	2	112.12	1009	6.592	21.786	22.256	22.442	21.793	22.44	21.308	21.766	21.507	21.455	21.26	22.458	22.619	21.981	22.277	22.105	3.08081	0.0196959	yes	yes	-	yes
Q62656, Q62656-2, Q62656-3	Ptprz1	-0.043±0.183	-0.45±0.165	0.407±0.165	-	-	-	>sp|Q62656|PTPRZ_RAT Receptor-type tyrosine-protein phosphatase zeta OS=Rattus norvegicus GN=Ptprz1 PE=1 SV=1;>sp|Q62656-2|PTPRZ_RAT Isoform 2 of Receptor-type tyrosine-protein phosphatase zeta OS=Rattus norvegicus GN=Ptprz1;>sp|Q62656-3|PTPRZ_RAT Isoform	Receptor-type tyrosine-protein phosphatase zeta (R-PTP-zeta) (EC 3.1.3.48) (3F8 chondroitin sulfate proteoglycan) (3H1 keratan sulfate proteoglycan) (Phosphacan)	Protein-tyrosine phosphatase family, Receptor class 5 subfamily	27.72	27.676	27.27	0.222	0.222	0.171	0.51	0.46	5	4.1	4.8	5	5	5	3	255.34	2316	323.31	27.716	27.319	28	27.991	27.572	27.526	27.29	27.845	28.043	27.68	27.022	27.054	27.349	27.561	27.362	1.3877	0.254783	-	-	-	-
Q62681, F2Z3S9	Nr2f1	-0.358±0.333	0.065±0.302	-0.423±0.232	-	-	-	>tr|Q62681|Q62681_RAT Orphan receptor COUP-TFI OS=Rattus norvegicus GN=Nr2f1 PE=2 SV=1;>tr|F2Z3S9|F2Z3S9_RAT Protein Nr2f1 OS=Rattus norvegicus GN=Nr2f1 PE=3 SV=1	COUP-TFI (Fragment)	Nuclear hormone receptor family	24.66	24.302	24.725	0.525	0.346	0.226	0.5	0.53	3.3	3.6	3.3	5	5	5	5	45.788	419	323.31	24.233	25.388	23.887	24.72	25.072	23.836	24.997	24.225	24.132	24.32	24.673	25.177	24.356	24.679	24.74	0.480153	0.607948	-	-	-	-
Q62683, P35439, P35439-2, Q62648, P35439-3, P35439-4, P35439-6, P35439-5, P35439-7	Grin1	0.078±0.395	0.321±0.396	-0.242±0.268	-	-	-	>tr|Q62683|Q62683_RAT NMDAR1 glutamate receptor subunit OS=Rattus norvegicus PE=2 SV=1;>sp|P35439|NMDZ1_RAT Glutamate receptor ionotropic, NMDA 1 OS=Rattus norvegicus GN=Grin1 PE=1 SV=1;>sp|P35439-2|NMDZ1_RAT Isoform B of Glutamate receptor ionotropic, NMD	Glutamate receptor ionotropic, NMDA 1 (GluN1) (Glutamate [NMDA] receptor subunit zeta-1) (N-methyl-D-aspartate receptor subunit NR1) (NMD-R1)	Glutamate-gated ion channel (TC 1.A.10.1) family, NR1/GRIN1 subfamily	27.277	27.355	27.597	0.712	0.34	0.344	0.47	0.53	9.9	12.6	11	5	5	5	10	105.57	938	106.76	26.388	27.786	28.238	27.351	26.62	27.349	27.492	27.876	27.351	26.706	27.544	27.735	28.211	27.455	27.042	0.182759	0.861169	-	-	-	-
Q62760	Tomm20	0.141±0.406	0.024±0.45	0.116±0.384	-	-	-	>sp|Q62760|TOM20_RAT Mitochondrial import receptor subunit TOM20 homolog OS=Rattus norvegicus GN=Tomm20 PE=1 SV=2	Mitochondrial import receptor subunit TOM20 homolog (Mitochondrial 20 kDa outer membrane protein) (Outer mitochondrial membrane receptor Tom20)	Tom20 family	27.575	27.716	27.599	0.672	0.438	0.603	0.5	0.5	2.5	2.5	2.5	5	5	5	1	16.284	145	170.42	26.734	27.404	28.777	27.484	27.477	27.702	27.685	28.52	27.623	27.049	26.889	27.503	28.714	27.599	27.292	0.0284306	0.983603	-	-	-	-
Q62876	Syngr1	-0.017±0.295	0.148±0.182	-0.165±0.315	-	-	-	>sp|Q62876|SNG1_RAT Synaptogyrin-1 OS=Rattus norvegicus GN=Syngr1 PE=2 SV=1	Synaptogyrin-1 (p29)	Synaptogyrin family	26.335	26.318	26.483	0.152	0.467	0.232	0.5	0.52	1.8	1.9	1.8	4	4	4	1	25.668	234	50.485	26.101	26.507	-	26.505	26.226	25.765	27.08	-	26.15	26.275	26.371	26.931	-	26.334	26.295	0.0959161	0.944108	-	-	-	-
Q62910-4, Q62910, R9PXR6, D4ABN3, Q62910-5, Q62910-2, F1LPS0, Q62910-6, Q62910-3	Synj1	-0.21±0.112	0.315±0.123	-0.525±0.095	-	-	-	>sp|Q62910-4|SYNJ1_RAT Isoform 4 of Synaptojanin-1 OS=Rattus norvegicus GN=Synj1;>sp|Q62910|SYNJ1_RAT Synaptojanin-1 OS=Rattus norvegicus GN=Synj1 PE=1 SV=3;>tr|R9PXR6|R9PXR6_RAT Synaptojanin-1 OS=Rattus norvegicus GN=Synj1 PE=4 SV=1;>tr|D4ABN3|D4ABN3_RAT	Protein 4933427I04Rik (Fragment)	Inositol 1,4,5-trisphosphate 5-phosphatase family	28.752	28.542	29.067	0.162	0.091	0.126	0.48	0.52	26.6	30.3	28.2	5	5	5	16	171.26	1558	323.31	28.587	28.674	29.129	28.724	28.648	28.388	28.43	28.677	28.601	28.615	28.967	29.01	29.37	29.016	28.972	2.77797	0.0865428	-	-	-	-
Q62931	Gosr1	-0.611±0.259	0.259±0.227	-0.87±0.197	-	-	-	>sp|Q62931|GOSR1_RAT Golgi SNAP receptor complex member 1 OS=Rattus norvegicus GN=Gosr1 PE=1 SV=1	Golgi SNAP receptor complex member 1 (28 kDa Golgi SNARE protein) (28 kDa cis-Golgi SNARE p28) (GOS-28) (GOS28)	GOSR1 family	24.356	23.746	24.615	0.362	0.291	0.182	0.47	0.51	1.7	2	1.9	5	5	5	1	28.533	250	13.418	25.033	24.082	24.59	24.087	23.99	24.304	23.518	23.754	23.825	23.328	24.73	24.425	24.987	24.453	24.481	2.13608	0.0504595	-	-	-	-
Q62997, O35748, A0A0A0MXY7	Gfra1	-0.746±0.33	-0.252±0.356	-0.494±0.265	-	-	-	>sp|Q62997|GFRA1_RAT GDNF family receptor alpha-1 OS=Rattus norvegicus GN=Gfra1 PE=1 SV=1;>tr|O35748|O35748_RAT GDNF family receptor alpha-1 OS=Rattus norvegicus GN=Gfra1 PE=2 SV=1;>tr|A0A0A0MXY7|A0A0A0MXY7_RAT GDNF family receptor alpha-1 OS=Rattus norveg	GDNF family receptor alpha-1	GDNFR family	23.691	22.945	23.439	0.561	0.285	0.384	0.42	0.47	2.1	2.6	2.9	5	5	5	3	51.65	468	21.088	23.434	23.689	24.756	23.542	23.035	23.39	23.132	22.951	22.835	22.418	23.906	23.673	23.669	23.219	22.729	1.00713	0.247492	-	-	-	-
Q63002, G3V824	Igf2r	-0.502±0.258	0.607±0.264	-1.109±0.177	-	↑	yes	>tr|Q63002|Q63002_RAT Mannose 6-phosphate/insulin-like growth factor II receptor OS=Rattus norvegicus GN=Igf2r PE=2 SV=1;>tr|G3V824|G3V824_RAT Insulin-like growth factor 2 receptor, isoform CRA_b OS=Rattus norvegicus GN=Igf2r PE=4 SV=1	Insulin-like growth factor 2 receptor, isoform CRA_b (Protein Igf2r)	-	24.455	23.953	25.062	0.427	0.202	0.224	0.45	0.55	3.3	4.8	4	5	5	5	2	273.4	2479	46.506	24.561	24.489	25.238	23.982	24.006	24.154	24.27	23.725	23.961	23.653	25.421	25.012	24.783	25.303	24.79	2.72167	0.0184	yes	-	yes	yes
Q63116	Kit	0.002±0.215	0.535±0.285	-0.533±0.255	-	-	-	>tr|Q63116|Q63116_RAT Tyrosine-protein kinase receptor OS=Rattus norvegicus GN=Kit PE=2 SV=1	C-kit receptor (Fragment)	Protein kinase superfamily, Tyr protein kinase family	21.714	21.716	22.249	0.315	0.21	0.414	0.49	0.51	1.4	1.5	1.4	5	5	5	4	109.34	978	11.637	21.732	22.197	21.949	21.524	21.168	21.923	21.939	21.85	21.566	21.305	22.56	22.935	22.141	21.911	21.698	1.04618	0.279112	-	-	-	-
Q63259	Ptprn	0.191±0.368	0.479±0.378	-0.288±0.14	-	-	-	>sp|Q63259|PTPRN_RAT Receptor-type tyrosine-protein phosphatase-like N OS=Rattus norvegicus GN=Ptprn PE=2 SV=2	Receptor-type tyrosine-protein phosphatase-like N (R-PTP-N) (105 kDa islet cell antigen) (BEM-3) (Brain-enriched membrane-associated protein tyrosine phosphatase) (ICA105) (PTP IA-2) (PTPLP)	Protein-tyrosine phosphatase family, Receptor class 8 subfamily	25.923	26.113	26.401	0.746	0.132	0.196	0.49	0.54	7.2	8.8	7.5	5	5	5	1	106.23	983	281.09	24.631	26.386	26.688	26.194	25.714	26.071	25.971	26.391	26.177	25.958	26.577	26.558	26.617	26.208	26.046	0.463626	0.608091	-	-	-	-
Q63475	Ptprn2	-0.143±0.243	1.087±0.245	-1.23±0.201	-	↑	yes	>sp|Q63475|PTPR2_RAT Receptor-type tyrosine-protein phosphatase N2 OS=Rattus norvegicus GN=Ptprn2 PE=2 SV=1	Receptor-type tyrosine-protein phosphatase N2 (R-PTP-N2) (EC 3.1.3.48) (PTP NE-6) (PTPNE6) (Phogrin)	Protein-tyrosine phosphatase family, Receptor class 8 subfamily	26.27	26.127	27.357	0.36	0.242	0.25	0.47	0.61	7.9	13.9	9.1	5	5	5	2	111.86	1004	196.09	25.844	26.529	26.895	26.188	25.896	26.41	26.178	26.31	26.133	25.603	27.683	27.323	27.68	27.131	26.969	3.50868	0.00448649	yes	-	yes	yes
Q63537-2	Syn2	-0.037±0.246	0.384±0.322	-0.421±0.359	-	-	-	>sp|Q63537-2|SYN2_RAT Isoform IIb of Synapsin-2 OS=Rattus norvegicus GN=Syn2	Synapsin-2 (Synapsin II)	Synapsin family	24.984	24.946	25.368	0.227	0.379	0.576	0.5	0.5	1	1	1	5	5	5	1	52.454	479	44.305	25.127	25.401	24.967	24.653	24.771	25.4	25.438	24.741	24.794	24.358	26.361	25.477	25.416	24.958	24.625	0.44414	0.628685	-	-	-	-
Q63564	Sv2b	-0.188±0.273	0.301±0.336	-0.489±0.29	-	-	-	>sp|Q63564|SV2B_RAT Synaptic vesicle glycoprotein 2B OS=Rattus norvegicus GN=Sv2b PE=1 SV=1	Synaptic vesicle glycoprotein 2B (Synaptic vesicle protein 2B)	Major facilitator superfamily	26.047	25.859	26.348	0.422	0.263	0.468	0.52	0.55	5.3	5.9	4.8	5	5	5	1	77.502	683	150.49	26.317	25.82	26.691	26.065	25.344	26.282	25.532	26.101	25.856	25.526	26.836	26.133	27.02	26.027	25.726	0.52715	0.559522	-	-	-	-
Q63604	Ntrk2	0.277±0.315	0.503±0.284	-0.227±0.259	-	-	-	>sp|Q63604|NTRK2_RAT BDNF/NT-3 growth factors receptor OS=Rattus norvegicus GN=Ntrk2 PE=1 SV=1	BDNF/NT-3 growth factors receptor (EC 2.7.10.1) (Neurotrophic tyrosine kinase receptor type 2) (TrkB tyrosine kinase) (Trk-B)	Protein kinase superfamily, Tyr protein kinase family, Insulin receptor subfamily	26.102	26.379	26.605	0.446	0.378	0.273	0.51	0.52	3.7	4	3.6	5	5	5	4	92.185	821	323.31	25.467	26.868	26.335	26.025	25.816	26.597	26.595	26.79	26.299	25.612	26.911	26.743	26.833	26.486	26.053	0.595863	0.520633	-	-	-	-
Q641Z2	Ptpn9	0.536±0.081	0.031±0.095	0.505±0.101	↑	-	yes	>sp|Q641Z2|PTN9_RAT Tyrosine-protein phosphatase non-receptor type 9 OS=Rattus norvegicus GN=Ptpn9 PE=2 SV=1	Tyrosine-protein phosphatase non-receptor type 9 (EC 3.1.3.48)	Protein-tyrosine phosphatase family, Non-receptor class 3 subfamily	21.826	22.363	21.858	0.088	0.085	0.12	0.53	0.48	2.1	1.7	1.8	4	4	5	1	67.961	593	7.9256	21.946	21.886	21.764	21.643	21.893	-	22.501	22.277	22.252	22.421	-	22.059	21.76	21.916	21.696	3.57091	0.033051	yes	yes	-	yes
Q64604	Ptprf	-0.055±0.376	-0.212±0.307	0.157±0.358	-	-	-	>sp|Q64604|PTPRF_RAT Receptor-type tyrosine-protein phosphatase F OS=Rattus norvegicus GN=Ptprf PE=2 SV=1	Leucocyte common antigen-related protein (Fragment)	Protein-tyrosine phosphatase family, Receptor class 2A subfamily	22.737	22.683	22.526	0.373	0.455	0.233	0.5	0.5	1	1	1	3	3	4	3	211.49	1898	1.4708	22.837	22.071	-	23.102	22.94	23.282	22.231	22.535	-	-	22.849	22.477	-	-	22.251	0.0843988	0.944904	-	-	-	-
Q64605-2, Q64605, M0RA99, M0R711	Ptprs	-0.078±0.611	0.045±0.55	-0.123±0.496	-	-	-	>sp|Q64605-2|PTPRS_RAT Isoform 2 of Receptor-type tyrosine-protein phosphatase S OS=Rattus norvegicus GN=Ptprs;>sp|Q64605|PTPRS_RAT Receptor-type tyrosine-protein phosphatase S OS=Rattus norvegicus GN=Ptprs PE=1 SV=2;>tr|M0RA99|M0RA99_RAT Protein-tyrosine-	Protein tyrosine phosphatase delta (Fragment)	Protein-tyrosine phosphatase family, Receptor class 2A subfamily	22.626	22.548	22.67	0.762	0.797	0.645	0.43	0.46	1.1	1.2	1.4	5	5	3	6	207.08	1863	323.31	-	21.693	-	22.967	23.216	22.64	22.375	23.313	23.206	21.205	22.311	21.887	23.817	22.726	22.61	0.0132255	0.989075	-	-	-	-
Q66H91	Git2	-	-	-	-	-	-	>tr|Q66H91|Q66H91_RAT G protein-coupled receptor kinase interacting ArfGAP 2 OS=Rattus norvegicus GN=Git2 PE=2 SV=1	G protein-coupled receptor kinase interacting ArfGAP 2 (Protein Git2)	-	-	-	-	-	-	-	0.47	0.47	1	1	1.1	1	2	4	1	84.524	759	10.032	-	-	24.567	-	-	-	19.916	-	-	-	-	-	-	-	22.102	-	-	-	-	-	-
Q66HJ7	Ptpra	-0.296±0.112	0.285±0.148	-0.582±0.156	-	-	-	>tr|Q66HJ7|Q66HJ7_RAT Receptor-type tyrosine-protein phosphatase OS=Rattus norvegicus GN=Ptpra PE=2 SV=1	Protein tyrosine phosphatase alpha (Fragment)	Protein-tyrosine phosphatase family, Receptor class 4 subfamily	23.38	23.084	23.665	0.118	0.143	0.222	0.47	0.51	1.5	1.8	1.7	5	5	5	2	90.197	796	27.923	23.297	23.499	23.263	23.239	23.601	23.132	23.325	22.855	23.183	22.924	23.798	24.024	23.682	23.583	23.239	2.32468	0.0980229	-	-	-	-
Q6AXS4	Atp6ap2	-0.252±0.356	0.09±0.344	-0.342±0.242	-	-	-	>sp|Q6AXS4|RENR_RAT Renin receptor OS=Rattus norvegicus GN=Atp6ap2 PE=2 SV=1	Renin receptor (ATPase H(+)-transporting lysosomal accessory protein 2) (ATPase H(+)-transporting lysosomal-interacting protein 2) (Renin/prorenin receptor)	-	24.709	24.458	24.799	0.606	0.328	0.277	0.45	0.51	3.5	4.5	4.3	5	5	5	1	39.081	350	116.27	24.341	25.213	25.654	24.183	24.155	24.302	25.086	24.628	24.052	24.219	24.947	25.185	24.983	24.576	24.305	0.256442	0.79208	-	-	-	-
Q6AY03	Paqr8	0.279±0.273	-0.071±0.282	0.349±0.195	-	-	-	>tr|Q6AY03|Q6AY03_RAT Progestin and adipoQ receptor family member VIII OS=Rattus norvegicus GN=Paqr8 PE=2 SV=1	Progestin and adipoQ receptor family member VIII (Progestin membrane receptor beta) (Protein Paqr8) (Similar to putative membrane steroid receptor, isoform CRA_a)	-	24.656	24.934	24.585	0.453	0.22	0.256	0.51	0.5	3.2	3.1	3.1	5	5	5	1	40.551	354	15.123	25.372	24.812	23.948	24.34	24.807	24.489	25.087	24.838	25.024	25.233	24.613	24.461	24.127	24.695	25.027	0.425719	0.683634	-	-	-	-
Q6AY58	Bcap31	-0.736±0.692	-0.961±0.905	0.225±0.955	-	-	-	>tr|Q6AY58|Q6AY58_RAT B-cell receptor-associated protein 31 OS=Rattus norvegicus GN=Bcap31 PE=2 SV=1	B-cell receptor-associated protein 31 (B-cell receptor-associated protein 31, isoform CRA_a) (Protein Bcap31)	-	25.781	25.045	24.82	0.977	1.291	2.408	0.49	0.48	3.7	3.6	3.9	5	5	5	1	27.911	245	155.15	24.347	25.617	26.928	26.436	25.577	23.598	23.952	26.142	26.072	25.461	21.86	24.745	26.505	25.485	25.504	-	-	-	-	-	-
Q6MFX8, A0A0A0MY30, Q924M0, F7FE05, Q9Z0U4-2, Q9Z0U4, Q9Z0U4-3, Q9Z0U4-4, Q9Z0U4-5	Gabbr1	-0.277±0.254	0.309±0.264	-0.586±0.244	-	-	-	>tr|Q6MFX8|Q6MFX8_RAT Gamma-aminobutyric acid (GABA) B receptor 1 OS=Rattus norvegicus GN=Gabbr1 PE=4 SV=1;>tr|A0A0A0MY30|A0A0A0MY30_RAT Gamma-aminobutyric acid type B receptor subunit 1 OS=Rattus norvegicus GN=Gabbr1 PE=4 SV=1;>tr|Q924M0|Q924M0_RAT GABA t	GABA B receptor 1g	G-protein coupled receptor 3 family, GABA-B receptor subfamily	25.767	25.49	26.076	0.35	0.29	0.321	0.49	0.52	6.6	7.6	6.9	5	5	5	13	108.2	960	292.49	25.718	26.148	26.247	25.507	25.215	25.469	26.007	25.68	25.184	25.111	26.297	26.429	26.37	25.708	25.576	0.955772	0.315425	-	-	-	-
Q6MG19, Q63474, B2GVB6	Ddr1	-0.41±0.202	-0.605±0.152	0.195±0.194	-	-	-	>tr|Q6MG19|Q6MG19_RAT Discoidin domain receptor family, member 1 OS=Rattus norvegicus GN=Ddr1 PE=4 SV=1;>sp|Q63474|DDR1_RAT Epithelial discoidin domain-containing receptor 1 OS=Rattus norvegicus GN=Ddr1 PE=2 SV=1;>tr|B2GVB6|B2GVB6_RAT Ddr1 protein (Fragmen	Ddr1 protein (Fragment)	Protein kinase superfamily, Tyr protein kinase family, Insulin receptor subfamily	25.821	25.411	25.216	0.194	0.294	0.167	0.46	0.43	6.2	5.6	7.4	5	5	5	3	101.17	910	122.71	25.702	26.244	25.573	25.844	25.743	25.649	25.841	25.073	25.514	24.979	25.413	25.494	25.033	25.018	25.119	1.72992	0.143439	-	-	-	-
Q6P6G2	-	-0.54±0.203	-0.214±0.181	-0.326±0.227	-	-	-	>sp|Q6P6G2|CF089_RAT Bombesin receptor-activated protein C6orf89 homolog OS=Rattus norvegicus PE=2 SV=1	Bombesin receptor-activated protein C6orf89 homolog	-	22.831	22.292	22.617	0.178	0.307	0.257	0.44	0.48	1.3	1.6	1.7	5	5	5	1	39.571	348	5.1551	22.657	23.231	22.804	22.81	22.654	22.176	22.753	21.899	22.645	21.987	22.344	23.02	22.357	22.931	22.435	1.20419	0.269405	-	-	-	-
Q6P6S0	Snap47	-	1.895±0.302	-	-	-	-	>sp|Q6P6S0|SNP47_RAT Synaptosomal-associated protein 47 OS=Rattus norvegicus GN=Snap47 PE=2 SV=1	Synaptosomal-associated protein 47 (SNAP-47) (Synaptosomal-associated 47 kDa protein)	SVAP1 family	20.72	-	22.614	0.232	-	0.345	0.56	0.59	1.6	1.8	1.3	3	4	3	1	47.041	419	13.025	-	20.546	21.067	20.546	-	-	21.253	-	-	-	22.578	23.059	22.206	-	-	-	-	-	-	-	-
Q6P6S5	Wrb	-0.349±0.235	-0.379±0.199	0.03±0.239	-	-	-	>sp|Q6P6S5|WRB_RAT Tail-anchored protein insertion receptor WRB OS=Rattus norvegicus GN=Wrb PE=2 SV=1	Tail-anchored protein insertion receptor WRB (Tryptophan-rich basic protein) (WRB)	WRB/GET1 family	25.866	25.517	25.488	0.237	0.344	0.251	0.47	0.47	2.9	2.9	3.3	5	5	5	1	19.899	174	7.823	25.531	26.228	26.064	25.938	25.569	24.955	26.073	25.699	25.595	25.263	24.975	25.804	25.715	25.494	25.45	0.665938	0.531015	-	-	-	-
Q6PW52, P18508	Gabrg2	-0.479±0.45	-0.009±0.428	-0.47±0.375	-	-	-	>tr|Q6PW52|Q6PW52_RAT GABA-A gamma2 long isoform OS=Rattus norvegicus GN=Gabrg2 PE=2 SV=1;>sp|P18508|GBRG2_RAT Gamma-aminobutyric acid receptor subunit gamma-2 OS=Rattus norvegicus GN=Gabrg2 PE=1 SV=1	GABA-A gamma2 long isoform (Gamma-aminobutyric acid A receptor, gamma 2)	Ligand-gated ion channel (TC 1.A.9) family	22.436	21.957	22.427	0.656	0.541	0.475	0.48	0.49	1.4	1.4	1.4	5	5	4	3	55.1	474	65.679	-	23.051	23.048	22.028	21.617	21.453	22.491	22.717	21.812	21.311	22.117	23.124	22.925	22.12	21.849	0.362933	0.652705	-	-	-	-
Q6W3E4, P29995, F1LQR8	Itpr2	-1.438±0.248	-1.595±0.165	0.157±0.283	↓	↓	-	>tr|Q6W3E4|Q6W3E4_RAT Inositol trisphosphate receptor type 2 OS=Rattus norvegicus GN=Itpr2 PE=2 SV=1;>sp|P29995|ITPR2_RAT Inositol 1,4,5-trisphosphate receptor type 2 OS=Rattus norvegicus GN=Itpr2 PE=1 SV=1;>tr|F1LQR8|F1LQR8_RAT Inositol 1,4,5-trisphosphat	Inositol 1,4,5-trisphosphate receptor type 2	InsP3 receptor family	21.956	20.518	20.361	0.084	0.332	0.199	0.48	0.48	1	1	1.1	3	4	4	3	306.91	2701	3.6476	-	22.069	21.838	21.962	-	-	20.937	-	20.507	20.11	20.079	20.408	-	20.597	-	3.02076	0.00443836	yes	yes	yes	-
Q75Q39, R9PXR4	Tomm70a	-	-	-	-	-	-	>sp|Q75Q39|TOM70_RAT Mitochondrial import receptor subunit TOM70 OS=Rattus norvegicus GN=Tomm70a PE=1 SV=1;>tr|R9PXR4|R9PXR4_RAT Mitochondrial import receptor subunit TOM70 OS=Rattus norvegicus GN=Tomm70a PE=1 SV=1	Mitochondrial import receptor subunit TOM70	Tom70 family	-	-	-	-	-	-	0.44	0.47	12	13.5	15.3	1	1	1	2	67.444	610	323.31	-	-	-	-	28.95	-	-	-	-	28.525	-	-	-	-	28.935	-	-	-	-	-	-
Q75Q41	Tomm22	-0.286±0.163	0.017±0.153	-0.303±0.098	-	-	-	>sp|Q75Q41|TOM22_RAT Mitochondrial import receptor subunit TOM22 homolog OS=Rattus norvegicus GN=Tomm22 PE=1 SV=1	Mitochondrial import receptor subunit TOM22 homolog (rTOM22) (Translocase of outer membrane 22 kDa subunit homolog)	Tom22 family	23.864	23.578	23.882	0.246	0.131	0.092	0.47	0.51	2	2.3	2.3	5	5	5	1	15.49	142	223.8	23.565	24.145	24.214	23.531	23.866	23.738	23.707	23.647	23.491	23.309	23.97	23.996	23.854	23.676	23.912	1.03596	0.465479	-	-	-	-
Q767I7, Q767I9, I6LBW5, Q767J0, Q767I4, Q767I6, Q767I8, Q924U9, E9PTZ5, M0RBC1, M0RC89, M0R8Z9, F7F4G8, F7F4E7, Q767I5, Q767I3, Q767J1, Q767H9, I6LBW4, Q924V0, Q8CJ02, M0RB51, F1LM35, E9PSN7, Q767I1, Q767I0, Q767I8-2	Pcdha5, Pcdha3, Pcdha6, Pcdha2, Pcdha8, Pcdha4, Pcdha13, Pcdha7, Pcdha9, Pcdha1, Pcdhac1, cnr1, LOC102553180, Pcdha11, Pcdha12	-	-	-	-	-	-	>tr|Q767I7|Q767I7_RAT Cadherin-related neuronal receptor 5 OS=Rattus norvegicus GN=Pcdha5 PE=2 SV=1;>tr|Q767I9|Q767I9_RAT Cadherin-related neuronal receptor 3 OS=Rattus norvegicus GN=Pcdha3 PE=2 SV=1;>tr|I6LBW5|I6LBW5_RAT Protocadherin alpha 6 OS=Rattus no	Cadherin-related neuronal receptor 1 (Fragment)	-	-	-	20.149	-	-	0.257	0.5	0.5	1	1	1	2	4	2	27	101.82	934	5.1834	-	20.266	-	-	-	-	20.231	-	-	-	19.766	20.109	20.15	20.57	-	-	-	-	-	-	-
Q78EA7	Bmpr1a	-0.513±0.264	-0.394±0.19	-0.119±0.225	-	-	-	>sp|Q78EA7|BMR1A_RAT Bone morphogenetic protein receptor type-1A OS=Rattus norvegicus GN=Bmpr1a PE=2 SV=1	Bone morphogenetic protein receptor type-1A (BMP type-1A receptor) (BMPR-1A) (EC 2.7.11.30) (Activin receptor-like kinase 3) (ALK-3) (Bone morphogenetic protein 4 receptor) (CD antigen CD292)	Protein kinase superfamily	22.63	22.117	22.236	0.251	0.354	0.189	0.46	0.42	1.5	1.3	1.8	5	5	4	2	59.994	532	63.932	-	23.029	22.447	22.743	22.3	21.48	21.877	22.532	22.242	22.456	22.555	22.424	22.077	21.949	22.176	0.917001	0.362498	-	-	-	-
Q792R1, P97548, F1LNP2, P97549, P97711	Grk6	-	0.514±0.235	-	-	-	-	>tr|Q792R1|Q792R1_RAT G protein-coupled receptor kinase 6, splice variant C OS=Rattus norvegicus GN=Grk6 PE=2 SV=1;>tr|P97548|P97548_RAT G protein-coupled receptor kinase OS=Rattus norvegicus GN=Grk6 PE=2 SV=1;>tr|F1LNP2|F1LNP2_RAT G protein-coupled recept	G protein-coupled receptor kinase	Protein kinase superfamily, AGC Ser/Thr protein kinase family, GPRK subfamily	22.771	-	23.285	0.336	-	0.199	0.5	0.53	1.3	1.5	1.3	2	5	3	7	64.287	560	7.7805	-	23.165	22.817	22.333	-	-	-	23.34	-	-	23.472	23.279	23.433	22.836	23.407	-	-	-	-	-	-
Q7TMC7, Q7TP24, Q4FZX7	Tf, Srprb	0.08±0.278	0.007±0.265	0.073±0.249	-	-	-	>tr|Q7TMC7|Q7TMC7_RAT Ab2-417 OS=Rattus norvegicus GN=Tf PE=2 SV=1;>tr|Q7TP24|Q7TP24_RAT Ba1-667 OS=Rattus norvegicus GN=Srprb PE=2 SV=1;>sp|Q4FZX7|SRPRB_RAT Signal recognition particle receptor subunit beta OS=Rattus norvegicus GN=Srprb PE=2 SV=1	Ab2-417 (Cc1-8) (Signal recognition particle receptor subunit beta)	SRP receptor beta subunit family	25.773	25.854	25.781	0.378	0.334	0.292	0.5	0.47	6.6	6.1	6.7	5	5	5	3	107.41	979	66.057	25.352	26.539	25.645	25.828	25.503	25.751	26.572	25.754	25.702	25.491	25.824	26.375	25.709	25.383	25.612	0.0245353	0.987194	-	-	-	-
Q7TPJ0, Q4V7D1	Ssr1	-0.114±0.218	-0.045±0.196	-0.069±0.221	-	-	-	>sp|Q7TPJ0|SSRA_RAT Translocon-associated protein subunit alpha OS=Rattus norvegicus GN=Ssr1 PE=2 SV=1;>tr|Q4V7D1|Q4V7D1_RAT Signal sequence receptor, alpha OS=Rattus norvegicus GN=Ssr1 PE=2 SV=1	Signal sequence receptor, alpha (Translocon-associated protein subunit alpha)	TRAP-alpha family	26.922	26.808	26.877	0.234	0.302	0.244	0.48	0.47	3.4	3.3	3.7	5	5	5	2	35.629	319	121.58	27.098	27.335	26.864	26.756	26.555	26.558	27.484	26.633	26.674	26.692	26.772	27.426	26.618	26.771	26.799	0.0627043	0.970791	-	-	-	-
Q8VIA9, P70608, P30823, Q3V5G8	Slc7a1	-0.196±0.44	0.002±0.323	-0.198±0.402	-	-	-	>tr|Q8VIA9|Q8VIA9_RAT Ecotropic retrovirus receptor OS=Rattus norvegicus GN=Slc7a1 PE=2 SV=1;>tr|P70608|P70608_RAT Cationic amino acid transporter-1 OS=Rattus norvegicus GN=Slc7a1 PE=2 SV=1;>sp|P30823|CTR1_RAT High affinity cationic amino acid transporter	Cationic amino acid transporter-1 (High affinity cationic amino acid transporter 1) (Solute carrier family 7 (Cationic amino acid transporter, y+ system), member 1, isoform CRA_a)	Amino acid-polyamine-organocation (APC) superfamily, Cationic amino acid transporter (CAT) (TC 2.A.3.3) family	24.502	24.306	24.504	0.498	0.731	0.345	0.48	0.46	1.5	1.4	1.6	5	5	5	5	67.269	624	42.245	23.788	25.29	24.79	24.523	24.119	22.99	25.142	24.458	24.49	24.449	24.033	25.025	24.126	24.809	24.525	0.0724058	0.950093	-	-	-	-
Q925B5	Syt13	-0.176±0.208	0.139±0.222	-0.314±0.141	-	-	-	>sp|Q925B5|SYT13_RAT Synaptotagmin-13 OS=Rattus norvegicus GN=Syt13 PE=2 SV=1	Synaptotagmin-13 (Synaptotagmin XIII) (SytXIII)	Synaptotagmin family	22.516	22.34	22.654	0.326	0.169	0.139	0.52	0.56	1.1	1.3	1	5	4	5	1	46.88	426	9.566	23.198	22.571	22.342	22.292	22.177	22.543	22.261	22.377	22.526	21.993	-	22.682	22.897	22.59	22.449	0.494327	0.685432	-	-	-	-
Q99068	Lrpap1	0.066±0.2	0.052±0.223	0.014±0.197	-	-	-	>sp|Q99068|AMRP_RAT Alpha-2-macroglobulin receptor-associated protein OS=Rattus norvegicus GN=Lrpap1 PE=1 SV=2	Alpha-2-macroglobulin receptor-associated protein (Alpha-2-MRAP) (Gp330-binding 45 kDa protein) (Low density lipoprotein receptor-related protein-associated protein 1) (RAP)	Alpha-2-MRAP family	30.38	30.446	30.432	0.212	0.156	0.205	0.5	0.5	13.9	13.6	13.7	3	3	3	3	42.031	360	323.31	-	-	30.386	30.654	30.1	-	-	30.528	30.602	30.209	-	-	30.553	30.619	30.123	0.0243449	0.987838	-	-	-	-
Q99P36, Q99P34, Q99P38, Q62747, Q99P37, Q99P35, Q99P33	SytVII, Syt7	-1.494±0.681	0.29±0.617	-1.784±0.744	-	-	-	>tr|Q99P36|Q99P36_RAT Synaptotagmin VII, isoform CRA_d OS=Rattus norvegicus GN=SytVII PE=2 SV=1;>tr|Q99P34|Q99P34_RAT Protein Syt7 OS=Rattus norvegicus GN=Syt7 PE=2 SV=1;>tr|Q99P38|Q99P38_RAT Protein Syt7 OS=Rattus norvegicus GN=Syt7 PE=2 SV=1;>tr|Q62747|Q	Protein Syt7 (Synaptotagmin VII) (Synaptotagmin VII, isoform CRA_h) (Synaptotagmin VIIs)	-	22.991	21.497	23.281	0.815	0.418	0.948	0.39	0.54	1.3	2.3	2	4	5	4	8	58.161	523	26.873	22.862	22.193	24.207	22.702	-	-	-	21.854	21.141	-	23.579	23.644	24.16	23.384	21.638	0.978125	0.153456	-	-	-	-
Q9JI56, Q9Z2P6	Snap29	-0.539±0.21	0.36±0.131	-0.899±0.187	↓	-	yes	>tr|Q9JI56|Q9JI56_RAT Synaptosomal-associated protein OS=Rattus norvegicus GN=Snap29 PE=2 SV=1;>sp|Q9Z2P6|SNP29_RAT Synaptosomal-associated protein 29 OS=Rattus norvegicus GN=Snap29 PE=1 SV=1	Synaptosomal-associated protein	SNAP-25 family	24.473	23.934	24.833	0.195	0.314	0.102	0.43	0.54	2	3.1	2.6	5	5	5	2	29.099	257	24.172	24.122	24.658	24.653	24.273	24.657	23.719	24.109	24.513	23.486	23.843	24.924	24.953	24.927	24.665	24.696	2.97134	0.0212184	yes	yes	-	yes
Q9JIS1-6, Q9JIS1-3, Q9JIS1-4, Q9JIS1-7, Q9JIS1-5, Q9JIS1-2, Q9JIS1-8, Q9JIS1-9, Q9JIS1, D3ZHZ8, D4ABU5, A0A096P6M8, F1LNC5, A0A096P6L3, A0A096P6M3, Q9JIS1-10	Rims2	-	-	-	-	-	-	>sp|Q9JIS1-6|RIMS2_RAT Isoform 6 of Regulating synaptic membrane exocytosis protein 2 OS=Rattus norvegicus GN=Rims2;>sp|Q9JIS1-3|RIMS2_RAT Isoform 3 of Regulating synaptic membrane exocytosis protein 2 OS=Rattus norvegicus GN=Rims2;>sp|Q9JIS1-4|RIMS2_RAT I	Regulating synaptic membrane exocytosis protein 2	-	-	-	-	-	-	-	0.5	0.5	1	1	1	1	2	1	16	146.93	1292	1.6237	-	-	-	-	-	-	-	-	-	21.464	-	-	-	21.622	-	-	-	-	-	-	-
Q9JMB5	Adrm1	-0.37±0.163	-0.03±0.184	-0.341±0.135	-	-	-	>sp|Q9JMB5|ADRM1_RAT Proteasomal ubiquitin receptor ADRM1 OS=Rattus norvegicus GN=Adrm1 PE=2 SV=2	Proteasomal ubiquitin receptor ADRM1 (110 kDa cell membrane glycoprotein) (Gp110) (Adhesion-regulating molecule 1) (ARM-1) (Rpn13 homolog)	ADRM1 family	25.673	25.303	25.643	0.252	0.123	0.191	0.5	0.52	3.6	3.9	3.6	5	5	5	1	42.102	407	106.52	25.575	26.124	25.663	25.228	25.775	25.187	25.531	25.357	25.099	25.339	25.972	25.84	25.373	25.493	25.538	1.12351	0.373034	-	-	-	-
Q9QX19, E9PSL7	Cit	-0.637±0.618	0.41±0.62	-1.047±0.334	-	-	-	>tr|Q9QX19|Q9QX19_RAT Postsynaptic density protein OS=Rattus norvegicus GN=Cit PE=2 SV=1;>tr|E9PSL7|E9PSL7_RAT Protein Cit OS=Rattus norvegicus GN=Cit PE=4 SV=1	Postsynaptic density protein (Protein Cit)	-	24.215	23.579	24.626	1.21	0.383	0.391	0.36	0.54	2.8	5.9	5	4	4	3	2	185.92	1618	67.634	22.901	24.757	24.988	-	-	22.951	23.782	24.048	-	23.534	24.73	24.624	25.15	-	23.999	-	-	-	-	-	-
Q9QX70, G3V6K6, E7CXR9, E7CXR8	Egfr	-0.064±0.142	-0.027±0.111	-0.036±0.134	-	-	-	>tr|Q9QX70|Q9QX70_RAT Receptor protein-tyrosine kinase OS=Rattus norvegicus GN=Egfr PE=2 SV=1;>tr|G3V6K6|G3V6K6_RAT Receptor protein-tyrosine kinase OS=Rattus norvegicus GN=Egfr PE=3 SV=1;>tr|E7CXR9|E7CXR9_RAT Receptor protein-tyrosine kinase OS=Rattus nor	EGF receptor (Fragment)	Protein kinase superfamily, Tyr protein kinase family	26.841	26.777	26.814	0.141	0.191	0.117	0.49	0.5	10.5	11	10.9	5	5	5	7	134.89	1209	126.85	26.728	26.594	26.831	27.069	26.982	26.518	26.671	27.192	26.795	26.711	26.533	26.88	26.893	26.84	26.921	0.0522158	0.986448	-	-	-	-
Q9R066, Q9R066-2	Cxadr	-0.162±0.186	-0.064±0.224	-0.099±0.165	-	-	-	>sp|Q9R066|CXAR_RAT Coxsackievirus and adenovirus receptor homolog OS=Rattus norvegicus GN=Cxadr PE=2 SV=2;>sp|Q9R066-2|CXAR_RAT Isoform 2 of Coxsackievirus and adenovirus receptor homolog OS=Rattus norvegicus GN=Cxadr	Coxsackievirus and adenovirus receptor homolog (CAR) (rCAR)	-	25.788	25.626	25.724	0.301	0.127	0.253	0.48	0.51	4.9	5.5	5.3	5	5	5	4	39.948	365	89.622	26.054	26.203	25.895	25.468	25.32	25.701	25.799	25.667	25.622	25.339	26.109	26.016	25.66	25.426	25.41	0.151127	0.925452	-	-	-	-
Q9R0C9, Q9R0C9-2	Sigmar1	0.091±0.183	-0.716±0.216	0.806±0.143	-	-	-	>sp|Q9R0C9|SGMR1_RAT Sigma non-opioid intracellular receptor 1 OS=Rattus norvegicus GN=Sigmar1 PE=1 SV=1;>sp|Q9R0C9-2|SGMR1_RAT Isoform 2 of Sigma non-opioid intracellular receptor 1 OS=Rattus norvegicus GN=Sigmar1	Sigma non-opioid intracellular receptor 1 (Sigma 1-type opioid receptor) (Sigma1-receptor) (Sigma1R)	ERG2 family	24.137	24.227	23.421	0.201	0.117	0.111	0.47	0.4	1.3	1	1.5	3	2	3	2	25.27	223	3.4698	-	-	24.324	23.949	-	24.045	-	24.295	24.341	-	-	-	23.528	23.314	-	1.68493	0.0777538	-	-	-	-
Q9R1E1, Q5U334, E9PTC0, Q63611, Q7M048	PVR, Tage4	-0.382±0.314	0.152±0.363	-0.534±0.312	-	-	-	>tr|Q9R1E1|Q9R1E1_RAT Tumor-associated glycoprotein E4 OS=Rattus norvegicus GN=PVR PE=4 SV=1;>tr|Q5U334|Q5U334_RAT Poliovirus receptor OS=Rattus norvegicus GN=PVR PE=2 SV=1;>tr|E9PTC0|E9PTC0_RAT Protein PVR OS=Rattus norvegicus GN=PVR PE=4 SV=1;>tr|Q63611|	Colon carcinoma-associated antigen pE4	-	23.865	23.484	24.018	0.392	0.327	0.104	0.43	0.43	1.3	1.3	1.6	4	3	4	5	44.483	412	59.361	24.173	24.37	23.423	23.495	-	23.344	24.085	23.176	23.33	-	23.917	24.119	-	-	-	0.510741	0.54212	-	-	-	-
Q9WUF7, P97779	Hmmr	-	-	-	-	-	-	>tr|Q9WUF7|Q9WUF7_RAT Hyaluronan receptor RHAMM OS=Rattus norvegicus GN=Hmmr PE=2 SV=1;>sp|P97779|HMMR_RAT Hyaluronan-mediated motility receptor OS=Rattus norvegicus GN=Hmmr PE=2 SV=1	Hyaluronan receptor RHAMM	-	-	-	-	-	-	-	0.5	0.5	1	1	1	1	2	1	2	82.394	713	1.8601	23.936	-	-	-	-	20.711	-	-	-	-	23.186	-	-	-	-	-	-	-	-	-	-
Q9WVJ4	Synj2bp	-0.478±0.233	-0.648±0.4	0.17±0.401	-	-	-	>sp|Q9WVJ4|SYJ2B_RAT Synaptojanin-2-binding protein OS=Rattus norvegicus GN=Synj2bp PE=1 SV=2	Synaptojanin-2-binding protein (Mitochondrial outer membrane protein 25) (NPW16)	-	24.405	23.927	23.757	0.1	0.36	0.718	0.43	0.41	1.9	1.8	2.5	5	5	4	1	15.825	145	12.418	-	24.342	24.582	24.436	24.261	23.241	23.83	24.441	24.019	24.105	22.688	23.655	24.89	23.778	23.776	0.623296	0.442727	-	-	-	-
Q9Z1X1	Esyt1	2.509±0.408	-0.491±0.204	3±0.341	↑	-	yes	>sp|Q9Z1X1|ESYT1_RAT Extended synaptotagmin-1 OS=Rattus norvegicus GN=Esyt1 PE=2 SV=1	Extended synaptotagmin-1 (E-Syt1) (Membrane-bound C2 domain-containing protein) (vp115)	Extended synaptotagmin family	21.354	23.863	20.863	0.105	0.601	0.253	0.49	0.48	1.6	1.5	1.7	4	5	4	1	121.16	1088	29.02	-	21.487	21.375	21.2	-	-	24.249	23.217	24.619	23.366	20.479	20.785	20.784	21.377	20.888	4.96257	0.000285714	yes	yes	-	yes
Q9Z2H4	Lgr4	-0.424±0.27	0.038±0.3	-0.462±0.124	-	-	-	>sp|Q9Z2H4|LGR4_RAT Leucine-rich repeat-containing G-protein coupled receptor 4 OS=Rattus norvegicus GN=Lgr4 PE=2 SV=2	Leucine-rich repeat-containing G-protein coupled receptor 4 (G-protein coupled receptor 48)	G-protein coupled receptor 1 family	24.873	24.449	24.911	0.416	0.156	0.023	0.43	0.43	1	1	1.3	4	3	5	1	104.24	951	2.0513	24.434	25.488	25.24	24.324	24.876	24.444	-	24.733	24.381	24.236	24.941	-	24.917	24.875	-	0.728759	0.439094	-	-	-	-
Q9Z2I6	Sv2c	-0.572±0.257	-0.284±0.388	-0.288±0.377	-	-	-	>sp|Q9Z2I6|SV2C_RAT Synaptic vesicle glycoprotein 2C OS=Rattus norvegicus GN=Sv2c PE=1 SV=1	Synaptic vesicle glycoprotein 2C (Synaptic vesicle protein 2C)	Major facilitator superfamily	23.144	22.572	22.86	0.19	0.304	0.54	0.43	0.46	1.6	1.8	2.1	5	5	4	1	82.248	727	12.8	23.115	23.409	22.909	-	-	23.019	22.745	22.357	22.168	-	22.76	23.527	22.294	-	-	0.533647	0.519834	-	-	-	-
T2CB11, F1LN53, F1LPL6, P15127-2, P15127	Insr	0.944±0.201	0.646±0.095	0.299±0.275	↑	↑	-	>tr|T2CB11|T2CB11_RAT Tyrosine-protein kinase receptor OS=Rattus norvegicus GN=Insr PE=2 SV=1;>tr|F1LN53|F1LN53_RAT Tyrosine-protein kinase receptor OS=Rattus norvegicus GN=Insr PE=3 SV=2;>tr|F1LPL6|F1LPL6_RAT Tyrosine-protein kinase receptor OS=Rattus nor	Insulin receptor subunit beta]	Protein kinase superfamily, Tyr protein kinase family, Insulin receptor subfamily	21.106	22.05	21.751	0.018	0.272	0.129	0.51	0.6	1.4	2	1.4	3	2	3	7	156.89	1384	41.936	-	21.077	21.126	21.114	-	-	21.655	22.188	22.308	-	-	21.627	21.876	-	-	1.95392	0.0431286	yes	yes	yes	-

## Sheet: d) kinases+phosphatases
d) Kinases and phosphatases
Protein ID(s)	Gene name(s)	Log2 fold change Bic-Untd (±pooled standard error)	Log2 fold change TTX-Untd (±pooled standard error)	Log2 fold change Bic-TTX (±pooled standard error)	Bic / Untd [↑↓]	TTX / Untd [↑↓]	Regulated in Bic / TTX	Fasta header(s)	Protein name	Protein family	Untd: mean Log2 LFQ	Bic: mean Log2 LFQ	TTX: mean Log2 LFQ	Untd: coefficient of variation	Bic: coefficient of variation	TTX: coefficient of variation	Peptide ratio Bic/Untd	Peptide ratio TTX/Untd	Bic: mean unique peptides	TTX: mean unique peptides	Untd: mean unique peptides	Bic: number of biological replicates	TTX: number of biological replicates	Untd: number of biological replicates	Number of proteins	Mol. weight [kDa]	Sequence length	Score	Log2 LFQ intensity Untd_A	Log2 LFQ intensity Untd_B	Log2 LFQ intensity Untd_C	Log2 LFQ intensity Untd_D	Log2 LFQ intensity Untd_E	Log2 LFQ intensity Bic_A	Log2 LFQ intensity Bic_B	Log2 LFQ intensity Bic_C	Log2 LFQ intensity Bic_D	Log2 LFQ intensity Bic_E	Log2 LFQ intensity TTX_A	Log2 LFQ intensity TTX_B	Log2 LFQ intensity TTX_C	Log2 LFQ intensity TTX_D	Log2 LFQ intensity TTX_E	-Log ANOVA p value	ANOVA q-value	ANOVA significant	Fisher LSD test Bic-Untd	Fisher LSD test TTX-Untd	Fisher LSD test Bic-TTX
A0A096MIS8, D3ZX61, Q9JIH7, Q9JIH7-3, Q9JIH7-2	Wnk1	-0.119±0.376	-0.283±0.417	0.164±0.421	-	-	-	>tr|A0A096MIS8|A0A096MIS8_RAT Serine/threonine-protein kinase WNK1 OS=Rattus norvegicus GN=Wnk1 PE=4 SV=1;>tr|D3ZX61|D3ZX61_RAT Serine/threonine-protein kinase WNK1 OS=Rattus norvegicus GN=Wnk1 PE=4 SV=2;>sp|Q9JIH7|WNK1_RAT Serine/threonine-protein kinase	Kinase-deficient WNK1 variant protein (Fragment)	Protein kinase superfamily, Ser/Thr protein kinase family, WNK subfamily	25.167	25.049	24.885	0.503	0.517	0.651	0.53	0.53	4.4	4.4	3.9	5	5	5	6	278.87	2624	43.348	25.131	24.161	25.497	25.567	25.482	25.24	24.164	24.738	25.666	25.434	24.464	23.86	25.035	25.57	25.495	0.104501	0.920077	-	-	-	-
A0A096MKC1	Fyn	-	-	-	-	-	-	>tr|A0A096MKC1|A0A096MKC1_RAT Non-specific protein-tyrosine kinase OS=Rattus norvegicus GN=Fyn PE=4 SV=1	Non-specific protein-tyrosine kinase (EC 2.7.10.2)	Protein kinase superfamily, Tyr protein kinase family, SRC subfamily	-	-	-	-	-	-	0.5	0.5	1	1	1	1	1	1	2	60.099	534	2.7685	-	-	-	-	-	-	-	-	23.275	-	-	22.159	-	-	-	-	-	-	-	-	-
A0A096MKG5, Q1HCL7	Nadk2	-0.047±0.154	-0.308±0.175	0.262±0.148	-	-	-	>tr|A0A096MKG5|A0A096MKG5_RAT NAD kinase 2, mitochondrial OS=Rattus norvegicus GN=Nadk2 PE=4 SV=1;>sp|Q1HCL7|NAKD2_RAT NAD kinase 2, mitochondrial OS=Rattus norvegicus GN=Nadk2 PE=2 SV=1	NAD kinase 2, mitochondrial	NAD kinase family	22.446	22.399	22.138	0.218	0.144	0.204	0.47	0.45	1.3	1.2	1.4	5	5	5	2	50.654	450	9.5423	22.784	22.604	22.053	22.284	22.505	22.436	22.709	22.251	22.223	22.379	22.558	22.227	21.876	21.979	22.048	0.806977	0.547043	-	-	-	-
A0A097PIG6	Map4k4	-	-	-	-	-	-	>tr|A0A097PIG6|A0A097PIG6_RAT Mitogen-activated protein kinase kinase kinase kinase 4 (Fragment) OS=Rattus norvegicus GN=Map4k4 PE=2 SV=1	Mitogen-activated protein kinase kinase kinase kinase 4 (EC 2.7.11.1) (Fragment)	-	-	-	-	-	-	-	0.5	0.5	1	1	1	1	1	1	1	77.912	694	3.9955	-	21.164	-	-	-	-	-	-	22.813	-	-	20.09	-	-	-	-	-	-	-	-	-
A0A0A0MXV1, F1M3L7	Eps8	0.046±0.059	0.131±0.042	-0.085±0.057	-	-	-	>tr|A0A0A0MXV1|A0A0A0MXV1_RAT Epidermal growth factor receptor kinase substrate 8 (Fragment) OS=Rattus norvegicus GN=Eps8 PE=1 SV=1;>sp|F1M3L7|EPS8_RAT Epidermal growth factor receptor kinase substrate 8 OS=Rattus norvegicus GN=Eps8 PE=1 SV=2	Epidermal growth factor receptor kinase substrate 8	EPS8 family	27.181	27.226	27.311	0.05	0.08	0.044	0.5	0.51	11.5	12.1	11.5	5	5	5	2	92.524	828	297.8	27.197	27.137	27.138	27.297	27.133	27.083	27.175	27.376	27.283	27.215	27.331	27.292	27.406	27.284	27.243	1.09499	0.814437	-	-	-	-
A0A0A0MXV5, P09759	Ephb1	1.255±0.632	1.442±0.806	-0.187±0.587	-	-	-	>tr|A0A0A0MXV5|A0A0A0MXV5_RAT Receptor protein-tyrosine kinase OS=Rattus norvegicus GN=Ephb1 PE=4 SV=1;>sp|P09759|EPHB1_RAT Ephrin type-B receptor 1 OS=Rattus norvegicus GN=Ephb1 PE=1 SV=2	Ephrin type-B receptor 1 (EC 2.7.10.1) (ELK) (Tyrosine-protein kinase receptor EPH-2)	Protein kinase superfamily, Tyr protein kinase family, Ephrin receptor subfamily	20.872	22.127	22.314	0.614	0.705	0.998	0.55	0.52	1.5	1.4	1.3	5	5	5	2	108.16	967	10.709	-	20.384	21.36	-	-	22.891	20.839	22.458	22.257	22.188	20.817	-	22.823	22.758	22.857	0.721169	0.275285	-	-	-	-
A0A0A0MXY3, Q62763, Q62762	Csnk1g3, Csnk1g2	0.02±0.313	-0.284±0.344	0.304±0.382	-	-	-	>tr|A0A0A0MXY3|A0A0A0MXY3_RAT Casein kinase I isoform gamma-3 OS=Rattus norvegicus GN=Csnk1g3 PE=4 SV=1;>sp|Q62763|KC1G3_RAT Casein kinase I isoform gamma-3 OS=Rattus norvegicus GN=Csnk1g3 PE=2 SV=1;>sp|Q62762|KC1G2_RAT Casein kinase I isoform gamma-2 OS=R	Casein kinase I isoform gamma-2 (CKI-gamma 2) (EC 2.7.11.1)	Protein kinase superfamily, CK1 Ser/Thr protein kinase family, Casein kinase I subfamily	24.317	24.337	24.033	0.337	0.474	0.565	0.49	0.5	2.2	2.4	2.4	5	5	5	4	51.57	448	49.506	24.349	24.888	24.489	24.082	23.778	24.627	24.694	24.897	23.749	23.719	24.176	24.694	24.55	23.569	23.178	0.199694	0.842022	-	-	-	-
A0A0A0MXZ9, O88764, O88764-2	Dapk3	-	-	-	-	-	-	>tr|A0A0A0MXZ9|A0A0A0MXZ9_RAT Death-associated protein kinase 3 (Fragment) OS=Rattus norvegicus GN=Dapk3 PE=4 SV=1;>sp|O88764|DAPK3_RAT Death-associated protein kinase 3 OS=Rattus norvegicus GN=Dapk3 PE=1 SV=1;>sp|O88764-2|DAPK3_RAT Isoform 2 of Death-asso	Death-associated protein kinase 3 (DAP kinase 3) (EC 2.7.11.1) (DAP-like kinase) (Dlk) (MYPT1 kinase) (ZIP-kinase)	Protein kinase superfamily, CAMK Ser/Thr protein kinase family, DAP kinase subfamily	-	-	-	-	-	-	0.54	0	1.2	0	1	2	0	1	3	52.748	460	3.9101	-	-	-	-	-	-	-	-	-	23.613	-	-	-	-	-	-	-	-	-	-	-
A0JPL2, D3ZRE3, P97633, P97633-2	Csnk1a1	0.071±0.342	0.268±0.351	-0.197±0.281	-	-	-	>tr|A0JPL2|A0JPL2_RAT Casein kinase 1, alpha 1, isoform CRA_d OS=Rattus norvegicus GN=Csnk1a1 PE=2 SV=1;>tr|D3ZRE3|D3ZRE3_RAT Casein kinase I isoform alpha OS=Rattus norvegicus GN=Csnk1a1 PE=3 SV=1;>sp|P97633|KC1A_RAT Casein kinase I isoform alpha OS=Rattu	Casein kinase 1, alpha 1, isoform CRA_d (Casein kinase I isoform alpha) (Csnk1a1 protein)	Protein kinase superfamily	25.841	25.913	26.11	0.551	0.344	0.377	0.47	0.52	3.2	3.9	3.6	5	5	5	4	38.914	337	29.519	26.253	26.434	24.848	25.613	26.059	26.276	26.276	25.276	25.7	26.036	26.454	26.507	25.351	26.099	26.138	0.15345	0.887414	-	-	-	-
A1L1J4, O88483	Pdp1	0.371±0.28	-0.004±0.386	0.374±0.434	-	-	-	>tr|A1L1J4|A1L1J4_RAT Protein phosphatase 2C, magnesium dependent, catalytic subunit OS=Rattus norvegicus GN=Pdp1 PE=2 SV=1;>sp|O88483|PDP1_RAT [Pyruvate dehydrogenase [acetyl-transferring]]-phosphatase 1, mitochondrial OS=Rattus norvegicus GN=Pdp1 PE=1 SV	[Pyruvate dehydrogenase [acetyl-transferring]]-phosphatase 1, mitochondrial (PDP 1) (EC 3.1.3.43) (Protein phosphatase 2C) (Pyruvate dehydrogenase phosphatase catalytic subunit 1) (PDPC 1)	PP2C family	24.584	24.954	24.58	0.24	0.457	0.746	0.52	0.52	4.3	4.2	3.9	5	5	5	2	61.18	538	55.431	24.096	24.926	24.73	24.521	24.645	25.745	25.084	24.998	24.662	24.283	24.969	25.298	24.787	24.635	23.211	0.275267	0.757564	-	-	-	-
A4D0F6, P0C0A1, Q7TPK6	Vps25, Wnk4	-0.203±0.328	-0.105±0.264	-0.098±0.345	-	-	-	>tr|A4D0F6|A4D0F6_RAT Ac2-059 OS=Rattus norvegicus PE=2 SV=1;>sp|P0C0A1|VPS25_RAT Vacuolar protein-sorting-associated protein 25 OS=Rattus norvegicus GN=Vps25 PE=1 SV=1;>sp|Q7TPK6|WNK4_RAT Serine/threonine-protein kinase WNK4 OS=Rattus norvegicus GN=Wnk4 P	Ac2-059	Protein kinase superfamily, Ser/Thr protein kinase family, WNK subfamily	22.302	22.099	22.197	0.302	0.543	0.367	0.48	0.51	1.5	1.7	1.6	5	5	5	4	173.19	1552	42.522	22.254	22.455	21.809	22.152	22.841	21.438	22.502	21.494	22.19	22.87	21.975	22.389	21.559	22.311	22.752	0.0893383	0.944975	-	-	-	-
A4QN30, O55000, F1LQE9	Ppp1r10	0.051±0.225	-0.098±0.218	0.149±0.187	-	-	-	>tr|A4QN30|A4QN30_RAT Protein phosphatase 1, regulatory subunit 10 OS=Rattus norvegicus GN=Ppp1r10 PE=2 SV=1;>sp|O55000|PP1RA_RAT Serine/threonine-protein phosphatase 1 regulatory subunit 10 OS=Rattus norvegicus GN=Ppp1r10 PE=1 SV=1;>tr|F1LQE9|F1LQE9_RAT U	Protein phosphatase 1, regulatory subunit 10	-	29.316	29.367	29.218	0.237	0.18	0.164	0.51	0.5	21.8	21.4	21.1	3	3	3	3	92.827	872	322.7	29.048	-	-	29.651	29.249	29.208	-	-	29.643	29.252	29.069	-	-	29.47	29.117	0.107695	0.944233	-	-	-	-
A7UAK3, O35552-8, O35552-5, O35552-6, O35552-4, O35552-7, O35552-2, O35552-3, O35552	Pfkfb3	-	-	-	-	-	-	>tr|A7UAK3|A7UAK3_RAT 6-phosphofructo-2-kinase/fructose-2, 6-biphosphatase 3 splice variant OS=Rattus norvegicus GN=Pfkfb3 PE=2 SV=1;>sp|O35552-8|F263_RAT Isoform 8 of 6-phosphofructo-2-kinase/fructose-2,6-bisphosphatase 3 OS=Rattus norvegicus GN=Pfkfb3;>s	Fructose-2,6-bisphosphatase (EC 3.1.3.46)]	Phosphoglycerate mutase family	-	-	-	-	-	-	1	-	2	0	0	1	0	0	9	53.576	462	2.7118	-	-	-	-	-	-	-	-	-	22.813	-	-	-	-	-	-	-	-	-	-	-
B0BMT3, A4L691	Pinx1	-0.359±0.178	-0.759±0.193	0.4±0.082	↓	↓	yes	>tr|B0BMT3|B0BMT3_RAT PIN2-interacting protein 1 OS=Rattus norvegicus GN=Pinx1 PE=2 SV=1;>sp|A4L691|PINX1_RAT PIN2/TERF1-interacting telomerase inhibitor 1 OS=Rattus norvegicus GN=Pinx1 PE=2 SV=1	PIN2/TERF1-interacting telomerase inhibitor 1 (Pin2-interacting protein X1)	PINX1 family	24.956	24.597	24.197	0.295	0.098	0.073	0.48	0.46	2.2	2.1	2.4	5	4	4	2	36.71	331	14.893	24.916	24.7	-	25.495	24.712	24.76	24.471	24.652	24.658	24.442	24.183	24.247	-	24.296	24.061	2.53493	0.0463401	yes	yes	yes	yes
B0BN48, D4A033	Cdk2ap1, Cdk2ap2	0.112±0.218	-0.134±0.229	0.246±0.206	-	-	-	>tr|B0BN48|B0BN48_RAT Cyclin-dependent kinase 2-associated protein OS=Rattus norvegicus GN=Cdk2ap1 PE=2 SV=1;>tr|D4A033|D4A033_RAT Cyclin-dependent kinase 2-associated protein OS=Rattus norvegicus GN=Cdk2ap2 PE=3 SV=1	Cyclin-dependent kinase 2-associated protein	CDK2AP family	22.926	23.038	22.792	0.3	0.236	0.269	0.52	0.49	1.2	1.1	1.1	5	5	5	2	12.354	114	4.2264	22.764	23.603	22.715	22.771	22.777	22.703	23.427	22.79	23.254	23.017	22.722	23.112	22.394	23.18	22.555	0.263845	0.838452	-	-	-	-
B0BNB9	Htra2	-0.34±0.201	-0.353±0.226	0.013±0.271	-	-	-	>tr|B0BNB9|B0BNB9_RAT HtrA serine peptidase 2 OS=Rattus norvegicus GN=Htra2 PE=2 SV=1	HtrA serine peptidase 2 (Protein Htra2) (RCG56292, isoform CRA_d)	-	24.108	23.768	23.755	0.16	0.316	0.373	0.48	0.49	2.4	2.5	2.6	5	5	5	1	49.094	458	12.998	23.891	24.465	24.055	24.031	24.097	23.387	24.351	23.738	23.935	23.429	23.608	24.424	23.361	24.009	23.371	0.566654	0.58954	-	-	-	-
B0VXR5, Q9R237-2, Q9R237, Q9R237-3	Mapk8ip1	-0.673±0.223	0.664±0.294	-1.336±0.259	↓	↑	yes	>tr|B0VXR5|B0VXR5_RAT JIP1 protein OS=Rattus norvegicus GN=Mapk8ip1 PE=2 SV=1;>sp|Q9R237-2|JIP1_RAT Isoform 2 of C-Jun-amino-terminal kinase-interacting protein 1 OS=Rattus norvegicus GN=Mapk8ip1;>sp|Q9R237|JIP1_RAT C-Jun-amino-terminal kinase-interacting	C-Jun-amino-terminal kinase-interacting protein 1 (JIP-1) (JNK-interacting protein 1) (Islet-brain-1) (IB-1) (JIP-1-related protein) (JRP) (JNK MAP kinase scaffold protein 1) (Mitogen-activated protein kinase 8-interacting protein 1)	JIP scaffold family	26.04	25.367	26.704	0.334	0.211	0.423	0.42	0.56	5	8.6	6.8	5	5	5	4	77.303	708	49.124	25.82	26.216	26.694	25.735	25.736	25.403	25.491	25.738	25.18	25.026	26.864	26.963	27.32	26.3	26.072	3.02755	0.00926733	yes	yes	yes	yes
B0VXR6, D3ZQ33, P49187	Mapk10	0.311±0.278	-0.041±0.266	0.352±0.112	-	-	-	>tr|B0VXR6|B0VXR6_RAT Mitogen-activated protein kinase OS=Rattus norvegicus GN=Mapk10 PE=2 SV=1;>tr|D3ZQ33|D3ZQ33_RAT Mitogen-activated protein kinase OS=Rattus norvegicus GN=Mapk10 PE=4 SV=2;>sp|P49187|MK10_RAT Mitogen-activated protein kinase 10 OS=Rattu	Mitogen-activated protein kinase (EC 2.7.11.24)	Protein kinase superfamily, CMGC Ser/Thr protein kinase family, MAP kinase subfamily	24.392	24.703	24.351	0.497	0.164	0.088	0.51	0.55	2.5	2.9	2.4	5	5	5	3	48.128	426	180.22	24.455	25.315	23.927	23.86	24.4	24.908	24.933	24.505	24.463	24.704	24.408	24.52	24.199	24.331	24.294	0.541059	0.613857	-	-	-	-
B1WC09	Ddr2	-	-	-	-	-	-	>tr|B1WC09|B1WC09_RAT Discoidin domain receptor tyrosine kinase 2 OS=Rattus norvegicus GN=Ddr2 PE=2 SV=1	Discoidin domain receptor tyrosine kinase 2 (Protein Ddr2) (RCG46328)	-	-	-	-	-	-	-	0.5	0.5	1	1	1	3	4	2	1	96.388	854	7.6235	22.56	-	-	-	-	-	-	-	22.426	-	-	-	-	-	21.958	-	-	-	-	-	-
B2DD29	Brsk1	-0.866±0.248	0.886±0.172	-1.753±0.208	↓	↑	yes	>sp|B2DD29|BRSK1_RAT Serine/threonine-protein kinase BRSK1 OS=Rattus norvegicus GN=Brsk1 PE=1 SV=1	Serine/threonine-protein kinase BRSK1 (EC 2.7.11.1) (EC 2.7.11.26) (Brain-specific serine/threonine-protein kinase 1) (BR serine/threonine-protein kinase 1) (Serine/threonine-protein kinase SAD-B)	Protein kinase superfamily, CAMK Ser/Thr protein kinase family, SNF1 subfamily	22.589	21.723	23.475	0.19	0.272	0.154	0.4	0.54	1.7	3	2.6	4	4	3	1	85.182	778	80.707	-	22.499	22.873	22.395	-	-	21.362	22.056	21.749	-	23.771	23.413	23.426	23.291	-	3.73768	0.00266667	yes	yes	yes	yes
B2GV22	Ptdss2	-0.284±0.187	-0.15±0.233	-0.135±0.202	-	-	-	>sp|B2GV22|PTSS2_RAT Phosphatidylserine synthase 2 OS=Rattus norvegicus GN=Ptdss2 PE=2 SV=1	Phosphatidylserine synthase 2 (PSS-2) (PtdSer synthase 2) (EC 2.7.8.29) (Serine-exchange enzyme II)	Phosphatidyl serine synthase family	23.358	23.073	23.208	0.278	0.086	0.305	0.53	0.51	2.5	2.2	2.2	5	5	5	1	54.722	471	14.378	23.266	23.556	23.705	22.793	23.469	-	23.116	23.041	23.209	22.927	22.675	23.629	23.52	23.182	23.035	0.35525	0.773026	-	-	-	-
B2GV79, M0R416, Q8VD52	Pdxp	0.071±0.205	0.417±0.2	-0.346±0.151	-	-	-	>tr|B2GV79|B2GV79_RAT Pdxp protein OS=Rattus norvegicus GN=Pdxp PE=2 SV=1;>tr|M0R416|M0R416_RAT Pyridoxal phosphate phosphatase OS=Rattus norvegicus GN=Pdxp PE=4 SV=1;>sp|Q8VD52|PLPP_RAT Pyridoxal phosphate phosphatase OS=Rattus norvegicus GN=Pdxp PE=1 SV=	Pdxp protein (Pyridoxal phosphate phosphatase)	HAD-like hydrolase superfamily	25.193	25.264	25.61	0.269	0.167	0.153	0.5	0.54	3.1	3.6	3.1	4	4	4	3	31.424	292	64.535	25.03	-	25.702	25.089	24.954	25.209	-	25.543	25.006	25.298	25.785	-	25.786	25.4	25.469	0.958815	0.392527	-	-	-	-
B2GV87-3, B2GV87-2, B2GV87	Ptpre	-0.163±0.439	0.569±0.374	-0.733±0.357	-	-	-	>sp|B2GV87-3|PTPRE_RAT Isoform 3 of Receptor-type tyrosine-protein phosphatase epsilon OS=Rattus norvegicus GN=Ptpre;>sp|B2GV87-2|PTPRE_RAT Isoform 2 of Receptor-type tyrosine-protein phosphatase epsilon OS=Rattus norvegicus GN=Ptpre;>sp|B2GV87|PTPRE_RAT R	Protein tyrosine phosphatase epsilon-like 2 (Fragment)	Protein-tyrosine phosphatase family, Receptor class 4 subfamily	23.716	23.552	24.285	0.643	0.591	0.351	0.46	0.56	3.4	5	4	5	5	5	4	71.51	615	42.533	23.011	24.443	24.448	23.017	23.659	23.616	24.331	24.013	23.147	22.653	24.628	24.482	24.678	23.864	23.771	0.726353	0.353042	-	-	-	-
B2GV93, Q63014	Akap8	-0.013±0.105	-0.014±0.105	0.001±0.081	-	-	-	>tr|B2GV93|B2GV93_RAT A kinase (PRKA) anchor protein 8 OS=Rattus norvegicus GN=Akap8 PE=2 SV=1;>sp|Q63014|AKAP8_RAT A-kinase anchor protein 8 OS=Rattus norvegicus GN=Akap8 PE=2 SV=1	A kinase (PRKA) anchor protein 8 (Akap8 protein)	AKAP95 family	28.303	28.29	28.288	0.146	0.094	0.093	0.49	0.52	10.4	11.5	10.7	5	5	5	3	76.161	687	323.31	28.03	28.381	28.258	28.569	28.275	28.223	28.219	28.208	28.515	28.284	28.089	28.339	28.255	28.431	28.328	0.00568467	0.99625	-	-	-	-
B2RYN1	Fn3krp	-0.321±0.311	-0.213±0.274	-0.108±0.269	-	-	-	>tr|B2RYN1|B2RYN1_RAT Fructosamine-3-kinase-related protein OS=Rattus norvegicus GN=Fn3krp PE=2 SV=1	Fructosamine-3-kinase-related protein (Protein Fn3krp)	-	23.283	22.962	23.07	0.413	0.399	0.282	0.45	0.46	2.1	2.2	2.6	5	5	5	1	34.169	309	16.726	23.302	22.452	23.397	23.782	23.485	23.372	22.137	23.244	23.059	22.998	22.701	22.713	23.334	23.491	23.112	0.270055	0.792637	-	-	-	-
B2RYP5, Q9WVR7	Ppm1f	-0.611±0.413	-0.392±0.316	-0.219±0.459	-	-	-	>tr|B2RYP5|B2RYP5_RAT Protein phosphatase 1F (PP2C domain containing) OS=Rattus norvegicus GN=Ppm1f PE=2 SV=1;>sp|Q9WVR7|PPM1F_RAT Protein phosphatase 1F OS=Rattus norvegicus GN=Ppm1f PE=2 SV=1	Protein phosphatase 1F (EC 3.1.3.16) (Ca(2+)/calmodulin-dependent protein kinase phosphatase) (CaM-kinase phosphatase) (CaMKPase) (Partner of PIX 2)	PP2C family	21.05	20.439	20.658	0.121	0.455	0.334	0.4	0.42	1	1.1	1.5	4	3	2	2	49.165	450	10.846	-	20.934	-	21.166	-	-	19.949	-	20.348	21.02	-	20.363	-	20.952	-	0.392431	0.603501	-	-	-	-
B2RYQ2	Ppp2r4	-0.079±0.179	0.149±0.193	-0.228±0.12	-	-	-	>tr|B2RYQ2|B2RYQ2_RAT Serine/threonine-protein phosphatase 2A activator OS=Rattus norvegicus GN=Ppp2r4 PE=2 SV=1	Serine/threonine-protein phosphatase 2A activator (EC 5.2.1.8) (Phosphotyrosyl phosphatase activator)	PTPA-type PPIase family	24.778	24.699	24.927	0.259	0.098	0.147	0.51	0.49	3.1	2.9	2.9	4	4	4	1	36.617	323	39.146	25.2	-	24.767	24.756	24.388	24.613	-	24.816	24.555	24.811	25.184	-	24.957	24.713	24.854	0.378366	0.79195	-	-	-	-
B3DM96, P80201	Acvr1	-	-	-0.075±0.441	-	-	-	>tr|B3DM96|B3DM96_RAT Serine/threonine-protein kinase receptor OS=Rattus norvegicus GN=Acvr1 PE=2 SV=1;>sp|P80201|ACVR1_RAT Activin receptor type-1 OS=Rattus norvegicus GN=Acvr1 PE=2 SV=1	Activin receptor type-1 (EC 2.7.11.30) (Activin receptor type I) (ACTR-I) (Serine/threonine-protein kinase receptor R1) (SKR1) (TGF-B superfamily receptor type I) (TSR-I)	Protein kinase superfamily, TKL Ser/Thr protein kinase family, TGFB receptor subfamily	-	23.41	23.485	-	0.249	0.767	0.52	0.53	1.1	1.1	1	4	4	4	2	57.194	509	2.9882	-	-	-	-	23.002	23.642	-	23.463	23.592	22.941	22.638	22.945	24.338	24.02	-	-	-	-	-	-	-
B4F779	Appl2	-0.188±0.209	-1.763±0.294	1.575±0.237	-	↓	yes	>tr|B4F779|B4F779_RAT Adaptor protein, phosphotyrosine interaction, PH domain and leucine zipper containing 2 OS=Rattus norvegicus GN=Appl2 PE=2 SV=1	Adaptor protein, phosphotyrosine interaction, PH domain and leucine zipper containing 2 (Protein Appl2) (Similar to DIP13 beta (Predicted))	-	23.859	23.671	22.096	0.31	0.195	0.346	0.53	0.51	1.6	1.5	1.4	5	4	5	1	74.116	662	11.991	23.362	24.24	24.27	23.734	23.688	23.758	23.429	23.997	23.39	23.781	22.252	22.425	-	-	21.611	3.98373	0.00251429	yes	-	yes	yes
B4F7A9	Csnk2a2	0.023±0.227	-0.122±0.202	0.145±0.149	-	-	-	>tr|B4F7A9|B4F7A9_RAT Casein kinase 2, alpha prime polypeptide OS=Rattus norvegicus GN=Csnk2a2 PE=2 SV=1	Casein kinase 2, alpha prime polypeptide (Protein Csnk2a2)	-	26.671	26.694	26.549	0.337	0.219	0.126	0.48	0.49	6.4	6.8	7	5	5	5	1	41.201	350	212.36	25.934	26.916	26.867	26.724	26.914	26.257	26.554	26.925	26.902	26.832	26.288	26.48	26.729	26.614	26.634	0.133923	0.938169	-	-	-	-
B5DF24	Uck1	-	-	-	-	-	-	>tr|B5DF24|B5DF24_RAT Uridine-cytidine kinase OS=Rattus norvegicus GN=Uck1 PE=2 SV=1	Uridine-cytidine kinase (EC 2.7.1.48) (Uridine kinase)	Uridine kinase family	20.276	-	-	0.478	-	-	0.5	0.5	1	1	1	3	2	2	1	31.681	283	2.9577	-	19.878	20.675	-	-	-	-	19.572	-	-	-	-	19.603	-	-	-	-	-	-	-	-
B5DF62	Pak4	-0.25±0.136	-0.708±0.112	0.458±0.186	-	-	-	>tr|B5DF62|B5DF62_RAT Non-specific serine/threonine protein kinase OS=Rattus norvegicus GN=Pak4 PE=2 SV=1	Non-specific serine/threonine protein kinase (EC 2.7.11.1)	-	22.809	22.559	22.101	0.09	0.212	0.148	0.48	0.41	1.5	1.1	1.7	5	4	5	1	64.749	593	7.3599	22.73	22.846	22.69	23.005	22.773	22.114	22.783	22.716	22.72	22.462	-	22.298	21.9	22.104	-	2.45135	0.0606905	-	-	-	-
B5DFC4, P05696, F1M2P8, F1LS98	Prkca	-0.524±0.247	-0.024±0.281	-0.5±0.261	-	-	-	>tr|B5DFC4|B5DFC4_RAT Protein kinase C OS=Rattus norvegicus GN=Prkca PE=2 SV=1;>sp|P05696|KPCA_RAT Protein kinase C alpha type OS=Rattus norvegicus GN=Prkca PE=1 SV=3;>tr|F1M2P8|F1M2P8_RAT Protein kinase C OS=Rattus norvegicus GN=Prkca PE=3 SV=2;>tr|F1LS98	Protein kinase C (EC 2.7.11.13)	Protein kinase superfamily, AGC Ser/Thr protein kinase family, PKC subfamily	26.542	26.018	26.517	0.342	0.279	0.378	0.46	0.47	4.4	4.6	5.2	5	5	5	4	76.791	672	103.74	26.308	26.767	27.116	26.508	26.009	26.085	26.168	26.414	25.965	25.455	26.875	26.622	26.954	26.315	25.821	0.915353	0.32902	-	-	-	-
B5DFJ1	Nkiras1	0.343±0.17	0.751±0.168	-0.408±0.186	-	-	-	>tr|B5DFJ1|B5DFJ1_RAT NFKB inhibitor interacting Ras-like 1 OS=Rattus norvegicus GN=Nkiras1 PE=2 SV=1	NFKB inhibitor interacting Ras-like 1 (NFKB inhibitor interacting Ras-like protein 1 (Predicted), isoform CRA_a) (Protein Nkiras1)	-	24.78	25.123	25.531	0.177	0.229	0.224	0.53	0.55	3.9	4.3	3.5	5	5	5	1	21.61	192	18.84	25.046	24.881	24.707	24.419	24.85	25.5	24.712	25.298	25.022	25.083	25.865	25.183	25.803	25.412	25.394	2.43411	0.050671	-	-	-	-
C7C5T2, P47860, A0A0A0MXY5	Pfkp	-0.038±0.197	0.172±0.233	-0.21±0.22	-	-	-	>tr|C7C5T2|C7C5T2_RAT ATP-dependent 6-phosphofructokinase OS=Rattus norvegicus GN=Pfkp PE=2 SV=1;>sp|P47860|PFKAP_RAT ATP-dependent 6-phosphofructokinase, platelet type OS=Rattus norvegicus GN=Pfkp PE=2 SV=2;>tr|A0A0A0MXY5|A0A0A0MXY5_RAT ATP-dependent 6-ph	ATP-dependent 6-phosphofructokinase (ATP-PFK) (Phosphofructokinase) (EC 2.7.1.11) (Phosphohexokinase)	Phosphofructokinase type A (PFKA) family, ATP-dependent PFK group I subfamily, Eukaryotic two domain clade E sub-subfamily	26.808	26.77	26.98	0.231	0.194	0.281	0.51	0.53	9.8	10.4	9.4	4	4	4	3	85.719	788	323.31	26.865	-	27.187	26.706	26.472	26.833	-	27.054	26.755	26.437	27.335	-	27.184	26.873	26.527	0.218095	0.87792	-	-	-	-
D3XAM6, Q4KSH7	Map2k7	0.373±0.452	1.789±0.741	-1.416±0.55	-	-	-	>tr|D3XAM6|D3XAM6_RAT MKK7gamma1 OS=Rattus norvegicus GN=Map2k7 PE=2 SV=1;>sp|Q4KSH7|MP2K7_RAT Dual specificity mitogen-activated protein kinase kinase 7 OS=Rattus norvegicus GN=Map2k7 PE=1 SV=1	Dual specificity mitogen-activated protein kinase kinase 7 (MAP kinase kinase 7) (MAPKK 7) (EC 2.7.12.2) (JNK-activating kinase 2) (MAPK/ERK kinase 7) (MEK 7) (c-Jun N-terminal kinase kinase 2) (JNK kinase 2) (JNKK 2)	Protein kinase superfamily, STE Ser/Thr protein kinase family, MAP kinase kinase subfamily	20.455	20.828	22.244	0.357	0.46	0.939	0.5	0.58	1	1.4	1	4	4	2	2	49.121	435	2.8895	-	20.144	-	-	20.767	21.447	20.303	-	20.441	21.122	21.163	21.899	23.422	-	22.493	1.41488	0.0585366	-	-	-	-
D3Z8E0	Rps6ka3	-	-	-	-	-	-	>tr|D3Z8E0|D3Z8E0_RAT Ribosomal protein S6 kinase OS=Rattus norvegicus GN=Rps6ka3 PE=3 SV=2	p90 S6 kinase (Fragment)	Protein kinase superfamily, AGC Ser/Thr protein kinase family, S6 kinase subfamily	-	22.957	-	-	0.011	-	0.41	0.44	1	1.1	1.5	2	4	4	4	83.723	740	11.636	-	22.96	-	-	-	-	-	-	22.946	22.969	-	22.821	-	-	-	-	-	-	-	-	-
D3ZAN1, D3ZBL5, Q62784-2, Q62784	Inpp4a	0.442±0.235	0.319±0.224	0.123±0.138	-	-	-	>tr|D3ZAN1|D3ZAN1_RAT Type I inositol 3,4-bisphosphate 4-phosphatase OS=Rattus norvegicus GN=Inpp4a PE=4 SV=2;>tr|D3ZBL5|D3ZBL5_RAT Type I inositol 3,4-bisphosphate 4-phosphatase OS=Rattus norvegicus GN=Inpp4a PE=4 SV=2;>sp|Q62784-2|INP4A_RAT Isoform 2 of	Type I inositol 3,4-bisphosphate 4-phosphatase	Inositol 3,4-bisphosphate 4-phosphatase family	24.723	25.165	25.042	0.38	0.185	0.139	0.5	0.55	2.1	2.6	2.1	5	5	5	4	104.43	928	18.174	24.23	25	25.386	24.461	24.536	24.828	25.352	25.087	25.45	25.106	24.92	25.247	25.18	25.072	24.79	0.911891	0.405977	-	-	-	-
D3ZBE5	Nek7	0.047±0.108	0.336±0.113	-0.289±0.05	-	-	-	>sp|D3ZBE5|NEK7_RAT Serine/threonine-protein kinase Nek7 OS=Rattus norvegicus GN=Nek7 PE=2 SV=1	NIMA (Never in mitosis gene a)-related expressed kinase 6, isoform CRA_a (Nek6 protein)	Protein kinase superfamily, NEK Ser/Thr protein kinase family, NIMA subfamily	26.029	26.076	26.365	0.176	0.04	0.069	0.51	0.53	5.3	5.9	5.2	5	5	5	3	34.529	302	22.04	25.948	26.443	25.868	25.923	25.962	26.066	26.036	26.136	26.01	26.131	26.325	26.366	26.459	26.45	26.225	2.08969	0.255208	-	-	-	-
D3ZBG7	Dusp10	-	-	-	-	-	-	>tr|D3ZBG7|D3ZBG7_RAT Dual specificity phosphatase 10 (Predicted) OS=Rattus norvegicus GN=Dusp10 PE=4 SV=1	Dual specificity phosphatase 10 (Predicted) (Protein Dusp10)	-	-	-	-	-	-	-	1	1	1	1	0	1	1	0	1	52.441	482	1.7998	-	-	-	-	-	-	21.368	-	-	-	-	21.414	-	-	-	-	-	-	-	-	-
D3ZBN3	Epha2	-0.555±0.737	-	-	-	-	-	>tr|D3ZBN3|D3ZBN3_RAT Receptor protein-tyrosine kinase OS=Rattus norvegicus GN=Epha2 PE=4 SV=2	Ephrin type-A receptor 8 (EC 2.7.10.1) (EPH- and ELK-related kinase) (Tyrosine-protein kinase receptor EEK) (Fragment)	-	22.469	21.915	-	1.573	0.163	-	0.42	0.4	1.1	1	1.5	3	2	3	4	108.64	977	12.188	-	23.434	21.505	-	-	22.089	21.984	21.671	-	-	-	21.363	-	-	-	-	-	-	-	-	-
D3ZCK2, B4F776	Nkiras2	0.018±0.17	0.086±0.148	-0.068±0.17	-	-	-	>tr|D3ZCK2|D3ZCK2_RAT NFKB inhibitor interacting Ras-like protein 2 (Predicted), isoform CRA_a OS=Rattus norvegicus GN=Nkiras2 PE=4 SV=1;>tr|B4F776|B4F776_RAT Nkiras2 protein OS=Rattus norvegicus GN=Nkiras2 PE=2 SV=1	NFKB inhibitor interacting Ras-like protein 2 (Predicted), isoform CRA_a (Protein Nkiras2)	-	24.404	24.422	24.49	0.175	0.231	0.176	0.49	0.49	2.3	2.4	2.4	5	5	5	2	21.494	191	10.628	24.203	24.474	24.15	24.469	24.724	24.207	24.688	24.052	24.414	24.747	24.419	24.464	24.164	24.605	24.797	0.0667073	0.976037	-	-	-	-
D3ZDZ0, F7F3G6, B2RZ71	Ing5	-0.209±0.286	-0.254±0.278	0.045±0.351	-	-	-	>tr|D3ZDZ0|D3ZDZ0_RAT Protein Ing5 OS=Rattus norvegicus GN=Ing5 PE=4 SV=2;>tr|F7F3G6|F7F3G6_RAT Inhibitor of growth protein OS=Rattus norvegicus GN=Ing5 PE=3 SV=1;>tr|B2RZ71|B2RZ71_RAT Inhibitor of growth protein OS=Rattus norvegicus GN=Ing5 PE=2 SV=1	Inhibitor of growth protein	ING family	22.492	22.284	22.239	0.14	0.281	0.27	0.5	0.5	1	1	1	3	4	5	3	15.093	130	3.9988	-	-	-	22.626	22.359	-	-	-	22.536	22.031	-	-	-	22.483	21.995	0.150309	0.8899	-	-	-	-
D3ZG85, E2E1S0	Cdkl5	-0.361±0.572	0.43±0.674	-0.791±0.65	-	-	-	>tr|D3ZG85|D3ZG85_RAT Cyclin-dependent kinase-like 5 OS=Rattus norvegicus GN=Cdkl5 PE=2 SV=2;>tr|E2E1S0|E2E1S0_RAT Cyclin-dependent kinase-like 5 OS=Rattus norvegicus GN=Cdkl5 PE=2 SV=1	Cyclin-dependent kinase-like 5 (Protein Cdkl5)	-	23.582	23.221	24.012	0.721	0.866	1.207	0.5	0.61	2.5	3.8	2.5	5	5	5	2	105.21	934	35.472	23.093	23.086	24.734	23.415	-	24.626	22.671	23.613	22.732	22.465	24.935	23.101	25.484	23.637	22.904	-	-	-	-	-	-
D3ZH39	Ephb3	-	-	-	-	-	-	>tr|D3ZH39|D3ZH39_RAT Receptor protein-tyrosine kinase OS=Rattus norvegicus GN=Ephb3 PE=4 SV=1	Receptor protein-tyrosine kinase (EC 2.7.10.1)	-	22.613	-	-	1.294	-	-	0	0.56	0	1.3	1	0	2	2	1	115.54	1048	6.3044	-	21.766	-	23.46	-	-	-	-	-	-	22.506	-	-	-	-	-	-	-	-	-	-
D3ZHL1	Ksr1	-	0.177±0.249	-	-	-	-	>tr|D3ZHL1|D3ZHL1_RAT Kinase suppressor of ras 1 (Predicted) OS=Rattus norvegicus GN=Ksr1 PE=4 SV=2	Kinase suppressor of ras 1 (Predicted) (Protein Ksr1)	-	21.342	-	21.518	0.321	-	0.129	0.43	0.53	1	1.5	1.3	1	3	3	1	58.398	520	4.9987	-	21.058	21.625	-	-	-	-	-	-	-	21.653	21.32	21.583	-	-	-	-	-	-	-	-
D3ZHL6	Map4k5	-0.589±0.461	-0.4±1.052	-0.189±0.827	-	-	-	>tr|D3ZHL6|D3ZHL6_RAT Mitogen-activated protein kinase kinase kinase kinase OS=Rattus norvegicus GN=Map4k5 PE=3 SV=2	Mitogen-activated protein kinase kinase kinase kinase (EC 2.7.11.1)	Protein kinase superfamily, STE Ser/Thr protein kinase family, STE20 subfamily	23.231	22.642	22.831	0.622	0.296	1.57	0.53	0.56	1.2	1.4	1.1	5	5	4	1	95.066	846	14.843	-	-	-	23.724	22.737	-	22.242	-	22.7	22.984	23.456	20.448	23.272	23.11	23.869	-	-	-	-	-	-
D3ZIC4	Ppp1r12b	-	-	-	-	-	-	>tr|D3ZIC4|D3ZIC4_RAT Protein phosphatase 1 regulatory subunit OS=Rattus norvegicus GN=Ppp1r12b PE=4 SV=1	Protein phosphatase 1 regulatory subunit	-	-	-	-	-	-	-	0.5	0.56	1	1.3	1	3	5	3	1	111.39	993	5.1719	-	21.593	-	-	-	-	-	-	23.417	-	-	-	21.565	-	-	-	-	-	-	-	-
[truncated: 356 more rows]

## Sheet: e) Neurotransmitters+exocytosis
e) Neurotransmitters and exocytosis
[truncated: 92 more rows]

## Sheet: f) gene transcription
f) Gene transcription
[truncated: 168 more rows]

## Sheet: g) mRNA reg.+transl.+degr.
g) mRNA regulation, translation and degradation
[truncated: 408 more rows]
