# Supplementary material for: Nascent Proteome Remodeling following Homeostatic Scaling at Hippocampal Synapses
Source: Neuron. 2016 Oct 19;92(2):358–71. doi: 10.1016/j.neuron.2016.09.058 (PMC5078608; doi:10.1016/j.neuron.2016.09.058)
Supplement: Table S4. All Proteins Shown in Figures 5, 6, and 7, with Corresponding Analysis [file mmc5.xlsx]

## Sheet: Fig. 5 excitatory postsynaptic
Gene symbol(s)	Protein ID(s)	Bic / Untd [↑↓]	TTX / Untd [↑↓]	Regulated in Bic / TTX	Number of proteins	Mol. weight [kDa]	Sequence length	Score	Bic: number of biological replicates	TTX: number of biological replicates	Untd: number of biological replicates	Bic: mean unique peptides	TTX: mean unique peptides	Untd: mean unique peptides	Peptide ratio Bic/Untd	Peptide ratio TTX/Untd	Bic: mean Log2 LFQ	TTX: mean Log2 LFQ	Untd: mean Log2 LFQ	Bic: coefficient of variation	TTX: coefficient of variation	Untd: coefficient of variation	Log2 fold change Bic-TTX (±pooled standard error)	Log2 fold change Bic-Untd (±pooled standard error)	Log2 fold change TTX-Untd (±pooled standard error)	-Log ANOVA p value	ANOVA q-value	ANOVA significant	Fisher LSD test Bic-Untd	Fisher LSD test TTX-Untd	Fisher LSD test Bic-TTX	Log2 LFQ intensity Bic_A	Log2 LFQ intensity Bic_B	Log2 LFQ intensity Bic_C	Log2 LFQ intensity Bic_D	Log2 LFQ intensity Bic_E	Log2 LFQ intensity TTX_A	Log2 LFQ intensity TTX_B	Log2 LFQ intensity TTX_C	Log2 LFQ intensity TTX_D	Log2 LFQ intensity TTX_E	Log2 LFQ intensity Untd_A	Log2 LFQ intensity Untd_B	Log2 LFQ intensity Untd_C	Log2 LFQ intensity Untd_D	Log2 LFQ intensity Untd_E
Cdh11	F1MAH6	↓	↓	-	1	88.035	796	14.502	5	5	5	1.65	1.86667	1.5	0.52	0.55	22.523	22.489	23.328	0.199	0.251	0.14	0.034±0.186	-0.805±0.144	-0.839±0.167	3.40837	0.0128615	yes	yes	yes	-	22.7146	22.3127	22.7582	22.1747	22.6549	22.7752	22.4625	22.3914	22.8021	22.0116	23.1839	23.6041	23.1524	23.4323	23.2661
Cpg2, Cpg2b, LOC102546492	Q63128, Q6PLD8, F1MAE1	-	-	-	3	109.04	941	3.3655	1	3	1	1	1.38889	1.75	0.36	0.44	-	-	-	-	-	-	-	-	-	-	-	-	-	-	-	-	-	20.5374	-	-	-	-	21.5764	-	-	-	-	21.8128	-	-
Cript	Q792Q4	-	↓	yes	1	11.271	101	2.7317	5	5	4	1.4	1.18333	1.35417	0.51	0.47	22.91	22.072	23.002	0.59	0.134	0.073	0.838±0.31	-0.092±0.342	-0.93±0.102	1.9688	0.0484698	yes	-	yes	yes	24.0149	22.2294	22.9429	22.7068	22.6554	21.987	21.8233	22.2513	22.0522	22.2452	23.1122	22.8662	23.0024	-	23.0257
Dlg1	F1LNM0, Q62696	-	-	-	2	100.61	911	177.65	5	5	5	7.15	7.1	7.1	0.5	0.5	25.286	25.425	25.484	0.291	0.309	0.305	-0.139±0.239	-0.198±0.238	-0.059±0.244	0.15036	0.909653	-	-	-	-	25.4659	25.7999	24.8279	25.2343	25.1016	25.8046	25.8898	25.0937	25.1683	25.1667	25.5233	26.0986	25.4519	25.0805	25.2647
Dlg2	Q63622, Q63622-2, Q63622-3, Q63622-4, Q63622-6, Q63622-7, F1M907, Q63622-5	-	-	-	12	94.933	852	323.31	4	4	4	15	15.75	14	0.52	0.53	28.165	28.408	27.989	0.225	0.23	0.181	-0.243±0.209	0.177±0.189	0.419±0.192	0.803632	0.463481	-	-	-	-	28.52	28.1883	-	28.149	27.8039	28.7813	28.484	-	28.2893	28.0779	27.8209	28.3136	-	28.0241	27.7963
Dlg3	A0A096MJ42, Q62936-2, Q62936	-	-	-	4	90.384	817	323.31	5	5	5	16.65	17.95	15.05	0.53	0.54	27.967	28.334	27.752	0.327	0.401	0.318	-0.367±0.284	0.215±0.255	0.582±0.281	0.849927	0.35501	-	-	-	-	28.4051	27.9041	28.3419	27.7449	27.4383	28.8132	28.2666	28.8304	28.043	27.7172	27.6021	27.8901	28.3334	27.6834	27.2517
Dlgap1	P97836, G3V849	-	-	-	2	110.18	992	91.774	5	5	5	2.08333	3.25	1.6	0.57	0.67	24.298	25.371	25.055	0.927	0.498	0.606	-1.073±0.497	-0.757±0.566	0.316±0.421	0.929312	0.212344	-	-	-	-	22.9677	24.7128	25.2781	24.8479	23.6831	24.9767	25.634	26.2657	25.1384	24.8397	-	25.4582	25.7128	24.8725	24.1767
Fyn	Q62844	↓	-	yes	2	60.701	537	218.99	4	5	4	1.3125	1.65	1.8125	0.42	0.48	23.943	24.682	25.213	0.348	0.302	0.413	-0.739±0.291	-1.27±0.361	-0.531±0.292	1.8876	0.0427194	yes	yes	-	yes	-	-	24.3036	23.466	24.0584	24.3691	24.8787	25.2417	24.3317	24.5884	-	25.0413	25.9564	24.9343	24.9178
Gnaq	D4AE68, P82471, Q45QM4	-	-	-	4	42.158	359	323.31	5	5	5	7.15	8.65	7.4	0.49	0.54	26.739	27.28	26.831	0.127	0.207	0.201	-0.542±0.144	-0.092±0.141	0.449±0.169	2.0709	0.12187	-	-	-	-	26.7491	26.9416	26.8567	26.6367	26.5087	27.4532	27.4086	27.544	27.092	26.9029	26.6217	27.1082	27.0814	26.8211	26.5212
Gria3	G3V6Z5, G3V8Y9, P19492-2, P19492	↓	-	yes	4	96.987	854	57.37	5	5	5	1.16667	1.7	1.68333	0.41	0.5	20.78	22.111	22.111	0.314	0.428	0.328	-1.331±0.313	-1.331±0.284	0±0.317	2.67003	0.0117565	yes	yes	-	yes	-	21.249	20.2854	20.8216	20.7633	22.4345	22.3119	22.5092	22.0521	21.2449	-	22.5392	22.2432	21.5611	22.1006
Grid1	Q62640, F1LUR6	↓	-	yes	2	112.12	1009	6.592	5	5	5	1.05	1.4	1.35	0.44	0.51	21.459	22.288	22.143	0.148	0.196	0.259	-0.829±0.146	-0.684±0.173	0.145±0.188	3.08081	0.0196959	yes	yes	-	yes	21.3075	21.7663	21.5074	21.4545	21.2598	22.4582	22.619	21.9809	22.2765	22.1045	21.7861	22.2557	22.4417	21.7927	22.4401
Grik2	F1M855, P42260	-	↑	yes	7	98.413	872	12.818	5	5	5	1.21667	1.95	1.71667	0.41	0.53	21.036	22.038	21.476	0.149	0.271	0.309	-1.002±0.179	-0.439±0.196	0.562±0.233	2.88738	0.0183659	yes	-	yes	yes	21.2935	21.1598	20.9851	20.9771	20.7661	21.8737	22.1448	22.5864	21.8892	21.697	21.2138	21.6201	22.0915	21.3062	21.1473
Grin2b	G3V746, Q00960	-	-	-	2	166.03	1482	55.339	4	5	3	1.33333	2.7	2.66667	0.33	0.5	22.655	23.135	23.644	0.366	0.645	0.868	-0.48±0.468	-0.989±0.582	-0.509±0.572	0.532683	0.440482	-	-	-	-	22.8122	-	23.0045	22.1477	-	23.512	22.8538	24.2089	22.541	22.5572	-	22.6563	24.4229	23.8525	-
Gripap1	D3ZGL0, Q9JHZ4-2, Q9JHZ4	↓	-	yes	3	90.981	793	58.213	5	5	5	1.83333	2.26667	2.58333	0.42	0.47	22.782	23.967	24.038	0.174	0.145	0.384	-1.184±0.152	-1.255±0.296	-0.071±0.227	3.02216	0.0090566	yes	yes	-	yes	-	-	23.04	22.5915	22.7159	24.0903	23.7311	24.2147	23.826	23.9716	24.3718	23.3095	24.5055	24.093	23.9075
Homer3	Q9Z2X5	-	-	-	2	39.891	358	63.601	5	5	5	2.8	2.73333	3.25	0.46	0.46	24.608	24.621	24.787	0.4	0.319	0.352	-0.013±0.281	-0.178±0.291	-0.166±0.264	0.108072	0.937163	-	-	-	-	24.0176	24.3562	24.4566	25.0276	25.1832	24.1631	24.6781	24.3261	25.1888	24.7489	24.6963	24.3679	24.626	25.5228	24.7197
Lrrc7 (Densin-180)	P70587-4, P70587-3, P70587, P70587-2, A0A0A0MXW8, F1LS84, F1M4K6, F1LS33, P70587-5, F1LMG7	↓	↓	-	24	162.46	1450	48.687	4	5	5	1.5	2.35	1.43333	0.51	0.62	22.436	22.135	23.509	0.081	0.329	0.136	0.301±0.312	-1.073±0.149	-1.374±0.259	2.48799	0.01296	yes	yes	yes	-	22.5146	-	22.3565	-	-	22.6592	21.8058	22.2643	-	21.8103	-	23.6216	23.6086	23.2969	-
Lrrc8a	Q4V8I7	-	↑	yes	1	94.161	810	64.169	5	5	5	2	2.85	2.35	0.46	0.55	22.828	23.854	23.235	0.252	0.498	0.266	-1.026±0.298	-0.408±0.21	0.619±0.302	2.04206	0.0452254	yes	-	yes	yes	22.5353	23.2911	22.581	22.6973	23.0346	23.9997	24.7361	23.1406	23.6543	23.7406	22.983	23.7236	22.8512	23.3473	23.2721
Lrrc8c	Q498T9	-	↑	yes	1	92.462	803	6.1163	4	3	3	1.08333	1.25	1.25	0.46	0.5	20.41	22.768	20.553	0.189	0.876	0.114	-2.357±0.513	-0.142±0.17	2.215±0.492	2.37222	0.00890722	yes	-	yes	yes	-	-	20.2245	20.311	20.6947	22.1257	23.4093	-	-	-	-	20.3765	20.6086	20.6724	-
Lrrc57	F1LN70, F8WFF9, Q5FVI3	↓	↓	-	3	18.06	164	5.8937	5	5	5	1.06667	1.21667	1.43333	0.43	0.46	21.981	22.277	23.063	0.223	0.134	0.146	-0.295±0.153	-1.082±0.157	-0.786±0.119	4.6783	0.00278261	yes	yes	yes	-	22.0384	22.0357	21.5096	22.3101	22.0119	22.2823	22.3426	21.9836	22.4774	22.2968	23.2955	23.2246	22.9011	23.0466	22.8461
Lyn	Q07014-2, Q07014	-	↑	yes	6	56.133	491	6.0202	5	5	5	1.38333	1.16667	1.5	0.48	0.44	21.977	23.295	22.335	0.207	0.394	0.463	-1.319±0.246	-0.358±0.274	0.96±0.326	2.79273	0.0118678	yes	-	yes	yes	21.5109	22.1916	22.0353	22.142	22.0038	22.7123	23.2434	24.0477	23.1897	23.2831	22.2695	21.5196	22.2107	22.7505	22.9252
Madd	O08873	-	↑	yes	1	177.99	1602	82.289	5	5	5	4.8	5.95	5.2	0.48	0.53	23.766	24.695	24.166	0.195	0.212	0.301	-0.928±0.169	-0.4±0.205	0.529±0.21	2.76369	0.0233927	yes	-	yes	yes	23.5999	23.4659	24.0903	23.9625	23.7129	24.816	24.2278	24.8946	24.8785	24.6569	24.2087	24.1364	24.7399	24.0626	23.6824
Nck1	B2RZ33, G3V7X3	↑	↑	-	2	42.876	377	22.433	5	5	3	1.23333	1.3	1.38889	0.47	0.48	22.772	23.086	21.623	0.269	0.142	0.066	-0.314±0.179	1.149±0.26	1.463±0.148	3.39431	0.00433333	yes	yes	yes	-	-	22.9638	22.5148	22.4524	23.1571	23.1945	22.8194	23.3263	23.0022	23.0869	-	21.6879	-	-	21.5577
Nlgn2	D3ZJH3, F1LQ41, Q62888-2, Q62888	-	↑	yes	4	88.724	817	4.5362	2	2	3	1	1.5	1.16667	0.46	0.56	21.322	23.199	21.342	0.119	0.641	0.103	-1.878±0.518	-0.02±0.152	1.858±0.515	1.45644	0.0468418	yes	-	yes	yes	21.2073	21.4363	-	-	-	22.694	23.7047	-	-	-	21.4412	-	21.242	-	-
Pcdhgc3	I6LBX8	-	↓	yes	1	101.04	934	269.33	5	5	5	12.55	11.6	13.05	0.49	0.47	28.346	27.644	28.705	0.15	0.427	0.3	0.702±0.246	-0.36±0.192	-1.061±0.285	2.51999	0.0232086	yes	-	yes	yes	28.3294	28.1249	28.4153	28.6463	28.2124	26.7568	27.6881	27.9394	28.0295	27.8068	28.0535	29.0417	28.8473	28.7883	28.7958
Pik3ca	F1M6Y0, Q91XL6	↓	↓	-	2	124.28	1067	7.4137	5	5	5	1.45	1.6	1.7	0.46	0.48	21.781	22.031	22.621	0.17	0.165	0.32	-0.25±0.141	-0.841±0.206	-0.59±0.204	2.6728	0.0293448	yes	yes	yes	-	21.6206	22.1623	21.6337	21.6745	21.8116	21.9536	22.3146	21.7111	22.0829	22.0913	22.9831	23.0678	22.1288	22.3678	22.5581
Plcb4	Q9QW07-2, Q9QW07, Q9QW07-3, D3ZCI6, F1LNK2, D4A8C5	-	-	-	6	116.07	1022	1.5334	3	4	5	1	1.0625	1	0.5	0.52	20.768	21.135	21.203	0.255	0.392	0.499	-0.367±0.324	-0.435±0.387	-0.068±0.399	0.294162	0.735624	-	-	-	-	20.8517	21.046	20.4068	-	-	21.5503	21.5333	20.6281	-	20.8281	20.691	21.8395	21.0789	-	-
Ppp3cb	F1LMH3, P20651	-	-	-	2	59.46	527	25.041	5	5	5	2.3	2.4	1.85	0.55	0.56	24.107	24.539	23.66	0.228	0.381	0.449	-0.432±0.247	0.447±0.274	0.879±0.317	1.55578	0.110847	-	-	-	-	24.0853	23.9338	24.5987	24.0886	23.8261	25.0817	24.05	24.9764	24.3932	24.1916	23.2287	23.4622	24.5305	23.7974	23.2789
Prkca	B5DFC4, P05696, F1M2P8, F1LS98	-	-	-	4	76.791	672	103.74	5	5	5	4.4	4.55	5.2	0.46	0.47	26.018	26.517	26.542	0.279	0.378	0.342	-0.5±0.261	-0.524±0.247	-0.024±0.281	0.915353	0.32902	-	-	-	-	26.0854	26.1678	26.4144	25.9652	25.4548	26.8748	26.6218	26.9537	26.315	25.8209	26.3076	26.7674	27.1159	26.5084	26.0092
Prkcb	P68403-2, F1LS42, P68403, F1LS36	-	-	yes	5	76.893	673	11.263	5	5	5	2.01667	2.91667	2.2	0.48	0.57	22.457	23.896	23.256	0.411	0.351	0.707	-1.439±0.31	-0.799±0.459	0.641±0.404	1.90473	0.032	yes	-	-	yes	-	22.6361	22.974	22.4249	21.7936	24.047	24.2849	24.2329	23.6617	23.2551	22.4081	23.7998	24.009	22.8057	-
Prkce	Q6DUV1, P09216, F1LMV8	-	-	-	6	83.575	737	251.77	5	5	5	6.6	10.25	7.25	0.48	0.59	25.238	26.295	25.506	0.967	0.396	0.318	-1.057±0.487	-0.268±0.472	0.789±0.28	1.16144	0.149435	-	-	-	-	26.6753	25.1472	25.5981	24.6582	24.11	26.7206	26.0451	26.898	25.9929	25.8169	25.6099	25.521	26.0821	25.3177	24.9985
Sema6d	D3ZDA2	-	↓	yes	1	110.8	990	39.213	5	5	5	5.4	4.5	5.95	0.48	0.43	24.953	24.139	25.09	0.197	0.376	0.22	0.814±0.236	-0.136±0.173	-0.951±0.243	2.70648	0.0210909	yes	-	yes	yes	25.1552	24.7734	25.2216	25.0102	24.606	23.6155	23.857	24.3793	24.7943	24.0481	25.169	25.4201	24.6603	24.9769	25.2218
Shank2	M0R5T5, M0RDX8, Q9QX74-3, Q9QX74-2, Q9QX74, M0R8T7, Q9QX74-7, Q9QX74-6, Q9QX74-5, Q9QX74-4, M0R805	-	-	-	11	161.77	1503	31.799	5	5	4	1.7	3.05	2.375	0.42	0.56	22.746	23.874	23.347	0.132	0.588	0.323	-1.128±0.347	-0.601±0.221	0.527±0.382	1.7079	0.0608876	-	-	-	-	22.9924	22.5646	22.7052	22.7206	-	24.5919	23.6962	24.4467	23.6952	22.9387	23.1221	23.2948	23.9311	23.0401	-
Slc1a3	G3V846, P24942, P24942-2	-	-	-	6	59.683	543	323.31	4	4	4	7.25	7.125	8	0.48	0.47	29.972	29.925	30.087	0.299	0.184	0.301	0.047±0.224	-0.115±0.268	-0.162±0.226	0.102131	0.944389	-	-	-	-	29.5868	-	30.4546	30.065	29.7814	29.8698	-	30.2817	29.7472	29.8	29.9271	-	30.6208	30.0611	29.7382
Tnr	F1LQ63, A0A096MJE6, Q05546-2, Q05546	↓	-	yes	4	139.43	1266	146.03	4	5	5	1.5	2.4	2.6	0.37	0.48	22.474	23.518	23.946	0.408	0.125	0.372	-1.044±0.233	-1.472±0.317	-0.428±0.218	3.28779	0.00477922	yes	yes	-	yes	-	21.9665	22.3286	23.1467	22.4538	23.3505	23.6726	23.4496	23.7259	23.391	23.525	23.5188	24.5217	24.3123	23.8517

## Sheet: Fig. 6 presynaptic
Gene symbol(s)	Protein ID(s)	Bic / Untd [↑↓]	TTX / Untd [↑↓]	Regulated in Bic / TTX	Number of proteins	Mol. weight [kDa]	Sequence length	Score	Bic: number of biological replicates	TTX: number of biological replicates	Untd: number of biological replicates	Bic: mean unique peptides	TTX: mean unique peptides	Untd: mean unique peptides	Peptide ratio Bic/Untd	Peptide ratio TTX/Untd	Bic: mean Log2 LFQ	TTX: mean Log2 LFQ	Untd: mean Log2 LFQ	Bic: coefficient of variation	TTX: coefficient of variation	Untd: coefficient of variation	Log2 fold change Bic-TTX (±pooled standard error)	Log2 fold change Bic-Untd (±pooled standard error)	Log2 fold change TTX-Untd (±pooled standard error)	-Log ANOVA p value	ANOVA q-value	ANOVA significant	Fisher LSD test Bic-Untd	Fisher LSD test TTX-Untd	Fisher LSD test Bic-TTX	Log2 LFQ intensity Bic_A	Log2 LFQ intensity Bic_B	Log2 LFQ intensity Bic_C	Log2 LFQ intensity Bic_D	Log2 LFQ intensity Bic_E	Log2 LFQ intensity TTX_A	Log2 LFQ intensity TTX_B	Log2 LFQ intensity TTX_C	Log2 LFQ intensity TTX_D	Log2 LFQ intensity TTX_E	Log2 LFQ intensity Untd_A	Log2 LFQ intensity Untd_B	Log2 LFQ intensity Untd_C	Log2 LFQ intensity Untd_D	Log2 LFQ intensity Untd_E
Adcy9	A0A096MJB0	-	-	-	2	151	1354	16.431	4	4	3	1.16667	2.25	1.94444	0.38	0.54	22.255	23.31	23.171	0.53	0.63	0.275	-1.055±0.467	-0.916±0.401	0.139±0.45	1.10672	0.149588	-	-	-	-	22.8059	21.4357	22.1455	22.6336	-	23.2512	24.3189	22.9342	22.736	-	-	23.4615	23.2701	22.7819	-
Adrbk1	P26817, F1LMA4	↓	↑	yes	3	79.784	689	6.9782	5	5	5	1.2	2.95	1.66667	0.42	0.64	21.923	23.842	22.878	0.193	0.229	0.058	-1.919±0.175	-0.955±0.119	0.964±0.138	7.121	0	yes	yes	yes	yes	22.1797	21.6871	22.2075	21.8403	21.7009	24.2541	23.5121	24.037	23.6987	23.7079	22.7637	22.8347	22.9762	22.9146	22.9014
Ap3b2	D4AE00	↓	↑	yes	1	119.14	1082	192.75	4	4	4	9.5	12.4375	11.3125	0.46	0.52	26.114	26.874	26.392	0.039	0.082	0.106	-0.76±0.063	-0.278±0.078	0.482±0.092	4.80151	0.00671111	yes	yes	yes	yes	26.0753	26.1067	26.1929	26.0799	-	26.9115	26.8605	26.9967	26.7264	-	26.2738	26.4192	26.5864	26.2869	-
Ap3m2	P53678, V9GZ82	-	↑	yes	2	46.874	418	77.909	5	5	5	1.98333	2.85	2.18333	0.48	0.57	23.819	24.52	23.697	0.121	0.136	0.213	-0.701±0.11	0.121±0.145	0.822±0.149	3.95696	0.00895413	yes	-	yes	yes	23.9178	23.7447	23.9095	23.5633	23.9577	24.8332	24.5135	24.4627	24.4239	24.3651	23.4633	24.0003	23.9959	23.4554	23.5719
Atp6v0a1	Q2I6B2, Q2I6B5, Q2I6B3, Q2I6B4, P25286-2, P25286	-	-	-	6	95.584	832	202.27	2	2	2	10.5	13.125	12.5	0.46	0.51	26.903	27.604	27.635	0.17	0.026	0.245	-0.7±0.162	-0.732±0.275	-0.031±0.225	1.10951	0.183526	-	-	-	-	-	-	-	27.0633	26.7436	-	-	-	27.6302	27.5769	-	-	-	27.8584	27.4116
Brsk1	B2DD29	↓	↑	yes	1	85.182	778	80.707	4	4	3	1.6875	3	2.58333	0.4	0.54	21.723	23.475	22.589	0.272	0.154	0.19	-1.753±0.208	-0.866±0.248	0.886±0.172	3.73768	0.00266667	yes	yes	yes	yes	-	21.3624	22.056	21.7491	-	23.771	23.413	23.4258	23.2905	-	-	22.4986	22.8732	22.3952	-
Cltb	P08082-2, P08082	-	-	-	2	23.12	211	13.053	2	2	2	3.25	4.125	3.375	0.49	0.55	24.912	25.084	25.081	0.437	0.3	0.486	-0.173±0.457	-0.169±0.548	0.004±0.485	0.033227	0.978387	-	-	-	-	-	24.5415	25.2816	-	-	-	24.8164	25.3523	-	-	-	24.6762	25.4849	-	-
Cplx1	P63041	-	-	-	1	15.122	134	323.31	2	2	2	3	3	3	0.5	0.5	27.019	27.202	27.033	0.329	0.257	0.135	-0.183±0.373	-0.014±0.318	0.169±0.267	0.0814671	0.946296	-	-	-	-	-	-	-	27.3092	26.7285	-	-	-	27.4351	26.9682	-	-	-	27.162	26.9034
Dnm2	P39052-3, A0A0A0MY49, P39052	-	-	-	3	97.817	866	163.92	2	3	2	1	1	1	0.5	0.5	20.72	21.148	20.691	0.276	0.49	0.223	-0.428±0.467	0.029±0.323	0.457±0.455	0.284111	0.719661	-	-	-	-	20.9692	20.4715	-	-	-	21.2196	20.5407	-	-	21.6846	20.8967	20.4851	-	-	-
Dnm3	D4A0D1, Q08877-9, Q08877-11, Q08877-13, Q08877-7, Q08877-10, Q08877-12, D4AAL9, D3ZMH6, D3ZI80, Q08877-2, Q08877-4, Q08877-6, Q08877, Q08877-3, Q08877-5, Q08877-8	-	-	-	17	97.765	868	277.37	5	5	5	7	7.4	6.5	0.52	0.53	26.113	26.273	25.911	0.163	0.17	0.18	-0.16±0.141	0.201±0.145	0.361±0.147	1.10093	0.426742	-	-	-	-	26.0669	26.3593	25.8067	26.0466	26.2839	26.2869	26.6488	26.0526	26.1726	26.2021	25.7586	26.3199	25.7213	25.8804	25.8756
Esyt1	Q9Z1X1	↑	-	yes	1	121.16	1088	29.02	4	5	4	1.625	1.53333	1.6875	0.49	0.48	23.863	20.863	21.354	0.601	0.253	0.105	3±0.341	2.509±0.408	-0.491±0.204	4.96257	0.000285714	yes	yes	-	yes	-	24.2488	23.2173	24.619	23.366	20.4793	20.7848	20.7838	21.3772	20.8876	-	21.4866	21.3751	21.1999	-
Evl	F1M8I7, O08719	↓	-	yes	2	42.035	392	19.724	5	5	5	1.5	2.1	1.9	0.44	0.53	21.608	23.882	23.646	0.065	0.072	0.291	-2.274±0.071	-2.038±0.223	0.236±0.171	6.40258	0	yes	yes	-	yes	-	-	21.7067	21.5904	21.5271	24.0044	23.9322	23.8874	23.8535	23.733	23.9181	23.554	23.0423	23.9178	23.7981
Exoc4	Q62824	↓	↑	yes	3	110.55	975	34.076	5	5	5	5	6.15	5.7	0.47	0.52	24.148	24.839	24.47	0.19	0.102	0.115	-0.691±0.128	-0.322±0.132	0.369±0.094	3.47343	0.02525	yes	yes	yes	yes	24.2381	23.9565	23.9542	24.045	24.5461	24.8884	24.6367	24.7793	24.8809	25.0098	24.5472	24.3974	24.6849	24.267	24.4531
Exoc5	P97878	-	↑	yes	1	81.736	708	45.574	5	5	5	2.95	3.7	3.26667	0.47	0.53	23.951	24.839	23.618	0.292	0.157	0.413	-0.888±0.19	0.333±0.278	1.221±0.242	3.12699	0.00924	yes	-	yes	yes	23.9684	23.7749	23.4917	24.0211	24.4987	24.8154	25.1506	24.5773	24.7545	24.8961	22.8644	24.0684	23.9772	23.8036	23.375
Flrt3	B1H234	↓	-	yes	2	72.91	649	5.8944	5	4	4	1.15	2.625	2.5625	0.31	0.51	22.705	24.235	24.141	0.239	0.171	0.104	-1.529±0.192	-1.435±0.17	0.094±0.134	4.96586	0.000615385	yes	yes	-	yes	-	22.7931	22.6588	23.0552	22.3137	24.4648	23.9972	24.3908	24.0851	-	24.3169	23.9745	24.1024	24.1683	-
Gabbr1	Q6MFX8, A0A0A0MY30, Q924M0, F7FE05, Q9Z0U4-2, Q9Z0U4, Q9Z0U4-3, Q9Z0U4-4, Q9Z0U4-5	-	-	-	13	108.2	960	292.49	5	5	5	6.55	7.6	6.9	0.49	0.52	25.49	26.076	25.767	0.29	0.321	0.35	-0.586±0.244	-0.277±0.254	0.309±0.264	0.955772	0.315425	-	-	-	-	25.4687	26.007	25.6798	25.1844	25.1106	26.2965	26.4292	26.3704	25.7078	25.5755	25.7176	26.1477	26.2473	25.5073	25.2145
Gad1	C9E895, P18088, B3VQJ0	-	-	-	4	66.64	593	323.31	5	5	5	15.35	16.25	15.7	0.49	0.51	30.356	30.492	30.373	0.227	0.288	0.372	-0.136±0.21	-0.017±0.243	0.119±0.261	0.0820661	0.957799	-	-	-	-	30.4271	30.7054	30.3853	30.3747	29.8878	30.5374	31.1073	30.3351	30.2701	30.2109	29.9961	31.1493	30.3933	30.1371	30.1914
Gls	P13264-2, F1M980	-	-	-	2	65.996	603	44.142	5	5	5	1	1.11667	1.05	0.49	0.52	22.284	22.551	22.889	0.339	0.278	0.342	-0.267±0.246	-0.605±0.309	-0.338±0.277	0.791622	0.383247	-	-	-	-	22.1261	22.6793	22.1825	22.7214	21.7111	22.5546	23.1091	22.1303	22.5145	22.4466	-	23.3526	22.7974	22.518	-
Kcnj3, Kcnj5	P63251, O08871, F1LLV3, P48548	-	-	-	4	56.573	501	4.7663	2	2	2	1	1.125	1.5	0.4	0.43	20.399	20.577	20.986	0.074	0.133	0.579	-0.178±0.147	-0.587±0.471	-0.408±0.483	0.367959	0.62949	-	-	-	-	-	-	20.472	20.3263	-	20.4502	-	20.7047	-	-	-	20.5202	21.4516	-	-
Napa	P54921	-	-	-	1	33.192	295	323.31	2	2	2	12.5	12.875	12.125	0.51	0.52	28.977	29.016	28.94	0.008	0.036	0.11	-0.039±0.037	0.037±0.107	0.076±0.112	0.133891	0.967525	-	-	-	-	-	-	-	28.9854	28.9694	-	-	-	29.0521	28.9807	-	-	-	29.0468	28.834
Necab2	Q9ESB4, F1LQY6	↓	↑	yes	2	39.444	352	16.775	5	5	5	1.35	2	1.58333	0.46	0.56	22.992	24.197	23.571	0.03	0.15	0.324	-1.205±0.092	-0.579±0.182	0.626±0.202	4.39186	0.00266667	yes	yes	yes	yes	22.9808	22.9444	23.0544	23.0093	22.9702	24.2049	24.2482	24.4921	23.948	24.0891	23.4497	23.6366	24.1777	23.0543	23.534
Ntrk2	Q63604	-	-	-	4	92.185	821	323.31	5	5	5	3.7	3.95	3.6	0.51	0.52	26.379	26.605	26.102	0.378	0.273	0.446	-0.227±0.259	0.277±0.315	0.503±0.284	0.595863	0.520633	-	-	-	-	26.5967	26.5947	26.7904	26.2988	25.6122	26.9113	26.7426	26.8332	26.4863	26.0529	25.4674	26.8675	26.3346	26.0251	25.8156
Ntrk3	Q03351-2, Q03351-3, Q03351-4, Q03351, Q68G04, Q03351-8, Q03351-7, Q03351-6, Q03351-5	↓	-	yes	9	92.759	825	41.707	4	5	5	1.5625	1.95	1.7	0.48	0.53	25.083	26.403	25.924	0.225	0.362	0.356	-1.321±0.26	-0.842±0.258	0.479±0.28	2.73635	0.0135455	yes	yes	-	yes	25.3702	25.3003	24.8257	24.8339	-	26.8971	26.4714	26.5327	25.6775	26.437	26.1066	26.2355	26.3718	25.4381	25.4692
Prkaca	D4ACM4, A1L1M0, P27791-2, P27791	-	-	-	4	39.864	343	323.31	5	5	5	4.4	4.3	4.05	0.52	0.51	27.06	27.452	26.903	0.263	0.145	0.281	-0.392±0.174	0.157±0.22	0.549±0.182	1.40666	0.216953	-	-	-	-	26.5574	27.3928	27.3485	27.0238	26.9759	27.5258	27.6358	27.5812	27.3618	27.155	26.4998	27.4546	27.0062	26.7931	26.7619
Prkacb	P68182	-	-	-	1	40.707	351	137.18	5	5	5	1.65	1.75	1.45	0.53	0.55	24.455	24.668	24.244	0.302	0.292	0.299	-0.213±0.237	0.211±0.24	0.424±0.236	0.612716	0.550321	-	-	-	-	23.9885	24.7531	24.4472	24.9017	24.1819	24.1606	24.9362	24.6897	25.0863	24.4668	23.862	24.6094	24.683	24.0953	23.97
Psen2, Psen1	O88777, P97887	↓	↓	yes	2	50.051	448	8.3872	5	5	5	1.1	1.3	1.21667	0.47	0.52	21.098	21.417	22.374	0.179	0.096	0.255	-0.319±0.122	-1.276±0.198	-0.957±0.159	4.26245	0.00256	yes	yes	yes	yes	21.4545	21.1404	21.0769	21.0238	20.7947	21.3361	21.5151	21.4245	21.5676	21.2428	-	-	22.7314	22.0864	22.3039
Rab3b	Q63941, Q9QYT8, Q6P9W6	-	-	-	3	24.785	219	37.568	5	5	5	1.95	1.95	1.8	0.52	0.52	23.305	23.574	23.532	0.405	0.357	0.497	-0.268±0.295	-0.226±0.357	0.042±0.339	0.170942	0.878089	-	-	-	-	22.8817	24.1236	23.0599	23.3736	23.0881	23.3267	24.2563	23.2177	23.779	23.2891	-	24.3712	23.3644	23.0264	23.3647
Rab3c	P62824	-	-	-	1	25.872	227	121.12	5	5	5	4.7	5.25	4.6	0.51	0.53	26.289	26.995	26.245	0.367	0.263	0.35	-0.706±0.252	0.044±0.279	0.751±0.245	1.64517	0.103744	-	-	-	-	26.5814	26.6609	26.5146	26.1115	25.5775	27.2973	27.2696	27.1171	26.768	26.5251	26.3244	26.7829	26.4916	25.9081	25.7172
Rims4	F1M7Z9, Q8CIX1	-	-	-	2	29.329	269	33.336	3	4	4	1.08333	2.04167	1.8125	0.37	0.53	21.617	22.89	22.227	0.141	0.219	0.47	-1.273±0.23	-0.61±0.426	0.663±0.317	1.6426	0.0549938	-	-	-	-	21.752	-	-	21.4824	-	22.8508	23.1361	23.0705	22.5023	-	-	22.7646	22.2628	21.6546	-
Slc32a1	O35458	-	-	-	1	57.407	525	247.2	4	4	4	11.3125	12.3125	12.5	0.48	0.5	28.384	28.773	28.686	0.234	0.194	0.312	-0.389±0.198	-0.302±0.248	0.086±0.234	0.597253	0.564376	-	-	-	-	-	28.1523	28.775	28.4717	28.1371	-	28.5676	29.1395	28.7452	28.6384	-	28.7228	29.1975	28.5691	28.256
Slc38a1	Q9JM15	-	-	-	1	53.846	485	21.149	5	5	5	2	2.23333	1.95	0.51	0.53	23.739	23.837	23.462	0.192	0.268	0.55	-0.098±0.191	0.277±0.306	0.375±0.327	0.374933	0.713294	-	-	-	-	23.685	23.7409	24.0629	23.8403	23.3654	23.3896	23.957	23.9439	24.278	23.6168	-	24.0688	23.7849	23.3816	22.6139
Slc38a2	Q9JHE5	-	-	-	1	55.553	504	21.997	5	5	5	2.4	2.3	2.3	0.51	0.5	25.268	25.101	24.841	0.26	0.17	0.215	0.167±0.18	0.428±0.195	0.261±0.161	1.02299	0.387081	-	-	-	-	25.4499	24.931	25.754	25.0368	25.1687	25.1278	24.8891	25.3883	25.2401	24.8613	24.6009	24.8822	25.306	24.6659	24.7473
Slc38a3	Q9JHZ9	-	-	-	1	55.636	504	103.4	5	5	5	3.5	3.35	4	0.47	0.46	26.038	26.028	26.496	0.426	0.503	0.622	0.011±0.348	-0.458±0.387	-0.468±0.408	0.394435	0.635878	-	-	-	-	26.2553	25.2224	26.1998	26.5832	25.9308	25.7375	25.1424	26.604	26.3082	26.3462	26.5563	25.522	27.3444	26.8997	26.1582
Snap25	P60881, F8WG75	-	-	-	2	23.315	206	323.31	5	5	5	2.2	2.15	2.1	0.51	0.51	26.569	26.919	26.494	0.28	0.297	0.2	-0.349±0.231	0.075±0.198	0.424±0.205	0.840231	0.433657	-	-	-	-	27.0456	26.6903	26.6835	26.2339	26.1939	27.3284	27.0106	27.1735	26.6735	26.4075	26.6387	26.797	26.5955	26.2655	26.1755
Snap29	Q9JI56, Q9Z2P6	↓	-	yes	2	29.099	257	24.172	5	5	5	2	3.1	2.6	0.43	0.54	23.934	24.833	24.473	0.314	0.102	0.195	-0.899±0.187	-0.539±0.21	0.36±0.131	2.97134	0.0212184	yes	yes	-	yes	23.7194	24.1088	24.5127	23.4862	23.8433	24.9243	24.9528	24.9267	24.665	24.6963	24.1222	24.6581	24.6525	24.2734	24.6572
Sptbn4	F1LSL8	↓	-	yes	2	288.68	2561	126.18	5	5	5	2.9	7.8	4.96667	0.37	0.61	23.338	25.886	26.295	0.462	0.371	0.877	-2.549±0.319	-2.957±0.474	-0.408±0.454	4.58699	0.000210526	yes	yes	-	yes	23.7909	22.7543	24.0055	23.2495	22.8881	26.1277	25.6563	26.5734	25.5784	25.4954	25.3913	25.3965	27.2903	27.1228	26.2714
Stx18	Q68FW4	-	-	-	1	38.512	334	52.276	5	5	5	2.7	2.95	3.55	0.43	0.45	24.004	24.472	24.922	0.291	0.251	0.546	-0.468±0.219	-0.919±0.326	-0.451±0.316	1.5747	0.101901	-	-	-	-	23.5435	24.3368	24.1351	24.3211	23.6821	24.3877	24.506	24.8301	24.6589	23.9746	24.0629	25.359	25.6635	24.9214	24.6051
Stx1a	Q9QXG3, P32851	-	-	-	2	33.152	288	323.31	2	2	2	6.25	7.125	7	0.47	0.5	26.983	27.979	27.678	0.535	0.769	0.484	-0.995±0.728	-0.695±0.594	0.301±0.708	0.365767	0.564437	-	-	-	-	-	-	27.4201	26.5462	-	-	-	28.5607	27.3963	-	-	-	28.0804	27.2752	-
Stxbp5	Q9WU70-2, Q9WU70, Q9WU70-3	-	-	-	3	123.64	1116	89.212	5	5	5	4.08333	6.2	4.5	0.48	0.58	24.758	25.593	24.763	0.361	0.683	0.88	-0.834±0.39	-0.005±0.453	0.83±0.528	0.806608	0.28012	-	-	-	-	24.7446	24.6294	25.5038	24.3248	24.5883	25.7061	24.477	26.5865	25.6635	25.5295	24.8299	23.7752	26.2375	24.5523	24.4188
Stxbp6	D3ZCI5	-	-	-	1	23.671	210	7.524	4	5	5	1.41667	1.26667	1.3	0.52	0.49	22.71	23.203	23.324	0.443	0.437	0.127	-0.492±0.353	-0.614±0.248	-0.122±0.246	0.877599	0.327814	-	-	-	-	22.1104	-	23.3848	22.777	22.5688	23.3907	23.4355	22.6674	22.6633	23.8568	23.3029	23.1433	23.582	23.3911	23.2023
Synrg	Q9JKC9-3, Q9JKC9-2, Q9JKC9-4, Q9JKC9, D3ZEJ7, D4AB94, A0A096MJZ7	-	↑	yes	8	121.85	1138	50.389	5	5	5	2.55	4.05	3.05	0.46	0.57	24.43	25.235	24.519	0.175	0.203	0.167	-0.806±0.158	-0.089±0.144	0.716±0.155	3.47045	0.014156	yes	-	yes	yes	24.5927	24.6785	24.0856	24.3358	24.4551	25.5416	25.2671	24.8393	25.1409	25.3881	24.5629	24.862	24.2509	24.4826	24.4365
Syt6	D3ZPW2, Q62746-2, Q62746	↑	-	yes	3	57.293	511	13.358	5	5	5	2.55	1.6	2.05	0.55	0.44	23.475	22.428	22.661	0.349	0.045	0.347	1.047±0.195	0.814±0.273	-0.233±0.194	2.87211	0.0152987	yes	yes	-	yes	22.8919	23.6481	24.0404	23.5468	23.2458	22.4305	22.4051	22.5231	22.3475	22.4321	22.4882	23.2957	22.1909	22.457	22.8708
Unc13b, Unc13a	F1M3B4, F1M378	-	-	-	6	181.95	1615	2.393	3	5	5	1	1	1	0.5	0.5	22.635	23.123	22.768	0.184	0.313	0.176	-0.488±0.256	-0.133±0.173	0.355±0.204	0.970702	0.34537	-	-	-	-	22.5143	22.9153	-	22.4754	-	23.1459	23.1942	23.7216	22.6879	22.8676	22.6826	22.7233	23.1794	22.64	22.6167
Vamp1	F1M9V2, R9PXW2, Q63666-3, Q63666-2, Q63666, Q63666-4	-	-	-	6	12.427	115	13.85	5	5	5	1.25	1.25	1.25	0.5	0.5	24.292	24.559	24.185	0.145	0.377	0.593	-0.266±0.224	0.107±0.313	0.374±0.365	0.322416	0.740348	-	-	-	-	24.1802	24.6174	24.2581	24.1089	24.2973	25.0653	24.9273	24.5449	23.9191	24.3372	23.9715	25.1713	24.4886	23.4044	23.8893
Vamp2	R9PY00, Q9WUW2, P63045, Q19LA7	-	-	-	4	12.559	115	302.66	2	2	2	1	1	1	0.5	0.5	24.634	24.651	24.597	0.268	0.101	0.154	-0.018±0.262	0.036±0.283	0.054±0.176	0.0109194	0.992737	-	-	-	-	-	-	-	24.8761	24.3909	-	-	-	24.7495	24.5525	-	-	-	24.7428	24.4512
Vamp4	D4A560, A0A096MJ99, A0A096MK21	-	-	-	3	16.358	141	79.162	5	5	5	2.2	2.05	1.75	0.56	0.54	24.674	24.442	24.193	0.324	0.237	0.712	0.231±0.227	0.481±0.391	0.25±0.373	0.404985	0.646732	-	-	-	-	24.7071	24.1866	25.2135	24.8768	24.3836	24.4687	24.0276	24.8545	24.5614	24.2987	23.9027	23.1578	25.1863	24.6829	24.0332
Vamp7	Q9JHW5	-	-	-	1	24.775	220	34.797	5	5	5	2.7	3.75	2.7	0.5	0.58	25.186	25.695	25.033	0.34	0.208	0.561	-0.509±0.225	0.154±0.344	0.663±0.312	0.971519	0.277564	-	-	-	-	25.1937	25.0011	25.4981	25.6539	24.5849	25.7393	25.8267	26.0577	25.4022	25.45	24.5797	24.9919	25.7051	25.6424	24.2436
Vasp	F7EWC1, B5DEX4	↓	↓	-	2	39.709	376	36.542	5	5	5	1.55	1.3	1.45	0.52	0.47	23.438	23.342	24.117	0.125	0.097	0.045	0.096±0.116	-0.679±0.129	-0.775±0.105	2.8201	0.0293565	yes	yes	yes	-	23.3619	23.4267	23.2229	23.4982	23.6817	-	23.2258	-	23.4875	23.314	-	24.072	-	24.162	-

## Sheet: Fig. 7 calcium signaling
Gene symbol(s)	Protein ID(s)	Bic / Untd [↑↓]	TTX / Untd [↑↓]	Regulated in Bic / TTX	Number of proteins	Mol. weight [kDa]	Sequence length	Score	Bic: number of biological replicates	TTX: number of biological replicates	Untd: number of biological replicates	Bic: mean unique peptides	TTX: mean unique peptides	Untd: mean unique peptides	Peptide ratio Bic/Untd	Peptide ratio TTX/Untd	Bic: mean Log2 LFQ	TTX: mean Log2 LFQ	Untd: mean Log2 LFQ	Bic: coefficient of variation	TTX: coefficient of variation	Untd: coefficient of variation	Log2 fold change Bic-TTX (±pooled standard error)	Log2 fold change Bic-Untd (±pooled standard error)	Log2 fold change TTX-Untd (±pooled standard error)	-Log ANOVA p value	ANOVA q-value	ANOVA significant	Fisher LSD test Bic-Untd	Fisher LSD test TTX-Untd	Fisher LSD test Bic-TTX	Log2 LFQ intensity Bic_A	Log2 LFQ intensity Bic_B	Log2 LFQ intensity Bic_C	Log2 LFQ intensity Bic_D	Log2 LFQ intensity Bic_E	Log2 LFQ intensity TTX_A	Log2 LFQ intensity TTX_B	Log2 LFQ intensity TTX_C	Log2 LFQ intensity TTX_D	Log2 LFQ intensity TTX_E	Log2 LFQ intensity Untd_A	Log2 LFQ intensity Untd_B	Log2 LFQ intensity Untd_C	Log2 LFQ intensity Untd_D	Log2 LFQ intensity Untd_E
Adcy9	A0A096MJB0	-	-	-	2	151	1354	16.431	4	4	3	1.16667	2.25	1.94444	0.38	0.54	22.255	23.31	23.171	0.53	0.63	0.275	-1.055±0.467	-0.916±0.401	0.139±0.45	1.10672	0.149588	-	-	-	-	22.8059	21.4357	22.1455	22.6336	-	23.2512	24.3189	22.9342	22.736	-	-	23.4615	23.2701	22.7819	-
Arhgap12	D3ZDI5	↑	-	yes	1	56.557	494	4.8487	3	3	3	1.44444	1.11111	1	0.59	0.53	22.185	21.591	21.322	0.145	0.168	0.168	0.594±0.172	0.863±0.171	0.269±0.183	2.15419	0.0439859	yes	yes	-	yes	-	22.0723	-	22.0719	22.41	-	21.5882	-	21.8158	21.3675	-	21.5676	-	21.1293	21.2686
Arhgap21	F1LXQ7	↓	-	yes	1	213.04	1927	139.45	5	5	5	3.15	4.35	4.15	0.43	0.51	23.365	24.115	23.885	0.216	0.177	0.218	-0.749±0.164	-0.519±0.179	0.23±0.165	2.59173	0.041927	yes	yes	-	yes	23.5056	23.5039	23.4881	23.4689	22.8603	23.8504	24.1556	24.4415	24.1984	23.9272	23.5241	23.849	24.3125	23.7992	23.9385
Arhgap26	D3ZMS4	↓	-	yes	1	86.408	761	16.075	5	5	5	1.1	1.45	1.61667	0.4	0.47	22.451	23.043	23.309	0.145	0.172	0.236	-0.591±0.16	-0.857±0.204	-0.266±0.178	2.31845	0.0455804	yes	yes	-	yes	22.2598	-	22.4443	22.6499	-	22.7647	23.1732	22.8235	23.2062	23.2463	22.9737	23.4603	23.147	23.6537	-
Arhgap32, Rics	F1MAK3, B5DEI5	-	-	-	2	229.58	2086	56.028	5	5	5	3.65	5.7	3.4	0.52	0.63	24.087	25.023	24.324	0.653	0.53	0.783	-0.936±0.425	-0.237±0.494	0.699±0.463	0.821173	0.275253	-	-	-	-	24.2125	22.9379	24.3404	24.9225	24.0207	24.4909	24.2859	25.6993	25.4745	25.1637	23.5875	23.667	24.8629	25.5106	23.9894
Atp2a2	P11507, P11507-2, F1LPF6, E9PSX6, Q71UZ2	-	-	-	13	114.77	1043	323.31	2	2	2	25	25.75	25.75	0.49	0.5	29.277	29.391	29.365	0.064	0.012	0.203	-0.114±0.064	-0.088±0.199	0.027±0.189	0.108037	0.955843	-	-	-	-	-	-	-	29.3398	29.2137	-	-	-	29.3787	29.4035	-	-	-	29.5531	29.1759
Atp2b1	D3ZAX3, D3ZAE5, P11505-6, P11505-3	-	-	-	4	130.65	1184	323.31	2	4	4	1	1	1	0.5	0.5	23.489	23.238	23.181	0.075	0.528	0.362	0.252±0.461	0.308±0.337	0.056±0.378	0.111274	0.912564	-	-	-	-	23.4154	-	23.5626	-	-	-	22.5037	23.0677	23.4184	23.9601	-	22.5712	23.2751	23.2383	23.6412
Cacna2d2	F1M9X7, Q8CFG6	-	-	-	2	130.78	1157	18.401	5	5	5	2.23333	3.25	2.48333	0.47	0.57	23.635	24.201	23.842	0.455	0.184	0.275	-0.566±0.265	-0.207±0.288	0.359±0.191	0.933785	0.329882	-	-	-	-	23.1147	23.9613	24.1185	23.9995	22.9811	24.1096	24.4105	24.3682	24.3005	23.816	23.6822	24.4677	23.6388	23.7171	23.705
Cacna2d3	F1LSR8, Q8CFG5	-	-	-	2	121.94	1082	4.3118	2	4	3	1.125	1.875	1.25	0.47	0.6	21.558	22.685	21.858	0.35	0.55	0.72	-1.127±0.51	-0.3±0.626	0.827±0.532	0.769073	0.262276	-	-	-	-	21.2519	-	21.8646	-	-	23.1059	22.4423	23.284	21.9079	-	21.8818	21.0638	22.6282	-	-
Cacnb4	D4A055	-	↑	-	1	54.619	486	20.604	5	5	5	2.45	2.7	1.75	0.58	0.61	23.912	24.46	23.183	0.46	0.562	0.465	-0.549±0.377	0.728±0.347	1.277±0.379	1.819	0.0457143	yes	-	yes	-	24.1257	24.3677	24.391	23.4884	23.1845	25.0078	24.9093	24.8372	23.9608	23.5855	22.8745	23.7919	23.7178	22.5279	23.0042
Calm1, Calm2	P62161, D4ABV5	-	-	-	5	16.837	149	239.78	3	3	3	3.16667	3.33333	3.25	0.49	0.51	28.19	28.448	28.276	0.167	0.294	0.29	-0.258±0.25	-0.086±0.248	0.172±0.302	0.194368	0.875854	-	-	-	-	28.4348	27.9996	28.1351	-	-	28.5781	28.0284	28.7381	-	-	28.5333	27.8558	28.4385	-	-
Camk2b	G3V9G3, P08413	-	-	-	2	60.46	542	323.31	3	3	3	2	2	2	0.5	0.5	25.102	25.569	25.251	0.443	0.439	0.459	-0.467±0.431	-0.149±0.439	0.318±0.437	0.23788	0.772839	-	-	-	-	-	-	25.6619	25.0328	24.6101	-	-	26.1622	25.383	25.1616	-	-	25.7908	25.2602	24.7005
Camk2d	P15791-6, P15791, P15791-5, P15791-2, F1LWF6, P15791-7, P15791-3, P15791-4	-	-	-	8	57.824	512	131.93	5	5	5	5.8	7.25	5.85	0.5	0.55	26.106	26.457	26.164	0.294	0.368	0.374	-0.351±0.262	-0.058±0.264	0.293±0.288	0.387495	0.706821	-	-	-	-	25.9139	25.5401	26.3179	26.4117	26.3443	25.7203	26.3308	26.7181	26.8298	26.6858	25.5489	25.8037	26.4832	26.5804	26.4036
Camk2g	P11730, F1LMC3, P11730-3, P11730-2, F1LUE2, F1M3F8	-	-	-	7	59.037	527	191.39	5	5	5	4.3	4.9	4.35	0.5	0.53	25.584	26.109	25.744	0.101	0.248	0.221	-0.526±0.156	-0.16±0.143	0.365±0.192	1.65638	0.18753	-	-	-	-	25.5862	25.7751	25.6479	25.4903	25.4184	26.48	26.2657	26.1824	25.9844	25.6344	25.7585	26.2079	25.7167	25.4336	25.6029
Camk2n2, Camk2n1	Q9Z2N6, Q9JI15	-	-	-	2	8.6277	79	4.1844	2	4	3	1	1.0625	1	0.5	0.52	22.394	22.745	22.491	0.358	0.151	0.144	-0.351±0.244	-0.097±0.274	0.254±0.152	0.538095	0.609145	-	-	-	-	-	-	22.7068	22.0817	-	22.8841	22.8071	22.8433	22.445	-	-	22.7134	22.4071	22.353	-
Cpne3	D3ZLA3	↓	↓	-	1	59.685	533	23.401	5	4	4	1.7	1.91667	2.25	0.43	0.46	23.503	23.827	24.341	0.191	0.143	0.213	-0.324±0.159	-0.838±0.188	-0.515±0.169	2.53945	0.0321116	yes	yes	yes	-	23.3702	23.5745	-	23.2445	23.8224	23.9523	23.7686	-	23.5806	24.0054	24.6329	24.1076	-	24.0983	24.5265
Ednrb	F2W8B2, P21451	-	-	-	2	32.168	281	11.454	5	5	5	2.25	2.05	2.11667	0.52	0.49	25.029	24.836	24.847	0.447	0.161	0.29	0.194±0.257	0.183±0.29	-0.011±0.191	0.160357	0.898022	-	-	-	-	24.1948	24.9572	25.0122	25.5565	25.4248	24.8734	25.0762	24.5191	24.9664	24.7426	25.1238	24.7885	25.1267	24.9556	24.2377
Egfr	Q9QX70, G3V6K6, E7CXR9, E7CXR8	-	-	-	7	134.89	1209	126.85	5	5	5	10.5	11	10.85	0.49	0.5	26.777	26.814	26.841	0.191	0.117	0.141	-0.036±0.134	-0.064±0.142	-0.027±0.111	0.0522158	0.986448	-	-	-	-	26.5178	26.6714	27.1917	26.7945	26.7106	26.5332	26.8802	26.8926	26.8402	26.9211	26.7278	26.5943	26.8306	27.0691	26.982
Epha4	D3ZZK3	-	-	-	1	109.84	986	271.5	5	5	5	6.15	6.95	5.15	0.54	0.57	25.578	25.641	24.951	0.453	0.39	0.283	-0.063±0.321	0.627±0.29	0.691±0.266	1.16641	0.202877	-	-	-	-	25.8458	25.0822	26.3644	25.4881	25.1094	26.0647	25.4686	26.2117	25.3543	25.1072	25.2438	24.8761	25.3411	24.8544	24.4374
Erbb4	E9PTH1, F1M7X4, Q62956-2, Q62956, Q6UA27	-	-	-	11	142.55	1265	216.65	5	5	5	9.9	13.5	9.7	0.51	0.58	25.975	26.777	26	0.606	0.216	0.867	-0.801±0.331	-0.025±0.506	0.776±0.422	0.842769	0.275196	-	-	-	-	25.6801	26.4458	26.5024	26.3449	24.904	26.6919	27.1384	26.9129	26.7655	26.3746	24.8626	27.1386	26.6077	25.9225	25.4708
Fos, c-fos	P12841, Q63752, Q5G6W3, Q9EQC2	↑	-	yes	4	40.926	380	109.69	5	5	5	2.55	1.23333	1.5	0.63	0.45	24.387	22.608	23.009	0.535	0.389	0.447	1.779±0.348	1.378±0.365	-0.401±0.319	3.22359	0.0037377	yes	yes	-	yes	24.914	23.8481	24.2181	23.802	25.1541	23.3284	22.3085	22.0767	22.6649	22.662	23.9098	22.6167	22.9736	22.6016	22.9432
Fosb	D3ZLB7, S5NB67	-	-	-	2	35.978	338	40.903	5	5	5	3.15	2.25	1.95	0.62	0.54	25.365	24.223	24.607	0.594	0.399	0.352	1.142±0.371	0.757±0.358	-0.385±0.291	1.7567	0.0572677	-	-	-	-	26.2418	24.5082	25.7717	25.3086	24.9919	23.8314	23.9719	25.0579	24.1776	24.0746	24.4417	24.6408	25.2017	24.7434	24.009
Gna11	G3V6Q6, Q9JID2	-	↑	yes	3	42.044	359	108.47	5	5	5	2.35	3.5	1.95	0.55	0.64	23.555	24.365	23.776	0.193	0.224	0.272	-0.811±0.173	-0.221±0.193	0.59±0.203	2.5117	0.037	yes	-	yes	yes	23.1234	23.7936	23.6671	23.5709	23.6177	24.0002	24.3819	24.7167	24.5697	24.1587	23.4797	24.0353	23.8332	24.1677	23.3637
Gnas	B0BMW4, P63095, B4F771, P63095-2	-	-	-	10	45.663	394	275.43	5	5	5	1	1	1	0.5	0.5	24.89	25.078	24.863	0.171	0.195	0.235	-0.188±0.154	0.027±0.17	0.215±0.178	0.391496	0.7859	-	-	-	-	25.2248	24.8686	24.8198	24.596	24.9401	25.3638	25.2642	25.1225	24.8976	24.7402	24.9045	25.338	24.8788	24.5588	24.6352
Hpcal1	P62749	-	↑	yes	1	22.338	193	8.1022	5	5	5	2.25	3.35	2.15	0.51	0.61	24.04	24.977	23.936	0.142	0.2	0.143	-0.937±0.145	0.104±0.121	1.041±0.146	4.98072	0.00248649	yes	-	yes	yes	24.1449	23.7967	24.2889	24.045	23.9227	25.381	24.8252	25.1008	24.8321	24.7465	24.0014	23.8673	24.0469	24.1289	23.6348
Hpcal4	P35332, Q9QWR2	-	-	-	2	22.245	191	135.29	5	5	5	3.1	4.25	3	0.51	0.59	24.426	24.954	23.989	0.73	0.435	0.851	-0.529±0.424	0.437±0.532	0.966±0.461	0.775419	0.290647	-	-	-	-	25.2313	23.4867	25.2701	24.1061	24.0336	25.231	24.3943	25.7134	24.7795	24.6526	23.8395	23.6853	25.531	23.631	23.2561
Itpr1	C7E1V2, P29994-8, P29994-7, P29994-6, P29994-5, P29994-4, P29994-2, P29994-3, P29994, A0A0A0MY31, F1LNT1, F1LQX8, F1LQS8	-	↓	yes	15	313	2748	7.073	5	3	4	1.3	1.66667	1.5	0.46	0.53	23.665	22.253	23.92	0.102	0.325	0.342	1.413±0.213	-0.254±0.212	-1.667±0.376	2.86856	0.00507317	yes	-	yes	yes	23.747	-	23.5306	23.8207	23.5635	22.658	21.8466	22.2531	-	-	-	-	23.6195	24.2196	-
Itpr2	Q6W3E4, P29995, F1LQR8	↓	↓	-	3	306.91	2701	3.6476	3	4	4	1	1	1.08333	0.48	0.48	20.518	20.361	21.956	0.332	0.199	0.084	0.157±0.283	-1.438±0.248	-1.595±0.165	3.02076	0.00443836	yes	yes	yes	-	-	20.937	-	20.5071	20.1102	20.0788	20.4081	-	20.5967	-	-	22.0693	21.8378	21.9618	-
LOC100912512, Ngef	G3V856, Q5BKC9	↓	-	yes	3	70.841	616	30.935	5	5	3	1.2	1.4	1.66667	0.42	0.46	20.918	21.692	21.891	0.349	0.245	0.184	-0.774±0.239	-0.972±0.277	-0.199±0.215	2.24419	0.0315685	yes	yes	-	yes	21.4459	21.3105	20.7439	20.594	20.4975	22.1474	21.8964	21.5221	21.4216	21.4726	22.1691	21.7158	21.7868	-	-
Map4k3	R9PXT4, Q924I2	-	↑	yes	2	98.72	873	4.6802	4	5	3	1	1.35	1.16667	0.46	0.54	22.481	23.474	22.743	0.066	0.141	0.23	-0.994±0.147	-0.262±0.221	0.732±0.181	2.7214	0.0137143	yes	-	yes	yes	-	-	-	22.5456	22.4156	23.7681	23.4954	23.4626	23.2432	23.4022	22.5311	-	22.9542	-	-
Map4k4	F1M754	-	↑	yes	1	135.05	1178	98.123	5	5	5	1.38333	1.75	1.48333	0.48	0.54	22.266	23.477	22.645	0.247	0.147	0.237	-1.211±0.168	-0.379±0.198	0.832±0.163	4.23739	0.00269231	yes	-	yes	yes	22.1998	22.5679	22.2617	22.5271	21.7733	23.799	23.4464	23.3724	23.4906	23.2759	22.4138	23.1802	22.5635	22.4821	22.5841
Mapk3	P21708, P21708-2	↓	-	yes	4	43.08	380	10.306	5	5	5	2.31667	4.5	3.8	0.38	0.54	23.506	24.999	24.684	0.212	0.216	0.142	-1.492±0.177	-1.177±0.151	0.315±0.152	5.72738	0.000173913	yes	yes	-	yes	23.2579	23.6515	23.2795	23.4271	23.9158	25.2017	24.7329	25.2735	24.6609	25.1235	24.5535	24.4228	24.8309	24.8797	24.7311
Mapk8ip1	B0VXR5, Q9R237-2, Q9R237, Q9R237-3	↓	↑	yes	4	77.303	708	49.124	5	5	5	5	8.6	6.8	0.42	0.56	25.367	26.704	26.04	0.211	0.423	0.334	-1.336±0.259	-0.673±0.223	0.664±0.294	3.02755	0.00926733	yes	yes	yes	yes	25.4029	25.4913	25.7377	25.1796	25.0256	26.8641	26.963	27.3201	26.2999	26.0716	25.8202	26.2155	26.6935	25.7346	25.7362
Mapk8ip3	E9PSK7, B0VXR4	-	-	yes	2	145.65	1322	323.31	5	5	5	11.2	16.25	14.1	0.44	0.54	26.957	27.875	27.436	0.262	0.337	0.282	-0.918±0.24	-0.479±0.22	0.439±0.247	2.13068	0.0487043	yes	-	-	yes	27.347	26.9944	27.2025	26.6905	26.5499	28.2422	28.0262	28.2513	27.4702	27.3855	27.4884	27.6195	27.8988	27.1881	26.9869
Mylk	D3ZFU9	-	-	-	1	214.91	1961	1.5655	5	5	5	1.1	1	1	0.52	0.5	25.622	25.608	25.42	0.128	0.13	0.207	0.013±0.111	0.202±0.144	0.189±0.145	0.553653	0.745002	-	-	-	-	25.7945	25.7766	25.494	25.3997	25.6438	25.8244	25.7629	25.4504	25.4452	25.5583	25.6086	25.6967	25.2525	25.0356	25.5044
Nfkb1	D3ZN11, F1LQH2, D3ZY21	↑	-	yes	4	97.451	895	6.6708	2	5	5	1.875	1.06667	1.11667	0.63	0.49	23.064	22.125	22.021	0.122	0.182	0.206	0.939±0.194	1.043±0.215	0.104±0.181	2.37944	0.0256075	yes	yes	-	yes	-	22.9468	-	-	23.181	22.1407	22.0314	21.8798	-	22.4485	22.0847	22.2867	21.6432	22.0688	-
Plcb4	Q9QW07-2, Q9QW07, Q9QW07-3, D3ZCI6, F1LNK2, D4A8C5	-	-	-	6	116.07	1022	1.5334	3	4	5	1	1.0625	1	0.5	0.52	20.768	21.135	21.203	0.255	0.392	0.499	-0.367±0.324	-0.435±0.387	-0.068±0.399	0.294162	0.735624	-	-	-	-	20.8517	21.046	20.4068	-	-	21.5503	21.5333	20.6281	-	20.8281	20.691	21.8395	21.0789	-	-
Ppif	P29117	-	-	-	2	21.81	206	118.84	4	4	4	1.20833	1.375	1.25	0.49	0.52	23.097	23.013	22.79	0.203	0.355	0.327	0.084±0.29	0.307±0.282	0.223±0.326	0.205983	0.849886	-	-	-	-	23.3921	-	23.0281	22.8712	-	23.6639	-	22.8096	22.8662	22.7132	23.2583	-	22.6062	22.5065	-
Ppm1e	Q80Z30	-	-	-	1	83.438	750	88.181	5	5	5	4.5	5.4	4.3	0.51	0.56	25.124	25.729	25.168	0.134	0.229	0.247	-0.605±0.156	-0.044±0.164	0.561±0.195	2.14156	0.0864455	-	-	-	-	25.3122	24.8676	25.2836	25.05	25.1067	26.0255	25.3299	26.0266	25.6344	25.6273	25.2867	24.9257	25.6648	25.0669	24.8943
Ppm1h	Q5M821	-	↑	yes	2	56.379	513	25.558	5	5	5	3.55	5.3	3.8	0.48	0.58	24.486	25.378	24.565	0.175	0.079	0.197	-0.892±0.115	-0.079±0.156	0.813±0.126	4.47002	0.00405882	yes	-	yes	yes	24.5814	24.1941	24.8084	24.3472	24.4972	25.4918	25.4534	25.4213	25.2475	25.275	24.5859	24.8431	24.7899	24.3424	24.2631
Ppp3ca	P63329	-	-	-	1	58.643	521	218.75	5	5	5	1	1	1	0.5	0.5	24.045	24.227	23.79	0.569	0.386	0.403	-0.181±0.359	0.256±0.363	0.437±0.303	0.333874	0.715393	-	-	-	-	24.1308	23.1047	24.5739	24.6901	23.7272	24.6623	23.5661	24.6963	24.0358	24.1736	23.5474	23.2032	24.2437	24.347	23.6075
Ppp3cb	F1LMH3, P20651	-	-	-	2	59.46	527	25.041	5	5	5	2.3	2.4	1.85	0.55	0.56	24.107	24.539	23.66	0.228	0.381	0.449	-0.432±0.247	0.447±0.274	0.879±0.317	1.55578	0.110847	-	-	-	-	24.0853	23.9338	24.5987	24.0886	23.8261	25.0817	24.05	24.9764	24.3932	24.1916	23.2287	23.4622	24.5305	23.7974	23.2789
Prkaca	D4ACM4, A1L1M0, P27791-2, P27791	-	-	-	4	39.864	343	323.31	5	5	5	4.4	4.3	4.05	0.52	0.51	27.06	27.452	26.903	0.263	0.145	0.281	-0.392±0.174	0.157±0.22	0.549±0.182	1.40666	0.216953	-	-	-	-	26.5574	27.3928	27.3485	27.0238	26.9759	27.5258	27.6358	27.5812	27.3618	27.155	26.4998	27.4546	27.0062	26.7931	26.7619
Prkacb	P68182	-	-	-	1	40.707	351	137.18	5	5	5	1.65	1.75	1.45	0.53	0.55	24.455	24.668	24.244	0.302	0.292	0.299	-0.213±0.237	0.211±0.24	0.424±0.236	0.612716	0.550321	-	-	-	-	23.9885	24.7531	24.4472	24.9017	24.1819	24.1606	24.9362	24.6897	25.0863	24.4668	23.862	24.6094	24.683	24.0953	23.97
Prkca	B5DFC4, P05696, F1M2P8, F1LS98	-	-	-	4	76.791	672	103.74	5	5	5	4.4	4.55	5.2	0.46	0.47	26.018	26.517	26.542	0.279	0.378	0.342	-0.5±0.261	-0.524±0.247	-0.024±0.281	0.915353	0.32902	-	-	-	-	26.0854	26.1678	26.4144	25.9652	25.4548	26.8748	26.6218	26.9537	26.315	25.8209	26.3076	26.7674	27.1159	26.5084	26.0092
Prkcb	P68403-2, F1LS42, P68403, F1LS36	-	-	yes	5	76.893	673	11.263	5	5	5	2.01667	2.91667	2.2	0.48	0.57	22.457	23.896	23.256	0.411	0.351	0.707	-1.439±0.31	-0.799±0.459	0.641±0.404	1.90473	0.032	yes	-	-	yes	-	22.6361	22.974	22.4249	21.7936	24.047	24.2849	24.2329	23.6617	23.2551	22.4081	23.7998	24.009	22.8057	-
Prkce	Q6DUV1, P09216, F1LMV8	-	-	-	6	83.575	737	251.77	5	5	5	6.6	10.25	7.25	0.48	0.59	25.238	26.295	25.506	0.967	0.396	0.318	-1.057±0.487	-0.268±0.472	0.789±0.28	1.16144	0.149435	-	-	-	-	26.6753	25.1472	25.5981	24.6582	24.11	26.7206	26.0451	26.898	25.9929	25.8169	25.6099	25.521	26.0821	25.3177	24.9985
Ptk2	R9PXT6, O35346	-	-	-	5	119.71	1055	28.141	5	5	5	5.4	5.9	6	0.47	0.5	25.38	25.515	25.412	0.159	0.068	0.172	-0.135±0.104	-0.032±0.14	0.103±0.111	0.286012	0.895968	-	-	-	-	25.0056	25.514	25.4081	25.4735	25.4985	25.6311	25.4984	25.5037	25.5651	25.3745	25.6528	25.6381	25.2921	25.1262	25.349
Rasa1	G3V9H0, P50904	↓	↑	yes	2	115.45	1038	17.055	5	5	5	2.35	2.9	2.65	0.47	0.52	22.515	23.135	22.912	0.089	0.106	0.123	-0.62±0.085	-0.397±0.093	0.223±0.099	4.10862	0.0228852	yes	yes	yes	yes	22.6203	22.5317	22.6277	22.4655	22.3313	22.9302	23.2299	23.2748	23.2034	23.0367	22.8041	23.0289	22.9644	22.6796	23.0837
Stim1	P84903, B2RYV1	-	-	-	2	77.448	685	323.31	5	5	5	3.9	4.55	4.05	0.49	0.53	24.726	24.872	24.651	0.287	0.139	0.165	-0.145±0.183	0.076±0.19	0.221±0.13	0.355109	0.814538	-	-	-	-	25.0681	25.1086	24.2434	24.6467	24.5654	25.16	24.9213	24.7119	24.6971	24.8681	24.8511	24.8258	24.4193	24.4049	24.7515
Stim2	D4A5X1	-	-	-	1	83.495	743	104.47	5	5	5	3.75	4.35	5.1	0.42	0.46	24.445	24.913	25.116	0.297	0.336	0.322	-0.468±0.251	-0.672±0.246	-0.204±0.26	1.2578	0.200967	-	-	-	-	24.7734	23.8666	24.5226	24.7539	24.3072	24.8224	24.2577	25.2736	25.2739	24.9363	24.6003	24.8941	25.5949	25.4358	25.0568
Stk24	H9KVF3, B0LT89	-	↑	yes	2	46.809	419	29.769	5	5	5	1.6	1.75	1.3	0.55	0.57	22.726	23.502	22.626	0.291	0.254	0.253	-0.776±0.22	0.1±0.22	0.875±0.206	2.53923	0.0273273	yes	-	yes	yes	22.444	22.9503	22.2339	23.102	22.8998	23.4121	23.9953	23.0877	23.5416	23.4726	22.1642	23.0581	22.5452	22.6099	22.7547
Tiam1	D3ZWV8	↓	↓	-	1	176.7	1589	4.9939	4	5	4	1.1875	1.4	1.375	0.46	0.5	21.158	21.547	23.59	0.083	0.484	0.227	-0.388±0.293	-2.432±0.159	-2.043±0.317	4.93595	0.000235294	yes	yes	yes	-	20.9916	21.2578	21.1902	21.1929	-	22.0792	21.209	22.1169	21.5394	20.7885	23.4068	23.7518	23.9178	23.2822	-
Vdac3	Q9R1Z0, A0A0A0MY29	-	-	-	2	30.797	283	323.31	4	5	5	1	1	1	0.5	0.5	23.823	24.042	24.167	0.307	0.356	0.285	-0.219±0.28	-0.344±0.25	-0.125±0.255	0.338526	0.74993	-	-	-	-	24.1448	24.0583	23.286	-	23.8012	24.5231	23.9639	23.4141	24.3934	23.9138	24.6762	23.6969	23.9851	24.2513	24.2231
Vdac3	Q9R1Z0-2	-	-	-	1	30.929	284	13.872	5	5	5	1	1	1	0.5	0.5	24.059	24.445	24.623	0.09	0.308	0.336	-0.386±0.182	-0.564±0.195	-0.178±0.255	1.2448	0.243606	-	-	-	-	24.2553	23.936	23.9982	24.0097	24.0967	24.9213	24.1829	24.7444	24.3934	23.9842	24.6443	24.4961	25.1283	24.84	24.0082
Wwox	D3ZG54	↑	↑	yes	1	40.178	356	6.7773	5	4	4	1.45	1.54167	1.5625	0.48	0.5	23.426	22.761	22.301	0.002	0.277	0.125	0.666±0.263	1.125±0.128	0.46±0.198	2.35056	0.0233814	yes	yes	yes	yes	-	23.4282	-	23.424	-	-	22.8911	22.3615	23.0292	-	-	22.526	22.1368	22.3319	22.2094

## Sheet: Fig. S4 inhibitory synaptic
Gene symbol(s)	Protein ID(s)	Bic / Untd [↑↓]	TTX / Untd [↑↓]	Regulated in Bic / TTX	Number of proteins	Mol. weight [kDa]	Sequence length	Score	Bic: number of biological replicates	TTX: number of biological replicates	Untd: number of biological replicates	Bic: mean unique peptides	TTX: mean unique peptides	Untd: mean unique peptides	Peptide ratio Bic/Untd	Peptide ratio TTX/Untd	Bic: mean Log2 LFQ	TTX: mean Log2 LFQ	Untd: mean Log2 LFQ	Bic: coefficient of variation	TTX: coefficient of variation	Untd: coefficient of variation	Log2 fold change Bic-TTX (±pooled standard error)	Log2 fold change Bic-Untd (±pooled standard error)	Log2 fold change TTX-Untd (±pooled standard error)	-Log ANOVA p value	ANOVA q-value	ANOVA significant	Fisher LSD test Bic-Untd	Fisher LSD test TTX-Untd	Fisher LSD test Bic-TTX	Log2 LFQ intensity Bic_A	Log2 LFQ intensity Bic_B	Log2 LFQ intensity Bic_C	Log2 LFQ intensity Bic_D	Log2 LFQ intensity Bic_E	Log2 LFQ intensity TTX_A	Log2 LFQ intensity TTX_B	Log2 LFQ intensity TTX_C	Log2 LFQ intensity TTX_D	Log2 LFQ intensity TTX_E	Log2 LFQ intensity Untd_A	Log2 LFQ intensity Untd_B	Log2 LFQ intensity Untd_C	Log2 LFQ intensity Untd_D	Log2 LFQ intensity Untd_E
Adarb1	P51400, G3V649	-	↑	yes	2	77.924	711	47.953	5	5	5	2.61667	4.05	2.4	0.52	0.63	23.483	24.375	23.589	0.32	0.171	0.316	-0.892±0.206	-0.106±0.252	0.786±0.204	2.49918	0.0278378	yes	-	yes	yes	23.3923	23.5708	23.3933	24.0825	22.9748	24.392	24.6246	24.381	24.4694	24.0076	22.9945	23.927	23.9539	23.4331	23.6369
Adcy9	A0A096MJB0	-	-	-	2	151	1354	16.431	4	4	3	1.16667	2.25	1.94444	0.38	0.54	22.255	23.31	23.171	0.53	0.63	0.275	-1.055±0.467	-0.916±0.401	0.139±0.45	1.10672	0.149588	-	-	-	-	22.8059	21.4357	22.1455	22.6336	-	23.2512	24.3189	22.9342	22.736	-	-	23.4615	23.2701	22.7819	-
Gabbr1	Q6MFX8, A0A0A0MY30, Q924M0, F7FE05, Q9Z0U4-2, Q9Z0U4, Q9Z0U4-3, Q9Z0U4-4, Q9Z0U4-5	-	-	-	13	108.2	960	292.49	5	5	5	6.55	7.6	6.9	0.49	0.52	25.49	26.076	25.767	0.29	0.321	0.35	-0.586±0.244	-0.277±0.254	0.309±0.264	0.955772	0.315425	-	-	-	-	25.4687	26.007	25.6798	25.1844	25.1106	26.2965	26.4292	26.3704	25.7078	25.5755	25.7176	26.1477	26.2473	25.5073	25.2145
Gabrb3	D3ZW84, Q5XPT5, F1LRQ0, P63079	-	-	-	4	51.731	450	59.746	5	5	5	1.7	1.9	1.56667	0.52	0.55	23.67	24.137	23.58	0.162	0.413	0.422	-0.467±0.243	0.09±0.247	0.558±0.319	0.88387	0.338124	-	-	-	-	23.5548	23.9281	23.8816	23.4912	23.4936	24.3445	24.1321	24.8507	23.7923	23.5663	23.3835	23.7743	24.3334	23.4334	22.9737
Gng5, LOC100360499	Q45QK8, F2Z3T8, P63219	-	-	-	3	6.4094	58	6.5127	4	4	5	1	1	1	0.5	0.5	24.056	24.747	24.122	0.59	0.171	0.217	-0.69±0.408	-0.066±0.52	0.625±0.226	0.620934	0.399247	-	-	-	-	23.5267	23.8337	-	24.8078	-	-	-	24.5379	24.9888	24.7128	24.3223	23.9211	-	-	-
Gng7	P43425	-	-	-	1	7.5237	68	17.115	4	3	5	1	1	1.2	0.45	0.45	22.822	23.293	22.539	0.462	0.539	0.259	-0.471±0.479	0.283±0.37	0.754±0.407	0.567171	0.442366	-	-	-	-	23.4552	22.5072	22.5045	-	-	23.9594	22.7285	23.1917	-	-	22.9026	22.4661	22.2492	-	-
Gng12	G3V6P8, Q45QK0, O35359	-	-	-	3	7.9851	72	49.007	5	5	5	1.3	1.25	1.45	0.47	0.46	25.888	25.457	25.963	0.216	0.403	0.662	0.431±0.252	-0.075±0.351	-0.507±0.394	0.515117	0.54728	-	-	-	-	25.9617	26.088	25.6639	26.1965	25.5307	25.7616	25.9121	24.7775	25.7237	25.1086	25.935	26.9357	25.0552	26.3778	25.5124
Gphn	Q03555-6, Q03555-4, Q03555-5, Q03555, Q03555-3, Q03555-2, B3GS92, F1MA86, F1LN62, M0R423	-	-	-	10	79.748	736	323.31	5	5	5	15.15	17.35	16.2	0.48	0.52	27.774	28.038	27.988	0.081	0.218	0.159	-0.264±0.137	-0.214±0.108	0.05±0.159	0.790317	0.608865	-	-	-	-	27.8903	27.5949	27.7943	27.7541	27.8356	28.3073	27.6585	28.3188	27.8682	28.0378	28.1067	27.655	28.2206	27.9448	28.0125
Hap1	F1LQG0, P54256-2, P54256	-	-	-	3	70.226	629	79.893	5	5	5	5.15	7.1	5.8	0.47	0.55	26.202	26.59	26.192	0.115	0.139	0.155	-0.389±0.109	0.009±0.117	0.398±0.125	2.11523	0.176698	-	-	-	-	26.2035	25.9332	26.2855	26.2499	26.3356	26.5551	26.3538	26.5713	26.8781	26.5938	26.3064	26.4554	25.9495	26.2313	26.0193
Kif5a	F1M8F2, Q6QLM7	-	↑	yes	2	116.93	1027	225.77	5	5	5	4.25	4.65	3.3	0.56	0.58	23.911	24.719	23.545	0.192	0.31	0.308	-0.809±0.208	0.366±0.207	1.175±0.246	3.2386	0.00906122	yes	-	yes	yes	24.1282	24.0575	24.0235	23.8485	23.4953	25.1177	24.7612	25.0582	24.4504	24.2091	23.3142	24.0843	23.8157	23.3354	23.1729
Kirrel3	E9PTD7, Q09GS6	-	↑	yes	2	79.355	725	30.003	5	5	5	1.95	3.25	1.6	0.55	0.67	22.883	23.947	22.91	0.339	0.458	0.271	-1.064±0.308	-0.026±0.244	1.037±0.288	2.44158	0.021236	yes	-	yes	yes	22.6811	22.9284	23.5946	22.6536	22.5576	23.9836	23.9426	24.7628	23.8035	23.2418	22.6943	23.2962	23.2152	22.8651	22.4764
Nlgn2	D3ZJH3, F1LQ41, Q62888-2, Q62888	-	↑	yes	4	88.724	817	4.5362	2	2	3	1	1.5	1.16667	0.46	0.56	21.322	23.199	21.342	0.119	0.641	0.103	-1.878±0.518	-0.02±0.152	1.858±0.515	1.45644	0.0468418	yes	-	yes	yes	21.2073	21.4363	-	-	-	22.694	23.7047	-	-	-	21.4412	-	21.242	-	-
Slc12a5	Q63633-2, Q63633, D3ZGI9, F1LNP4	-	↑	yes	4	123.56	1116	131.61	5	5	5	6.8	10.1	8.3	0.45	0.55	25.863	26.948	26.263	0.285	0.263	0.409	-1.085±0.221	-0.4±0.274	0.685±0.268	2.42745	0.0246766	yes	-	yes	yes	26.094	25.7329	26.3101	25.8148	25.3625	26.9791	26.7803	27.4955	26.8803	26.6025	26.0029	26.2766	27.0678	26.2167	25.751
Slc32a1	O35458	-	-	-	1	57.407	525	247.2	4	4	4	11.3125	12.3125	12.5	0.48	0.5	28.384	28.773	28.686	0.234	0.194	0.312	-0.389±0.198	-0.302±0.248	0.086±0.234	0.597253	0.564376	-	-	-	-	-	28.1523	28.775	28.4717	28.1371	-	28.5676	29.1395	28.7452	28.6384	-	28.7228	29.1975	28.5691	28.256
Trim3	G3V8D6, O70277	-	↑	yes	2	80.76	744	148.59	5	5	5	4.18333	5.5	3.95	0.51	0.58	24.445	25.284	24.438	0.181	0.106	0.357	-0.839±0.125	0.007±0.224	0.846±0.207	3.00927	0.0176604	yes	-	yes	yes	24.1864	24.5557	24.1847	24.6535	24.6433	25.1258	25.309	25.2121	25.5136	25.2595	23.6709	24.6918	24.7535	24.4953	24.578
