# Supplementary material for: Nascent Proteome Remodeling following Homeostatic Scaling at Hippocampal Synapses
Source: Neuron. 2016 Oct 19;92(2):358–71. doi: 10.1016/j.neuron.2016.09.058 (PMC5078608; doi:10.1016/j.neuron.2016.09.058)
Supplement: Table S5. List of Previously Implicated Homeostasis Molecules and Their Detection and Regulation in This Study [file mmc6.xlsx]

## Sheet: Previously implicated proteins
Protein / gene	Reference	Detected in our study	Gene symbol(s)	Protein ID(s)	Protein name	Regulated in our study	Mol. weight [kDa]	Sequence length	Score	Median of biological replicates	Untd: mean unique peptides	Bic: mean unique peptides	TTX: mean unique peptides	Untd: Log2 LFQ intensity	Bic: Log2 LFQ intensity	TTX: Log2 LFQ intensity	Untd: coefficient of variation	Bic: coefficient of variation	TTX: coefficient of variation	Log2 Fold change Bic-TTX (±pooled standard error)	Log2 Fold change Bic-Untd (±pooled standard error)	Log2 Fold change TTX-Untd (±pooled standard error)	ANOVA significance	ANOVA q-value (FDR<0.05)	Fisher LSD post-hoc Bic-TTX (p<0.05)	Fisher LSD post-hoc Bic-Untd (p<0.05)	Fisher LSD post-hoc TTX-Untd (p<0.05)
AP-2	DaSilva 2016	yes	Ap2a1	D3ZUY8	Adaptor protein complex AP-2, alpha 1 subunit	trend - slightly up in TTX	107.67	977	130.73	2	16.8	18.1	16.8	27.6969	27.7995	28.0261	0.22514	0.00662185	0.105522	-0.23±0.1	0.1±0.21	0.33±0.23	-	-	-	-	-
			Ap2a2	P18484	Adaptor protein complex AP-2, alpha 2 subunit	-	104.04	938	323.31	5	1	1	1	24.0044	24.1328	24.2605	0.297527	0.104275	0.411155	-0.13±0.23	0.13±0.18	0.26±0.28	-	-	-	-	-
			Ap2m1	P84092	Adaptor protein complex AP-2, subunit mu	-	49.654	435	323.31	4	4.3	4.3	4.5	29.3115	29.2124	29.3813	0.208574	0.104083	0.126846	-0.17±0.11	-0.1±0.15	0.07±0.16	-	-	-	-	-
			Ap2s1	P62744	Adaptor protein complex AP-2, subunit sigma	-	17.018	142	47.517	1	16.9	16.5	16.4	-	-	-	-	-	-	-	-	-	-	-	-	-	-
Arc	Shepherd et al., 2006	yes	Arc	Q63053	Activity-regulated cytoskeleton-associated protein	-	45.352	396	63.682	5	3.9	3.7	3.7	26.3038	27.3466	26.6927	3.77467	0.660435	0.607095	0.65±0.45	1.04±1.06	0.39±1.05	-	-	-	-	-
BDNF	Rutherford et al., 1998	yes	Bdnf	P23363, Q99NV7	Brain-derived neurotrophic factor	-	28.109	249	136.63	5	3.8	4	4.3	26.3227	26.712	26.5571	0.603112	0.88617	0.607354	0.15±0.51	0.39±0.51	0.23±0.43	-	-	-	-	-
Cav2.1 (Cacna1c)	Frank et al., 2009	no, but found other voltage-dependent calcium channels	Cacna1e	F1LNB9, F1LMS1, Q07652, Q923K6	Voltage-dependent R-type calcium channel subunit alpha-1E	-	252.26	2222	2.6085	1	1	1	1.25	-	-	-	-	-	-	-	-	-	-	-	-	-	-
			Cacna2d1	Q9ERS3, F7F134, D3ZKP9, Q8CFG7, Q8VHS9, P54290	Voltage-dependent calcium channel subunit alpha-2/delta-1	trend - down in Bic	123.47	1091	77.115	5	3.64583	2	4.35	24.2904	23.7005	24.2868	1.02184	0.189946	1.71692	-0.59±0.74	-0.59±0.52	0±0.86	-	-	-	-	-
			Cacna2d2	F1M9X7, Q8CFG6	Voltage-dependent calcium channel subunit alpha-2/delta-2	trend - slightly up in TTX	130.78	1157	18.401	5	2.48333	2.23333	3.25	23.8421	23.635	24.201	0.2754	0.455121	0.184341	-0.57±0.27	-0.21±0.29	0.36±0.19	-	-	-	-	-
			Cacna2d3	F1LSR8, Q8CFG5	Voltage-dependent calcium channel subunit alpha-2/delta-3	trend - up in TTX	121.94	1082	4.3118	3	1.25	1.125	1.875	21.8579	21.5583	22.685	0.720055	0.350265	0.549834	-1.13±0.51	-0.3±0.63	0.83±0.53	-	-	-	-	-
			Cacnb1	G3V6K8, P54283	Voltage-dependent L-type calcium channel subunit beta-1	trend - up in TTX	65.495	597	32.744	5	1.1	1.41667	1.68333	22.4116	22.5958	23.0442	0.227158	0.307521	0.45286	-0.45±0.32	0.18±0.23	0.63±0.27	-	-	-	-	-
			Cacnb2	D3ZWK0, Q8VGC3-2, Q8VGC3-5, Q8VGC3-4, Q8VGC3-3, Q8VGC3	Isoform 2 of Voltage-dependent L-type calcium channel subunit beta-2	-	68.877	611	5.5078	2	1	1	2.08333	-	-	23.4889	-	-	0.409759	-	-	-	-	-	-	-	-
			Cacnb3	P54287	Voltage-dependent L-type calcium channel subunit beta-3	trend - up in TTX	54.563	484	19.071	5	1.75	1.9	2.5	23.166	23.1942	23.8222	0.309241	0.249488	0.329152	-0.63±0.23	0.03±0.23	0.66±0.25	-	-	-	-	-
			Cacnb4	D4A055	Voltage-dependent calcium channel subunit beta-4	yes - up in Bic, up in TTX	54.619	486	20.604	5	1.75	2.45	2.7	23.1833	23.9115	24.4601	0.464805	0.459806	0.562492	-0.55±0.38	0.73±0.35	1.28±0.38	yes	0.0457	-	-	yes
			Cacng2	Q71RJ2, Q99PR9	Voltage-dependent calcium channel subunit gamma-2	-	35.894	323	1.5631	1	1	1	1	-	-	-	-	-	-	-	-	-	-	-	-	-	-
			Cacng8	F1M7K7, Q8VHW5	Voltage-dependent calcium channel subunit gamma-8	trend - up in TTX	43.25	421	27.492	5	1.85	1.6875	1.83333	24.328	-	24.8651	0.289385	-	0.737816	-	-	0.54±0.4	-	-	-	-	-
CaMKII	Thiagarajan et al., 2005	yes	Camk2b	G3V9G3, P08413	Calcium/calmodulin-dependent protein kinase type II subunit beta	-	60.46	542	323.31	3	2	2	2	25.2505	25.1016	25.5689	0.459247	0.443188	0.439486	-0.47±0.43	-0.15±0.44	0.32±0.44	-	-	-	-	-
			Camk2b	Q9Z2F1	Calmodulin-dependent protein kinase II beta M isoform	-	12.385	124	1.9153	3	1	1	1	21.4317	21.4295	21.2876	0.127599	0.0569909	0.280774	0.14±0.27	0±0.13	-0.14±0.27	-	-	-	-	-
			Camk2d	P15791-6, P15791, P15791-5, P15791-2, F1LWF6, P15791-7, P15791-3, P15791-4	Calcium/calmodulin-dependent protein kinase type II subunit delta	-	57.824	512	131.93	5	5.9	5.8	7.3	26.164	26.1056	26.4569	0.374099	0.293763	0.368197	-0.35±0.26	-0.06±0.26	0.29±0.29	-	-	-	-	-
			Camk2g	P11730, F1LMC3, P11730-3, P11730-2, F1LUE2, F1M3F8	Calcium/calmodulin-dependent protein kinase type II subunit gamma	trend - slightly up in TTX	59.037	527	191.39	5	4.4	4.3	4.9	25.7439	25.5836	26.1094	0.22117	0.100833	0.247932	-0.53±0.16	-0.16±0.14	0.37±0.19	-	-	-	-	-
			Camk2n2, Camk2n1	Q9Z2N6, Q9JI15	Calcium/calmodulin-dependent protein kinase II inhibitor 2 and 1	trend - slightly up in TTX	8.6277	79	4.1844	3	1	1	1.1	22.4912	22.3942	22.7448	0.144215	0.358443	0.150607	-0.35±0.24	-0.1±0.27	0.25±0.15	-	-	-	-	-
CaMKIV	Ibata et al 2008	yes	Camk4	P13234, P13234-2	Calcium/calmodulin-dependent protein kinase type IV	trend - slightly up in TTX	53.151	474	11.349	4	1.4	1	1.3	20.8747	20.988	21.3464	0.1657	0.488092	0.145684	-0.36±0.26	0.11±0.34	0.47±0.15	-	-	-	-	-
Cdc42	Frank et al., 2009	yes	Cdc42	Q8CFN2	Cell division control protein 42 homolog	-	21.258	191	322.83	4	1	1	1.125	24.5133	24.7668	24.4472	0.460101	0.332834	0.277673	0.32±0.27	0.25±0.36	-0.07±0.34	-	-	-	-	-
			Cdc42	Q8CFN2-2	Isoform 2 of Cell division control protein 42 homolog	-	21.282	191	66.227	5	1	1	1	22.7122	22.7983	22.9267	0.609553	0.282151	0.279083	-0.13±0.23	0.09±0.35	0.21±0.35	-	-	-	-	-
			Cdc42bpa	G3V6C9, O54874	Serine/threonine-protein kinase MRCK alpha	-	197.03	1732	6.4649	1	1	0	1	-	-	-	-	-	-	-	-	-	-	-	-	-	-
			Cdc42bpb	Q7TT49	Serine/threonine-protein kinase MRCK beta	-	194.89	1713	5.8521	2	1.33333	0	1.16667	21.2406	-	20.8119	0.46791	-	0.723393	-	-	-0.43±0.68	-	-	-	-	-
			Cdc42ep1	A1A5P0	Cdc42 effector protein 1	trend - slightly down in Bic, down in TTX	41.028	388	48.303	5	4.25	3.75	3.2	25.4677	25.2994	24.9514	0.190075	0.15155	0.0629285	0.35±0.1	-0.17±0.14	-0.52±0.12	-	-	-	-	-
			Cdc42ep2	Q5PQP4	Cdc42 effector protein 2	-	23.048	214	12.975	0	1	0	0	-	-	-	-	-	-	-	-	-	-	-	-	-	-
			Cdc42ep4	B1WC33	Cdc42 effector protein (Rho GTPase binding) 4	-	37.927	350	44.814	5	2.25	2.45	2.4	24.3819	24.4876	24.3645	0.217385	0.22074	0.312366	0.12±0.22	0.11±0.18	-0.02±0.22	-	-	-	-	-
			Cdc42se1	Q5BJM7	Cdc42 small effector protein 1	trend - down in TTX	8.9673	79	1.5693	3	1	1	1	21.8046	21.9749	20.9885	0.434877	1.01313	0.0518583	0.99±0.75	0.17±0.8	-0.82±0.37	-	-	-	-	-
Disc-1	Tsuboi et al., 2015	no	-	-	-	-	-	-	-	-	-	-	-	-	-	-	-	-	-	-	-	-	-	-	-	-	-
DNMT1/3a	Meadows et al., 2015	yes	Dnmt3a	Q1LZ53, Q1LZ53-2	DNA (cytosine-5)-methyltransferase 3A	trend - up in TTX	101.67	908	34.907	5	1.9	1.8	1.8	21.7584	22.0091	22.5242	1.28734	0.190711	0.445967	-0.52±0.26	0.25±0.55	0.77±0.58	-	-	-	-	-
EHMT1/2	Benevento et al., 2016	no, but found other histone methyl-transferases	Dot1l	D3ZCP0	Histone-lysine N-methyltransferase, H3 lysine-79	-	166.82	1549	1.7396	1	1	1	0	-	20.2053	-	-	0.270634	-	-	-	-	-	-	-	-	-
			Kmt2d	F1LXK8	Histone-lysine N-methyltransferases	trend - up in Bic	592	5514	14.384	4	1.1875	1.27778	1.26667	21.9255	22.5032	21.9019	0.749613	0.567007	1.13656	0.6±0.71	0.58±0.57	-0.02±0.66	-	-	-	-	-
			LOC686349	D4A9J4		-	150.41	1346	35.245	5	6.25	6.5	6.2	25.8896	25.9591	25.8857	0.251466	0.0800851	0.208431	0.07±0.13	0.07±0.15	0±0.19	-	-	-	-	-
			Nsd1	D4AA06		-	262.49	2381	1.5786	1	1.25	2	1	-	-	-	-	-	-	-	-	-	-	-	-	-	-
			Setd2	D4A5H6		-	259.31	2294	2.6086	1	1	1	1	-	-	-	-	-	-	-	-	-	-	-	-	-	-
			Setd7	D4ADE5		-	40.507	366	10.491	2	1	1	1	-	-	-	-	-	-	-	-	-	-	-	-	-	-
			Whsc1l1	D3ZK47		trend - slightly down in Bic, slightly up in TTX	155.57	1396	139.24	5	3.55	3.05	3.85	23.9324	23.8089	24.2647	0.133464	0.142478	0.206457	-0.46±0.15	-0.12±0.12	0.33±0.15	-	-	-	-	-
PSD-95	Sun and Turrigiano, 2011	yes	Dlg4	P31016	PSD-95, Disks large homolog 4	trend - up in TTX	80.464	724	178.55	5	9.1	8.6	11.9	25.8574	25.7465	26.5667	1.04654	0.297627	0.267207	-0.82±0.23	-0.11±0.49	0.71±0.49	-	-	-	-	-
PSD-93		yes	Dlg2	Q63622, Q63622-2, Q63622-3, Q63622-4, Q63622-6, Q63622-7, F1M907, Q63622-5	PSD-93, Disks large homolog 2	trend - slightly up in TTX	94.933	852	323.31	4	14	15	15.8	27.9887	28.1653	28.4081	0.180551	0.225038	0.230278	-0.24±0.21	0.18±0.19	0.42±0.19	-	-	-	-	-
Gadd45b	Meadows et al., 2015	yes	Gadd45b	Q5U3Z2	Growth arrest and DNA-damage-inducible 45 beta	-	17.796	160	66.265	3	1.9	2.6	2.3	24.5547	24.9916	24.0876	0.431882	0.992415	0.587668	0.9±0.67	0.44±0.64	-0.47±0.49	-	-	-	-	-
Gria1	Meadows et al., 2015	yes	Gria1	P19490-2, M0R9A7	Glutamate receptor 1	-	101.55	907	133.7	2	1	0	1	22.8668	-	23.1342	0.773368	-	0.606823	-	-	0.27±0.76	-	-	-	-	-
Gria2	Gainey et al., 2015	yes	Gria2	G3V914, F1LNE4, P19491, P19491-3	Glutamate receptor 2	-	98.843	883	283.52	1	1	0	1	-	-	-	-	-	-	-	-	-	-	-	-	-	-
			Gria3	G3V6Z5, G3V8Y9, P19492-2, P19492	Glutamate receptor 3	yes - down in Bic	96.987	854	57.37	5	1.7	1.2	1.7	22.111	20.7798	22.1105	0.328354	0.314372	0.428118	-1.33±0.31	-1.33±0.28	0±0.32	yes	0.0118	yes	yes	-
			Gria4	P19493-2, P19493-3, P19493, Q566D4	Glutamate receptor 4	trend - slightly down in Bic, slightly up in TTX	100.88	902	16.996	5	1.9	1.7	2.1	23.0824	22.6736	23.5526	0.498763	0.294455	0.302261	-0.88±0.24	-0.41±0.31	0.47±0.31	-	-	-	-	-
			Grin1	Q62683, P35439, P35439-2, Q62648, P35439-3, P35439-4, P35439-6, P35439-5, P35439-7	Glutamate receptor ionotropic, NMDA 1	-	105.57	938	106.76	5	11	9.9	12.6	27.2765	27.355	27.5972	0.712265	0.339644	0.343693	-0.24±0.27	0.08±0.39	0.32±0.4	-	-	-	-	-
			Grin2a	G3V9C5, Q00959	Glutamate receptor ionotropic, NMDA 2A	-	165.48	1464	5.0079	1	1.75	0	1.27083	-	-	22.8262	-	-	0.278998	-	-	-	-	-	-	-	-
			Grin2b	G3V746, Q00960	Glutamate receptor ionotropic, NMDA 2B	trend - down in Bic	166.03	1482	55.339	4	2.66667	1.33333	2.7	23.6439	22.6548	23.1346	0.868116	0.365626	0.644688	-0.48±0.47	-0.99±0.58	-0.51±0.57	-	-	-	-	-
GRIP1	Gainey et al., 2015	yes	Grip1	Q30A71, P97879, F1LRA4, F1LMX8, Q30A72, P97879-2	Glutamate receptor-interacting protein 1	trend - slightly up in TTX	120.29	1112	51.967	5	4.5	4.2	4.7	25.571	25.6272	25.8495	0.1401	0.184716	0.111922	-0.22±0.13	0.06±0.14	0.28±0.11	-	-	-	-	-
Integrin beta 3, Itgb3	Cingolani and Goda 2008	no, but found other integrins	Itga6	G3V667, G3V991, Q924W3, Q924W2	Integrin, alpha6	-	119.48	1073	5.0032	2	1.08333	1.125	1	-	-	-	-	-	-	-	-	-	-	-	-	-	-
			Itgb1	P49134	Integrin, beta1	trend - slightly down in TTX	88.494	799	323.31	5	12.65	12.8	11.8	29.234	29.1171	28.9482	0.23474	0.226477	0.2824	0.17±0.21	-0.12±0.19	-0.29±0.21	-	-	-	-	-
			Itgb6	Q6AYF4	Integrin, beta6	-	85.958	787	1.8455	5	1	1	1	26.317	26.3325	26.1919	0.234302	0.212821	0.304213	0.14±0.23	0.02±0.2	-0.13±0.22	-	-	-	-	-
			Itgb8	D3ZP06	Integrin, beta8	trend - slightly down in Bic, slightly down in TTX	62.41	560	39.233	3	6.08333	6.08333	5.16667	25.6168	25.3368	25.3377	0.130684	0.170539	0.152872	0±0.18	-0.28±0.17	-0.28±0.16	-	-	-	-	-
ITPR-1, ITPR-2	Tsuboi et al., 2015	yes	Itpr1	C7E1V2, P29994-8, P29994-7, P29994-6, P29994-5, P29994-4, P29994-2, P29994-3, P29994, A0A0A0MY31, F1LNT1, F1LQX8, F1LQS8	Inositol 1,4,5-trisphosphate receptor type 1	yes - slightly down in Bic, down in TTX	313	2748	7.073	4	1.5	1.3	1.7	23.9195	23.6654	22.2526	0.341966	0.102406	0.324718	1.41±0.21	-0.25±0.21	-1.67±0.38	yes	0.0051	yes	-	yes
			Itpr2	Q6W3E4, P29995, F1LQR8	Inositol 1,4,5-trisphosphate receptor type 2	yes - down in Bic, down in TTX	306.91	2701	3.6476	4	1.1	1	1	21.9563	20.5181	20.3612	0.0836148	0.331945	0.199246	0.16±0.28	-1.44±0.25	-1.6±0.17	yes	0.0044	-	yes	yes
MeCP2	Blackman et al., 2012	yes	Mecp2	F1LWH6, Q00566, Q00566-2	Methyl-CpG-binding protein 2	-	52.953	491	116.36	5	9.5	9.4	9.6	27.1224	27.2004	27.1881	0.280186	0.236664	0.150697	0.01±0.16	0.08±0.21	0.07±0.18	-	-	-	-	-
Ngef	Frank et al., 2009	yes	Ngef	G3V856, Q5BKC9	Neuronal guanine nucleotide exchange factor	yes - down in Bic	70.841	616	30.935	5	1.7	1.2	1.4	21.8906	20.9184	21.692	0.184147	0.348652	0.244818	-0.77±0.24	-0.97±0.28	-0.2±0.21	yes	0.03	yes	yes	-
Ntrk3	Frank et al., 2009	yes	Ntrk3	Q03351-2, Q03351-3, Q03351-4, Q03351, Q68G04, Q03351-8, Q03351-7, Q03351-6, Q03351-5	NT-3 growth factor receptor	yes - down in Bic, slightly up in TTX	92.759	825	41.707	5	1.7	1.6	2	25.9242	25.0825	26.4031	0.356467	0.225387	0.361601	-1.32±0.26	-0.84±0.26	0.48±0.28	yes	0.0135	yes	yes	-
Tet1	Meadows et al., 2015	no, but found Ogt activated via Tet1	Ogt	G3V6F4, P56558	O-linked N-acetylglucosamine (GlcNAc) transferase	yes - down in Bic	115.73	1036	44.17	5	3	2	4.1	24.2318	22.8797	24.5207	0.552928	0.257858	0.371148	-1.64±0.27	-1.35±0.36	0.29±0.36	yes	0.006	yes	yes	-
PICK1	Anggono 2011	yes	Pick1	Q6GQQ2, Q9EP80	PRKCA-binding protein	trend - slightly up in TTX	46.705	416	1.9814	2	1	1	1	21.2318	21.4861	21.5444	0.115101	1.44418	0.275501	-0.06±0.94	0.25±0.92	0.31±0.27	-	-	-	-	-
PSEN-1	Pratt et al., 2011	yes	Psen2, Psen1	O88777, P97887	Presenilin-2, Presenilin-1	yes - down in Bic, down in TTX	50.051	448	8.3872	5	1.2	1.1	1.3	22.3739	21.0981	21.4172	0.255377	0.179472	0.0955125	-0.32±0.12	-1.28±0.2	-0.96±0.16	yes	0.0026	yes	yes	yes
MHC1	Goddard 2007	yes	RT1.A1(f), RT1.Al	Q31257, O19446, Q31274, Q31266, Q31258	MHC class I RT1 (RT16)	-	39.245	347	16.165	0	0	0	1	-	-	-	-	-	-	-	-	-	-	-	-	-	-
			RT1.A(u), RT1.Alu	Q95571, Q95577, Q31256	MHC class I RT1.Au heavy chain	-	38.789	344	27.628	2	1	1	1	-	-	-	-	-	-	-	-	-	-	-	-	-	-
			rt1-E	Q31267, Q31265	MHC class I RT1.E	-	41.829	373	2.6512	2	1	1	1	-	-	-	-	-	-	-	-	-	-	-	-	-	-
TNF alpha	Stellwagen and Malenka 2006, Steinmetz and Turrigiano 2010	no, but found several TNF receptors	Tnfrsf1a	P22934	Tumor necrosis factor receptor superfamily member 1A	trend - down in Bic, slightly down in TTX	50.969	461	9.2216	4	1.2	1.3	1	24.0102	23.6128	23.5158	0.370475	0.541708	0.0452692	0.1±0.37	-0.4±0.36	-0.49±0.27	-	-	-	-	-
			Fas	F1LWQ2, Q63199, Q9R230	Tumor necrosis factor receptor superfamily member 6	trend - down in Bic, down in TTX	36.884	324	7.4603	5	1.4	1.1	1.3	22.6781	22.1361	22.0232	0.340851	0.306149	0.448985	0.11±0.29	-0.54±0.26	-0.65±0.31	-	-	-	-	-
			Tnfrsf21	D3ZF92	Tumor necrosis factor receptor superfamily member 21	trend - slightly down in Bic, slightly up in TTX	71.869	655	141.67	5	5.8	5.3	6.5	24.9533	24.6716	25.2449	0.270362	0.173192	0.108566	-0.57±0.12	-0.28±0.19	0.29±0.17	-	-	-	-	-
	References
	Anggono, V., Clem, R.L., and Huganir, R.L. (2011). PICK1 loss of function occludes homeostatic synaptic scaling. J Neurosci 31, 2188-2196.
	Benevento, M., Iacono, G., Selten, M., Ba, W., Oudakker, A., Frega, M., Keller, J., Mancini, R., Lewerissa, E., Kleefstra, T., et al. (2016). Histone Methylation by the Kleefstra Syndrome Protein EHMT1 Mediates Homeostatic Synaptic Scaling. Neuron.
	Blackman, M.P., Djukic, B., Nelson, S.B. and Turrigiano, G.G. (2012). A critical and cell-autonomous role for MeCP2 in synaptic scaling up. J. Neurosci 32, 13529-13536.
	Cingolani, L.A., Thalhammer, A., Yu, L.M., Catalano, M., Ramos, T., Colicos, M.A., and Goda, Y. (2008). Activity-dependent regulation of synaptic AMPA receptor composition and abundance by beta3 integrins. Neuron 58, 749-762.
	DaSilva, L.L., Wall, M.J., L, P.d.A., Wauters, S.C., Januario, Y.C., Muller, J., and Correa, S.A. (2016). Activity-Regulated Cytoskeleton-Associated Protein Controls AMPAR Endocytosis through a Direct Interaction with Clathrin-Adaptor Protein 2. eNeuro 3.
	Frank, C.A., Pielage, J., and Davis, G.W. (2009). A presynaptic homeostatic signaling system composed of the Eph receptor, ephexin, Cdc42, and CaV2.1 calcium channels. Neuron 61, 556-569.
	Gainey, M.A., Tatavarty, V., Nahmani, M., Lin, H., and Turrigiano, G.G. (2015). Activity-dependent synaptic GRIP1 accumulation drives synaptic scaling up in response to action potential blockade. Proc Natl Acad Sci U S A 112, E3590-3599.
	Goddard, C.A., Butts, D.A., and Shatz, C.J. (2007). Regulation of CNS synapses by neuronal MHC class I. Proc Natl Acad Sci U S A 104, 6828-6833.
	Ibata, K., Sun, Q., and Turrigiano, G.G. (2008). Rapid synaptic scaling induced by changes in postsynaptic firing. Neuron 57, 819-826.
	Meadows, J.P., Guzman-Karlsson, M.C., Phillips, S., Holleman, C., Posey, J.L., Day, J.J., Hablitz, J.J., and Sweatt, J.D. (2015). DNA methylation regulates neuronal glutamatergic synaptic scaling. Sci Signal 8, ra61.
	Pratt, K.G., Zimmerman, E.C., Cook, D.G., and Sullivan, J.M. (2011). Presenilin 1 regulates homeostatic synaptic scaling through Akt signaling. Nat Neurosci 14, 1112-1114.
	Rutherford, L.C., Nelson, S.B., and Turrigiano, G.G. (1998). BDNF has opposite effects on the quantal amplitude of pyramidal neuron and interneuron excitatory synapses. Neuron 21, 521-530.
	Shepherd, J.D., Rumbaugh, G., Wu, J., Chowdhury, S., Plath, N., Kuhl, D., Huganir, R.L., and Worley, P.F. (2006). Arc/Arg3.1 mediates homeostatic synaptic scaling of AMPA receptors. Neuron 52, 475-484.
	Steinmetz, C.C., and Turrigiano, G.G. (2010). Tumor necrosis factor-alpha signaling maintains the ability of cortical synapses to express synaptic scaling. J Neurosci 30, 14685-14690.
	Stellwagen, D., and Malenka, R.C. (2006). Synaptic scaling mediated by glial TNF-alpha. Nature 440, 1054-1059.
	Sun, Q., and Turrigiano, G.G. (2011). PSD-95 and PSD-93 play critical but distinct roles in synaptic scaling up and down. J Neurosci 31, 6800-6808.
	Thiagarajan, T.C., Lindskog, M., and Tsien, R.W. (2005). Adaptation to inactivity in hippocampal neurons. Neuron 47, 725-737.
	Tsuboi, D., Kuroda, K., Tanaka, M., Namba, T., Iizuka, Y., Taya, S., Shinoda, T., Hikita, T., Muraoka, S., Iizuka, M., et al. (2015). Disrupted-in-schizophrenia 1 regulates transport of ITPR1 mRNA for synaptic plasticity. Nat Neurosci 18, 698-707.
