# Supplementary material for: Nascent Proteome Remodeling following Homeostatic Scaling at Hippocampal Synapses
Source: Neuron. 2016 Oct 19;92(2):358–71. doi: 10.1016/j.neuron.2016.09.058 (PMC5078608; doi:10.1016/j.neuron.2016.09.058)
Supplement: Table S6. Newly Synthesized Significantly Regulated Proteins of Potential Glial Origin [file mmc7.xlsx]

## Sheet: All glial genes
Gene symbol	Method	Experiment / Large Scale Dataset	Author	Year	Database	Name	Bic / Untd [↑↓]	TTX / Untd [↑↓]	Regulated in Bic / TTX	Number of proteins	Mol. weight [kDa]	Sequence length	Score	Bic: number of biological replicates	TTX: number of biological replicates	Untd: number of biological replicates	Bic: mean unique peptides	TTX: mean unique peptides	Untd: mean unique peptides	Peptide ratio Bic/Untd	Peptide ratio TTX/Untd	Bic: mean Log2 LFQ	TTX: mean Log2 LFQ	Untd: mean Log2 LFQ	Bic: coefficient of variation	TTX: coefficient of variation	Untd: coefficient of variation	Log2 fold change Bic-TTX (±pooled standard error)	Log2 fold change Bic-Untd (±pooled standard error)	Log2 fold change TTX-Untd (±pooled standard error)	-Log ANOVA p value	ANOVA q-value	ANOVA significant	Fisher LSD test Bic-Untd	Fisher LSD test TTX-Untd	Fisher LSD test Bic-TTX	Log2 LFQ intensity Bic_A	Log2 LFQ intensity Bic_B	Log2 LFQ intensity Bic_C	Log2 LFQ intensity Bic_D	Log2 LFQ intensity Bic_E	Log2 LFQ intensity TTX_A	Log2 LFQ intensity TTX_B	Log2 LFQ intensity TTX_C	Log2 LFQ intensity TTX_D	Log2 LFQ intensity TTX_E	Log2 LFQ intensity Untd_A	Log2 LFQ intensity Untd_B	Log2 LFQ intensity Untd_C
Aagab	Immunostaining	Cerebral cortex, glial cells	Uhlén M et. al.	2015	Human Protein Atlas	Alpha- And Gamma-Adaptin Binding Protein	-	-	-	1	34.363	315	25.644	4	5	5	1.45833	1.36667	1.3	0.53	0.51	23.498	23.708	23.385	0.198	0.105	0.072	-0.21±0.149	0.114±0.161	0.324±0.098	0.896275	0.518361	-	-	-	-	23.4603	23.3878	-	23.2741	23.8711	23.5678	23.8508	-	23.8114	23.6028	23.2989	23.4953	-
Aamp	Immunostaining	Cerebral cortex, glial cells	Uhlén M et. al.	2015	Human Protein Atlas	Angio Associated Migratory Cell Protein	-	-	-	2	46.031	426	132.67	5	5	5	4.5	5.05	4.7	0.49	0.52	25.971	25.877	25.94	0.504	0.599	0.559	0.093±0.401	0.03±0.389	-0.063±0.417	0.0121613	0.991945	-	-	-	-	25.8936	25.0814	25.8838	26.3801	26.6136	25.1783	25.1931	25.9821	26.3564	26.6751	25.6467	24.9544	26.4065
Aasdhppt	Immunostaining	Cerebral cortex, glial cells	Uhlén M et. al.	2015	Human Protein Atlas	Aminoadipate-Semialdehyde Dehydrogenase-Phosphopantetheinyl Transferase	-	-	-	1	35.816	309	10.882	5	5	5	2	1.95	2.06667	0.49	0.49	24.057	24.036	24.05	0.446	0.32	0.364	0.021±0.298	0.007±0.311	-0.014±0.269	0.00118984	0.99613	-	-	-	-	24.3899	24.3977	23.1274	24.1259	24.2447	24.225	24.5301	23.4383	23.9941	23.9914	24.2177	24.4954	23.3005
Abca2	Microarray	Myelinating oligodendrocyte cells (adult)	Bellesi M et. al.	2013	-	ATP Binding Cassette Subfamily A Member 2	-	-	-	2	270.94	2434	4.5808	0	1	1	0	1	1	0	0.5	-	-	-	-	-	-	-	-	-	-	-	-	-	-	-	-	-	-	-	-	-	19.7789	-	-	-	-	19.1031	-
Abcd3	Immunostaining	Cerebral cortex, glial cells	Uhlén M et. al.	2015	Human Protein Atlas	ATP Binding Cassette Subfamily D Member 3	-	-	-	1	155.75	1393	3.0655	3	2	2	1	1	1	0.5	0.5	21.639	21.939	21.691	0.193	0.028	0.275	-0.3±0.191	-0.052±0.265	0.248±0.249	0.323471	0.758476	-	-	-	-	-	21.915	21.5897	21.4123	-	-	21.967	21.9116	-	-	-	21.9392	21.4436
Abce1	Immunostaining	Cerebral cortex, glial cells	Uhlén M et. al.	2015	Human Protein Atlas	ATP Binding Cassette Subfamily E Member 1	-	-	-	2	71.573	625	157.23	5	5	5	8.95	9.35	8.6	0.51	0.52	26.309	26.404	26.242	0.133	0.161	0.261	-0.095±0.126	0.067±0.17	0.162±0.178	0.21765	0.899089	-	-	-	-	26.3744	26.559	26.0629	26.295	26.2556	26.4418	26.5817	26.0544	26.3673	26.5769	25.8833	26.5948	25.8877
Abcf2	Immunostaining	Cerebral cortex, glial cells	Uhlén M et. al.	2015	Human Protein Atlas	ATP Binding Cassette Subfamily F Member 2	-	-	-	2	67.3	599	136.83	3	3	3	8.5	8.66667	7.41667	0.53	0.54	26.388	26.533	26.405	0.233	0.163	0.157	-0.145±0.215	-0.017±0.213	0.128±0.175	0.127471	0.939387	-	-	-	-	-	-	26.0753	26.4075	26.6796	-	-	26.3348	26.4975	26.7651	-	-	26.2476
Abhd3	Microarray	Protoplasmic astrocytes and neurons (P7)	Cahoy JD et. al.	2008	-	Abhydrolase Domain Containing 3	-	-	-	1	71.655	627	42.374	4	4	4	1	1	1	0.5	0.5	23.927	24.098	23.871	0.176	0.296	0.269	-0.171±0.221	0.056±0.208	0.227±0.254	0.220186	0.872189	-	-	-	-	23.964	24.2375	23.6987	-	23.8071	24.5739	24.2084	23.8792	-	23.7316	23.888	24.3516	23.6349
Acat2	Immunostaining	Cerebral cortex, glial cells	Uhlén M et. al.	2015	Human Protein Atlas	Acetyl-CoA Acetyltransferase 2	-	-	-	1	46.229	411	86.761	5	5	5	7	6.75	7.6	0.48	0.47	27.088	27.15	27.167	0.201	0.218	0.206	-0.062±0.174	-0.078±0.169	-0.016±0.176	0.0490131	0.983114	-	-	-	-	26.7653	26.9126	27.126	27.4543	27.1837	26.7982	27.3498	26.8862	27.4012	27.3158	26.9874	27.1088	26.8639
Acbd3	Immunostaining	Cerebral cortex, glial cells	Uhlén M et. al.	2015	Human Protein Atlas	Acyl-CoA Binding Domain Containing 3	-	-	-	2	45.688	409	11.135	5	5	5	3.9	4.1	3.68333	0.51	0.53	25.367	25.459	25.506	0.24	0.267	0.146	-0.093±0.206	-0.139±0.164	-0.047±0.176	0.126731	0.945278	-	-	-	-	25.5868	25.1487	25.6288	25.5384	24.9297	25.9161	25.0577	25.6396	25.2055	25.4769	25.5263	25.2841	25.7642
Acbd5	Immunostaining	Cerebral cortex, glial cells	Uhlén M et. al.	2015	Human Protein Atlas	Acyl-CoA Binding Domain Containing 5	-	-	-	5	103.31	963	33.657	3	3	3	4.58333	4.33333	3.41667	0.57	0.56	25.565	25.464	25.24	0.2	0.181	0.811	0.101±0.206	0.325±0.518	0.224±0.514	0.119653	0.898001	-	-	-	-	-	-	25.7935	25.623	25.2777	-	-	25.7267	25.4096	25.255	-	-	26.1387
Ache	Immunostaining	Lateral ventricle, glial cells	Uhlén M et. al.	2015	Human Protein Atlas	Acetylcholinesterase (Cartwright Blood Group)	-	-	-	3	60.247	526	81.369	5	5	5	4.4	3.9	4.6	0.49	0.46	24.601	24.416	24.779	0.163	0.225	0.135	0.184±0.163	-0.178±0.127	-0.363±0.154	1.04571	0.44074	-	-	-	-	24.6941	24.8381	24.2735	24.5052	24.6928	24.013	24.2999	24.426	24.537	24.8057	24.5666	24.6608	24.8571
Acin1	Immunostaining	Cerebral cortex, glial cells	Uhlén M et. al.	2015	Human Protein Atlas	Apoptotic Chromatin Condensation Inducer 1	-	-	-	6	52.389	470	163.09	5	5	5	7.8	6.8	7.05	0.53	0.49	26.5	26.262	26.481	0.16	0.319	0.123	0.238±0.203	0.019±0.121	-0.219±0.194	0.447403	0.744847	-	-	-	-	26.4225	26.1664	26.5895	26.7128	26.6101	25.5794	26.2323	26.4662	26.516	26.5179	26.299	26.5054	26.3239
Acot8	Immunostaining	Lateral ventricle, glial cells	Uhlén M et. al.	2015	Human Protein Atlas	Acyl-CoA Thioesterase 8	-	-	-	5	68.196	614	70.043	5	5	5	3.4	3.1	2.75	0.55	0.53	23.816	23.447	23.24	0.579	0.711	1.01	0.369±0.455	0.576±0.538	0.208±0.568	-	-	-	-	-	-	23.733	24.5296	24.2761	23.7258	22.8154	23.003	24.6697	23.4161	23.537	22.611	22.2798	24.7925	23.5529
Acsbg1	Microarray	Protoplasmic astrocytes and neurons (P7)	Cahoy JD et. al.	2008	-	Acyl-CoA Synthetase Bubblegum Family Member 1	-	-	-	2	151.04	1339	107.33	4	4	4	7.5	8.125	7.9375	0.49	0.51	26.308	26.308	26.164	0.069	0.142	0.32	0±0.107	0.144±0.206	0.144±0.222	0.167923	0.9183	-	-	-	-	26.1905	26.4242	26.2935	26.3236	-	26.3389	26.5639	26.1896	26.1378	-	25.7764	26.7144	26.1673
Acss1	Microarray	Protoplasmic astrocytes and neurons (P7)	Cahoy JD et. al.	2008	-	Acyl-CoA Synthetase Short-Chain Family Member 1	↓	↑	yes	4	119.71	1091	323.31	4	4	4	18.125	21.875	18.5	0.49	0.54	27.63	28.337	27.945	0.038	0.14	0.203	-0.707±0.098	-0.315±0.136	0.392±0.163	2.73708	0.040059	yes	yes	yes	yes	27.6009	27.681	-	27.6675	27.5684	28.4813	28.5146	-	28.2093	28.1425	27.9963	28.2794	-
Actl6a	Immunostaining	Cerebral cortex, glial cells	Uhlén M et. al.	2015	Human Protein Atlas	Actin Like 6A	-	-	-	3	36.003	320	167.74	5	5	5	4.45	4.7	4.35	0.51	0.52	25.234	25.687	25.239	0.248	0.201	0.114	-0.453±0.185	-0.004±0.159	0.448±0.137	1.61899	0.200701	-	-	-	-	25.5214	25.242	25.5333	25.1132	24.7618	25.9295	25.6051	25.9494	25.6396	25.3108	25.0959	25.3219	25.4277
Adam12	Microarray	Optic nerve head astrocytes	McCall MN et. al.	2011	Barcode U133A database	ADAM Metallopeptidase Domain 12	-	-	-	2	80.518	721	323.31	3	3	3	19.5833	19.1667	19.8333	0.5	0.49	29.253	29.053	29.421	0.068	0.109	0.139	0.201±0.102	-0.167±0.122	-0.368±0.139	1.20732	0.371826	-	-	-	-	-	-	29.1434	29.3075	29.309	-	-	28.8952	29.0701	29.1926	-	-	29.2036
Adam17	Immunostaining	Hippocampus, glial cells	Uhlén M et. al.	2015	Human Protein Atlas	ADAM Metallopeptidase Domain 17	-	-	-	1	74.891	682	9.0488	4	4	4	1.58333	1.20833	1.58333	0.5	0.43	23.079	-	22.189	0.089	-	0.518	-	0.89±0.3	-	-	-	-	-	-	-	23.0994	-	23.132	23.1825	22.9022	-	-	21.2966	-	-	-	-	22.8756
Adamts4	Microarray	Myelinating oligodendrocyte cells (adult)	Bellesi M et. al.	2013	-	ADAM Metallopeptidase With Thrombospondin Type 1 Motif 4	-	-	-	2	47.42	429	6.2933	5	5	5	1.4	1.25	1.55	0.47	0.45	22.474	21.733	22.511	0.462	0.306	0.679	0.741±0.299	-0.036±0.414	-0.778±0.376	1.01889	0.222347	-	-	-	-	22.8754	23.2233	22.234	22.0678	21.9701	22.1769	22.1145	21.504	21.5316	21.3368	23.0922	23.3694	22.3371
Adar	Immunostaining	Cerebral cortex, glial cells	Uhlén M et. al.	2015	Human Protein Atlas	Adenosine Deaminase, RNA-Specific	-	-	-	2	105.47	914	2.5656	2	3	3	1	1	1	0.5	0.5	22.179	22.362	21.879	0.116	0.295	0.116	-0.183±0.29	0.3±0.145	0.483±0.234	0.75523	0.413029	-	-	-	-	22.0673	-	22.2915	-	-	22.5141	21.9376	22.6352	-	-	-	22.0253	21.9022
Adck4	Immunostaining	Lateral ventricle, glial cells	Uhlén M et. al.	2015	Human Protein Atlas	AarF Domain Containing Kinase 4	-	-	-	1	98.662	903	2.5361	3	5	3	1	1	1.08333	0.48	0.48	25.368	25.066	25.665	1.371	2.791	1.809	0.302±1.261	-0.297±1.121	-0.599±1.307	-	-	-	-	-	-	-	24.1139	-	26.6052	25.3849	22.3927	23.6756	26.3641	26.7662	26.1301	-	23.978	-
Add3	Immunostaining	Cerebral cortex, glial cells	Uhlén M et. al.	2015	Human Protein Atlas	Adducin 3	-	-	-	2	93	827	5.8252	5	5	5	1.2	1.25	1.16667	0.51	0.52	22.132	22.055	22.205	0.233	0.465	0.411	0.077±0.281	-0.073±0.26	-0.15±0.332	0.0563795	0.967417	-	-	-	-	22.2051	21.6784	22.0722	22.5175	22.1849	21.5199	21.6516	21.8209	22.532	22.7495	22.1793	22.0049	22.0417
Adgrl3	Microarray	Epiblast stem cell-derived oligodendrocytes	Najm FJ et. al.	2011	-	Adhesion G Protein-Coupled Receptor L3	-	-	-	2	91.819	851	4.0966	0	0	1	0	0	1	0	0	-	-	-	-	-	-	-	-	-	-	-	-	-	-	-	-	-	-	-	-	-	-	-	-	-	-	-	-
Adnp	Immunostaining	Cerebral cortex, glial cells	Uhlén M et. al.	2015	Human Protein Atlas	Activity-Dependent Neuroprotector Homeobox	-	-	-	2	129.89	1175	323.31	5	5	5	12.15	12.5	10.3	0.54	0.55	26.685	26.758	26.285	0.234	0.207	0.661	-0.073±0.182	0.4±0.354	0.473±0.349	0.542055	0.547116	-	-	-	-	26.6972	26.8795	26.9054	26.7811	26.1634	26.7621	27.0109	26.9896	26.6879	26.3416	25.0864	26.9469	26.79
Adprhl2	Immunostaining	Cerebral cortex, glial cells	Uhlén M et. al.	2015	Human Protein Atlas	ADP-Ribosylhydrolase Like 2	-	-	-	1	58.904	528	37.092	5	5	5	1.61667	2.21667	1.75	0.48	0.56	23.071	23.331	22.911	0.482	0.672	0.521	-0.26±0.418	0.16±0.371	0.42±0.428	0.225872	0.79414	-	-	-	-	22.8228	23.9414	23.212	22.9707	22.4066	22.9796	24.6275	22.9499	23.2612	22.8343	22.2883	23.8926	22.9765
Adrm1	Immunostaining	Cerebral cortex, glial cells	Uhlén M et. al.	2015	Human Protein Atlas	Adhesion Regulating Molecule 1	-	-	-	3	78.817	705	198.5	5	5	5	1.11667	1.2	1.45	0.44	0.45	24.789	24.914	25.074	0.277	0.135	0.166	-0.125±0.178	-0.285±0.204	-0.161±0.134	0.497993	0.713794	-	-	-	-	24.7504	24.7472	24.9822	25.2074	24.257	25.0712	24.7935	24.7049	25.1334	24.8644	25.1277	-	25.0672
Afap1l2	Microarray	Myelinating oligodendrocytes and oligodendrocyte precursor cells (adult)	Dougherty JD et. al.	2012	-	Actin Filament Associated Protein 1 Like 2	-	-	-	10	169.78	1527	139.62	5	5	5	11.95	11.55	11.7	0.51	0.5	26.944	26.812	26.837	0.087	0.075	0.129	0.133±0.071	0.107±0.095	-0.025±0.091	0.520762	0.866349	-	-	-	-	26.8764	27.0737	26.772	26.9746	27.0245	26.9237	26.8867	26.6667	26.8315	26.7495	26.9552	26.956	26.577
Afg3l2	Immunostaining	Cerebral cortex, glial cells	Uhlén M et. al.	2015	Human Protein Atlas	AFG3 Like Matrix AAA Peptidase Subunit 2	-	-	-	2	123.62	1103	249.6	5	5	5	18.9	19.55	18.65	0.5	0.51	27.929	27.909	27.919	0.248	0.174	0.16	0.02±0.176	0.01±0.172	-0.01±0.141	0.00311215	0.995951	-	-	-	-	27.8916	27.5148	27.8562	28.4066	27.9757	27.774	27.6552	27.9374	28.2697	27.9105	27.7409	27.7366	27.9163
Ago2	Immunostaining	Cerebral cortex, glial cells	Uhlén M et. al.	2015	Human Protein Atlas	Argonaute 2, RISC Catalytic Component	-	-	-	1	39.375	370	19.954	5	5	5	1.5	1.55	1.65	0.48	0.48	24.352	24.002	24.122	0.12	0.266	0.147	0.35±0.169	0.23±0.115	-0.12±0.176	0.940218	0.477498	-	-	-	-	24.3778	24.2565	24.2369	24.2595	24.6277	23.4779	23.8325	24.2182	24.253	24.2261	23.8163	24.1898	24.1727
Agt	Microarray	Protoplasmic astrocytes and neurons (P7)	Cahoy JD et. al.	2008	-	Angiotensinogen	-	-	-	1	42.102	407	106.52	5	5	5	3.6	3.85	3.55	0.5	0.52	25.303	25.643	25.673	0.123	0.191	0.252	-0.341±0.135	-0.37±0.163	-0.03±0.184	1.12351	0.373034	-	-	-	-	25.1872	25.531	25.3567	25.0987	25.3391	25.9723	25.84	25.3733	25.4928	25.5375	25.5754	26.1235	25.6626
Ahsa1	Immunostaining	Cerebral cortex, glial cells	Uhlén M et. al.	2015	Human Protein Atlas	AHA1, Activator Of Heat Shock 90kDa Protein ATPase Homolog 1 (Yeast)	-	-	-	3	92.281	825	2.8974	2	1	3	1	1	1	0.5	0.5	-	-	-	-	-	-	-	-	-	-	-	-	-	-	-	-	20.1421	-	-	-	-	20.5054	-	-	-	-	20.646	-
Aimp1	Immunostaining	Cerebral cortex, glial cells	Uhlén M et. al.	2015	Human Protein Atlas	Aminoacyl TRNA Synthetase Complex-Interacting Multifunctional Protein 1	-	-	-	4	89.35	802	105.46	5	5	5	6.35	7.85	7.45	0.46	0.51	25.905	26.401	26.317	0.308	0.205	0.419	-0.497±0.211	-0.412±0.285	0.085±0.256	0.818558	0.399358	-	-	-	-	26.1873	26.2196	25.5439	26.1493	25.4236	26.5083	26.785	26.4226	26.1519	26.1383	26.6492	26.4951	26.2197
Ak4	Immunostaining	Cerebral cortex, glial cells	Uhlén M et. al.	2015	Human Protein Atlas	Adenylate Kinase 4	-	-	-	2	96.639	853	18.816	4	4	4	1.33333	1.25	1.375	0.49	0.48	22.133	22.783	22.694	0.22	0.21	1.298	-0.65±0.255	-0.561±0.907	0.089±0.711	-	-	-	-	-	-	-	-	-	22.3354	21.9296	22.5866	22.6652	-	23.0969	-	-	21.9073	-
Akap1	Immunostaining	Cerebral cortex, glial cells	Uhlén M et. al.	2015	Human Protein Atlas	A-Kinase Anchoring Protein 1	-	-	-	1	46.145	423	16.904	5	5	4	1	1	1	0.5	0.5	22.531	22.321	22.871	0.134	0.505	0.449	0.21±0.276	-0.34±0.252	-0.55±0.38	0.597863	0.50009	-	-	-	-	22.587	22.8245	22.4221	22.4341	22.3887	22.1026	23.2633	21.6485	22.2518	22.3383	22.8604	23.6301	-
Akap8l	Immunostaining	Cerebral cortex, glial cells	Uhlén M et. al.	2015	Human Protein Atlas	A-Kinase Anchoring Protein 8 Like	-	-	-	10	206.59	1940	24.252	5	5	5	2.35	2.28333	2.51667	0.48	0.48	22.342	22.076	22.103	0.248	0.15	0.151	0.267±0.169	0.239±0.169	-0.028±0.128	0.667667	0.635601	-	-	-	-	22.6337	22.6223	22.1195	21.9073	22.4288	22.079	21.7434	22.1369	22.2863	22.1327	22.0425	21.8924	21.9461
Akap9	Immunostaining	Cerebral cortex, glial cells	Uhlén M et. al.	2015	Human Protein Atlas	A-Kinase Anchoring Protein 9	-	-	-	1	51.981	477	11.468	5	4	3	1.93333	1.625	2.41667	0.44	0.4	23.581	22.804	23.364	1	0.177	0.212	0.777±0.514	0.217±0.607	-0.56±0.193	-	-	-	-	-	-	-	23.3291	22.4425	23.6941	24.8575	22.8809	23.1029	-	22.597	22.636	23.1643	23.681	-
Akr1b1	Immunostaining	Cerebral cortex, glial cells	Uhlén M et. al.	2015	Human Protein Atlas	Aldo-Keto Reductase Family 1, Member B1 (Aldose Reductase)	-	-	-	1	38.104	338	237.34	5	5	5	9.4	9.55	9.25	0.5	0.51	28.039	28.121	28.059	0.327	0.236	0.392	-0.082±0.228	-0.02±0.281	0.062±0.253	0.0244109	0.987174	-	-	-	-	27.6012	28.622	27.7695	27.935	28.2677	27.8995	28.5503	27.8047	28.0467	28.3043	27.6462	28.7221	27.7188
Akr7a2	Immunostaining	Cerebral cortex, glial cells	Uhlén M et. al.	2015	Human Protein Atlas	Aldo-Keto Reductase Family 7, Member A2	-	-	-	3	34.574	315	99.479	5	5	5	7	7.3	6.95	0.5	0.51	26.615	26.544	26.558	0.312	0.345	0.361	0.071±0.259	0.057±0.265	-0.014±0.276	0.0171816	0.988919	-	-	-	-	27.0267	27.0519	26.4007	26.2464	26.3485	27.0214	26.9683	26.2919	26.063	26.3741	26.7072	27.164	26.5974
Alas1	Immunostaining	Lateral ventricle, glial cells	Uhlén M et. al.	2015	Human Protein Atlas	5'-Aminolevulinate Synthase 1	-	-	-	1	25.203	223	64.079	5	5	5	2	3.25	3.05	0.4	0.52	24.214	25.396	24.804	0.425	0.265	0.905	-1.181±0.274	-0.59±0.475	0.592±0.443	1.38778	0.101486	-	-	-	-	24.7151	23.7837	24.7504	24.1732	23.6485	25.6634	24.8526	25.6044	25.581	25.277	23.7845	24.9132	26.2291
Alcam	Microarray	Oligodendrocyte Precursor Cells	Sim FJ et. al.	2011	-	Activated Leukocyte Cell Adhesion Molecule	-	-	-	4	91.829	854	56.777	5	5	5	2.65	2.65	2.55	0.51	0.51	23.445	23.348	23.038	0.351	0.44	0.305	0.097±0.305	0.407±0.259	0.31±0.292	0.440266	0.646733	-	-	-	-	23.6792	23.9899	22.9347	23.542	23.0802	23.9078	23.675	22.56	23.4755	23.1214	22.9625	23.6998	22.6988
Aldh5a1	Immunostaining	Hippocampus, glial cells	Uhlén M et. al.	2015	Human Protein Atlas	Aldehyde Dehydrogenase 5 Family Member A1	-	-	-	1	71.262	641	111.19	5	5	5	2.25	2.8	3.2	0.41	0.47	23.446	24.04	24.137	0.209	0.278	0.333	-0.594±0.2	-0.692±0.222	-0.097±0.244	1.72949	0.110669	-	-	-	-	23.4945	23.4475	23.8389	23.373	23.0738	24.1854	23.9733	24.5308	23.943	23.566	24.2858	24.3253	24.6523
Aldh6a1	Immunostaining	Cerebral cortex, glial cells	Uhlén M et. al.	2015	Human Protein Atlas	Aldehyde Dehydrogenase 6 Family Member A1	-	-	-	4	433.94	3771	50.76	3	5	3	1.33333	1.5	2.25	0.37	0.4	-	24.443	23.97	-	0.353	0.119	-	-	0.473±0.26	-	-	-	-	-	-	-	-	-	24.5956	-	-	24.1349	-	24.7511	-	-	23.8481	23.9079
Aldh9a1	Immunostaining	Cerebral cortex, glial cells	Uhlén M et. al.	2015	Human Protein Atlas	Aldehyde Dehydrogenase 9 Family Member A1	-	-	-	4	35.797	316	323.31	1	1	1	11	11	12	0.48	0.48	-	-	-	-	-	-	-	-	-	-	-	-	-	-	-	-	-	-	29.2477	-	-	-	-	29.1625	-	-	-	-
Alyref	Immunostaining	Cerebral cortex, glial cells	Uhlén M et. al.	2015	Human Protein Atlas	Aly/REF Export Factor	-	-	-	2	40.604	366	6.4056	5	4	5	1.2	1.125	1.15	0.51	0.49	22.965	23.104	23.053	0.237	0.11	0.069	-0.139±0.171	-0.088±0.188	0.05±0.1	0.174995	0.923984	-	-	-	-	22.6134	-	22.8084	23.2696	23.1696	22.9094	23.1935	-	23.2467	23.0653	23.0653	-	-
Ankib1	Immunostaining	Cerebral cortex, glial cells	Uhlén M et. al.	2015	Human Protein Atlas	Ankyrin Repeat And IBR Domain Containing 1	-	-	-	6	71.02	642	1.4534	3	1	1	1	1	1	0.5	0.5	-	-	-	-	-	-	-	-	-	-	-	-	-	-	-	-	-	-	-	23.8575	-	-	-	-	-	-	21.9732	-
Ankrd11	Immunostaining	Cerebral cortex, glial cells	Uhlén M et. al.	2015	Human Protein Atlas	Ankyrin Repeat Domain 11	-	-	-	1	65.021	583	185.16	5	5	5	11.85	11.1	11.55	0.51	0.49	28.255	28.192	28.117	0.144	0.182	0.164	0.063±0.139	0.139±0.131	0.076±0.146	0.210153	0.919448	-	-	-	-	28.525	28.2712	28.3276	28.1411	28.0114	28.496	28.3887	28.1306	28.0045	27.9413	28.118	28.3239	28.3293
Anp32a	Immunostaining	Cerebral cortex, glial cells	Uhlén M et. al.	2015	Human Protein Atlas	Acidic Nuclear Phosphoprotein 32 Family Member A	-	-	-	4	56.145	523	24.011	1	1	1	2	2.5	1.25	0.62	0.67	-	-	-	-	-	-	-	-	-	-	-	-	-	-	-	-	-	-	-	24.072	-	-	-	-	24.6275	-	-	-
Antxr1	Microarray	Optic nerve head astrocytes	McCall MN et. al.	2011	Barcode U133A database	Anthrax Toxin Receptor 1	-	-	-	2	57.747	535	323.31	2	2	2	11.75	10.25	11.375	0.51	0.47	28.28	28.109	28.354	0.165	0.083	0.014	0.171±0.176	-0.075±0.157	-0.246±0.083	0.456631	0.736206	-	-	-	-	-	-	-	28.4357	28.1236	-	-	-	28.1903	28.0269	-	-	-
Ap1g1	Immunostaining	Cerebral cortex, glial cells	Uhlén M et. al.	2015	Human Protein Atlas	Adaptor Related Protein Complex 1 Gamma 1 Subunit	-	-	-	1	53.652	494	323.31	2	2	2	12.5	12.375	13.125	0.49	0.49	27.896	27.967	28.123	0.025	0.034	0.158	-0.071±0.043	-0.227±0.152	-0.156±0.153	0.488433	0.742664	-	-	-	-	-	-	-	27.9205	27.8708	-	-	-	27.9323	28.0013	-	-	-
Ap2a2	Immunostaining	Cerebral cortex, glial cells	Uhlén M et. al.	2015	Human Protein Atlas	Adaptor Related Protein Complex 2 Alpha 2 Subunit	-	-	-	1	19.915	189	25.502	4	4	4	2.1875	2.125	2.4375	0.47	0.47	27.002	27.259	27.37	0.182	0.214	0.346	-0.257±0.185	-0.368±0.246	-0.111±0.256	0.506897	0.634821	-	-	-	-	-	27.1842	27.061	27.1138	26.6482	-	27.497	27.2604	27.4117	26.8647	-	27.3131	27.6133
Apba1	Immunostaining	Cerebral cortex, glial cells	Uhlén M et. al.	2015	Human Protein Atlas	Amyloid Beta Precursor Protein Binding Family A Member 1	-	-	-	4	434.35	3965	323.31	5	5	5	2.4	2.35	2.9	0.45	0.45	25.855	26.081	26.032	0.221	0.255	0.221	-0.226±0.195	-0.177±0.182	0.049±0.195	0.316804	0.81845	-	-	-	-	25.8182	25.6201	26.1328	26.1655	25.5373	26.3223	25.9083	26.4314	26.127	25.6145	26.0844	26.1075	26.3625
Apc	Immunostaining	Cerebral cortex, glial cells	Uhlén M et. al.	2015	Human Protein Atlas	Adenomatous Polyposis Coli	-	-	-	13	281.65	2598	323.31	5	4	3	1.26667	1.1875	1.63889	0.44	0.42	22.95	22.52	23.739	1.355	0.273	0.452	0.43±0.934	-0.789±0.771	-1.219±0.441	-	-	-	-	-	-	22.6517	21.0274	24.3474	23.2351	23.4897	-	-	22.7666	22.2735	-	-	23.1236	24.1199
Apex1	Immunostaining	Cerebral cortex, glial cells	Uhlén M et. al.	2015	Human Protein Atlas	Apurinic/Apyrimidinic Endodeoxyribonuclease 1	-	-	-	2	121.37	1085	10.6	5	5	5	1.95	2.1	2.05	0.49	0.51	22.971	22.715	22.656	0.093	0.193	0.236	0.256±0.128	0.315±0.149	0.059±0.178	0.878047	0.5229	-	-	-	-	23.0651	23.1141	22.9961	22.8068	22.8737	22.7795	23.1346	22.5786	22.5609	22.5227	22.1718	22.9661	22.8599
Api5	Immunostaining	Cerebral cortex, glial cells	Uhlén M et. al.	2015	Human Protein Atlas	Apoptosis Inhibitor 5	-	-	-	2	291.14	2595	5.7728	3	4	3	1	1.08333	1.08333	0.48	0.5	-	20.471	20.915	-	0.032	0.184	-	-	-0.443±0.183	-	-	-	-	-	-	-	19.701	-	-	-	-	20.5039	20.4388	-	-	20.6491	20.9657	21.1289
Aplp1	Microarray	Myelinating oligodendrocyte cells (adult)	Bellesi M et. al.	2013	-	Amyloid Beta Precursor Like Protein 1	-	-	-	6	57.942	511	33.884	4	5	3	1.1875	1.45	1.08333	0.52	0.57	22.954	23.539	23.1	0.202	0.38	0.035	-0.586±0.263	-0.147±0.2	0.439±0.349	0.977035	0.264804	-	-	-	-	23.3127	-	22.6895	22.8434	22.9688	23.9512	22.8054	23.8892	23.6555	23.3948	23.065	-	-
Aqp4	Immunostaining	Cerebral cortex, glial cells	Uhlén M et. al.	2015	Human Protein Atlas	Aquaporin 4	-	-	-	4	28.305	245	121.66	4	4	4	2.875	3.08333	3.0625	0.48	0.5	25.307	25.492	25.406	0.243	0.048	0.248	-0.185±0.161	-0.1±0.224	0.085±0.163	0.206184	0.891109	-	-	-	-	24.9736	25.5506	25.105	25.5978	-	25.5366	25.3941	25.4991	25.5371	-	25.681	25.6285	24.987
Arfgef1	Immunostaining	Cerebral cortex, glial cells	Uhlén M et. al.	2015	Human Protein Atlas	ADP Ribosylation Factor Guanine Nucleotide Exchange Factor 1	-	-	-	2	62.319	562	8.646	1	2	2	1	1.25	1.375	0.42	0.48	-	20.809	-	-	0.362	-	-	-	-	-	-	-	-	-	-	-	20.5299	-	-	-	-	20.4934	-	-	21.124	-	20.8053	-
Arhgef11	Immunostaining	Hippocampus, glial cells	Uhlén M et. al.	2015	Human Protein Atlas	Rho Guanine Nucleotide Exchange Factor 11	-	-	-	2	91.349	822	74.602	5	5	5	10.3	10.55	10.5	0.5	0.5	27.295	27.384	27.19	0.069	0.051	0.115	-0.089±0.053	0.105±0.082	0.194±0.077	1.239	0.661695	-	-	-	-	27.1707	27.2605	27.4255	27.2745	27.3457	27.2901	27.4121	27.351	27.3844	27.483	27.0414	27.3425	27.0745
Arid1a	Immunostaining	Cerebral cortex, glial cells	Uhlén M et. al.	2015	Human Protein Atlas	AT-Rich Interaction Domain 1A	-	-	-	1	104.04	938	323.31	5	5	5	1	1	1	0.5	0.5	24.133	24.261	24.004	0.104	0.411	0.298	-0.128±0.231	0.128±0.18	0.256±0.279	0.249301	0.842086	-	-	-	-	23.885	24.1419	24.2415	24.1895	24.2062	23.5906	24.4921	24.835	24.4625	23.9226	23.7042	24.3019	24.4122
Arl1	Microarray	Optic nerve head astrocytes	McCall MN et. al.	2011	Barcode U133A database	ADP Ribosylation Factor Like GTPase 1	-	-	-	3	92.878	841	41.375	5	5	5	1.45	2.05	1.53333	0.49	0.57	22.993	23.946	23.302	0.768	0.691	0.904	-0.953±0.5	-0.309±0.555	0.644±0.536	0.642424	0.360527	-	-	-	-	23.3312	21.5936	23.7475	23.065	23.2292	23.5923	22.8945	24.9365	24.1685	24.1392	23.1416	21.7675	24.139
Arl6ip5	Immunostaining	Cerebral cortex, glial cells	Uhlén M et. al.	2015	Human Protein Atlas	ADP Ribosylation Factor Like GTPase 6 Interacting Protein 5	-	-	-	2	310.5	2842	323.31	5	5	5	17.1	22.5	18.9	0.48	0.54	26.883	27.564	27.27	0.219	0.22	0.397	-0.682±0.181	-0.388±0.251	0.294±0.251	1.43975	0.167569	-	-	-	-	26.6897	26.5401	26.9491	27.2857	26.9483	27.4239	27.1681	27.9032	27.7549	27.5709	26.7069	26.8629	27.8451
Arl8a	Immunostaining	Cerebral cortex, glial cells	Uhlén M et. al.	2015	Human Protein Atlas	ADP Ribosylation Factor Like GTPase 8A	-	-	-	2	32.353	289	140.06	5	5	5	6.9	6.25	7.55	0.48	0.45	27.137	26.811	27.155	0.499	0.685	0.469	0.325±0.426	-0.018±0.36	-0.343±0.418	0.193052	0.833361	-	-	-	-	26.3819	27.2732	26.8054	27.2845	27.9387	26.1975	27.0938	25.8637	27.2352	27.6663	26.8804	27.4675	26.3295
Arl8b	Immunostaining	Cerebral cortex, glial cells	Uhlén M et. al.	2015	Human Protein Atlas	ADP Ribosylation Factor Like GTPase 8B	-	-	-	1	56.784	504	204.73	5	5	5	7.2	7.65	7.6	0.49	0.5	25.902	26.113	26.076	0.121	0.19	0.263	-0.211±0.135	-0.174±0.168	0.036±0.188	0.376178	0.80132	-	-	-	-	25.9089	26.0919	25.7048	25.7713	26.0333	26.1797	26.3557	25.7089	26.0548	26.2647	26.3683	26.4884	25.6904
Armc10	Immunostaining	Cerebral cortex, glial cells	Uhlén M et. al.	2015	Human Protein Atlas	Armadillo Repeat Containing 10	-	-	-	3	67.815	605	85.12	5	5	5	5.7	6.45	5.8	0.5	0.53	25.846	26.556	26.038	0.256	0.365	0.52	-0.709±0.249	-0.191±0.308	0.518±0.337	1.05413	0.243187	-	-	-	-	25.9963	26.1113	26.0172	25.8181	25.2893	26.9959	26.6355	26.9197	26.3203	25.908	25.3353	26.3628	26.8127
Arsb	Immunostaining	Cerebral cortex, glial cells	Uhlén M et. al.	2015	Human Protein Atlas	Arylsulfatase B	-	-	-	2	86.703	770	323.31	5	5	5	2.75	2.5	2.6	0.51	0.49	25.312	24.985	25.327	0.151	0.169	0.178	0.327±0.136	-0.014±0.139	-0.342±0.146	1.27649	0.356512	-	-	-	-	24.9987	25.3664	25.5377	25.2499	25.4091	24.7388	25.346	24.9499	25.0045	24.8865	25.2604	25.6959	25.4063
Asah1	Immunostaining	Cerebral cortex, glial cells	Uhlén M et. al.	2015	Human Protein Atlas	N-Acylsphingosine Amidohydrolase (Acid Ceramidase) 1	-	-	-	3	28.768	268	36.658	5	5	5	2.35	3.05	2.8	0.46	0.52	25.574	25.878	26.122	0.189	0.543	0.453	-0.303±0.301	-0.547±0.266	-0.244±0.369	0.586256	0.507152	-	-	-	-	25.3403	25.9912	25.5954	25.4703	25.4746	25.9638	26.5713	26.3256	25.0178	25.5092	25.4956	26.7124	26.6501
Atf1	Immunostaining	Cerebral cortex, glial cells	Uhlén M et. al.	2015	Human Protein Atlas	Activating Transcription Factor 1	-	-	-	1	207.89	1846	1.8214	2	1	0	1	1	0	1	1	-	-	-	-	-	-	-	-	-	-	-	-	-	-	-	-	-	19.3952	-	-	-	-	19.1467	-	-	-	-	-
Atf2	Immunostaining	Cerebral cortex, glial cells	Uhlén M et. al.	2015	Human Protein Atlas	Activating Transcription Factor 2	-	↑	yes	2	168.52	1526	6.9486	3	5	4	1.11111	1.58333	1.08333	0.51	0.59	20.747	21.253	20.593	0.178	0.087	0.062	-0.506±0.126	0.154±0.178	0.66±0.096	2.60632	0.0316485	yes	-	yes	yes	-	20.5801	20.9137	-	-	21.2049	21.1592	21.2239	21.2111	21.4647	-	20.6547	20.5315
Atg3	Immunostaining	Cerebral cortex, glial cells	Uhlén M et. al.	2015	Human Protein Atlas	Autophagy Related 3	-	-	-	1	207.49	1911	252.32	5	5	5	9.45	9.3	10.15	0.48	0.48	26.782	26.709	26.877	0.124	0.081	0.087	0.074±0.091	-0.095±0.093	-0.168±0.074	0.721531	0.782173	-	-	-	-	26.7353	27.0228	26.602	26.8791	26.6715	26.667	26.6038	26.6784	26.9014	26.6923	26.6868	27.0131	26.9243
Atg5	Immunostaining	Cerebral cortex, glial cells	Uhlén M et. al.	2015	Human Protein Atlas	Autophagy Related 5	-	-	-	1	20.411	181	28.197	5	5	5	5	5.25	4.9	0.51	0.52	26.459	26.481	26.432	0.238	0.217	0.221	-0.022±0.187	0.027±0.189	0.049±0.181	0.0150995	0.991854	-	-	-	-	26.22	26.6312	26.1887	26.341	26.9141	26.1976	26.5394	26.214	26.5781	26.8769	26.4707	26.6948	26.0118
Atg7	Microarray	Myelinating oligodendrocyte cells (adult)	Bellesi M et. al.	2013	-	Autophagy Related 7	-	-	-	1	21.548	188	152.46	5	5	5	2.7	2.65	2.7	0.5	0.5	26.024	26.13	26.332	0.464	0.236	0.549	-0.106±0.281	-0.308±0.374	-0.202±0.314	0.193101	0.858337	-	-	-	-	25.2162	26.6703	26.2783	26.1663	25.7906	25.6222	26.3726	26.362	26.1858	26.1086	25.4679	26.5675	26.946
Atp1b3	Immunostaining	Lateral ventricle, glial cells	Uhlén M et. al.	2015	Human Protein Atlas	ATPase Na+/K+ Transporting Subunit Beta 3	-	-	-	1	21.39	186	323.31	5	5	5	2.2	2.55	2.35	0.48	0.52	27.751	27.799	27.638	0.444	0.215	0.208	-0.048±0.268	0.113±0.267	0.161±0.175	0.100876	0.94419	-	-	-	-	28.2385	28.3589	27.1075	27.5229	27.5274	28.0734	27.7519	27.3912	28.0563	27.7215	27.7751	27.305	27.5235
Atp6v1h	Immunostaining	Cerebral cortex, glial cells	Uhlén M et. al.	2015	Human Protein Atlas	ATPase H+ Transporting V1 Subunit H	-	-	-	1	21.539	186	45.797	4	4	4	3.4375	3.375	3.625	0.49	0.48	28.172	28.255	28.343	0.413	0.29	0.298	-0.083±0.31	-0.171±0.313	-0.088±0.263	0.070909	0.957743	-	-	-	-	-	28.8827	27.7354	28.1203	27.951	-	28.761	27.884	28.1573	28.2173	-	28.8895	28.054
Axin1	Immunostaining	Cerebral cortex, glial cells	Uhlén M et. al.	2015	Human Protein Atlas	Axin 1	-	-	-	1	33.421	306	50.606	5	5	5	2.55	2.9	2.6	0.5	0.53	23.816	24.124	23.727	0.294	0.194	0.138	-0.308±0.202	0.09±0.186	0.397±0.142	0.976498	0.412468	-	-	-	-	24.1087	24.0359	24.0739	23.6016	23.2613	24.1814	23.9993	24.5108	24.11	23.8183	23.9081	23.7595	23.8661
Bad	Immunostaining	Cerebral cortex, glial cells	Uhlén M et. al.	2015	Human Protein Atlas	BCL2 Associated Agonist Of Cell Death	-	-	-	3	58.958	528	75.181	5	5	5	4.8	4.95	5.4	0.47	0.48	26.329	26.294	26.461	0.138	0.125	0.162	0.035±0.113	-0.132±0.128	-0.167±0.123	0.422593	0.834753	-	-	-	-	26.6013	26.2134	26.1136	26.4004	26.3146	26.5587	26.3619	26.1443	26.2285	26.1754	26.7591	26.4498	26.1563
Bag3	Immunostaining	Lateral ventricle, glial cells	Uhlén M et. al.	2015	Human Protein Atlas	BCL2 Associated Athanogene 3	-	-	-	1	44.443	394	82.953	4	4	4	7.5625	6.8125	7.5	0.5	0.48	26.143	25.796	26.026	0.459	0.435	0.358	0.347±0.377	0.117±0.351	-0.23±0.342	0.201436	0.834732	-	-	-	-	25.928	26.8786	25.5914	26.1729	-	26.0792	26.2112	25.0485	25.8453	-	26.1634	26.5887	25.6253
Bag4	Immunostaining	Cerebral cortex, glial cells	Uhlén M et. al.	2015	Human Protein Atlas	BCL2 Associated Athanogene 4	-	-	-	1	79.483	697	9.1355	4	5	4	1.08333	1.26667	1.125	0.49	0.53	21.922	21.808	21.859	0.03	0.106	0.034	0.114±0.111	0.063±0.042	-0.051±0.088	0.301213	0.923246	-	-	-	-	-	21.9516	-	21.8923	-	-	-	21.6537	21.9425	21.8285	-	21.886	-
Baiap2	Immunostaining	Cerebral cortex, glial cells	Uhlén M et. al.	2015	Human Protein Atlas	BAI1 Associated Protein 2	-	-	-	11	35.081	327	7.1188	5	5	5	2	1.7	1.8	0.53	0.49	25.422	25.023	25.142	0.075	0.057	0.333	0.4±0.059	0.28±0.191	-0.12±0.189	1.15303	0.365958	-	-	-	-	25.5774	25.4599	25.3166	25.422	25.3362	25.0475	25.0666	24.9413	25.1199	24.9373	25.3557	25.2951	24.7532
Baz1b	Immunostaining	Cerebral cortex, glial cells	Uhlén M et. al.	2015	Human Protein Atlas	Bromodomain Adjacent To Zinc Finger Domain 1B	-	-	-	2	42.32	389	106.76	5	5	2	1.25	1.48333	1.5	0.45	0.5	22.162	23.489	-	0.159	0.199	-	-1.327±0.217	-	-	-	-	-	-	-	-	-	-	-	22.3131	22.0112	23.6431	23.0984	23.6366	-	23.5785	-	23.4185	-
Bcan	Microarray	Protoplasmic astrocytes and neurons (P7)	Cahoy JD et. al.	2008	-	Brevican	-	-	-	1	35.822	314	31.196	5	5	5	3.95	3.8	3.95	0.5	0.49	24.999	25.125	25.036	0.175	0.078	0.161	-0.126±0.115	-0.037±0.142	0.089±0.108	0.231185	0.920705	-	-	-	-	24.6757	25.1937	25.0983	24.8332	25.1935	25.2464	25.2263	25.0039	25.0388	25.1083	25.2149	25.2787	24.7639
Bcap29	Immunostaining	Cerebral cortex, glial cells	Uhlén M et. al.	2015	Human Protein Atlas	B-Cell Receptor-Associated Protein 29	-	-	-	3	25.397	217	3.6344	2	3	2	1	1.11111	1	0.5	0.53	-	-	-	-	-	-	-	-	-	-	-	-	-	-	-	-	-	-	-	-	-	-	22.6269	-	-	-	-	-
Bcas1	Microarray	Epiblast stem cell-derived oligodendrocytes	Najm FJ et. al.	2011	-	Breast Carcinoma Amplified Sequence 1	↑	-	yes	1	77.435	698	7.3574	5	5	5	1.8	2.05	1.75	0.51	0.54	22.135	21.337	21.337	0.296	0.174	0.285	0.799±0.197	0.798±0.248	-0.001±0.198	2.4199	0.0318017	yes	yes	-	yes	22.0514	22.5063	21.5333	22.251	22.3351	21.3891	21.275	21.0575	21.2715	21.6907	-	21.638	21.077
Bclaf1	Immunostaining	Cerebral cortex, glial cells	Uhlén M et. al.	2015	Human Protein Atlas	BCL2 Associated Transcription Factor 1	-	-	-	1	31.829	279	85.242	5	5	5	7.15	6.65	7.2	0.5	0.48	28.197	28.033	28.335	0.235	0.252	0.169	0.165±0.199	-0.137±0.169	-0.302±0.176	0.539078	0.674584	-	-	-	-	28.0038	28.6742	28.16	28.2686	27.88	27.9833	28.4934	27.6719	28.1987	27.8162	28.3305	28.6073	28.1245
Bcs1l	Immunostaining	Cerebral cortex, glial cells	Uhlén M et. al.	2015	Human Protein Atlas	BCS1 Homolog, Ubiquinol-Cytochrome C Reductase Complex Chaperone	-	-	-	2	50.859	441	275.97	4	4	4	14.25	14.375	13.6875	0.51	0.51	28.822	28.994	28.786	0.148	0.184	0.192	-0.172±0.157	0.035±0.161	0.207±0.176	0.357508	0.814642	-	-	-	-	28.6045	-	29.0872	28.7961	28.7986	28.8035	-	29.3506	28.8916	28.9286	28.5889	-	29.1507
Bdnf	Immunostaining	Cerebral cortex, glial cells	Uhlén M et. al.	2015	Human Protein Atlas	Brain-Derived Neurotrophic Factor	-	-	-	1	92.284	827	7.4269	2	2	2	1	1	1	0.5	0.5	-	-	-	-	-	-	-	-	-	-	-	-	-	-	-	20.4903	-	-	-	-	-	-	-	-	21.1331	20.6079	-	-
Bin1	Immunostaining	Cerebral cortex, glial cells	Uhlén M et. al.	2015	Human Protein Atlas	Bridging Integrator 1	-	-	-	2	22.228	205	2.0911	2	4	3	1	1	1.33333	0.43	0.43	23.13	22.792	22.941	0.025	0.121	0.518	0.337±0.124	0.189±0.449	-0.149±0.36	0.175728	0.868076	-	-	-	-	23.1042	23.1554	-	-	-	22.9802	22.6725	22.7245	-	-	23.1995	23.3708	-
Birc2	Immunostaining	Hippocampus, glial cells	Uhlén M et. al.	2015	Human Protein Atlas	Baculoviral IAP Repeat Containing 2	-	↓	yes	1	61.49	574	323.31	5	5	5	1.6	1.15	1.46667	0.52	0.44	23.49	22.285	23.459	0.399	0.257	0.39	1.205±0.262	0.031±0.303	-1.174±0.259	2.92567	0.00976577	yes	-	yes	yes	23.3064	22.7751	24.0692	23.7003	23.6	22.2261	21.831	22.2831	22.3281	22.7585	23.6443	22.7618	23.8537
Bmi1	Immunostaining	Cerebral cortex, glial cells	Uhlén M et. al.	2015	Human Protein Atlas	BMI1 Proto-Oncogene, Polycomb Ring Finger	-	-	-	2	49.342	457	63.646	5	5	5	2.4	2.6	2.45	0.49	0.51	23.274	23.397	23.246	0.461	0.291	0.889	-0.123±0.295	0.028±0.478	0.152±0.442	0.0328895	0.978847	-	-	-	-	23.6774	22.3833	23.4235	23.7282	23.1581	23.1271	22.8925	23.5732	23.7389	23.6552	22.5361	22.1647	24.3542
Bmp1	Microarray	Optic nerve head astrocytes	McCall MN et. al.	2011	Barcode U133A database	Bone Morphogenetic Protein 1	-	-	-	4	57.541	522	323.31	4	4	4	15.875	19.1875	17.375	0.48	0.52	28.278	29.18	28.659	0.423	0.366	0.228	-0.902±0.339	-0.381±0.294	0.521±0.269	1.35115	0.134149	-	-	-	-	29.0008	28.0711	-	28.2167	27.8229	29.8502	28.886	-	29.003	28.9806	28.926	28.4617	-
Bnip3l	Immunostaining	Cerebral cortex, glial cells	Uhlén M et. al.	2015	Human Protein Atlas	BCL2/Adenovirus E1B 19kDa Interacting Protein 3-Like	-	-	-	2	170.29	1476	2.5167	2	1	1	1	1	1.5	0.4	0.4	-	-	-	-	-	-	-	-	-	-	-	-	-	-	-	20.6311	-	-	-	-	-	-	-	20.9914	-	-	21.0487	-
Brinp3	Microarray	Oligodendrocyte Precursor Cells	Sim FJ et. al.	2011	-	BMP/Retinoic Acid Inducible Neural Specific 3	-	-	-	3	96	883	323.31	5	5	5	12.45	11.35	12.75	0.49	0.47	27.547	27.286	27.502	0.316	0.284	0.189	0.26±0.239	0.045±0.209	-0.215±0.196	0.338133	0.779609	-	-	-	-	26.8912	27.9656	27.6627	27.6388	27.5751	26.9237	27.8732	27.0863	27.3101	27.239	27.2612	27.765	27.4101
Brsk1	Immunostaining	Lateral ventricle, glial cells	Uhlén M et. al.	2015	Human Protein Atlas	BR Serine/Threonine Kinase 1	-	-	-	1	28.234	241	18.918	5	5	5	2.4	2.4	2.65	0.48	0.48	24.389	24.256	24.598	0.485	0.46	0.65	0.133±0.353	-0.209±0.412	-0.342±0.405	0.163452	0.87593	-	-	-	-	24.4381	23.5512	24.4774	25.1552	24.3215	23.7649	23.5973	24.4746	24.8549	24.5877	24.2452	23.7321	24.8835
Btd	Microarray	Myelinating oligodendrocyte cells (adult)	Bellesi M et. al.	2013	-	Biotinidase	-	-	-	7	63.711	600	104.06	5	5	5	2.95	2.65	2.6	0.53	0.5	24.187	23.793	23.955	1.241	1.862	0.923	0.393±0.855	0.232±0.67	-0.162±0.799	-	-	-	-	-	-	23.1499	23.6917	23.2662	25.7653	25.0594	23.0427	23.6054	21.7755	25.5615	24.9811	23.679	23.8062	22.6958
Btrc	Immunostaining	Cerebral cortex, glial cells	Uhlén M et. al.	2015	Human Protein Atlas	Beta-Transducin Repeat Containing E3 Ubiquitin Protein Ligase	-	-	-	1	52.248	475	9.062	5	5	5	1	1.05	1	0.5	0.51	21.885	21.66	21.992	0.606	0.898	1	0.225±0.556	-0.107±0.606	-0.332±0.642	-	-	-	-	-	-	-	20.9614	21.8355	22.1818	22.5605	20.9618	20.4847	22.6549	22.3928	21.8068	-	20.5698	22.8826
Bub3	Immunostaining	Cerebral cortex, glial cells	Uhlén M et. al.	2015	Human Protein Atlas	BUB3, Mitotic Checkpoint Protein	-	-	-	3	106.06	921	161.8	4	4	4	11	10.5	10.875	0.5	0.49	27.431	27.427	27.452	0.307	0.236	0.211	0.003±0.247	-0.022±0.237	-0.025±0.206	0.00300563	0.996182	-	-	-	-	27.4974	27.0666	27.2133	27.9449	-	27.4256	27.5046	27.0205	27.7579	-	27.3631	27.5058	27.1407
Bysl	Immunostaining	Cerebral cortex, glial cells	Uhlén M et. al.	2015	Human Protein Atlas	Bystin Like	-	-	-	1	47.393	418	118.77	5	5	5	3.33333	4.1	3.76667	0.47	0.52	23.52	23.997	23.913	0.567	0.426	0.491	-0.477±0.369	-0.393±0.388	0.084±0.345	0.386196	0.649268	-	-	-	-	22.9707	24.485	23.7384	23.5158	22.8883	23.3279	24.7339	24.0039	24.1262	23.7908	23.6578	24.7829	24.0412
C1galt1	Immunostaining	Cerebral cortex, glial cells	Uhlén M et. al.	2015	Human Protein Atlas	Core 1 Synthase, Glycoprotein-N-Acetylgalactosamine 3-Beta-Galactosyltransferase 1	-	-	-	4	28.109	249	136.63	5	5	5	4	4.25	3.75	0.52	0.53	26.712	26.557	26.323	0.886	0.607	0.603	0.155±0.511	0.389±0.51	0.234±0.432	0.137708	0.880193	-	-	-	-	27.7598	25.7649	27.6084	26.0447	26.3824	27.3632	26.0289	27.2393	26.1778	25.9765	26.3316	25.7317	27.3904
C1qbp	Immunostaining	Cerebral cortex, glial cells	Uhlén M et. al.	2015	Human Protein Atlas	Complement Component 1, Q Subcomponent Binding Protein	-	-	-	11	60.857	550	290.18	1	1	1	7.75	7.75	10.75	0.42	0.42	-	-	-	-	-	-	-	-	-	-	-	-	-	-	-	-	-	-	27.5223	-	-	-	-	27.7256	-	-	-	-
C1ql2	Microarray	Myelinating oligodendrocytes and oligodendrocyte precursor cells (adult)	Dougherty JD et. al.	2012	-	Complement Component 1, Q Subcomponent-Like 2	-	-	-	6	66.777	589	5.138	2	2	3	1	1	1.16667	0.46	0.46	-	-	-	-	-	-	-	-	-	-	-	-	-	-	-	-	-	-	-	22.7811	-	20.0363	-	-	-	-	21.911	-
Ca2	Immunostaining	Cerebral cortex, glial cells	Uhlén M et. al.	2015	Human Protein Atlas	Carbonic Anhydrase 2	-	-	-	1	36.503	324	39.883	5	5	5	2.4	2.35	2.15	0.53	0.52	25.672	25.383	25.482	0.578	0.318	0.374	0.289±0.344	0.19±0.359	-0.099±0.272	0.169559	0.87661	-	-	-	-	24.7888	25.4737	25.6171	26.6026	25.8794	24.7162	25.3745	25.5971	25.7502	25.4788	25.3904	25.3874	24.8662
Calb2	Immunostaining	Cerebral cortex, glial cells	Uhlén M et. al.	2015	Human Protein Atlas	Calbindin 2	-	-	-	4	111.65	990	4.0361	5	5	5	1.53333	1.3	1.13333	0.58	0.53	22.103	22.748	21.9	0.196	1.063	0.81	-0.645±0.542	0.203±0.447	0.848±0.65	-	-	-	-	-	-	22.2807	22.1774	-	22.2341	21.7204	24.2079	21.9924	21.6891	23.4159	22.4354	-	22.6659	21.3314
Cald1	Microarray	Optic nerve head astrocytes	McCall MN et. al.	2011	Barcode U133A database	Caldesmon 1	-	-	-	2	66.245	587	33.983	3	3	4	1.11111	1	1	0.53	0.5	22.915	22.96	23.094	0.516	0.413	0.256	-0.046±0.488	-0.18±0.4	-0.134±0.345	0.0454844	0.968214	-	-	-	-	-	23.3391	-	22.4901	-	22.5569	23.5185	-	-	22.8054	23.0695	23.4345	-
Calm2	Immunostaining	Cerebral cortex, glial cells	Uhlén M et. al.	2015	Human Protein Atlas	Calmodulin 2 (Phosphorylase Kinase, Delta)	-	-	-	3	23.67	218	192.14	5	5	5	1.31667	1.43333	1.35	0.49	0.51	23.833	24.328	24.021	0.327	0.427	0.321	-0.494±0.293	-0.188±0.256	0.307±0.291	0.609405	0.515879	-	-	-	-	24.1976	24.1463	24.0406	23.4231	23.3585	24.6354	24.6666	24.7943	23.7262	23.8157	24.0898	24.4435	24.329
Calu	Immunostaining	Cerebral cortex, glial cells	Uhlén M et. al.	2015	Human Protein Atlas	Calumenin	-	-	-	1	88.496	766	2.4847	4	3	1	1	1	1	0.5	0.5	19.974	-	-	0.132	-	-	-	-	-	-	-	-	-	-	-	-	20.0829	20.0699	19.7677	-	-	-	20.3669	-	-	-	-	19.7366
Camkv	Immunostaining	Lateral ventricle, glial cells	Uhlén M et. al.	2015	Human Protein Atlas	CaM Kinase Like Vesicle Associated	↓	↑	yes	1	85.182	778	80.707	4	4	3	1.6875	3	2.58333	0.4	0.54	21.723	23.475	22.589	0.272	0.154	0.19	-1.753±0.208	-0.866±0.248	0.886±0.172	3.73768	0.00266667	yes	yes	yes	yes	-	21.3624	22.056	21.7491	-	23.771	23.413	23.4258	23.2905	-	-	22.4986	22.8732
Camsap2	Immunostaining	Cerebral cortex, glial cells	Uhlén M et. al.	2015	Human Protein Atlas	Calmodulin Regulated Spectrin Associated Protein Family Member 2	-	-	-	1	58.02	521	3.9907	4	2	4	1.1875	1	1.1875	0.5	0.46	-	-	22.702	-	-	0.156	-	-	-	-	-	-	-	-	-	23.6742	-	-	-	-	-	23.0053	-	-	-	-	22.8496	22.5542
Cap2	Immunostaining	Cerebral cortex, glial cells	Uhlén M et. al.	2015	Human Protein Atlas	CAP, Adenylate Cyclase-Associated Protein, 2 (Yeast)	-	-	-	2	58.123	506	11.52	5	4	5	1.18333	1.3125	1.25	0.49	0.51	23.092	23.286	22.94	0.385	0.21	0.2	-0.193±0.272	0.152±0.246	0.346±0.18	0.445168	0.681763	-	-	-	-	23.6048	23.0455	-	22.479	23.2401	-	23.3742	23.1598	22.9861	23.622	22.8353	23.3397	22.7941
Carhsp1	Microarray	Myelinating oligodendrocyte cells (adult)	Bellesi M et. al.	2013	-	Calcium Regulated Heat Stable Protein 1	-	-	-	3	36.954	326	247.56	5	5	5	6.65	6.9	6.65	0.5	0.51	27.762	27.599	27.661	0.158	0.231	0.246	0.163±0.164	0.101±0.17	-0.062±0.195	0.180768	0.913845	-	-	-	-	27.6024	27.8143	27.53	27.7874	28.0737	27.4043	27.6913	27.1836	27.7993	27.9151	27.6274	27.8939	27.1744
Cars	Immunostaining	Cerebral cortex, glial cells	Uhlén M et. al.	2015	Human Protein Atlas	Cysteinyl-TRNA Synthetase	-	-	-	2	50.026	436	5.0688	5	4	5	1.3	1.8125	1.88333	0.41	0.49	21.697	22.289	22.138	0.565	0.375	0.471	-0.592±0.385	-0.44±0.382	0.151±0.347	0.529319	0.516938	-	-	-	-	21.307	22.7965	21.2348	21.392	21.7568	21.9454	22.9567	-	22.0387	22.2159	22.1602	22.9553	21.5329
Casc4	Immunostaining	Cerebral cortex, glial cells	Uhlén M et. al.	2015	Human Protein Atlas	Cancer Susceptibility Candidate 4	-	-	-	1	42.311	363	2.0305	4	4	4	1	1	1	0.5	0.5	24.241	24.057	23.551	0.408	0.963	0.344	0.184±0.772	0.69±0.461	0.506±0.751	0.205986	0.770384	-	-	-	-	-	-	24.5898	23.8919	-	-	-	24.7448	23.3687	-	-	-	-
Cbll1	Immunostaining	Cerebral cortex, glial cells	Uhlén M et. al.	2015	Human Protein Atlas	Cbl Proto-Oncogene Like 1	-	-	-	1	30.997	279	140.1	1	1	1	4.25	3.5	4.75	0.47	0.42	-	-	-	-	-	-	-	-	-	-	-	-	-	-	-	-	-	-	25.6842	-	-	-	-	25.4192	-	-	-	-
Cbr1	Immunostaining	Cerebral cortex, glial cells	Uhlén M et. al.	2015	Human Protein Atlas	Carbonyl Reductase 1	-	-	-	1	29.292	287	26.551	5	5	3	1	1.2	1.25	0.44	0.49	22.903	23.583	23.802	0.533	0.75	0.627	-0.68±0.454	-0.899±0.531	-0.219±0.659	0.605347	0.382179	-	-	-	-	23.3593	22.2827	23.7079	22.3885	22.7773	24.2025	22.608	24.5963	23.1359	23.3738	23.3054	-	24.2991
Cbr3	Microarray	Protoplasmic astrocytes and neurons (P7)	Cahoy JD et. al.	2008	-	Carbonyl Reductase 3	-	-	-	1	29.113	260	23.336	5	5	5	2.05	2.15	2.2	0.48	0.49	24.251	24.238	24.205	0.626	0.725	0.599	0.013±0.471	0.047±0.436	0.033±0.464	0.00239266	0.995597	-	-	-	-	23.7375	24.0113	23.963	24.0579	25.4859	24.0067	24.5205	23.1213	24.2571	25.2832	23.9794	24.5633	23.4149
Cbx1	Immunostaining	Cerebral cortex, glial cells	Uhlén M et. al.	2015	Human Protein Atlas	Chromobox 1	-	-	-	1	129.57	1148	10.236	5	5	5	1	1	1	0.5	0.5	22.488	22.427	22.407	0.192	0.22	0.251	0.061±0.183	0.081±0.198	0.019±0.193	0.0385595	0.985657	-	-	-	-	22.7709	22.1992	22.6114	22.37	-	22.727	22.4929	22.5979	21.9833	22.3321	22.278	22.789	22.6292
Cbx5	Immunostaining	Lateral ventricle, glial cells	Uhlén M et. al.	2015	Human Protein Atlas	Chromobox 5	-	-	-	1	31.404	271	20.844	5	5	5	2.96667	3.61667	2.7	0.52	0.57	23.883	24.25	24.031	0.379	0.535	0.195	-0.367±0.346	-0.148±0.261	0.219±0.333	0.295375	0.757329	-	-	-	-	23.1069	23.9289	24.0115	24.3521	24.0165	23.1982	24.3003	24.6226	24.7683	24.3618	-	23.7275	23.9256
Ccar1	Immunostaining	Cerebral cortex, glial cells	Uhlén M et. al.	2015	Human Protein Atlas	Cell Division Cycle And Apoptosis Regulator 1	-	-	-	2	60.611	531	198.93	5	5	5	3.35	3.05	4.35	0.44	0.41	24.678	24.279	25.079	0.653	0.634	0.548	0.4±0.453	-0.401±0.43	-0.801±0.424	0.645486	0.39381	-	-	-	-	23.8351	24.4872	24.2757	25.6832	25.1094	23.3076	24.2344	24.0053	25.2026	24.643	24.195	25.3068	24.9097
Ccdc124	Immunostaining	Cerebral cortex, glial cells	Uhlén M et. al.	2015	Human Protein Atlas	Coiled-Coil Domain Containing 124	-	-	-	5	16.837	149	239.78	3	3	3	3.16667	3.33333	3.25	0.49	0.51	28.19	28.448	28.276	0.167	0.294	0.29	-0.258±0.25	-0.086±0.248	0.172±0.302	0.194368	0.875854	-	-	-	-	28.4348	27.9996	28.1351	-	-	28.5781	28.0284	28.7381	-	-	28.5333	27.8558	28.4385
Ccdc186	Immunostaining	Cerebral cortex, glial cells	Uhlén M et. al.	2015	Human Protein Atlas	Coiled-Coil Domain Containing 186	-	-	-	2	37.063	315	323.31	4	4	4	3.1875	3.3125	3.3125	0.49	0.5	28.046	28.075	27.965	0.296	0.253	0.458	-0.03±0.248	0.08±0.33	0.11±0.317	0.0307797	0.985206	-	-	-	-	-	28.4723	27.6123	28.2073	27.8901	-	28.3519	27.6069	28.1283	28.2129	-	28.4506	27.6293
Ccdc51	Immunostaining	Cerebral cortex, glial cells	Uhlén M et. al.	2015	Human Protein Atlas	Coiled-Coil Domain Containing 51	-	-	-	2	60.46	542	323.31	3	3	3	2	2	2	0.5	0.5	25.102	25.569	25.251	0.443	0.439	0.459	-0.467±0.431	-0.149±0.439	0.318±0.437	0.23788	0.772839	-	-	-	-	-	-	25.6619	25.0328	24.6101	-	-	26.1622	25.383	25.1616	-	-	25.7908
Ccdc86	Immunostaining	Cerebral cortex, glial cells	Uhlén M et. al.	2015	Human Protein Atlas	Coiled-Coil Domain Containing 86	-	-	-	2	54.105	504	187.17	4	4	4	5.4375	9.4375	8.125	0.4	0.54	25.775	26.899	26.24	0.721	0.535	0.985	-1.124±0.499	-0.465±0.631	0.658±0.583	0.699984	0.303976	-	-	-	-	-	26.082	26.5934	25.6818	24.7414	-	26.8407	27.7337	26.779	26.2408	-	26.0845	27.4407
Ccsap	Immunostaining	Cerebral cortex, glial cells	Uhlén M et. al.	2015	Human Protein Atlas	Centriole, Cilia And Spindle Associated Protein	-	-	-	1	165.61	1470	27.83	5	5	5	3.35	4.35	3.3	0.5	0.57	23.71	24.286	23.87	0.187	0.272	0.306	-0.576±0.19	-0.161±0.204	0.416±0.232	1.33886	0.218339	-	-	-	-	23.8809	23.9504	23.7596	23.6342	23.3244	24.5022	24.0624	24.422	23.7992	24.645	23.773	24.2699	24.2134
Ccser2	Immunostaining	Lateral ventricle, glial cells	Uhlén M et. al.	2015	Human Protein Atlas	Coiled-Coil Serine Rich Protein 2	-	-	-	1	52.912	477	79.609	5	5	5	9.9	11.2	9	0.52	0.55	27.029	27.205	26.951	0.262	0.327	0.442	-0.176±0.236	0.078±0.28	0.254±0.298	0.190645	0.87783	-	-	-	-	27.5094	26.6715	27.1223	26.7474	27.0948	27.8349	26.9655	27.3262	26.7682	27.1301	27.7905	26.5858	27.1232
Cct5	Immunostaining	Lateral ventricle, glial cells	Uhlén M et. al.	2015	Human Protein Atlas	Chaperonin Containing TCP1 Subunit 5	-	-	-	1	15.906	147	9.8092	2	0	3	1.25	0	1.11111	0.53	0	22.577	-	22.026	0.184	-	0.078	-	0.551±0.152	-	-	-	-	-	-	-	-	-	-	22.4046	22.749	-	-	-	-	-	-	22.0616	-
Cd151	Microarray	Optic nerve head astrocytes	McCall MN et. al.	2011	Barcode U133A database	CD151 Molecule (Raph Blood Group)	-	-	-	1	74.617	655	2.3094	5	5	5	1	1	1	0.5	0.5	24.078	24.239	24.238	0.475	0.797	0.822	-0.161±0.454	-0.16±0.461	0.001±0.541	0.0311851	0.980156	-	-	-	-	24.4577	23.2504	23.8933	24.7069	24.0837	23.7419	23.0653	24.976	25.0641	24.3481	24.0884	23.1504	24.7842
Cd82	Microarray	Myelinating oligodendrocyte cells (adult)	Bellesi M et. al.	2013	-	CD82 Molecule	-	-	-	3	48.851	430	136.47	5	5	5	7.3	7.75	7.8	0.48	0.5	27.041	27.083	27.235	0.247	0.2	0.227	-0.042±0.185	-0.193±0.194	-0.151±0.177	0.248945	0.876893	-	-	-	-	27.4594	27.2577	26.9994	26.807	26.6829	27.4359	27.2649	27.0163	26.9053	26.7936	27.428	27.4146	27.4016
Cd9	Immunostaining	Lateral ventricle, glial cells	Uhlén M et. al.	2015	Human Protein Atlas	CD9 Molecule	-	-	-	1	40.845	356	68.156	5	5	5	1.15	1.1	1.1	0.51	0.5	23.738	23.69	23.721	0.118	0.263	0.296	0.048±0.167	0.017±0.182	-0.031±0.225	0.0139408	0.992092	-	-	-	-	23.6391	23.9438	23.5539	23.8629	23.6915	23.6107	24.0772	23.1736	23.8613	23.7268	23.5591	24.2297	23.459
Cdc16	Immunostaining	Cerebral cortex, glial cells	Uhlén M et. al.	2015	Human Protein Atlas	Cell Division Cycle 16	-	-	-	1	54.157	488	88.474	5	5	5	5.85	5.95	5.5	0.52	0.52	26.533	26.506	26.343	0.151	0.183	0.304	0.027±0.142	0.19±0.194	0.163±0.203	0.263673	0.869694	-	-	-	-	26.5714	26.6116	26.7999	26.42	26.2616	26.3122	26.5657	26.8368	26.588	26.2257	25.8022	26.6637	26.7574
Cdc27	Immunostaining	Cerebral cortex, glial cells	Uhlén M et. al.	2015	Human Protein Atlas	Cell Division Cycle 27	-	-	-	8	30.578	277	59.584	5	5	5	5.4	4.9	5.1	0.51	0.49	26.047	25.803	25.837	0.31	0.58	0.507	0.244±0.343	0.211±0.317	-0.033±0.397	0.118905	0.912479	-	-	-	-	26.195	26.1885	25.4729	25.8783	26.5019	26.2696	26.1106	24.664	25.8028	26.169	26.0759	26.1637	24.8165
Cdc37	Immunostaining	Cerebral cortex, glial cells	Uhlén M et. al.	2015	Human Protein Atlas	Cell Division Cycle 37	-	-	-	1	30.841	277	83.183	5	5	5	4	4.15	4.2	0.49	0.5	25.351	25.333	25.411	0.198	0.205	0.214	0.019±0.168	-0.059±0.171	-0.078±0.174	0.0485748	0.983509	-	-	-	-	25.1143	25.7331	25.1342	25.2852	25.4894	25.5018	25.5795	24.9607	25.1358	25.4858	25.2955	25.8727	25.224
Cdc42ep1	Microarray	Myelinating oligodendrocyte cells (adult)	Bellesi M et. al.	2013	-	CDC42 Effector Protein 1	-	-	-	2	21.403	185	35.754	5	5	5	1.5	1.61667	1.7	0.47	0.49	24.802	24.989	25.092	0.159	0.249	0.204	-0.186±0.187	-0.289±0.165	-0.103±0.187	0.485498	0.714251	-	-	-	-	-	24.6867	24.7475	24.6589	25.1165	24.6307	25.0274	24.6995	25.216	25.3702	24.9211	25.432	24.7387
Cdc42ep2	Microarray	Myelinating oligodendrocyte cells (adult)	Bellesi M et. al.	2013	-	CDC42 Effector Protein 2	-	-	-	1	22.186	191	37.48	5	5	5	2.9	3.05	3.15	0.48	0.49	25.93	25.8	25.946	0.383	0.524	0.191	0.13±0.343	-0.016±0.238	-0.146±0.294	0.063291	0.964639	-	-	-	-	25.8053	25.445	25.5569	26.4307	26.4135	24.7844	25.7197	26.0104	26.2892	26.1977	25.5842	25.8936	25.9222
Cdc5l	Immunostaining	Cerebral cortex, glial cells	Uhlén M et. al.	2015	Human Protein Atlas	Cell Division Cycle 5 Like	-	-	-	2	132.15	1148	72.435	5	5	5	6.75	7.3	7.2	0.48	0.5	25.797	26.173	25.981	0.223	0.14	0.203	-0.376±0.155	-0.183±0.176	0.192±0.146	0.988364	0.442587	-	-	-	-	25.5962	26.2001	25.4592	25.9432	25.7878	26.2653	26.4522	25.9732	26.1207	26.0538	26.0583	26.3168	26.0491
Cdh11	Microarray	Epiblast stem cell-derived oligodendrocytes	Najm FJ et. al.	2011	-	Cadherin 11	-	-	-	1	25.317	217	25.21	5	5	5	4.45	3.2	3.6	0.55	0.47	25.571	25.223	25.428	0.427	0.307	0.296	0.348±0.287	0.144±0.284	-0.204±0.24	0.337595	0.745668	-	-	-	-	25.1896	25.0333	25.4173	26.0116	26.2044	25.0366	24.8716	24.9528	25.4891	25.7666	25.3505	25.0895	25.0913
Cdk11b	Immunostaining	Cerebral cortex, glial cells	Uhlén M et. al.	2015	Human Protein Atlas	Cyclin-Dependent Kinase 11B	-	-	-	1	104.42	917	65.217	4	4	4	5.375	6.25	5.5625	0.49	0.53	25.196	25.48	25.255	1.286	0.44	0.741	-0.285±0.652	-0.06±0.718	0.225±0.479	-	-	-	-	-	-	24.4193	24.1024	-	25.5276	26.7325	25.0138	25.1562	-	25.5636	26.1878	24.7094	24.4449	-
Cdk12	Immunostaining	Cerebral cortex, glial cells	Uhlén M et. al.	2015	Human Protein Atlas	Cyclin-Dependent Kinase 12	↓	-	yes	1	45.813	410	53.799	5	5	5	3.1	4.65	4.25	0.42	0.52	25.166	25.825	25.7	0.209	0.181	0.105	-0.659±0.163	-0.534±0.139	0.125±0.125	2.85382	0.0402647	yes	yes	-	yes	25.4444	25.0185	25.2411	25.358	24.7671	25.9879	25.7765	26.0587	25.8583	25.442	25.8831	25.6278	25.806
Cdk16	Immunostaining	Lateral ventricle, glial cells	Uhlén M et. al.	2015	Human Protein Atlas	Cyclin-Dependent Kinase 16	-	-	-	1	38.584	341	138.55	5	5	5	7.15	6.5	6.15	0.54	0.51	26.361	25.91	26.094	0.438	0.408	0.44	0.45±0.322	0.267±0.332	-0.184±0.323	0.389835	0.667652	-	-	-	-	26.3769	25.4874	26.7875	26.7477	26.403	25.3084	25.5178	26.176	26.521	26.0276	25.6639	25.4858	26.1042
Cdk5rap3	Immunostaining	Hippocampus, glial cells	Uhlén M et. al.	2015	Human Protein Atlas	CDK5 Regulatory Subunit Associated Protein 3	-	-	-	1	28.373	252	8.5348	3	4	4	1.08333	1.3125	1.125	0.49	0.54	22.79	23.018	22.682	1.833	0.812	1.199	-0.228±1.223	0.108±1.073	0.337±0.93	-	-	-	-	-	-	23.8522	21.7279	-	-	-	23.6246	22.4122	-	-	-	22.7353	21.0633	23.3367
Cdk7	Immunostaining	Lateral ventricle, glial cells	Uhlén M et. al.	2015	Human Protein Atlas	Cyclin-Dependent Kinase 7	-	-	-	1	82.772	744	3.833	4	3	2	1	1.25	1	0.5	0.56	22.119	23.013	22.6	0.302	0.645	0.557	-0.894±0.473	-0.481±0.44	0.413±0.68	0.515124	0.442475	-	-	-	-	-	-	22.4357	22.2227	21.697	-	-	23.5207	-	22.5052	-	22.1479	23.0514
Cdk9	Immunostaining	Cerebral cortex, glial cells	Uhlén M et. al.	2015	Human Protein Atlas	Cyclin-Dependent Kinase 9	-	-	-	2	59.536	541	323.31	3	3	3	19.8333	18.75	19.8333	0.5	0.49	29.059	28.897	28.923	0.115	0.052	0.084	0.162±0.1	0.136±0.113	-0.026±0.08	0.549313	0.799501	-	-	-	-	-	-	28.8892	29.0911	29.1972	-	-	28.8315	28.8827	28.9759	-	-	28.9387
Cdkn2d	Immunostaining	Cerebral cortex, glial cells	Uhlén M et. al.	2015	Human Protein Atlas	Cyclin-Dependent Kinase Inhibitor 2D	-	-	-	1	28.355	253	14.543	5	5	5	2.55	2.4	2.6	0.5	0.48	25.297	25.144	25.19	0.554	0.372	0.688	0.153±0.35	0.107±0.442	-0.046±0.395	0.0336406	0.979204	-	-	-	-	24.7486	24.6727	26.1948	25.638	25.2311	25.0058	24.706	25.7891	25.4283	24.7913	24.9172	24.4038	26.0927
Cds2	Immunostaining	Cerebral cortex, glial cells	Uhlén M et. al.	2015	Human Protein Atlas	CDP-Diacylglycerol Synthase 2	-	-	-	1	31.116	278	4.2603	5	5	5	1	1	1	0.5	0.5	23.634	23.413	23.913	1.198	0.743	0.993	0.222±0.622	-0.278±0.675	-0.5±0.572	-	-	-	-	-	-	22.8435	22.5704	24.2876	25.2977	23.1728	22.3588	23.0062	24.063	24.3401	23.2954	22.8647	23.4421	24.9983
Cebpb	Immunostaining	Cerebral cortex, glial cells	Uhlén M et. al.	2015	Human Protein Atlas	CCAAT/Enhancer Binding Protein Beta	-	-	-	2	29.416	266	6.0179	4	4	4	1	1	1.08333	0.48	0.48	23.023	22.884	22.979	0.29	0.144	0.291	0.138±0.216	0.044±0.319	-0.095±0.209	0.0705595	0.964273	-	-	-	-	-	23.2821	-	-	22.7631	22.5987	22.9353	-	22.9694	23.0334	22.9041	23.5091	-
Celf1	Immunostaining	Cerebral cortex, glial cells	Uhlén M et. al.	2015	Human Protein Atlas	CUGBP, Elav-Like Family Member 1	-	-	-	2	25.215	226	24.396	4	5	4	1.5625	1.25	1.6875	0.48	0.43	25.827	25.413	26.048	0.334	0.367	0.37	0.414±0.293	-0.221±0.308	-0.635±0.303	0.858129	0.319916	-	-	-	-	-	25.9279	26.3287	25.7191	25.3314	24.8264	25.3743	26.0216	25.6403	25.1997	-	26.3069	26.4097
Cemip	Microarray	Optic nerve head astrocytes	McCall MN et. al.	2011	Barcode U133A database	Cell Migration Inducing Hyaluronan Binding Protein	-	-	-	1	71.36	620	4.9938	3	1	3	1.16667	1	1.33333	0.47	0.43	-	-	-	-	-	-	-	-	-	-	-	-	-	-	-	21.2549	-	-	-	-	-	-	-	-	-	-	20.6582	-
Cenpv	Immunostaining	Cerebral cortex, glial cells	Uhlén M et. al.	2015	Human Protein Atlas	Centromere Protein V	-	-	-	1	91.662	824	14.705	3	4	4	1	1.375	1.1875	0.46	0.54	-	-	-	-	-	-	-	-	-	-	-	-	-	-	-	-	20.4169	-	-	-	-	-	-	21.1433	-	-	20.9598	-
Cggbp1	Immunostaining	Cerebral cortex, glial cells	Uhlén M et. al.	2015	Human Protein Atlas	CGG Triplet Repeat Binding Protein 1	-	-	-	1	44.51	379	206.64	5	5	5	4.7	5.15	4.8	0.49	0.52	26.992	27.212	26.952	0.212	0.204	0.206	-0.22±0.173	0.04±0.173	0.26±0.17	0.519028	0.706569	-	-	-	-	27.2858	27.1132	27.1628	26.6412	26.757	27.6337	27.1827	27.2641	27.044	26.9339	27.07	27.2656	27.0195
Chadl	Immunostaining	Hippocampus, glial cells	Uhlén M et. al.	2015	Human Protein Atlas	Chondroadherin Like	-	-	-	1	21.258	191	322.83	4	4	3	1	1.125	1	0.5	0.53	24.767	24.447	24.513	0.333	0.278	0.46	0.32±0.272	0.254±0.36	-0.066±0.337	0.243291	0.802802	-	-	-	-	-	25.293	24.8927	24.3693	24.5124	-	24.4563	24.6417	24.7431	23.9478	-	24.9944	-
Chd4	Immunostaining	Cerebral cortex, glial cells	Uhlén M et. al.	2015	Human Protein Atlas	Chromodomain Helicase DNA Binding Protein 4	-	-	-	1	41.028	388	48.303	5	5	5	3.75	3.2	4.25	0.47	0.43	25.299	24.951	25.468	0.152	0.063	0.19	0.348±0.099	-0.168±0.145	-0.516±0.119	2.43394	0.110565	-	-	-	-	25.2568	25.5155	25.3471	25.4016	24.9761	25.0624	24.935	24.9114	25.0116	24.8365	25.6657	25.5512	25.5295
Chmp6	Immunostaining	Lateral ventricle, glial cells	Uhlén M et. al.	2015	Human Protein Atlas	Charged Multivesicular Body Protein 6	-	-	-	1	23.048	214	12.975	0	0	1	0	0	1	0	0	-	-	-	-	-	-	-	-	-	-	-	-	-	-	-	-	-	-	-	-	-	-	-	-	-	-	-	21.2177
Chst7	Microarray	Myelinating oligodendrocytes and oligodendrocyte precursor cells (adult)	Dougherty JD et. al.	2012	-	Carbohydrate Sulfotransferase 7	-	-	-	2	92.216	802	275.69	5	5	5	10.85	10.9	11.05	0.5	0.5	27.08	27.157	27.105	0.075	0.194	0.292	-0.077±0.124	-0.025±0.172	0.052±0.201	0.0463115	0.984524	-	-	-	-	27.1498	27.1717	27.0179	27.1355	26.9257	27.2669	27.5213	26.9688	27.1559	26.8704	26.8614	27.7322	26.8391
Ckap5	Immunostaining	Cerebral cortex, glial cells	Uhlén M et. al.	2015	Human Protein Atlas	Cytoskeleton Associated Protein 5	↓	↓	-	1	88.035	796	14.502	5	5	5	1.65	1.86667	1.5	0.52	0.55	22.523	22.489	23.328	0.199	0.251	0.14	0.034±0.186	-0.805±0.144	-0.839±0.167	3.40837	0.0128615	yes	yes	yes	-	22.7146	22.3127	22.7582	22.1747	22.6549	22.7752	22.4625	22.3914	22.8021	22.0116	23.1839	23.6041	23.1524
Clcc1	Immunostaining	Cerebral cortex, glial cells	Uhlén M et. al.	2015	Human Protein Atlas	Chloride Channel CLIC Like 1	-	-	-	2	88.13	788	57.879	5	5	5	1	1	1	0.5	0.5	22.836	22.721	22.914	0.177	0.244	0.292	0.115±0.176	-0.078±0.196	-0.193±0.217	0.202729	0.89155	-	-	-	-	22.5049	23.1312	22.7338	22.9497	22.8583	22.8341	22.9696	22.1965	22.9336	22.6692	22.7843	23.5436	22.6129
Clic4	Immunostaining	Cerebral cortex, glial cells	Uhlén M et. al.	2015	Human Protein Atlas	Chloride Intracellular Channel 4	-	-	-	1	49.835	436	8.8165	1	1	1	1	1	1	0.5	0.5	-	-	-	-	-	-	-	-	-	-	-	-	-	-	-	-	-	22.3653	-	-	-	-	22.0819	-	-	-	-	22.1126
Clip2	Immunostaining	Cerebral cortex, glial cells	Uhlén M et. al.	2015	Human Protein Atlas	CAP-Gly Domain Containing Linker Protein 2	-	-	-	2	139.98	1258	4.0576	4	5	5	1	1	1	0.5	0.5	21.118	21.352	21.293	0.246	0.342	0.254	-0.234±0.257	-0.175±0.217	0.059±0.24	0.202123	0.876524	-	-	-	-	21.1577	21.4995	20.7244	21.0889	-	21.6911	21.8739	21.0317	21.2864	20.8748	21.1169	21.783	21.3065
Clpp	Immunostaining	Lateral ventricle, glial cells	Uhlén M et. al.	2015	Human Protein Atlas	Caseinolytic Mitochondrial Matrix Peptidase Proteolytic Subunit	-	-	-	2	52.631	460	47.761	4	4	4	1.6875	2	1.77083	0.49	0.53	23.873	24.194	23.649	0.258	0.191	0.163	-0.321±0.208	0.224±0.198	0.545±0.167	1.26288	0.247341	-	-	-	-	24.0093	23.5827	24.2775	-	23.6241	24.2316	24.045	24.5339	-	23.967	23.5096	23.6806	23.9441
Cmas	Immunostaining	Cerebral cortex, glial cells	Uhlén M et. al.	2015	Human Protein Atlas	Cytidine Monophosphate N-Acetylneuraminic Acid Synthetase	-	-	-	2	57.134	504	121.08	5	5	5	6.25	6.75	6.55	0.49	0.51	25.768	25.891	25.758	0.804	0.225	0.209	-0.123±0.403	0.009±0.4	0.133±0.179	0.0401337	0.977139	-	-	-	-	24.3079	25.8081	26.0037	26.4356	26.2838	25.4721	26.2133	25.7691	26.1085	25.8933	25.3529	25.9844	25.7723
Cmtm5	Microarray	Protoplasmic astrocytes and neurons (P7)	Cahoy JD et. al.	2008	-	CKLF Like MARVEL Transmembrane Domain Containing 5	-	-	-	3	37.14	329	3.9329	1	1	2	1	1	1	0.5	0.5	-	-	21.026	-	-	0.003	-	-	-	-	-	-	-	-	-	-	-	-	-	-	-	20.4976	-	-	-	-	21.0298	-
Cnot3	Immunostaining	Cerebral cortex, glial cells	Uhlén M et. al.	2015	Human Protein Atlas	CCR4-NOT Transcription Complex Subunit 3	-	-	-	1	42.761	372	14.166	5	5	5	1.31667	1.71667	1.41667	0.48	0.55	23.432	23.852	23.663	0.284	0.287	0.282	-0.42±0.229	-0.231±0.227	0.189±0.228	0.649911	0.539172	-	-	-	-	23.7435	23.0432	23.0557	23.5423	23.7761	23.7369	23.7192	24.4462	23.4733	23.8847	23.7853	24.0417	23.1497
Cnp	Immunostaining	Cerebral cortex, glial cells	Uhlén M et. al.	2015	Human Protein Atlas	2',3'-Cyclic Nucleotide 3' Phosphodiesterase	-	-	-	1	17.825	166	6.2357	5	3	4	1.05	1.33333	1.20833	0.46	0.52	22.859	22.568	22.87	0.33	0.423	0.325	0.291±0.326	-0.01±0.274	-0.301±0.344	0.215297	0.834635	-	-	-	-	22.9039	22.3113	22.6194	23.3726	23.0896	22.589	22.0493	-	-	23.0669	22.5539	22.4995	-
Cntn1	Microarray	Epiblast stem cell-derived oligodendrocytes	Najm FJ et. al.	2011	-	Contactin 1	-	-	-	2	51.435	444	105.71	5	5	5	2.95	3.2	3.55	0.45	0.47	25.699	26.027	25.865	0.203	0.157	0.3	-0.328±0.152	-0.165±0.207	0.163±0.194	0.601341	0.628809	-	-	-	-	25.7984	26.0874	25.6685	25.5671	25.3751	26.0628	26.3493	26.0397	25.8767	25.8068	25.5479	26.4298	26.0092
Cntn2	Microarray	Myelinating oligodendrocyte cells (adult)	Bellesi M et. al.	2013	-	Contactin 2	-	-	-	4	31.387	296	4.2228	3	2	3	1.16667	1.25	1.08333	0.52	0.54	22.577	21.252	21.353	0.55	0.037	0.703	1.325±0.472	1.224±0.621	-0.101±0.544	0.956982	0.159545	-	-	-	-	23.2085	21.944	-	-	22.5797	21.2895	21.2145	-	-	-	21.8958	20.81	-
Comt	Microarray	Optic nerve head astrocytes	McCall MN et. al.	2011	Barcode U133A database	Catechol-O-Methyltransferase	-	-	-	1	52.205	487	120.66	5	5	5	5.35	5.5	5.35	0.5	0.51	27.745	27.793	27.703	0.09	0.147	0.233	-0.048±0.104	0.042±0.146	0.09±0.161	0.0899926	0.969866	-	-	-	-	27.7432	27.8345	27.8758	27.7125	27.5569	27.7616	27.981	27.9592	27.7719	27.4907	27.4611	28.1754	27.8074
Copb1	Immunostaining	Cerebral cortex, glial cells	Uhlén M et. al.	2015	Human Protein Atlas	Coatomer Protein Complex Subunit Beta 1	-	-	-	1	152.87	1361	7.4069	5	5	5	1.2	1.35	1.45	0.45	0.48	21.788	21.61	21.994	0.574	0.31	0.286	0.179±0.341	-0.206±0.335	-0.384±0.238	0.318243	0.743877	-	-	-	-	21.073	22.7887	21.6819	21.9927	21.4043	21.4365	22.1369	21.6524	21.7423	21.0793	22.0662	22.5768	21.8921
Cops5	Immunostaining	Cerebral cortex, glial cells	Uhlén M et. al.	2015	Human Protein Atlas	COP9 Signalosome Subunit 5	-	-	-	1	27.382	251	46.194	5	5	5	3.13333	2.65	2.8	0.53	0.49	24.827	24.43	24.534	0.726	0.295	0.215	0.397±0.39	0.293±0.374	-0.104±0.209	0.310662	0.737488	-	-	-	-	25.4531	23.5284	25.448	24.9394	24.7678	24.4167	23.8596	24.553	24.8945	24.4259	24.7437	24.1519	24.8197
Coro1a	Immunostaining	Cerebral cortex, glial cells	Uhlén M et. al.	2015	Human Protein Atlas	Coronin 1A	-	-	-	1	18.82	167	63.747	5	5	5	4.85	5.05	4.95	0.49	0.51	26.506	26.424	26.361	0.202	0.241	0.214	0.081±0.183	0.145±0.173	0.064±0.187	0.136467	0.940587	-	-	-	-	26.2955	26.6819	26.1831	26.5437	26.8247	26.2614	26.4556	25.9923	26.6149	26.7973	26.2549	26.6882	25.966
Cp	Microarray	Epiblast stem cell-derived oligodendrocytes	Najm FJ et. al.	2011	-	Ceruloplasmin (Ferroxidase)	-	-	-	1	80.023	731	4.4011	1	1	2	1	1	1.5	0.4	0.4	-	-	-	-	-	-	-	-	-	-	-	-	-	-	-	-	20.8041	-	-	-	-	20.2869	-	-	-	-	19.9793	-
Cpsf2	Immunostaining	Cerebral cortex, glial cells	Uhlén M et. al.	2015	Human Protein Atlas	Cleavage And Polyadenylation Specific Factor 2	-	-	-	4	217.68	1915	87.712	5	5	5	3.08333	3.8	4	0.44	0.49	24.105	24.265	24.54	0.264	0.294	0.191	-0.16±0.225	-0.435±0.189	-0.275±0.201	0.842877	0.440191	-	-	-	-	23.6823	24.443	23.88	24.0784	24.4426	24.2096	24.7899	23.7722	24.1508	24.4031	24.6841	24.82	24.6263
Crebbp	Immunostaining	Lateral ventricle, glial cells	Uhlén M et. al.	2015	Human Protein Atlas	CREB Binding Protein	-	-	-	2	109.09	970	4.4033	5	5	5	1	1	1	0.5	0.5	22.828	22.748	22.921	0.349	0.172	0.276	0.08±0.219	-0.094±0.249	-0.173±0.188	0.131793	0.931421	-	-	-	-	23.4595	22.6295	22.796	22.9631	22.2901	22.5661	22.5647	22.649	23.0935	22.8662	23.2224	22.443	23.0516
Creld2	Immunostaining	Lateral ventricle, glial cells	Uhlén M et. al.	2015	Human Protein Atlas	Cysteine Rich With EGF Like Domains 2	-	-	-	1	23.288	200	93.323	5	5	5	1	1	1	0.5	0.5	23.729	23.831	23.801	0.173	0.156	0.26	-0.103±0.139	-0.073±0.181	0.03±0.176	0.0861298	0.966985	-	-	-	-	23.6023	24.1318	23.7026	23.6341	23.5719	23.7063	24.1413	23.8364	23.8879	23.5853	23.4753	24.0988	23.8835
Cry1	Immunostaining	Cerebral cortex, glial cells	Uhlén M et. al.	2015	Human Protein Atlas	Cryptochrome Circadian Clock 1	-	-	-	1	55.091	485	3.2209	5	5	5	1	1	1	0.5	0.5	20.578	20.363	20.599	0.272	0.195	0.391	0.215±0.193	-0.02±0.264	-0.235±0.242	0.254986	0.834731	-	-	-	-	20.2416	21.1008	20.279	20.629	20.6402	20.2012	20.6036	20.0416	20.639	20.3306	20.705	21.3071	20.1383
Cryab	Immunostaining	Cerebral cortex, glial cells	Uhlén M et. al.	2015	Human Protein Atlas	Crystallin Alpha B	-	-	-	3	218.56	1972	323.31	5	5	5	44.4	44.75	44.2	0.5	0.5	30.207	30.135	30.147	0.044	0.035	0.109	0.072±0.035	0.06±0.072	-0.012±0.07	0.320962	0.953007	-	-	-	-	30.1377	30.2555	30.1436	30.2694	30.2284	30.1641	30.1441	30.0485	30.1614	30.1574	30.0953	30.313	29.9391
Cryz	Immunostaining	Cerebral cortex, glial cells	Uhlén M et. al.	2015	Human Protein Atlas	Crystallin Zeta	-	-	-	1	45.554	395	70.819	1	3	2	1	1	1	0.5	0.5	-	-	22.581	-	-	0.538	-	-	-	-	-	-	-	-	-	-	-	-	22.51	-	-	-	22.7891	-	-	22.1419	-	23.02
Cspg4	Microarray	Myelinating oligodendrocytes and oligodendrocyte precursor cells (adult)	Dougherty JD et. al.	2012	-	Chondroitin Sulfate Proteoglycan 4	-	-	-	9	28.669	253	240.02	5	5	5	8.05	8.6	8.6	0.48	0.5	27.432	27.558	27.428	0.31	0.353	0.22	-0.126±0.261	0.004±0.216	0.13±0.234	0.0828052	0.957274	-	-	-	-	26.9255	27.7122	27.0971	27.6945	27.7316	27.8121	28.0891	26.9922	27.2626	27.6356	27.4323	27.8879	27.1
Csrp1	Microarray	Myelinating oligodendrocyte cells (adult)	Bellesi M et. al.	2013	-	Cysteine And Glycine Rich Protein 1	-	-	-	2	115.82	1047	323.31	3	3	3	23.5833	22.5	23.1667	0.5	0.49	28.098	28.118	28.18	0.204	0.233	0.158	-0.02±0.233	-0.082±0.197	-0.062±0.213	0.0337196	0.985816	-	-	-	-	-	27.8492	-	28.0632	28.3815	-	27.793	-	28.1709	28.3897	-	27.9408	-
Cstf2	Immunostaining	Cerebral cortex, glial cells	Uhlén M et. al.	2015	Human Protein Atlas	Cleavage Stimulation Factor Subunit 2	-	-	-	1	29.722	272	7.4078	4	4	4	1.5625	1.125	1.20833	0.56	0.48	23.961	23.707	23.857	0.214	0.201	0.185	0.255±0.209	0.104±0.186	-0.15±0.193	0.316737	0.811396	-	-	-	-	-	24.0959	24.2906	23.7052	23.7524	-	23.9669	-	23.7148	23.4378	-	24.0851	24.0274
Cstf3	Immunostaining	Cerebral cortex, glial cells	Uhlén M et. al.	2015	Human Protein Atlas	Cleavage Stimulation Factor Subunit 3	-	-	-	2	48.14	432	1.6962	1	2	2	1	1	1	0.5	0.5	-	20.596	-	-	0.129	-	-	-	-	-	-	-	-	-	-	-	-	-	-	-	-	-	20.4717	-	20.72	-	-	20.1481
Ctbp1	Immunostaining	Cerebral cortex, glial cells	Uhlén M et. al.	2015	Human Protein Atlas	C-Terminal Binding Protein 1	-	-	-	2	11.6	105	42.845	5	5	5	2	1.85	1.9	0.51	0.49	25.839	25.828	25.826	0.086	0.152	0.164	0.011±0.106	0.013±0.111	0.002±0.134	0.00301495	0.996723	-	-	-	-	25.6569	25.7854	25.8809	25.9558	25.9131	25.7431	26.0796	25.7971	25.9669	25.5512	25.9323	25.9344	25.9078
Ctcf	Immunostaining	Cerebral cortex, glial cells	Uhlén M et. al.	2015	Human Protein Atlas	CCCTC-Binding Factor	-	-	-	1	81.88	751	7.4893	2	3	2	1	1.11111	1	0.5	0.53	23.051	22.939	-	0.394	0.059	-	0.112±0.344	-	-	-	-	-	-	-	-	22.712	23.3891	-	-	-	22.9967	-	22.8806	-	-	23.0297	-	-
Cul1	Immunostaining	Cerebral cortex, glial cells	Uhlén M et. al.	2015	Human Protein Atlas	Cullin 1	-	-	-	2	44.856	400	323.31	3	3	3	15.1667	15.25	15.8333	0.49	0.49	28.285	28.302	28.262	0.489	0.482	0.326	-0.017±0.466	0.022±0.407	0.039±0.403	0.00186039	0.996004	-	-	-	-	-	-	27.6224	28.58	28.651	-	-	27.6478	28.5885	28.6684	-	-	27.7948
Cul7	Immunostaining	Hippocampus, glial cells	Uhlén M et. al.	2015	Human Protein Atlas	Cullin 7	-	-	-	1	113.49	1021	323.31	2	2	2	17.25	20.5	19.375	0.47	0.51	28.233	28.51	28.58	0.212	0.116	0.23	-0.277±0.226	-0.347±0.288	-0.07±0.239	0.347104	0.724067	-	-	-	-	-	28.4291	-	-	28.0367	-	28.6212	-	-	28.398	-	28.7913	-
Cx3cl1	Immunostaining	Lateral ventricle, glial cells	Uhlén M et. al.	2015	Human Protein Atlas	C-X3-C Motif Chemokine Ligand 1	-	-	-	2	113.05	1040	7.4782	2	5	3	1.125	1.3	1	0.53	0.57	-	22.052	21.426	-	0.392	0.229	-	-	0.626±0.317	-	-	-	-	-	-	-	-	21.6253	-	-	21.8484	22.2484	22.6045	21.5069	-	-	21.6041	21.5909
Cyb5r1	Immunostaining	Cerebral cortex, glial cells	Uhlén M et. al.	2015	Human Protein Atlas	Cytochrome B5 Reductase 1	-	-	-	3	29.597	264	275.08	5	5	5	6.45	6.1	6.55	0.5	0.48	26.241	26.261	26.268	0.15	0.137	0.155	-0.02±0.123	-0.027±0.13	-0.007±0.125	0.01087	0.995617	-	-	-	-	26.2157	26.4852	26.1463	26.3861	25.9709	26.3213	26.4073	26.2987	26.3412	25.9368	26.2632	26.5442	26.3288
Cyb5r3	Immunostaining	Cerebral cortex, glial cells	Uhlén M et. al.	2015	Human Protein Atlas	Cytochrome B5 Reductase 3	-	-	-	1	107.01	953	68.955	5	5	5	9.8	10.15	10.75	0.48	0.49	25.879	25.834	26.012	0.222	0.106	0.243	0.045±0.145	-0.133±0.191	-0.178±0.155	0.261227	0.87822	-	-	-	-	25.3739	26.1015	25.9983	25.9276	25.9954	25.7647	26.086	25.7326	25.7608	25.826	25.5552	26.3953	26.1886
Dab2	Microarray	Myelinating oligodendrocytes and oligodendrocyte precursor cells (adult)	Dougherty JD et. al.	2012	-	DAB2, Clathrin Adaptor Protein	-	-	-	1	37.578	334	8.7796	5	5	5	2.71667	2.88333	2.85	0.49	0.5	24.943	24.89	24.782	0.216	0.173	0.147	0.053±0.163	0.162±0.154	0.108±0.136	0.245808	0.890601	-	-	-	-	24.7366	24.9284	24.9577	24.6917	25.4024	24.5576	24.9791	24.8267	24.896	25.1904	24.5245	24.9556	24.6756
Dars	Immunostaining	Cerebral cortex, glial cells	Uhlén M et. al.	2015	Human Protein Atlas	Aspartyl-TRNA Synthetase	-	-	-	1	51.065	461	94.136	5	5	5	2.55	4.4	3.58333	0.42	0.55	23.864	24.872	24.104	0.689	1.411	2.416	-1.007±0.661	-0.239±0.862	0.768±0.975	-	-	-	-	-	-	24.8467	23.3172	24.3775	23.7829	22.9979	25.723	23.453	26.6084	24.3658	24.2081	25.2237	22.1816	26.383
Dazap1	Immunostaining	Cerebral cortex, glial cells	Uhlén M et. al.	2015	Human Protein Atlas	DAZ Associated Protein 1	-	-	-	3	120.66	1059	29.662	5	5	5	4.1	2.8	4.6	0.47	0.38	22.598	22.097	23.238	2.132	1.341	0.733	0.501±0.919	-0.64±0.818	-1.141±0.654	-	-	-	-	-	-	20.5087	24.4873	21.3213	23.0237	23.6508	22.7106	22.9856	20.1017	22.9582	21.7285	22.7693	24.5083	22.4585
Dcaf8	Immunostaining	Cerebral cortex, glial cells	Uhlén M et. al.	2015	Human Protein Atlas	DDB1 And CUL4 Associated Factor 8	-	-	-	1	88.35	782	35.108	4	5	4	1.85417	1.8	2.3125	0.45	0.44	22.433	22.026	22.517	0.246	0.137	0.21	0.407±0.168	-0.084±0.21	-0.491±0.153	1.45481	0.213675	-	-	-	-	-	22.5215	22.059	22.8141	22.3389	21.8272	22.3044	21.891	22.0449	22.0619	-	22.8951	22.5464
Dclk1	Immunostaining	Cerebral cortex, glial cells	Uhlén M et. al.	2015	Human Protein Atlas	Doublecortin Like Kinase 1	-	-	-	5	265.63	2444	112.77	5	5	5	6.9	6.1	7.15	0.49	0.46	25.266	25.177	25.357	0.215	0.226	0.143	0.089±0.182	-0.091±0.152	-0.179±0.157	0.24674	0.883488	-	-	-	-	24.8755	25.3611	25.0778	25.4738	25.5418	25.026	25.0634	24.8321	25.5272	25.4372	25.5114	25.4724	25.0562
Dcx	Microarray	Epiblast stem cell-derived oligodendrocytes	Najm FJ et. al.	2011	-	Doublecortin	-	-	-	1	38.25	349	4.2247	4	5	4	1.1875	1.05	1	0.54	0.51	20.811	19.675	-	0.146	0.163	-	1.136±0.147	-	-	-	-	-	-	-	-	-	20.9756	20.5991	20.6882	20.981	-	19.8926	19.3743	19.6847	19.7463	-	20.8231	-
Ddx1	Immunostaining	Cerebral cortex, glial cells	Uhlén M et. al.	2015	Human Protein Atlas	DEAD/H-Box Helicase 1	-	-	-	3	67.107	594	1.844	1	0	0	1	0	0	1	NaN	-	-	-	-	-	-	-	-	-	-	-	-	-	-	-	-	-	-	-	-	-	-	-	-	-	-	-	-
Ddx10	Immunostaining	Cerebral cortex, glial cells	Uhlén M et. al.	2015	Human Protein Atlas	DEAD-Box Helicase 10	-	-	-	1	20.089	175	323.31	5	5	5	6.6	5.4	5.85	0.53	0.48	28.53	27.508	28.04	0.626	1.222	0.535	1.022±0.603	0.49±0.418	-0.531±0.584	-	-	-	-	-	-	28.2563	29.3372	28.0519	27.7917	29.2123	27.5515	29.3649	26.2504	27.3712	27.0037	28.4698	28.8587	27.3179
Ddx6	Immunostaining	Cerebral cortex, glial cells	Uhlén M et. al.	2015	Human Protein Atlas	DEAD-Box Helicase 6	-	-	-	1	34.975	329	4.938	5	3	3	1.46667	1.25	1.5	0.49	0.45	21.943	22.195	22.329	0.219	0.149	0.088	-0.252±0.195	-0.386±0.179	-0.135±0.135	0.862019	0.446574	-	-	-	-	21.8473	-	21.5806	22.1805	22.1639	22.3514	-	-	22.2639	21.969	22.4334	-	-
Decr1	Immunostaining	Lateral ventricle, glial cells	Uhlén M et. al.	2015	Human Protein Atlas	2,4-Dienoyl-CoA Reductase 1, Mitochondrial	-	-	-	2	252.01	2326	41.23	3	4	4	1.55556	1.125	1.4375	0.52	0.44	-	22.487	23.442	-	0.137	0.19	-	-	-0.955±0.221	-	-	-	-	-	-	-	23.7454	-	-	-	-	22.3556	-	-	22.6184	23.264	-	23.6192
Dek	Immunostaining	Cerebral cortex, glial cells	Uhlén M et. al.	2015	Human Protein Atlas	DEK Proto-Oncogene	-	-	-	1	20.613	193	87.44	5	5	4	2.3	1.8	1.83333	0.56	0.5	24.136	23.83	23.511	0.421	0.909	0.305	0.305±0.496	0.625±0.307	0.319±0.505	0.46799	0.541879	-	-	-	-	24.2419	23.601	23.617	24.6839	24.535	-	-	22.8088	24.6367	24.0452	-	23.9332	23.1724
Dhcr7	Immunostaining	Cerebral cortex, glial cells	Uhlén M et. al.	2015	Human Protein Atlas	7-Dehydrocholesterol Reductase	-	-	-	2	60.838	575	50.225	5	5	5	4.1	4.1	4.15	0.5	0.5	26.473	26.592	26.358	0.097	0.101	0.094	-0.118±0.086	0.115±0.083	0.234±0.085	1.27745	0.574006	-	-	-	-	26.5022	26.368	26.679	26.4773	26.3398	26.5737	26.5468	26.7599	26.6812	26.397	26.3917	26.3904	26.5286
Dhx9	Immunostaining	Cerebral cortex, glial cells	Uhlén M et. al.	2015	Human Protein Atlas	DEAH-Box Helicase 9	-	-	-	4	69.265	590	72.976	5	5	5	4.5	4.35	4.95	0.48	0.47	25.419	25.367	25.468	0.31	0.212	0.2	0.052±0.214	-0.05±0.21	-0.101±0.171	0.0557881	0.976995	-	-	-	-	24.908	25.4997	25.1862	25.9308	25.5689	25.0551	25.1723	25.2963	25.6382	25.6729	25.0652	25.5754	25.4186
Diablo	Immunostaining	Cerebral cortex, glial cells	Uhlén M et. al.	2015	Human Protein Atlas	Diablo IAP-Binding Mitochondrial Protein	-	-	-	2	42.629	391	323.31	5	5	5	6.7	7	6.15	0.52	0.53	27.344	27.314	27.243	0.116	0.214	0.187	0.031±0.144	0.101±0.132	0.071±0.167	0.104803	0.963678	-	-	-	-	27.1442	27.2993	27.5504	27.2746	27.4524	26.9791	27.0842	27.5702	27.3345	27.5995	26.8244	27.3445	27.4258
Dis3l2	Microarray	Myelinating oligodendrocyte cells (adult)	Bellesi M et. al.	2013	-	DIS3 Like 3'-5' Exoribonuclease 2	-	-	-	1	83.879	737	42.605	5	5	5	3.5	3.75	3.61667	0.49	0.51	24.741	24.624	24.875	0.328	0.624	0.407	0.116±0.362	-0.135±0.286	-0.251±0.382	0.111978	0.920215	-	-	-	-	24.4279	24.1983	25.1547	25.0325	24.8895	23.8857	24.1828	25.3344	25.4069	24.3113	24.3077	24.5663	25.5252
Dkc1	Immunostaining	Cerebral cortex, glial cells	Uhlén M et. al.	2015	Human Protein Atlas	Dyskerin Pseudouridine Synthase 1	-	-	-	1	10.517	96	35.174	4	5	4	1	1.05	1	0.5	0.51	24.785	24.495	24.918	0.172	0.355	0.225	0.29±0.278	-0.133±0.214	-0.424±0.289	0.533096	0.565532	-	-	-	-	24.7799	24.5583	25.0166	-	-	24.9693	24.5802	24.6539	24.4876	23.7812	24.5811	25.1001	25.0737
Dlg2	Immunostaining	Lateral ventricle, glial cells	Uhlén M et. al.	2015	Human Protein Atlas	Discs Large Homolog 2	-	-	-	2	92.528	866	323.31	5	5	5	18.65	19.6	18.2	0.51	0.52	28.282	28.319	28.257	0.157	0.101	0.118	-0.038±0.113	0.025±0.118	0.062±0.095	0.0703566	0.985202	-	-	-	-	28.3492	28.1859	28.3007	28.5716	28.0018	28.3148	28.3599	28.3426	28.4813	28.0987	28.1295	28.1891	28.2312
Dlgap3	Immunostaining	Lateral ventricle, glial cells	Uhlén M et. al.	2015	Human Protein Atlas	Discs Large Homolog Associated Protein 3	-	-	-	1	89.69	776	119.7	5	5	5	4.45	5.15	4.7	0.49	0.52	24.507	25.068	24.746	0.451	0.213	0.348	-0.56±0.271	-0.239±0.308	0.321±0.229	0.797852	0.392347	-	-	-	-	23.5758	24.5879	24.6933	24.7257	24.9529	24.9255	25.2784	24.6491	25.1705	25.3144	24.1021	25.222	24.5833
Dnah8	Immunostaining	Cerebral cortex, glial cells	Uhlén M et. al.	2015	Human Protein Atlas	Dynein Axonemal Heavy Chain 8	-	-	-	1	192.66	1692	1.7904	0	1	2	0	1	1	0	0.5	-	-	-	-	-	-	-	-	-	-	-	-	-	-	-	-	-	-	-	-	-	19.6393	-	-	-	-	18.9444	-
Dnajb12	Microarray	Myelinating oligodendrocyte cells (adult)	Bellesi M et. al.	2013	-	DnaJ Heat Shock Protein Family (Hsp40) Member B12	-	-	-	1	75.962	667	180.38	2	0	2	1	0	1	0.5	0	-	-	-	-	-	-	-	-	-	-	-	-	-	-	-	-	-	-	21.5356	-	-	-	-	-	-	-	-	-
Dnajb6	Immunostaining	Cerebral cortex, glial cells	Uhlén M et. al.	2015	Human Protein Atlas	DnaJ Heat Shock Protein Family (Hsp40) Member B6	-	-	-	2	42.094	393	172.47	5	5	5	2.7	2.5	2.75	0.5	0.48	25.932	25.491	25.967	0.878	0.845	0.856	0.442±0.567	-0.035±0.57	-0.476±0.562	0.184512	0.817456	-	-	-	-	26.3183	25.0628	27.2695	25.858	25.1532	24.7076	24.7981	26.9069	25.6286	25.4123	25.1483	25.1123	27.258
Dnm1l	Immunostaining	Cerebral cortex, glial cells	Uhlén M et. al.	2015	Human Protein Atlas	Dynamin 1-Like	-	-	-	2	34.232	305	209.33	5	5	5	4.35	5.25	4.55	0.49	0.54	25.227	25.542	25.232	0.405	0.163	0.334	-0.315±0.24	-0.005±0.287	0.31±0.21	0.424652	0.688611	-	-	-	-	25.6	24.5972	25.6095	25.5313	24.7948	25.6553	25.561	25.7731	25.5289	25.1914	24.7034	25.2979	25.7862
Dnm2	Immunostaining	Lateral ventricle, glial cells	Uhlén M et. al.	2015	Human Protein Atlas	Dynamin 2	-	-	-	3	34.174	301	323.31	1	1	1	9.25	10.5	10.5	0.47	0.5	-	-	-	-	-	-	-	-	-	-	-	-	-	-	-	-	-	28.562	-	-	-	-	28.4638	-	-	-	-	28.473
Dnm3	Microarray	Epiblast stem cell-derived oligodendrocytes	Najm FJ et. al.	2011	-	Dynamin 3	-	-	-	3	82.346	767	5.0376	4	5	4	1.1875	1.18333	1.3125	0.48	0.47	21.915	21.762	21.782	0.1	0.276	0.509	0.153±0.188	0.133±0.304	-0.02±0.316	0.0776233	0.956647	-	-	-	-	21.8665	21.9629	-	21.755	22.0761	21.7157	21.6058	21.2847	22.0375	22.1672	22.3103	22.002	20.9343
Dnmt3a	Immunostaining	Cerebral cortex, glial cells	Uhlén M et. al.	2015	Human Protein Atlas	DNA (Cytosine-5-)-Methyltransferase 3 Alpha	-	-	-	2	57.126	501	57.907	5	5	5	7.6	6.85	6.55	0.54	0.51	26.126	25.965	25.693	0.199	0.167	0.111	0.16±0.154	0.433±0.136	0.272±0.121	1.59504	0.256327	-	-	-	-	25.9012	26.1186	26.0884	25.9537	26.5658	25.7699	26.1619	25.7671	25.8848	26.2419	25.6521	25.6946	25.5773
Dnpep	Immunostaining	Cerebral cortex, glial cells	Uhlén M et. al.	2015	Human Protein Atlas	Aspartyl Aminopeptidase	-	-	-	2	43.086	405	75.266	5	5	5	4.85	4.7	4.4	0.52	0.52	26.353	26.226	26.196	0.168	0.183	0.123	0.127±0.148	0.157±0.125	0.03±0.132	0.31158	0.876225	-	-	-	-	26.6419	26.1216	26.2255	26.5372	26.2382	26.3959	25.9566	26.1039	26.5535	26.1182	26.3315	26.0597	26.1348
Dock10	Microarray	Epiblast stem cell-derived oligodendrocytes	Najm FJ et. al.	2011	-	Dedicator Of Cytokinesis 10	-	-	-	1	66.155	591	14.143	5	5	5	1.6	1.66667	1.51667	0.51	0.52	22.596	22.912	22.742	0.186	0.101	0.147	-0.315±0.126	-0.146±0.141	0.169±0.108	1.09958	0.479777	-	-	-	-	22.3317	22.4878	22.8272	22.8864	22.4481	22.9909	22.7034	22.97	23.0497	22.8435	22.5291	22.5468	22.7729
Dr1	Immunostaining	Cerebral cortex, glial cells	Uhlén M et. al.	2015	Human Protein Atlas	Down-Regulator Of Transcription 1	-	-	-	2	47.68	433	147.05	4	4	4	5.4375	5.875	5.875	0.48	0.5	26.666	27.188	26.866	0.219	0.19	0.272	-0.522±0.19	-0.2±0.225	0.322±0.214	1.03417	0.313082	-	-	-	-	26.7651	26.3714	27.0187	26.5091	-	27.2386	27.1109	27.5015	26.9021	-	26.7238	26.7765	27.3734
Dusp10	Immunostaining	Cerebral cortex, glial cells	Uhlén M et. al.	2015	Human Protein Atlas	Dual Specificity Phosphatase 10	-	-	-	2	40.543	365	323.31	3	3	3	9.5	9.33333	9.58333	0.5	0.49	28.481	28.361	28.473	0.169	0.213	0.223	0.12±0.207	0.008±0.213	-0.112±0.232	0.0796689	0.96136	-	-	-	-	-	-	28.2204	28.6103	28.6126	-	-	28.1208	28.6658	28.2974	-	-	28.1638
Ebag9	Immunostaining	Cerebral cortex, glial cells	Uhlén M et. al.	2015	Human Protein Atlas	Estrogen Receptor Binding Site Associated, Antigen, 9	-	-	-	2	82.496	740	323.31	3	3	3	20.6667	21.75	21.75	0.49	0.5	29.227	29.371	29.388	0.087	0.04	0.096	-0.144±0.076	-0.161±0.103	-0.017±0.083	0.667812	0.774252	-	-	-	-	-	29.2618	-	29.3249	29.0933	-	29.3609	-	29.4312	29.3204	-	29.5408	-
Ech1	Immunostaining	Cerebral cortex, glial cells	Uhlén M et. al.	2015	Human Protein Atlas	Enoyl-CoA Hydratase 1, Peroxisomal	-	-	-	1	101.02	874	176.22	5	5	5	8.3	8.9	8.65	0.49	0.51	26.077	26.13	26.038	0.235	0.183	0.287	-0.053±0.174	0.039±0.212	0.092±0.196	0.0489112	0.980685	-	-	-	-	25.6967	26.4914	25.8771	26.1868	26.1305	25.9028	26.5137	25.9434	26.1736	26.116	25.6499	26.5282	25.7039
Echs1	Immunostaining	Cerebral cortex, glial cells	Uhlén M et. al.	2015	Human Protein Atlas	Enoyl-CoA Hydratase, Short Chain, 1, Mitochondrial	-	-	-	1	54.244	483	323.31	5	5	5	19.05	19.05	18.45	0.51	0.51	29.565	29.55	29.444	0.235	0.167	0.268	0.014±0.169	0.12±0.205	0.106±0.183	0.105818	0.953086	-	-	-	-	29.2328	29.7503	29.2411	29.7187	29.8796	29.4676	29.7043	29.1997	29.6374	29.7416	29.3097	29.8654	28.9454
Edil3	Microarray	Optic nerve head astrocytes	McCall MN et. al.	2011	Barcode U133A database	EGF Like Repeats And Discoidin Domains 3	-	-	-	2	36.132	335	53.302	4	4	4	3.0625	2.75	3.9375	0.44	0.41	25.297	24.935	25.678	0.255	0.559	0.271	0.362±0.36	-0.381±0.238	-0.743±0.364	0.889408	0.286263	-	-	-	-	-	25.7549	25.2792	25.1632	24.9904	-	25.8747	24.8018	24.4716	24.5924	-	26.1477	25.6628
Ednrb	Microarray	Protoplasmic astrocytes and neurons (P7)	Cahoy JD et. al.	2008	-	Endothelin Receptor Type B	-	-	-	1	42.892	378	5.2411	4	4	4	1.9375	1.95833	1.79167	0.52	0.52	24.054	23.796	23.882	0.181	0.112	0.316	0.258±0.143	0.172±0.232	-0.086±0.212	0.344935	0.784885	-	-	-	-	24.0959	24.2548	23.7072	24.1579	-	23.6367	23.8497	23.7124	23.9848	-	23.776	23.7981	23.5117
Eef2	Immunostaining	Cerebral cortex, glial cells	Uhlén M et. al.	2015	Human Protein Atlas	Eukaryotic Translation Elongation Factor 2	-	-	-	1	54.154	471	33.32	5	5	5	2.43333	2.6	2.55	0.49	0.5	24.913	24.714	24.84	0.25	0.176	0.292	0.199±0.178	0.073±0.219	-0.126±0.196	0.213793	0.883659	-	-	-	-	24.8255	24.8837	24.8775	25.4321	24.5458	24.9232	24.6209	24.8215	24.8589	24.3467	24.7764	24.4772	25.2836
Efhd1	Microarray	Myelinating oligodendrocyte cells (adult)	Bellesi M et. al.	2013	-	EF-Hand Domain Family Member D1	-	-	-	1	131.73	1174	323.31	4	4	4	26.625	28.9375	28.5	0.48	0.5	29.263	29.535	29.318	0.09	0.167	0.287	-0.272±0.128	-0.055±0.193	0.217±0.214	0.478371	0.714579	-	-	-	-	29.3509	29.2606	-	29.3531	29.0878	29.4956	29.8013	-	29.5807	29.2608	28.8744	29.7632	-
Efnb3	Microarray	Myelinating oligodendrocyte cells (adult)	Bellesi M et. al.	2013	-	Ephrin B3	-	-	-	2	26.906	237	323.31	5	5	5	2.45	2.4	2.3	0.52	0.51	25.657	25.572	25.852	0.106	0.271	0.184	0.085±0.168	-0.195±0.127	-0.28±0.189	0.596518	0.666196	-	-	-	-	25.5255	25.6505	25.7532	25.8462	25.5081	25.1596	25.6226	25.3232	25.7086	26.0469	25.6123	25.634	26.0047
Eftud2	Immunostaining	Cerebral cortex, glial cells	Uhlén M et. al.	2015	Human Protein Atlas	Elongation Factor Tu GTP Binding Domain Containing 2	-	-	-	1	98.398	876	5.8322	2	4	3	1	1.375	1.5	0.4	0.48	-	22.017	23.686	-	0.271	0.41	-	-	-1.669±0.315	-	-	-	-	-	-	-	-	-	-	-	21.7699	21.8966	22.5296	-	21.8724	23.9235	23.1165	24.0186
Egfr	Microarray	Protoplasmic astrocytes and neurons (P7)	Cahoy JD et. al.	2008	-	Epidermal Growth Factor Receptor	-	-	-	3	56.614	509	76.398	5	5	5	5.1	4.15	3.9	0.57	0.52	25.565	25.026	24.984	0.125	0.316	0.406	0.539±0.193	0.581±0.232	0.042±0.282	1.24626	0.219248	-	-	-	-	25.7186	25.7773	25.4418	25.4141	25.4711	24.554	25.5703	24.8136	25.2615	24.9307	24.6179	25.8431	24.7291
Eif2ak3	Immunostaining	Cerebral cortex, glial cells	Uhlén M et. al.	2015	Human Protein Atlas	Eukaryotic Translation Initiation Factor 2 Alpha Kinase 3	-	-	-	12	94.933	852	323.31	4	4	4	15	15.75	14	0.52	0.53	28.165	28.408	27.989	0.225	0.23	0.181	-0.243±0.209	0.177±0.189	0.419±0.192	0.803632	0.463481	-	-	-	-	28.52	28.1883	-	28.149	27.8039	28.7813	28.484	-	28.2893	28.0779	27.8209	28.3136	-
Eif2b3	Immunostaining	Cerebral cortex, glial cells	Uhlén M et. al.	2015	Human Protein Atlas	Eukaryotic Translation Initiation Factor 2B Subunit Gamma	-	-	-	2	110.18	992	91.774	5	5	5	2.08333	3.25	1.6	0.57	0.67	24.298	25.371	25.055	0.927	0.498	0.606	-1.073±0.497	-0.757±0.566	0.316±0.421	0.929312	0.212344	-	-	-	-	22.9677	24.7128	25.2781	24.8479	23.6831	24.9767	25.634	26.2657	25.1384	24.8397	-	25.4582	25.7128
Eif3a	Immunostaining	Cerebral cortex, glial cells	Uhlén M et. al.	2015	Human Protein Atlas	Eukaryotic Translation Initiation Factor 3 Subunit A	-	-	-	3	105.91	977	56.352	4	5	5	1.1875	1.5	1.15	0.51	0.57	21.836	22.351	21.919	0.731	0.804	0.68	-0.515±0.554	-0.083±0.515	0.433±0.507	0.234212	0.763422	-	-	-	-	22.5223	20.6993	22.1547	21.9666	-	22.1054	21.409	23.6848	22.561	21.9951	21.6883	20.8604	22.857
Eif3b	Immunostaining	Lateral ventricle, glial cells	Uhlén M et. al.	2015	Human Protein Atlas	Eukaryotic Translation Initiation Factor 3 Subunit B	-	-	-	2	478.56	4196	2.4667	3	0	2	1	0	1	0.5	0	-	-	-	-	-	-	-	-	-	-	-	-	-	-	-	-	-	-	-	-	-	-	-	-	-	-	-	-
Eif3c	Immunostaining	Cerebral cortex, glial cells	Uhlén M et. al.	2015	Human Protein Atlas	Eukaryotic Translation Initiation Factor 3 Subunit C	-	-	-	1	42.521	378	69.691	5	5	5	5.95	6.5	6.5	0.48	0.5	26.378	26.528	26.37	0.187	0.163	0.211	-0.15±0.147	0.008±0.166	0.158±0.157	0.265789	0.879876	-	-	-	-	26.5487	26.6633	26.4239	26.1786	26.0743	26.3044	26.5753	26.8309	26.6026	26.3267	26.0374	26.697	26.5971
Eif3g	Immunostaining	Cerebral cortex, glial cells	Uhlén M et. al.	2015	Human Protein Atlas	Eukaryotic Translation Initiation Factor 3 Subunit G	-	-	-	2	38.922	357	173.67	5	5	5	3.91667	3.8	4.3	0.48	0.47	26.392	26.151	26.23	0.464	0.509	0.707	0.241±0.362	0.162±0.424	-0.079±0.435	0.0776919	0.943839	-	-	-	-	25.6986	26.1746	27.2154	26.4558	26.4157	25.2148	26.1544	26.849	26.364	26.1713	24.866	26.747	26.5994
Eif3i	Immunostaining	Cerebral cortex, glial cells	Uhlén M et. al.	2015	Human Protein Atlas	Eukaryotic Translation Initiation Factor 3 Subunit I	-	-	-	2	79.95	716	8.5357	1	1	1	1	1	1	0.5	0.5	-	-	-	-	-	-	-	-	-	-	-	-	-	-	-	-	-	-	-	-	-	-	-	-	22.4479	22.3214	-	-
Eif3m	Immunostaining	Cerebral cortex, glial cells	Uhlén M et. al.	2015	Human Protein Atlas	Eukaryotic Translation Initiation Factor 3 Subunit M	-	-	-	3	97.817	866	163.92	2	3	2	1	1	1	0.5	0.5	20.72	21.148	20.691	0.276	0.49	0.223	-0.428±0.467	0.029±0.323	0.457±0.455	0.284111	0.719661	-	-	-	-	20.9692	20.4715	-	-	-	21.2196	20.5407	-	-	21.6846	20.8967	20.4851	-
Eif4a3	Immunostaining	Cerebral cortex, glial cells	Uhlén M et. al.	2015	Human Protein Atlas	Eukaryotic Translation Initiation Factor 4A3	-	-	-	17	97.765	868	277.37	5	5	5	7	7.4	6.5	0.52	0.53	26.113	26.273	25.911	0.163	0.17	0.18	-0.16±0.141	0.201±0.145	0.361±0.147	1.10093	0.426742	-	-	-	-	26.0669	26.3593	25.8067	26.0466	26.2839	26.2869	26.6488	26.0526	26.1726	26.2021	25.7586	26.3199	25.7213
Eif4e	Immunostaining	Cerebral cortex, glial cells	Uhlén M et. al.	2015	Human Protein Atlas	Eukaryotic Translation Initiation Factor 4E	-	-	-	4	101.67	908	34.907	5	5	5	1.78333	1.78333	1.93333	0.48	0.48	22.009	22.524	21.758	0.191	0.446	1.287	-0.515±0.263	0.251±0.546	0.766±0.584	-	-	-	-	-	-	22.3917	22.0372	21.6919	21.9903	21.9346	21.7076	22.7246	23.1033	22.7539	22.3317	21.5226	23.7716	20.6743
Eif4g2	Immunostaining	Lateral ventricle, glial cells	Uhlén M et. al.	2015	Human Protein Atlas	Eukaryotic Translation Initiation Factor 4 Gamma 2	↓	↑	yes	1	52.555	475	73.131	4	4	4	5.5	5.5625	5.6875	0.49	0.49	25.525	26.315	25.935	0.185	0.063	0.184	-0.79±0.13	-0.41±0.173	0.379±0.129	2.83842	0.0281067	yes	yes	yes	yes	-	25.3466	25.3314	25.5666	25.8553	-	26.3007	26.1949	26.3807	26.3818	-	26.229	25.8077
Eif4g3	Immunostaining	Cerebral cortex, glial cells	Uhlén M et. al.	2015	Human Protein Atlas	Eukaryotic Translation Initiation Factor 4 Gamma 3	-	-	-	5	245.65	2149	2.7937	5	4	4	1.1	1	1.0625	0.51	0.48	25.654	24.862	25.208	0.187	1.196	0.802	0.792±0.682	0.446±0.484	-0.346±0.927	-	-	-	-	-	-	25.5462	-	25.9366	-	25.4776	23.3856	-	25.8441	25.6546	24.563	-	-	25.8082
Eif5	Immunostaining	Lateral ventricle, glial cells	Uhlén M et. al.	2015	Human Protein Atlas	Eukaryotic Translation Initiation Factor 5	-	-	-	1	19.429	176	15.316	5	5	5	1.9	1.85	1.75	0.52	0.51	23.361	23.087	23.297	0.47	0.24	0.435	0.274±0.285	0.064±0.341	-0.21±0.271	0.190426	0.870835	-	-	-	-	22.913	24.1589	22.8713	23.1577	23.7045	22.911	23.3181	22.643	23.1664	23.3972	23.0168	24.1848	22.9476
Elac2	Immunostaining	Lateral ventricle, glial cells	Uhlén M et. al.	2015	Human Protein Atlas	ElaC Ribonuclease Z 2	-	-	-	1	52.441	482	1.7998	1	1	0	1	1	0	1	1	-	-	-	-	-	-	-	-	-	-	-	-	-	-	-	-	21.3676	-	-	-	-	21.4138	-	-	-	-	-	-
Elavl1	Immunostaining	Cerebral cortex, glial cells	Uhlén M et. al.	2015	Human Protein Atlas	ELAV Like RNA Binding Protein 1	-	-	-	3	531.67	4643	6.6546	5	5	5	1.25	1.25	1.1	0.53	0.53	22.129	22.576	21.831	0.249	0.166	0.519	-0.447±0.195	0.298±0.348	0.744±0.319	1.05754	0.233944	-	-	-	-	22.0949	-	21.7325	22.5129	22.1744	-	22.9035	22.4455	22.5129	22.4399	-	22.0744	22.2749
Elfn1	Microarray	Myelinating oligodendrocytes and oligodendrocyte precursor cells (adult)	Dougherty JD et. al.	2012	-	Extracellular Leucine-Rich Repeat And Fibronectin Type III Domain Containing 1	-	-	-	1	24.187	213	2.0681	1	2	1	1	1	1	0.5	0.5	-	23.291	-	-	0.021	-	-	-	-	-	-	-	-	-	-	-	-	23.3741	-	-	-	23.3118	23.2702	-	-	-	-	22.8914
Elovl5	Immunostaining	Cerebral cortex, glial cells	Uhlén M et. al.	2015	Human Protein Atlas	ELOVL Fatty Acid Elongase 5	-	-	-	1	36.171	327	268.18	3	3	3	5	5.25	5.58333	0.47	0.48	26.418	26.036	26.43	0.057	0.148	0.314	0.382±0.124	-0.012±0.232	-0.394±0.255	0.728602	0.469887	-	-	-	-	-	-	26.3527	26.3955	26.5065	-	-	25.8286	26.0534	26.2257	-	-	26.1619
Enah	Immunostaining	Cerebral cortex, glial cells	Uhlén M et. al.	2015	Human Protein Atlas	Enabled Homolog (Drosophila)	-	-	-	1	31.516	290	16.304	1	0	1	2	0	1	0.67	0	-	-	-	-	-	-	-	-	-	-	-	-	-	-	-	23.5846	-	-	-	-	-	-	-	-	-	22.7121	-	-
Endod1	Immunostaining	Cerebral cortex, glial cells	Uhlén M et. al.	2015	Human Protein Atlas	Endonuclease Domain Containing 1	-	-	-	3	38.883	348	54.241	5	5	5	5.45	5.45	5.45	0.5	0.5	26.603	26.618	26.283	0.174	0.092	0.403	-0.015±0.118	0.321±0.242	0.336±0.226	0.665681	0.556336	-	-	-	-	26.6004	26.9962	26.4314	26.4334	26.5548	26.7741	26.7136	26.4573	26.5468	26.6004	26.6061	26.8839	26.2394
Entpd2	Microarray	Protoplasmic astrocytes and neurons (P7)	Cahoy JD et. al.	2008	-	Ectonucleoside Triphosphate Diphosphohydrolase 2	-	-	-	2	32.168	281	11.454	5	5	5	2.25	2.05	2.11667	0.52	0.49	25.029	24.836	24.847	0.447	0.161	0.29	0.194±0.257	0.183±0.29	-0.011±0.191	0.160357	0.898022	-	-	-	-	24.1948	24.9572	25.0122	25.5565	25.4248	24.8734	25.0762	24.5191	24.9664	24.7426	25.1238	24.7885	25.1267
Ep300	Immunostaining	Lateral ventricle, glial cells	Uhlén M et. al.	2015	Human Protein Atlas	E1A Binding Protein P300	-	-	-	2	95.283	858	323.31	1	1	1	26.75	24.5	26	0.51	0.49	-	-	-	-	-	-	-	-	-	-	-	-	-	-	-	-	-	-	29.0214	-	-	-	-	29.177	-	-	-	-
Ep400	Immunostaining	Cerebral cortex, glial cells	Uhlén M et. al.	2015	Human Protein Atlas	E1A Binding Protein P400	-	-	-	1	27.055	240	2.313	2	2	3	1	1	1	0.5	0.5	-	-	21.746	-	-	0.139	-	-	-	-	-	-	-	-	-	-	-	-	21.506	-	-	-	-	21.6939	-	-	-	21.7255
Ephx1	Immunostaining	Cerebral cortex, glial cells	Uhlén M et. al.	2015	Human Protein Atlas	Epoxide Hydrolase 1	-	-	-	2	35.792	340	55.294	5	5	5	4.3	7.05	4.7	0.48	0.6	25.622	26.438	25.584	0.626	0.406	1.198	-0.816±0.383	0.038±0.597	0.854±0.554	-	-	-	-	-	-	26.0503	25.7764	26.2305	25.6095	24.4432	26.7478	26.6648	26.9127	26.1313	25.7319	25.7127	26.1723	26.7109
Eprs	Immunostaining	Cerebral cortex, glial cells	Uhlén M et. al.	2015	Human Protein Atlas	Glutamyl-Prolyl-TRNA Synthetase	-	-	-	2	109.48	972	55.938	5	5	5	4.95	5.45	5.6	0.47	0.49	24.629	24.769	24.696	0.14	0.152	0.221	-0.14±0.124	-0.067±0.154	0.074±0.158	0.19349	0.922629	-	-	-	-	24.3721	24.7903	24.5085	24.6554	24.8173	24.9635	24.933	24.4677	24.8065	24.6748	24.5942	25.2082	24.541
Eps15	Immunostaining	Cerebral cortex, glial cells	Uhlén M et. al.	2015	Human Protein Atlas	Epidermal Growth Factor Receptor Pathway Substrate 15	-	-	-	7	134.89	1209	126.85	5	5	5	10.5	11	10.85	0.49	0.5	26.777	26.814	26.841	0.191	0.117	0.141	-0.036±0.134	-0.064±0.142	-0.027±0.111	0.0522158	0.986448	-	-	-	-	26.5178	26.6714	27.1917	26.7945	26.7106	26.5332	26.8802	26.8926	26.8402	26.9211	26.7278	26.5943	26.8306
Erap1	Immunostaining	Cerebral cortex, glial cells	Uhlén M et. al.	2015	Human Protein Atlas	Endoplasmic Reticulum Aminopeptidase 1	-	-	-	1	124.77	1108	37.288	5	5	5	6.05	7.15	6.75	0.47	0.51	25.63	25.922	25.619	0.164	0.133	0.261	-0.292±0.127	0.011±0.179	0.303±0.17	0.848027	0.524299	-	-	-	-	25.4366	25.8489	25.5491	25.8786	25.4367	25.9094	26.1257	25.6336	25.9608	25.9789	25.3169	25.9064	25.4174
Erbb4	Microarray	Epiblast stem cell-derived oligodendrocytes	Najm FJ et. al.	2011	-	Erb-B2 Receptor Tyrosine Kinase 4	-	-	-	1	50.435	452	3.4178	2	4	4	1	1.3125	1	0.5	0.57	-	20.27	20.161	-	0.211	0.239	-	-	0.109±0.246	-	-	-	-	-	-	-	-	19.0473	-	-	20.5419	19.9045	20.2259	20.4059	-	-	19.9425	20.3794
Ergic1	Immunostaining	Lateral ventricle, glial cells	Uhlén M et. al.	2015	Human Protein Atlas	Endoplasmic Reticulum-Golgi Intermediate Compartment 1	-	-	-	2	163.19	1354	323.31	4	4	4	16.625	17.4375	17.9375	0.48	0.49	29.255	29.069	28.817	0.287	0.277	0.138	0.186±0.254	0.439±0.205	0.253±0.2	0.716015	0.489884	-	-	-	-	28.8121	-	29.1299	29.4309	29.6486	28.6691	-	28.9604	29.133	29.5143	28.7281	-	28.7225
Erlec1	Immunostaining	Cerebral cortex, glial cells	Uhlén M et. al.	2015	Human Protein Atlas	Endoplasmic Reticulum Lectin 1	-	-	-	1	90.91	797	236.18	5	5	5	11.85	12.35	12.5	0.49	0.5	27.294	27.279	27.326	0.254	0.289	0.216	0.015±0.219	-0.032±0.193	-0.047±0.207	0.0118018	0.992578	-	-	-	-	26.8238	27.2953	27.2299	27.3911	27.7317	27.0595	27.4028	26.8142	27.3374	27.7816	26.928	27.6104	27.2332
Erlin2	Immunostaining	Cerebral cortex, glial cells	Uhlén M et. al.	2015	Human Protein Atlas	ER Lipid Raft Associated 2	-	-	-	1	105.43	911	28.083	4	4	4	1.375	1.22917	1.875	0.42	0.4	23.439	23.038	23.309	0.282	0.327	0.079	0.401±0.29	0.13±0.188	-0.271±0.207	0.548206	0.599468	-	-	-	-	23.2779	23.9183	23.0801	23.4794	-	23.1597	23.3712	-	22.5834	-	23.1937	23.2718	23.3177
Erp44	Immunostaining	Cerebral cortex, glial cells	Uhlén M et. al.	2015	Human Protein Atlas	Endoplasmic Reticulum Protein 44	-	-	-	1	35.651	320	44.19	5	5	5	2.9	3.2	3.15	0.48	0.5	24.91	25.171	24.911	0.253	0.301	0.271	-0.261±0.224	-0.002±0.212	0.259±0.23	0.369985	0.754329	-	-	-	-	24.8831	25.2208	24.4741	24.7364	25.2347	25.3618	25.6169	24.6663	24.9073	25.3016	25.0285	25.4416	24.6095
Esd	Immunostaining	Cerebral cortex, glial cells	Uhlén M et. al.	2015	Human Protein Atlas	Esterase D	-	-	-	2	36.46	325	169.36	5	5	5	8.8	7.75	8.5	0.51	0.48	27.122	26.672	27.099	0.149	0.203	0.221	0.45±0.149	0.023±0.157	-0.427±0.176	1.56959	0.216783	-	-	-	-	26.8493	27.1059	27.0509	27.2104	27.3931	26.5929	26.7748	26.2736	26.7174	26.9995	26.6194	27.3569	27.1025
Etfb	Immunostaining	Cerebral cortex, glial cells	Uhlén M et. al.	2015	Human Protein Atlas	Electron Transfer Flavoprotein Beta Subunit	-	-	-	1	42.516	374	15.698	5	5	5	1.43333	1.7	1.85	0.44	0.48	22.886	23.125	23.341	0.801	0.794	0.473	-0.239±0.535	-0.454±0.455	-0.215±0.452	0.18603	0.824134	-	-	-	-	23.048	22.3206	21.7713	23.3805	23.9108	23.6185	22.7714	21.8028	23.6036	23.831	23.4105	23.2574	22.4527
Ewsr1	Immunostaining	Cerebral cortex, glial cells	Uhlén M et. al.	2015	Human Protein Atlas	EWS RNA Binding Protein 1	-	-	-	1	46.84	411	242.58	5	5	5	11.75	12.75	12.1	0.49	0.51	28.663	28.682	28.669	0.1	0.125	0.138	-0.019±0.098	-0.006±0.104	0.013±0.113	0.00748243	0.995415	-	-	-	-	28.569	28.837	28.7344	28.6885	28.4868	28.6513	28.8785	28.7164	28.7475	28.4173	28.6178	28.8878	28.841
Exoc7	Immunostaining	Hippocampus, glial cells	Uhlén M et. al.	2015	Human Protein Atlas	Exocyst Complex Component 7	-	-	-	1	25.053	217	21.317	5	5	5	4.7	4.9	5.15	0.48	0.49	26.6	26.587	26.609	0.183	0.218	0.105	0.012±0.167	-0.01±0.126	-0.022±0.143	0.00500473	0.995647	-	-	-	-	26.4048	26.8908	26.2972	26.7102	26.6946	26.684	26.8324	26.1419	26.4778	26.7998	26.7015	26.8097	26.4757
Ezr	Immunostaining	Cerebral cortex, glial cells	Uhlén M et. al.	2015	Human Protein Atlas	Ezrin	-	-	-	6	102.11	906	278.78	5	5	5	14.1	14.85	14.95	0.49	0.5	27.86	27.876	27.886	0.1	0.075	0.071	-0.017±0.077	-0.027±0.076	-0.01±0.064	0.0297787	0.993128	-	-	-	-	27.6665	28.0507	27.8514	27.8873	27.8425	27.7254	27.8933	27.9548	27.8253	27.9831	27.7678	28.0388	27.8709
Fadd	Microarray	Myelinating oligodendrocyte cells (adult)	Bellesi M et. al.	2013	-	Fas Associated Via Death Domain	-	-	-	1	175.43	1583	51.543	5	5	5	6.1	7.5	6.65	0.48	0.53	24.377	24.642	24.517	0.144	0.129	0.19	-0.265±0.117	-0.14±0.142	0.125±0.137	0.750929	0.640733	-	-	-	-	24.0616	24.4534	24.3973	24.589	24.3818	24.6385	24.5642	24.4015	24.7381	24.8658	24.1744	24.8738	24.5679
Fads1	Immunostaining	Cerebral cortex, glial cells	Uhlén M et. al.	2015	Human Protein Atlas	Fatty Acid Desaturase 1	-	-	-	4	48.954	429	121.27	5	5	5	10.4	10.35	10.3	0.5	0.5	27.955	27.925	27.886	0.138	0.14	0.094	0.03±0.119	0.069±0.102	0.039±0.103	0.08839	0.979884	-	-	-	-	27.7574	27.8828	27.8467	28.0721	28.2175	27.9825	27.8843	27.6224	28.0144	28.123	28.0308	28.0124	27.732
Fads2	Microarray	Optic nerve head astrocytes	McCall MN et. al.	2011	Barcode U133A database	Fatty Acid Desaturase 2	-	-	-	2	92.33	827	44.41	5	5	5	4.6	4.4	4.4	0.51	0.5	24.206	24.053	24.044	0.074	0.213	0.166	0.153±0.133	0.161±0.109	0.009±0.159	0.365031	0.850223	-	-	-	-	24.1197	24.298	24.1196	24.3356	24.1546	24.2679	24.1487	23.6596	24.314	23.8725	24.2461	24.3046	23.99
Fads3	Microarray	Optic nerve head astrocytes	McCall MN et. al.	2011	Barcode U133A database	Fatty Acid Desaturase 3	-	-	-	1	36.169	326	323.31	1	1	1	11	11	10.75	0.51	0.51	-	-	-	-	-	-	-	-	-	-	-	-	-	-	-	-	-	30.6396	-	-	-	-	30.6076	-	-	-	-	30.4319
Fam103a1	Immunostaining	Cerebral cortex, glial cells	Uhlén M et. al.	2015	Human Protein Atlas	Family With Sequence Similarity 103 Member A1	-	-	-	1	90.87	829	3.9968	3	1	1	1	1	1	0.5	0.5	22.075	-	-	0.16	-	-	-	-	-	-	-	-	-	-	-	-	-	21.9234	22.2265	-	-	24.2201	-	-	-	-	20.8189	-
Fam120a	Immunostaining	Cerebral cortex, glial cells	Uhlén M et. al.	2015	Human Protein Atlas	Family With Sequence Similarity 120A	-	-	-	1	35.235	299	5.5992	5	5	5	1.2	1.15	1.25	0.49	0.48	25.548	25.312	25.756	0.195	0.107	0.273	0.236±0.133	-0.208±0.194	-0.444±0.169	1.20758	0.32295	-	-	-	-	25.5018	25.8412	25.7138	25.1621	25.5208	25.2521	25.2609	25.5694	25.2004	25.2773	25.7992	25.7909	26.1931
Fam136a	Immunostaining	Cerebral cortex, glial cells	Uhlén M et. al.	2015	Human Protein Atlas	Family With Sequence Similarity 136 Member A	-	-	-	1	58.827	526	68.939	5	5	5	3.45	3.95	3.6	0.49	0.52	25.462	25.876	25.617	0.455	0.196	0.371	-0.414±0.268	-0.155±0.316	0.259±0.234	0.458975	0.640829	-	-	-	-	25.25	26.0416	24.6503	25.5561	25.8122	25.6517	26.2435	25.8455	25.6261	26.0116	24.908	25.9306	25.4067
Fam171a1	Microarray	Myelinating oligodendrocyte cells (adult)	Bellesi M et. al.	2013	-	Family With Sequence Similarity 171 Member A1	-	-	-	1	54.718	500	11.028	3	5	4	1	1.4	1.25	0.44	0.53	22.824	23.426	22.996	0.19	0.27	0.081	-0.602±0.28	-0.173±0.156	0.43±0.211	1.09874	0.242785	-	-	-	-	-	22.6465	-	-	23.0008	23.9201	23.2852	23.3716	-	23.1269	22.8668	23.057	23.0654
Fam50a	Immunostaining	Cerebral cortex, glial cells	Uhlén M et. al.	2015	Human Protein Atlas	Family With Sequence Similarity 50 Member A	-	-	-	4	54.341	495	114.08	5	5	5	1.45	1.4	1.5	0.49	0.48	23.355	23.223	23.495	0.586	0.386	0.494	0.132±0.365	-0.14±0.395	-0.272±0.334	0.117649	0.912633	-	-	-	-	22.2093	23.7684	23.3542	23.8209	23.6214	22.884	23.945	22.8846	23.4603	22.9424	22.6615	24.285	23.3962
Fam98b	Immunostaining	Cerebral cortex, glial cells	Uhlén M et. al.	2015	Human Protein Atlas	Family With Sequence Similarity 98 Member B	-	-	-	1	21.11	197	3.4285	2	1	1	1	1	1	0.5	0.5	23.465	-	-	0.364	-	-	-	-	-	-	-	-	-	-	-	23.1477	-	-	23.7816	-	-	22.5954	-	-	-	-	23.0228	-
Fbl	Immunostaining	Hippocampus, glial cells	Uhlén M et. al.	2015	Human Protein Atlas	Fibrillarin	-	-	-	1	333.23	3034	2.1347	3	2	4	1	1	1.0625	0.48	0.48	20.451	-	-	0.297	-	-	-	-	-	-	-	-	-	-	-	-	-	-	20.1855	20.7159	-	-	-	21.0421	-	-	-	24.8145
Fbxo2	Microarray	Protoplasmic astrocytes and neurons (P7)	Cahoy JD et. al.	2008	-	F-Box Protein 2	-	-	-	2	88.339	795	323.31	1	1	1	1	1	1	0.5	0.5	-	-	-	-	-	-	-	-	-	-	-	-	-	-	-	-	-	-	-	-	-	-	-	-	-	-	-	-
Fcho2	Immunostaining	Cerebral cortex, glial cells	Uhlén M et. al.	2015	Human Protein Atlas	FCH Domain Only 2	-	-	-	2	107.09	963	2.1516	2	3	1	1	1	1	0.5	0.5	22.909	-	-	0.084	-	-	-	-	-	-	-	-	-	-	-	-	-	22.8264	22.9915	-	-	-	-	22.9647	-	-	23.2537	-
Fdxr	Immunostaining	Cerebral cortex, glial cells	Uhlén M et. al.	2015	Human Protein Atlas	Ferredoxin Reductase	-	-	-	2	52.581	455	191.6	5	5	5	13.3	14	13.95	0.49	0.5	28.151	28.109	28.203	0.487	0.37	0.344	0.042±0.327	-0.052±0.319	-0.095±0.279	0.020443	0.987507	-	-	-	-	27.7618	28.4776	27.4336	28.884	28.1977	27.8517	28.0606	27.5356	28.6928	28.4016	28.271	28.5488	27.5039
Fen1	Immunostaining	Hippocampus, glial cells	Uhlén M et. al.	2015	Human Protein Atlas	Flap Structure-Specific Endonuclease 1	-	-	-	2	166.78	1486	323.31	5	5	5	30.4	31.8	31	0.5	0.51	28.548	28.632	28.589	0.107	0.066	0.157	-0.084±0.078	-0.041±0.115	0.043±0.102	0.149472	0.965255	-	-	-	-	28.3997	28.7057	28.4105	28.5346	28.6904	28.5323	28.7264	28.5562	28.6167	28.7275	28.272	28.8355	28.6972
Fermt2	Microarray	Optic nerve head astrocytes	McCall MN et. al.	2011	Barcode U133A database	Fermitin Family Member 2	-	-	-	3	86.728	792	11.724	4	3	4	1.0625	1.11111	1.25	0.46	0.47	20.782	20.764	21.432	0.249	0.074	0.148	0.018±0.239	-0.65±0.225	-0.668±0.158	1.37161	0.132415	-	-	-	-	-	-	-	21.0089	20.5545	-	-	-	20.6912	20.8367	-	-	21.2079
Fez1	Microarray	Epiblast stem cell-derived oligodendrocytes	Najm FJ et. al.	2011	-	Fasciculation And Elongation Protein Zeta 1	-	-	-	3	106.43	930	9.3558	5	5	5	3.15	3	3.4	0.48	0.47	22.818	22.831	22.876	0.284	0.452	0.331	-0.013±0.289	-0.059±0.245	-0.045±0.303	0.0104562	0.992231	-	-	-	-	22.2597	23.1132	22.6569	23.0804	22.9775	23.1073	23.4303	22.0446	23.0078	22.5639	22.9147	23.4441	22.2797
Fgf2	Immunostaining	Cerebral cortex, glial cells	Uhlén M et. al.	2015	Human Protein Atlas	Fibroblast Growth Factor 2	-	-	-	11	142.55	1265	216.65	5	5	5	9.9	13.5	9.7	0.51	0.58	25.975	26.777	26	0.606	0.216	0.867	-0.801±0.331	-0.025±0.506	0.776±0.422	0.842769	0.275196	-	-	-	-	25.6801	26.4458	26.5024	26.3449	24.904	26.6919	27.1384	26.9129	26.7655	26.3746	24.8626	27.1386	26.6077
Fgfr1	Microarray	Myelinating oligodendrocyte cells (adult)	Bellesi M et. al.	2013	-	Fibroblast Growth Factor Receptor 1	-	-	-	1	32.416	289	58.743	5	5	5	7.05	7.75	7.75	0.48	0.5	26.977	27.216	27.248	0.133	0.062	0.136	-0.239±0.089	-0.271±0.115	-0.031±0.091	1.4474	0.434837	-	-	-	-	26.7674	27.2559	27.0194	26.9099	26.9337	27.19	27.3579	27.2054	27.2084	27.1204	27.2517	27.5591	27.1984
Fgfr1op2	Immunostaining	Cerebral cortex, glial cells	Uhlén M et. al.	2015	Human Protein Atlas	FGFR1 Oncogene Partner 2	-	-	-	2	54.665	482	54.23	5	5	5	3.35	4.3	4.15	0.45	0.51	24.512	24.833	24.728	0.383	0.335	0.449	-0.321±0.28	-0.216±0.318	0.105±0.303	0.245125	0.815242	-	-	-	-	25.1147	24.457	23.8586	24.7615	24.369	25.2219	25.2389	24.3013	24.8757	24.528	25.3099	25.2576	24.4925
Fgfr2	Microarray	Myelinating oligodendrocyte cells (adult)	Bellesi M et. al.	2013	-	Fibroblast Growth Factor Receptor 2	-	-	-	1	37.71	339	149.09	5	5	5	8.3	9.1	8.7	0.49	0.51	27.247	27.228	27.397	0.171	0.125	0.105	0.018±0.127	-0.15±0.121	-0.169±0.099	0.498652	0.80626	-	-	-	-	27.288	27.2857	26.9024	27.5393	27.2181	27.2578	27.3504	26.9333	27.3313	27.2691	27.6338	27.3799	27.313
Fkbp4	Immunostaining	Cerebral cortex, glial cells	Uhlén M et. al.	2015	Human Protein Atlas	FK506 Binding Protein 4	-	-	-	1	46.878	406	323.31	2	2	2	14	13.875	14.25	0.5	0.49	29.245	29.296	29.213	0.075	0.02	0.128	-0.051±0.076	0.032±0.143	0.083±0.124	0.100511	0.969773	-	-	-	-	-	-	29.318	29.1712	-	-	-	29.2751	29.3162	-	-	-	29.0905
Flnc	Immunostaining	Lateral ventricle, glial cells	Uhlén M et. al.	2015	Human Protein Atlas	Filamin C	-	-	-	1	31.363	282	163.72	4	4	4	6.625	7	6.1875	0.52	0.53	26.62	26.779	26.466	0.061	0.076	0.185	-0.159±0.068	0.154±0.13	0.313±0.133	1.18329	0.454636	-	-	-	-	-	26.537	26.563	26.6565	26.7226	-	26.9111	26.7033	26.8163	26.6833	-	26.6979	26.249
Flot2	Immunostaining	Cerebral cortex, glial cells	Uhlén M et. al.	2015	Human Protein Atlas	Flotillin 2	-	-	-	1	27.687	255	253.69	3	3	3	8.58333	8.41667	8.75	0.5	0.49	28.308	28.151	28.284	0.323	0.21	0.195	0.157±0.282	0.024±0.276	-0.133±0.217	0.0882677	0.94958	-	-	-	-	-	-	28.7725	28.111	28.0403	-	-	28.4068	28.1864	27.8604	-	-	28.5563
Fmnl2	Immunostaining	Cerebral cortex, glial cells	Uhlén M et. al.	2015	Human Protein Atlas	Formin Like 2	-	-	-	3	68.167	655	319.6	5	5	5	7.3	7.35	7.15	0.51	0.51	28.423	28.429	28.436	0.149	0.16	0.196	-0.006±0.131	-0.013±0.147	-0.006±0.15	0.00171604	0.99567	-	-	-	-	28.2471	28.6602	28.5856	28.4167	28.2044	28.2048	28.751	28.5229	28.363	28.3037	28.2886	28.7482	28.6787
Fn1	Microarray	Optic nerve head astrocytes	McCall MN et. al.	2011	Barcode U133A database	Fibronectin 1	-	-	-	1	75.045	653	10.823	5	5	5	1.35	1.63333	1.46667	0.48	0.53	24.091	23.615	24.249	0.363	0.266	0.154	0.475±0.271	-0.159±0.28	-0.634±0.224	0.988116	0.280224	-	-	-	-	23.6523	23.7422	24.7093	24.3839	23.965	24.0747	23.6658	-	23.4007	23.3205	24.0507	24.2342	24.4622
Fnbp1	Microarray	Myelinating oligodendrocyte cells (adult)	Bellesi M et. al.	2013	-	Formin Binding Protein 1	-	-	-	1	69.39	586	78.089	5	5	5	4.5	3.6	4.35	0.51	0.45	24.799	24.384	24.711	0.373	0.452	1.473	0.415±0.316	0.088±0.619	-0.327±0.632	-	-	-	-	-	-	24.9415	24.7536	24.2525	24.5679	25.478	24.2998	24.7049	23.8575	23.9262	25.1324	22.8767	25.381	23.9357
Foxk1	Immunostaining	Cerebral cortex, glial cells	Uhlén M et. al.	2015	Human Protein Atlas	Forkhead Box K1	-	-	-	1	23.124	208	4.3642	1	0	1	1	0	1	0.5	0	-	-	-	-	-	-	-	-	-	-	-	-	-	-	-	-	-	-	-	21.8607	-	-	-	-	-	-	-	-
Frmd4b	Microarray	Myelinating oligodendrocyte cells (adult)	Bellesi M et. al.	2013	-	FERM Domain Containing 4B	-	-	-	2	52.48	447	4.86	2	2	2	1	1	1.125	0.47	0.47	20.447	20.258	20.304	0.135	0.314	0.108	0.189±0.307	0.143±0.166	-0.046±0.297	0.110604	0.935069	-	-	-	-	-	-	-	20.576	20.3177	-	19.9797	-	20.5361	-	-	20.1989	-
Fubp1	Immunostaining	Cerebral cortex, glial cells	Uhlén M et. al.	2015	Human Protein Atlas	Far Upstream Element Binding Protein 1	-	-	-	1	52.38	444	8.0185	5	5	5	1.71667	1.75	1.95	0.47	0.47	22.747	22.765	22.992	0.221	0.28	0.47	-0.018±0.205	-0.245±0.28	-0.227±0.295	0.224114	0.850852	-	-	-	-	22.3302	23.0364	22.9712	22.7948	22.6018	22.7547	23.0445	23.1947	22.3835	22.4486	22.7663	23.6373	23.5014
Fut8	Immunostaining	Cerebral cortex, glial cells	Uhlén M et. al.	2015	Human Protein Atlas	Fucosyltransferase 8	-	-	-	2	51.467	449	2.1795	5	5	3	1	1	1	0.5	0.5	21.183	20.876	20.666	0.452	0.456	0.011	0.307±0.363	0.517±0.404	0.21±0.406	0.313979	0.708824	-	-	-	-	-	21.8549	21.1369	21.199	20.5391	21.4951	21.2412	20.3393	21.0194	20.2833	-	-	20.6769
Fxr2	Immunostaining	Cerebral cortex, glial cells	Uhlén M et. al.	2015	Human Protein Atlas	FMR1 Autosomal Homolog 2	-	-	-	1	46.355	402	38.495	4	4	3	1	1	1	0.5	0.5	20.775	20.488	20.572	0.226	0.209	0.458	0.287±0.201	0.203±0.315	-0.084±0.308	0.258604	0.811239	-	-	-	-	-	21.0289	20.3787	20.7314	20.9624	20.1727	20.6583	20.3551	-	20.7676	-	21.0216	20.7271
Fzd3	Immunostaining	Cerebral cortex, glial cells	Uhlén M et. al.	2015	Human Protein Atlas	Frizzled Class Receptor 3	-	-	-	2	8.0868	68	2.9053	3	2	5	1	1.375	1.2	0.45	0.53	-	-	23.302	-	-	0.081	-	-	-	-	-	-	-	-	-	22.5749	-	-	-	-	-	-	-	-	23.1089	-	23.2176	23.2086
G3bp1	Immunostaining	Cerebral cortex, glial cells	Uhlén M et. al.	2015	Human Protein Atlas	G3BP Stress Granule Assembly Factor 1	-	-	-	1	122.14	1115	121.46	5	5	5	11.6	9.75	9.75	0.54	0.5	26.418	26.011	26.112	0.207	0.263	0.241	0.407±0.194	0.306±0.185	-0.101±0.205	0.86689	0.442475	-	-	-	-	26.6827	25.9777	26.5876	26.4493	26.3915	26.213	25.4107	26.1639	26.1138	26.1517	25.7299	25.8335	26.3634
G3bp2	Immunostaining	Cerebral cortex, glial cells	Uhlén M et. al.	2015	Human Protein Atlas	G3BP Stress Granule Assembly Factor 2	↓	↓	-	1	15.625	138	5.543	4	4	4	1.3125	1.14583	1.39583	0.48	0.45	22.616	22.294	23.271	0.342	0.241	0.227	0.322±0.263	-0.655±0.259	-0.977±0.214	2.02282	0.0462603	yes	yes	yes	-	22.2427	-	22.9087	23.0519	22.2618	21.8549	22.5543	22.3018	22.4655	-	-	23.1265	22.9396
Gab1	Microarray	Myelinating oligodendrocyte cells (adult)	Bellesi M et. al.	2013	-	GRB2 Associated Binding Protein 1	-	-	-	1	98.15	893	38.74	5	5	5	1.7	2.5	1.75	0.49	0.59	22.376	22.712	22.547	0.203	0.316	0.27	-0.335±0.232	-0.171±0.21	0.165±0.235	0.417184	0.714643	-	-	-	-	-	22.4767	22.6258	22.4	22.0028	23.0948	22.1512	23.068	22.731	22.5142	23.0243	22.553	22.7087
Gabrb2	Microarray	Epiblast stem cell-derived oligodendrocytes	Najm FJ et. al.	2011	-	Gamma-Aminobutyric Acid Type A Receptor Beta2 Subunit	-	-	-	2	29.414	245	2.6476	3	4	4	1.33333	1.08333	1	0.57	0.52	24.007	23.554	23.33	0.039	0.133	0.447	0.454±0.104	0.678±0.284	0.224±0.398	0.911958	0.26886	-	-	-	-	-	23.9801	-	24.0711	23.9712	-	-	-	23.6816	23.4259	-	-	-
Gabrg1	Microarray	Epiblast stem cell-derived oligodendrocytes	Najm FJ et. al.	2011	-	Gamma-Aminobutyric Acid Type A Receptor Gamma1 Subunit	-	-	-	1	46.296	431	92.634	5	5	5	4.05	3.35	4	0.5	0.46	25.016	24.453	24.823	0.154	0.188	0.259	0.563±0.144	0.194±0.175	-0.37±0.185	1.74569	0.15824	-	-	-	-	24.7556	24.9402	24.9541	25.2966	25.1341	24.4145	24.3621	24.3286	24.2717	24.8882	25.0123	24.8534	24.2449
Galnt1	Immunostaining	Cerebral cortex, glial cells	Uhlén M et. al.	2015	Human Protein Atlas	Polypeptide N-Acetylgalactosaminyltransferase 1	-	-	-	2	34.221	327	93.187	5	5	5	4.25	4.05	4.3	0.5	0.49	26.43	26.443	26.564	0.104	0.182	0.3	-0.012±0.126	-0.134±0.181	-0.121±0.201	0.155836	0.932932	-	-	-	-	26.6512	26.4602	26.429	26.319	26.2907	26.1738	26.7421	26.3513	26.6481	26.2971	26.8394	27.0842	26.1983
Galnt2	Microarray	Optic nerve head astrocytes	McCall MN et. al.	2011	Barcode U133A database	Polypeptide N-Acetylgalactosaminyltransferase 2	-	-	-	2	33.7	296	230.88	5	5	5	3.95	4.15	4.7	0.46	0.47	25.247	25.375	25.5	0.236	0.193	0.333	-0.128±0.178	-0.252±0.23	-0.125±0.218	0.296956	0.818159	-	-	-	-	24.8637	25.5154	24.9781	25.5008	25.3785	25.2766	25.6387	24.9884	25.5348	25.437	24.9554	26.0653	25.2915
Gar1	Immunostaining	Cerebral cortex, glial cells	Uhlén M et. al.	2015	Human Protein Atlas	GAR1 Ribonucleoprotein	-	-	-	2	93.63	855	137.55	5	5	5	2.3	2.9	3.91667	0.37	0.43	23.837	23.894	24.26	0.112	0.374	0.743	-0.057±0.242	-0.423±0.412	-0.366±0.413	0.319921	0.717881	-	-	-	-	-	23.7832	23.8594	23.6705	24.0358	23.4732	24.1037	23.3759	24.0531	24.4639	24.0812	25.1656	23.0142
Gars	Immunostaining	Cerebral cortex, glial cells	Uhlén M et. al.	2015	Human Protein Atlas	Glycyl-TRNA Synthetase	-	-	-	1	54.362	494	3.6781	2	2	2	1.33333	1	1.16667	0.53	0.46	-	22.287	22.21	-	0.015	0.015	-	-	0.076±0.021	-	-	-	-	-	-	-	23.1668	-	-	-	22.2713	22.3019	-	-	-	22.225	22.1956	-
Gas7	Immunostaining	Cerebral cortex, glial cells	Uhlén M et. al.	2015	Human Protein Atlas	Growth Arrest Specific 7	-	-	-	1	42.608	380	27.158	5	5	5	1.7	1.5	1.46667	0.54	0.51	24.034	23.902	23.752	0.213	0.114	0.07	0.132±0.143	0.282±0.132	0.15±0.082	0.961341	0.557326	-	-	-	-	23.8497	24.2139	24.0537	23.6769	24.3767	23.8977	23.7128	24.1255	23.8116	23.9625	23.7718	23.6373	23.6819
Gatad2a	Immunostaining	Cerebral cortex, glial cells	Uhlén M et. al.	2015	Human Protein Atlas	GATA Zinc Finger Domain Containing 2A	-	-	-	1	77.875	680	148.42	5	5	5	13.15	13.7	13.5	0.49	0.5	27.695	27.693	27.752	0.46	0.332	0.24	0.002±0.306	-0.057±0.281	-0.059±0.231	0.0130873	0.991026	-	-	-	-	26.926	27.8255	27.3892	28.0167	28.3172	27.2616	27.8694	27.2402	27.9759	28.1176	27.5809	27.9639	27.2996
Gatad2b	Immunostaining	Cerebral cortex, glial cells	Uhlén M et. al.	2015	Human Protein Atlas	GATA Zinc Finger Domain Containing 2B	-	-	-	1	45.243	393	71.377	5	5	5	3.35	3.7	3.65	0.48	0.5	25.013	24.965	24.996	0.287	0.094	0.115	0.048±0.173	0.018±0.177	-0.03±0.091	0.0219772	0.992057	-	-	-	-	24.8461	24.5009	25.1411	25.1015	25.4774	25.1832	24.9112	24.8365	24.9554	24.9405	25.2465	25.0525	24.9064
Gatm	Immunostaining	Cerebral cortex, glial cells	Uhlén M et. al.	2015	Human Protein Atlas	Glycine Amidinotransferase	-	-	-	2	17.138	154	1.8796	3	4	1	1	1	1	0.5	0.5	-	-	-	-	-	-	-	-	-	-	-	-	-	-	-	-	-	-	-	20.6366	-	-	-	-	21.5387	-	-	-
Gba	Immunostaining	Cerebral cortex, glial cells	Uhlén M et. al.	2015	Human Protein Atlas	Glucosylceramidase Beta	-	-	-	4	91.908	822	302.25	5	5	5	1.95	2.1	2.1	0.48	0.5	25.282	25.384	25.429	0.252	0.466	0.787	-0.102±0.286	-0.147±0.402	-0.046±0.449	0.0331411	0.980368	-	-	-	-	25.329	24.9606	25.5003	25.6754	24.945	24.7485	24.9148	26.0167	25.825	25.414	24.3532	24.9087	26.4334
Gcdh	Immunostaining	Cerebral cortex, glial cells	Uhlén M et. al.	2015	Human Protein Atlas	Glutaryl-CoA Dehydrogenase	-	-	-	2	24.95	215	6.0599	4	3	4	1	1	1.08333	0.48	0.48	-	-	-	-	-	-	-	-	-	-	-	-	-	-	-	-	-	-	-	23.1212	-	-	-	22.8486	-	-	-	-
Gclc	Immunostaining	Cerebral cortex, glial cells	Uhlén M et. al.	2015	Human Protein Atlas	Glutamate-Cysteine Ligase Catalytic Subunit	-	↓	yes	17	94.017	840	5.8561	4	4	5	1.5	1.25	1.4	0.52	0.47	22.793	21.077	23.422	0.378	0.787	0.22	1.716±0.552	-0.629±0.259	-2.345±0.392	3.06502	0.00286792	yes	-	yes	yes	23.3273	-	22.5267	22.5248	-	20.5949	20.592	-	22.0442	-	23.6048	23.1419	23.1645
Gdpd2	Microarray	Protoplasmic astrocytes and neurons (P7)	Cahoy JD et. al.	2008	-	Glycerophosphodiester Phosphodiesterase Domain Containing 2	-	-	-	1	51.45	458	262.3	5	5	5	11.75	13.1	11.4	0.51	0.53	27.951	27.971	27.904	0.145	0.096	0.121	-0.021±0.106	0.047±0.114	0.068±0.094	0.0936299	0.979792	-	-	-	-	27.752	28.1476	27.7633	27.9404	28.1503	27.8845	28.1418	27.8835	27.86	28.0874	27.7555	28.1151	28.0308
Gfap	Immunostaining	Cerebral cortex, glial cells	Uhlén M et. al.	2015	Human Protein Atlas	Glial Fibrillary Acidic Protein	-	-	-	1	290.98	2726	323.31	5	5	5	46.25	40.65	52.95	0.47	0.43	29.078	28.841	29.638	0.283	0.408	0.52	0.236±0.273	-0.56±0.314	-0.796±0.349	1.16883	0.192018	-	-	-	-	29.1968	29.604	28.9941	28.9711	28.6222	28.5191	29.6756	28.717	28.855	28.44	28.7595	30.4093	29.4318
Gga3	Immunostaining	Lateral ventricle, glial cells	Uhlén M et. al.	2015	Human Protein Atlas	Golgi Associated, Gamma Adaptin Ear Containing, ARF Binding Protein 3	-	-	-	4	47.037	428	156.31	5	5	5	9.6	9	8.8	0.52	0.51	26.171	26.182	26.101	0.145	0.182	0.174	-0.012±0.139	0.069±0.135	0.081±0.149	0.0819794	0.974401	-	-	-	-	25.8808	26.2102	26.1141	26.4147	26.233	26.243	26.5077	25.9655	26.2739	25.922	25.8106	26.3929	26.0546
Git1	Immunostaining	Cerebral cortex, glial cells	Uhlén M et. al.	2015	Human Protein Atlas	GIT ArfGAP 1	↑	-	yes	6	118.66	1042	7.278	5	5	5	1.7	1.55	1.4	0.55	0.53	23.273	22.565	22.179	0.289	0.226	0.259	0.708±0.21	1.094±0.221	0.386±0.198	3.1317	0.0119675	yes	yes	-	yes	22.7602	23.7881	23.3469	23.2197	23.2488	22.349	23.0651	22.3525	22.512	22.5473	21.9436	22.7217	21.9887
Gja1	Microarray	Protoplasmic astrocytes and neurons (P7)	Cahoy JD et. al.	2008	-	Gap Junction Protein Alpha 1	-	-	-	6	202.55	1848	5.5745	2	2	3	1	1	1.16667	0.46	0.46	20.455	-	-	0.542	-	-	-	-	-	-	-	-	-	-	-	20.8972	20.0135	-	-	-	19.1772	-	-	-	-	-	20.8499	-
Gldc	Microarray	Protoplasmic astrocytes and neurons (P7)	Cahoy JD et. al.	2008	-	Glycine Decarboxylase	-	-	-	12	64.393	554	12.836	5	5	5	2.5	2.6	2.05	0.55	0.56	24.563	24.47	24.458	0.328	0.3	0.231	0.092±0.249	0.105±0.227	0.012±0.216	0.0528776	0.974073	-	-	-	-	24.5011	23.9513	24.62	24.647	25.0933	23.9455	24.1946	24.8066	24.709	24.6949	24.3482	24.3117	24.929
Glod4	Immunostaining	Cerebral cortex, glial cells	Uhlén M et. al.	2015	Human Protein Atlas	Glyoxalase Domain Containing 4	-	-	-	1	75.074	719	3.7003	1	4	2	1	1	1	0.5	0.5	-	21.569	-	-	0.895	-	-	-	-	-	-	-	-	-	-	-	-	-	-	22.7399	-	-	-	20.9171	22.2208	-	-	-
Glrx2	Immunostaining	Cerebral cortex, glial cells	Uhlén M et. al.	2015	Human Protein Atlas	Glutaredoxin 2	-	-	-	1	117.98	1035	2.4384	3	3	2	1	1	1	0.5	0.5	-	21.775	-	-	0.342	-	-	-	-	-	-	-	-	-	-	20.9281	-	-	-	-	-	22.0755	-	21.4752	-	-	-	-
Glrx3	Immunostaining	Cerebral cortex, glial cells	Uhlén M et. al.	2015	Human Protein Atlas	Glutaredoxin 3	-	-	-	1	67.196	639	258.43	5	5	5	11.1	10.5	11.1	0.5	0.49	28.96	28.83	29.084	0.26	0.365	0.158	0.131±0.25	-0.124±0.176	-0.254±0.222	0.280046	0.823458	-	-	-	-	28.7316	28.8333	28.6599	29.102	29.475	28.5712	28.5322	28.4581	29.0932	29.494	28.8813	29.0305	28.9349
Glyr1	Immunostaining	Cerebral cortex, glial cells	Uhlén M et. al.	2015	Human Protein Atlas	Glyoxylate Reductase 1 Homolog	-	-	-	2	66.484	575	2.3039	1	5	3	1	1	1	0.5	0.5	-	21.246	-	-	0.264	-	-	-	-	-	-	-	-	-	-	-	-	-	-	-	21.1011	21.0045	-	-	21.6314	-	21.1141	-
Gna12	Microarray	Myelinating oligodendrocyte cells (adult)	Bellesi M et. al.	2013	-	G Protein Subunit Alpha 12	-	-	-	1	74.374	675	323.31	5	5	5	9.6	10.05	9	0.52	0.53	26.588	26.645	26.442	0.102	0.094	0.231	-0.057±0.085	0.146±0.148	0.203±0.146	0.510143	0.77262	-	-	-	-	26.4875	26.456	26.5339	26.7919	26.6705	26.5246	26.594	26.541	26.81	26.7545	25.9942	26.3164	26.6265
Gnao1	Microarray	Myelinating oligodendrocyte cells (adult)	Bellesi M et. al.	2013	-	G Protein Subunit Alpha O1	-	-	-	2	60.099	534	2.7685	1	1	1	1	1	1	0.5	0.5	-	-	-	-	-	-	-	-	-	-	-	-	-	-	-	-	-	-	23.275	-	-	22.1587	-	-	-	-	-	-
Gnptg	Immunostaining	Cerebral cortex, glial cells	Uhlén M et. al.	2015	Human Protein Atlas	N-Acetylglucosamine-1-Phosphate Transferase Gamma Subunit	-	-	-	2	76.167	666	6.2508	2	2	2	1	1.125	1.16667	0.46	0.49	-	21.934	22.052	-	0.104	0.488	-	-	-0.118±0.418	-	-	-	-	-	-	-	-	21.8422	-	-	-	21.8334	22.0346	-	-	-	21.6467	22.4576
Golga2	Immunostaining	Lateral ventricle, glial cells	Uhlén M et. al.	2015	Human Protein Atlas	Golgin A2	-	-	-	2	51.786	465	323.31	5	5	5	10.9	10.75	11.25	0.49	0.49	29.21	29.08	29.093	0.116	0.2	0.316	0.13±0.137	0.117±0.191	-0.013±0.213	0.129898	0.944076	-	-	-	-	29.2168	29.3108	28.9714	29.165	29.387	29.0481	29.2391	28.6329	29.225	29.2543	28.8713	29.5941	28.6127
Golga4	Immunostaining	Cerebral cortex, glial cells	Uhlén M et. al.	2015	Human Protein Atlas	Golgin A4	-	-	-	2	50.77	449	323.31	4	4	4	13.125	13.6875	13.0625	0.5	0.51	28.895	28.966	28.891	0.079	0.055	0.101	-0.071±0.067	0.004±0.089	0.075±0.079	0.23424	0.953023	-	-	-	-	29.0544	28.8177	28.8255	28.8833	-	29.0481	29.0064	28.8732	28.9367	-	28.814	29.0961	28.7991
Golga5	Immunostaining	Cerebral cortex, glial cells	Uhlén M et. al.	2015	Human Protein Atlas	Golgin A5	-	-	-	1	106.2	953	5.069	5	4	4	1	1	1	0.5	0.5	21.208	21.489	21.346	0.711	0.629	0.938	-0.281±0.5	-0.138±0.575	0.143±0.593	0.0567232	0.955861	-	-	-	-	21.0401	21.8364	21.8658	21.3282	19.9703	21.0254	22.4321	21.6148	20.8825	-	20.2555	22.178	22.1155
Golgb1	Immunostaining	Cerebral cortex, glial cells	Uhlén M et. al.	2015	Human Protein Atlas	Golgin B1	-	-	-	2	76.661	693	34.917	5	5	5	3.5	3.28333	3.01667	0.54	0.52	24.819	24.556	24.483	0.414	0.432	0.242	0.262±0.322	0.336±0.264	0.074±0.271	0.310781	0.758088	-	-	-	-	24.195	24.493	24.7662	25.3141	25.326	24.0888	24.1745	24.2807	25.1294	25.1089	24.2431	24.7157	24.0812
Golim4	Immunostaining	Cerebral cortex, glial cells	Uhlén M et. al.	2015	Human Protein Atlas	Golgi Integral Membrane Protein 4	-	-	-	1	25.263	229	3.4709	3	2	3	1	1	1	0.5	0.5	22.899	-	23.17	0.391	-	0.474	-	-0.271±0.424	-	-	-	-	-	-	-	23.442	22.5564	22.6976	-	-	-	23.211	-	-	-	22.8266	22.8672	23.8155
Golt1b	Microarray	Optic nerve head astrocytes	McCall MN et. al.	2011	Barcode U133A database	Golgi Transport 1B	-	-	-	1	54.633	474	2.4785	2	1	2	1	1	1	0.5	0.5	-	-	21.769	-	-	0.145	-	-	-	-	-	-	-	-	-	-	-	22.1533	-	-	-	-	21.2713	-	-	-	21.9072	21.6313
Gorasp1	Immunostaining	Cerebral cortex, glial cells	Uhlén M et. al.	2015	Human Protein Atlas	Golgi Reassembly Stacking Protein 1	-	-	-	1	53.55	465	13.407	5	5	4	1	1	1	0.5	0.5	21.685	21.309	21.621	0.769	0.322	0.402	0.376±0.415	0.064±0.478	-0.312±0.296	0.225624	0.796923	-	-	-	-	-	22.9063	21.4384	21.1537	21.2404	21.0459	22.022	21.2063	21.1636	21.1077	-	22.2039	21.8439
Gpm6a	Microarray	Epiblast stem cell-derived oligodendrocytes	Najm FJ et. al.	2011	-	Glycoprotein M6A	↓	↓	-	1	64.228	559	49.45	5	5	5	3.55	3.5	4.5	0.44	0.44	25.288	25.052	25.876	0.312	0.107	0.222	0.236±0.187	-0.588±0.218	-0.823±0.145	2.62094	0.0318857	yes	yes	yes	-	25.1036	25.7913	25.3122	25.4838	24.7502	25.038	25.3065	24.9422	24.9759	24.9997	25.4055	25.8625	26.1878
Gpm6b	Microarray	Epiblast stem cell-derived oligodendrocytes	Najm FJ et. al.	2011	-	Glycoprotein M6B	-	-	-	2	64.478	569	134.8	5	5	5	10	10.05	10.1	0.5	0.5	27.089	27.446	27.31	0.089	0.184	0.194	-0.358±0.122	-0.222±0.127	0.136±0.158	1.19954	0.404813	-	-	-	-	26.9601	27.2741	27.1464	27.0417	27.0204	27.3345	27.8059	27.5863	27.249	27.2563	26.9548	27.6533	27.3939
Gpnmb	Microarray	Oligodendrocyte Precursor Cells	Sim FJ et. al.	2011	-	Glycoprotein Nmb	-	-	-	1	23.01	226	55.314	4	4	4	4.8125	4.875	4.875	0.5	0.5	27.73	27.517	27.607	0.108	0.152	0.21	0.213±0.126	0.123±0.156	-0.09±0.172	0.386618	0.808272	-	-	-	-	-	27.8536	27.8625	27.5904	27.6151	-	27.6913	27.4215	27.6815	27.2749	-	28.0143	27.4033
Gpr37l1	Microarray	Protoplasmic astrocytes and neurons (P7)	Cahoy JD et. al.	2008	-	G Protein-Coupled Receptor 37 Like 1	-	-	-	2	81.792	728	143.53	5	5	5	12.7	13.7	13	0.49	0.51	28.076	28.324	28.147	0.137	0.062	0.078	-0.248±0.092	-0.071±0.096	0.177±0.062	1.47682	0.502093	-	-	-	-	27.8012	28.1429	27.9844	28.178	28.2729	28.3248	28.3113	28.1873	28.4016	28.3963	28.1069	28.3257	28.1083
Gprc5b	Microarray	Myelinating oligodendrocyte cells (adult)	Bellesi M et. al.	2013	-	G Protein-Coupled Receptor Class C Group 5 Member B	-	-	-	1	45.682	433	1.8985	0	2	1	0	1	1	0	0.5	-	23.272	-	-	0.265	-	-	-	-	-	-	-	-	-	-	-	-	-	-	-	-	23.5124	-	-	23.0323	-	22.9953	-
Gramd3	Microarray	Oligodendrocyte Precursor Cells	Sim FJ et. al.	2011	-	GRAM Domain Containing 3	-	-	-	3	47.889	420	119.07	5	5	5	3.5	4	3.05	0.53	0.57	25.31	25.637	25.043	0.61	0.548	0.478	-0.327±0.417	0.267±0.397	0.594±0.378	0.445498	0.579579	-	-	-	-	26.372	24.591	25.5379	25.1451	24.9052	26.52	25.1054	26.0283	25.4854	25.046	25.6845	24.4511	25.4023
Gria2	Microarray	Epiblast stem cell-derived oligodendrocytes	Najm FJ et. al.	2011	-	Glutamate Ionotropic Receptor AMPA Type Subunit 2	-	-	-	2	67.568	630	25.755	5	5	5	4	3.7	4.05	0.5	0.48	25.385	25.134	25.184	0.177	0.173	0.219	0.251±0.147	0.201±0.166	-0.051±0.164	0.544285	0.709061	-	-	-	-	25.0826	25.5293	25.1806	25.5358	25.5956	25.1745	25.3797	24.8018	25.2939	25.0184	25.3664	25.4512	24.8953
Grpel2	Immunostaining	Cerebral cortex, glial cells	Uhlén M et. al.	2015	Human Protein Atlas	GrpE Like 2, Mitochondrial	-	-	-	1	65.26	593	174.19	5	5	5	8.5	8.55	8.45	0.5	0.5	27.841	27.759	27.781	0.113	0.145	0.091	0.082±0.111	0.06±0.089	-0.022±0.104	0.146836	0.965009	-	-	-	-	28.0509	27.6625	27.7199	27.8962	27.8753	27.8577	27.4371	27.7638	27.9542	27.783	27.8902	27.7696	27.622
Gsn	Immunostaining	Cerebral cortex, glial cells	Uhlén M et. al.	2015	Human Protein Atlas	Gelsolin	-	-	-	1	48.242	423	323.31	2	2	2	13	12.125	11.5	0.53	0.51	28.974	28.956	28.808	0.084	0.068	0.039	0.018±0.106	0.166±0.091	0.148±0.077	0.543276	0.779623	-	-	-	-	-	-	-	29.0561	28.8917	-	-	-	29.0226	28.8887	-	-	-
Gstm5	Immunostaining	Cerebral cortex, glial cells	Uhlén M et. al.	2015	Human Protein Atlas	Glutathione S-Transferase Mu 5	-	-	-	1	57.491	515	168.94	5	5	5	6.1	7.35	6.65	0.48	0.53	26.079	26.328	26.109	0.173	0.209	0.259	-0.249±0.16	-0.03±0.181	0.219±0.192	0.463085	0.733276	-	-	-	-	25.9219	26.4217	26.1547	26.0712	25.8251	26.5545	26.6527	26.2933	26.1348	26.0061	25.7792	26.5839	26.3144
Gstz1	Immunostaining	Lateral ventricle, glial cells	Uhlén M et. al.	2015	Human Protein Atlas	Glutathione S-Transferase Zeta 1	-	-	-	1	49.713	447	25.787	5	5	5	1	1.13333	1.06667	0.48	0.52	23.184	23.348	23.131	0.325	0.303	0.308	-0.164±0.249	0.053±0.251	0.217±0.243	0.17488	0.891052	-	-	-	-	22.8797	23.2853	23.7308	23.3284	22.6977	23.1598	23.9859	23.4144	23.1202	23.0594	22.6651	23.3886	23.5249
Gtf2a1	Immunostaining	Cerebral cortex, glial cells	Uhlén M et. al.	2015	Human Protein Atlas	General Transcription Factor IIA Subunit 1	-	-	-	1	72.618	637	43.513	5	5	5	4.3	4.4	5.15	0.46	0.46	24.659	24.576	24.866	0.51	0.467	0.37	0.084±0.363	-0.207±0.335	-0.29±0.32	0.162937	0.87845	-	-	-	-	24.5624	25.0885	24.6302	23.7415	25.2736	24.7183	25.0347	23.999	23.9886	25.1375	25.1424	25.3205	24.3329
Gtf2f1	Immunostaining	Cerebral cortex, glial cells	Uhlén M et. al.	2015	Human Protein Atlas	General Transcription Factor IIF Subunit 1	-	-	-	1	61.202	538	2.2823	3	3	3	1.44444	1.11111	1.58333	0.48	0.41	22.477	22.202	22.758	0.433	0.118	0.185	0.275±0.314	-0.28±0.331	-0.556±0.17	0.653685	0.452718	-	-	-	-	-	22.9282	-	22.5934	21.9103	-	22.3652	22.1983	22.0424	-	-	22.9485	22.481
Gtf2h1	Immunostaining	Cerebral cortex, glial cells	Uhlén M et. al.	2015	Human Protein Atlas	General Transcription Factor IIH Subunit 1	-	-	-	1	49.957	430	323.31	1	2	1	1	1	1	0.5	0.5	-	23.169	-	-	0.75	-	-	-	-	-	-	-	-	-	-	-	-	-	23.2955	-	-	-	23.7397	22.5974	-	-	-	-
Gtf2i	Immunostaining	Cerebral cortex, glial cells	Uhlén M et. al.	2015	Human Protein Atlas	General Transcription Factor IIi	-	-	-	1	71.714	658	3.9678	1	3	1	1	1	1	0.5	0.5	-	-	-	-	-	-	-	-	-	-	-	-	-	-	-	-	-	-	-	20.812	21.1358	-	-	-	-	-	-	21.1436
Gulp1	Immunostaining	Lateral ventricle, glial cells	Uhlén M et. al.	2015	Human Protein Atlas	GULP, Engulfment Adaptor PTB Domain Containing 1	-	↓	yes	2	83.432	740	27.885	5	4	5	1.15	1.35417	1.55	0.43	0.47	23.021	21.844	23.276	0.165	0.173	0.235	1.177±0.172	-0.256±0.197	-1.432±0.221	3.37065	0.0040625	yes	-	yes	yes	22.8707	22.7941	-	23.1832	23.2341	-	21.7084	22.1099	21.7126	-	23.3492	-	23.538
Gys1	Immunostaining	Lateral ventricle, glial cells	Uhlén M et. al.	2015	Human Protein Atlas	Glycogen Synthase 1	-	-	-	2	83.623	754	68.034	5	5	5	5.5	6.65	6.1	0.47	0.52	25.69	25.951	25.901	0.125	0.198	0.216	-0.26±0.139	-0.211±0.148	0.05±0.172	0.623759	0.666939	-	-	-	-	25.4453	25.6587	25.8778	25.6467	25.8234	25.9035	25.5921	26.284	25.8716	26.1027	25.4371	26.0435	26.1519
H2afy	Immunostaining	Cerebral cortex, glial cells	Uhlén M et. al.	2015	Human Protein Atlas	H2A Histone Family Member Y	-	-	-	1	43.031	382	323.31	5	5	5	6.2	6.5	7.45	0.45	0.47	27.217	27.394	27.56	0.217	0.291	0.485	-0.177±0.208	-0.343±0.285	-0.166±0.304	0.331606	0.753989	-	-	-	-	27.0614	26.8827	27.5468	27.4765	27.1169	26.9768	27.4729	27.9435	27.427	27.1477	27.2115	27.1243	28.4619
H2afy2	Immunostaining	Cerebral cortex, glial cells	Uhlén M et. al.	2015	Human Protein Atlas	H2A Histone Family Member Y2	-	-	-	2	98.547	884	96.974	5	5	5	3.9	3.25	4	0.49	0.45	24.069	23.886	24.458	0.239	0.436	0.206	0.184±0.271	-0.389±0.184	-0.572±0.263	1.02894	0.294787	-	-	-	-	24.1388	24.394	23.9487	24.263	23.6005	24.4344	24.2795	23.1165	23.9121	23.6852	24.1564	24.7009	24.2134
H3f3b	Immunostaining	Cerebral cortex, glial cells	Uhlén M et. al.	2015	Human Protein Atlas	H3 Histone, Family 3B (H3.3B)	-	-	-	1	33.267	298	48.438	5	5	5	6.95	6.85	7	0.5	0.49	27.225	27.212	27.171	0.206	0.154	0.137	0.013±0.152	0.054±0.147	0.041±0.124	0.0339599	0.987949	-	-	-	-	27.2113	26.7738	27.3228	27.3299	27.4849	26.9402	27.2774	27.0511	27.3903	27.4007	27.1089	27.4243	27.0983
Hadh	Immunostaining	Cerebral cortex, glial cells	Uhlén M et. al.	2015	Human Protein Atlas	Hydroxyacyl-CoA Dehydrogenase	-	-	-	2	14.003	124	133.4	2	2	2	3.75	3.625	3.5	0.52	0.51	26.244	26.427	26.278	0.474	0.162	0.333	-0.183±0.424	-0.034±0.492	0.149±0.33	0.0448988	0.968298	-	-	-	-	-	-	-	26.6396	25.848	-	-	-	26.5798	26.2741	-	-	-
Hbegf	Microarray	Epiblast stem cell-derived oligodendrocytes	Najm FJ et. al.	2011	-	Heparin Binding EGF Like Growth Factor	-	-	-	2	37.849	337	128.54	5	5	5	8.65	8.7	8.6	0.5	0.5	27.282	27.365	27.351	0.196	0.22	0.194	-0.083±0.173	-0.069±0.163	0.014±0.172	0.0590156	0.980111	-	-	-	-	27.1726	27.5172	26.939	27.2179	27.5619	27.3318	27.5564	26.9019	27.3899	27.6431	27.4644	27.6796	27.0579
Hdgf	Immunostaining	Cerebral cortex, glial cells	Uhlén M et. al.	2015	Human Protein Atlas	Hepatoma-Derived Growth Factor	-	-	-	1	74.023	674	323.31	5	5	5	4.7	5.3	4.5	0.51	0.54	26.125	26.816	26.215	0.395	0.528	1.407	-0.691±0.348	-0.089±0.606	0.602±0.629	-	-	-	-	-	-	26.2012	26.1096	26.8135	26.0371	25.4655	26.6666	27.0563	27.7206	26.5468	26.0908	24.2978	26.83	27.5335
Hdgfrp2	Immunostaining	Cerebral cortex, glial cells	Uhlén M et. al.	2015	Human Protein Atlas	Hepatoma-Derived Growth Factor-Related Protein 2	-	-	-	1	60.421	552	315.6	5	5	5	14.1	14.55	14.35	0.5	0.5	28.575	28.643	28.577	0.083	0.13	0.149	-0.068±0.094	-0.002±0.103	0.066±0.119	0.112411	0.970934	-	-	-	-	28.6475	28.6582	28.465	28.6689	28.4338	28.8017	28.854	28.4962	28.5937	28.4671	28.5499	28.9224	28.4849
Hepacam	Microarray	Protoplasmic astrocytes and neurons (P7)	Cahoy JD et. al.	2008	-	Hepatic And Glial Cell Adhesion Molecule	-	-	-	2	44.065	379	15.126	5	5	5	1.6	2.05	1.85	0.46	0.53	23.324	23.499	23.111	0.249	0.111	0.295	-0.175±0.158	0.213±0.22	0.388±0.18	0.79476	0.500343	-	-	-	-	23.2888	23.8762	23.2087	23.0546	23.1894	23.4149	23.729	23.3229	23.4994	23.5276	22.9662	23.5807	22.7759
Hip1	Immunostaining	Cerebral cortex, glial cells	Uhlén M et. al.	2015	Human Protein Atlas	Huntingtin Interacting Protein 1	-	-	-	2	40.02	354	323.31	5	5	5	1.7	1.4	1.4	0.55	0.5	23.171	23.11	22.942	0.772	0.159	0.983	0.061±0.381	0.229±0.576	0.168±0.452	0.0534462	0.960992	-	-	-	-	21.8148	23.9624	23.365	23.6336	23.0788	22.9069	23.1576	22.9622	23.4498	23.0723	21.2213	23.7152	23.1349
Hip1r	Immunostaining	Cerebral cortex, glial cells	Uhlén M et. al.	2015	Human Protein Atlas	Huntingtin Interacting Protein 1 Related	-	-	-	2	33.997	305	2.6276	4	3	2	1.125	1.11111	1	0.53	0.53	-	21.76	-	-	0.07	-	-	-	-	-	-	-	-	-	-	-	22.1393	-	-	-	-	21.8297	21.6911	-	-	-	20.137	-
Hist2h2ab	Immunostaining	Cerebral cortex, glial cells	Uhlén M et. al.	2015	Human Protein Atlas	Histone Cluster 2, H2ab	-	-	-	3	112.87	998	86.578	5	5	5	5.65	6.95	5.85	0.49	0.54	25.794	26.235	26.024	0.309	0.14	0.273	-0.441±0.193	-0.23±0.234	0.212±0.177	0.865852	0.431873	-	-	-	-	25.8085	25.4589	25.6245	26.4538	25.6256	26.2947	26.3047	26.1049	26.4796	25.9929	25.6753	25.9643	26.389
Hist3h3	Immunostaining	Cerebral cortex, glial cells	Uhlén M et. al.	2015	Human Protein Atlas	Histone Cluster 3, H3	-	-	-	3	260.27	2259	56.563	5	5	5	1.28333	2.21667	3.18333	0.29	0.41	22.185	22.916	23.721	1.318	0.347	0.753	-0.73±0.644	-1.536±0.729	-0.806±0.458	-	-	-	-	-	-	22.3525	20.5103	-	23.4107	22.468	22.4518	22.767	22.9678	-	23.4761	23.493	22.8886	24.8252
Hmg20a	Immunostaining	Cerebral cortex, glial cells	Uhlén M et. al.	2015	Human Protein Atlas	High Mobility Group 20A	-	-	-	2	82.405	729	290.45	5	5	5	13.35	13.35	13.4	0.5	0.5	27.71	27.651	27.795	0.205	0.128	0.103	0.059±0.143	-0.085±0.136	-0.144±0.1	0.263902	0.899011	-	-	-	-	27.3104	27.6666	27.7909	28.0579	27.7247	27.3909	27.5593	27.7567	27.8186	27.7283	27.6027	27.7898	27.7855
Hmgb2	Immunostaining	Cerebral cortex, glial cells	Uhlén M et. al.	2015	Human Protein Atlas	High Mobility Group Box 2	-	-	-	2	364.25	3187	165.31	5	5	5	1.81667	4.9	5.65	0.24	0.46	22.053	23.884	23.713	0.15	1.931	3.138	-1.83±0.792	-1.66±1.043	0.171±1.149	-	-	-	-	-	-	-	22.1614	22.2452	22.0218	21.7848	22.7952	23.228	26.5936	23.7199	23.0819	21.7217	22.8079	26.7135
Hmox2	Immunostaining	Cerebral cortex, glial cells	Uhlén M et. al.	2015	Human Protein Atlas	Heme Oxygenase 2	-	-	-	1	80.557	687	245.41	3	1	2	1	1	1	0.5	0.5	23.114	-	23.137	0.03	-	0.189	-	-0.022±0.179	-	-	-	-	-	-	-	-	-	-	23.1447	23.084	-	-	-	23.0806	-	-	-	-
Hnrnpa3	Immunostaining	Cerebral cortex, glial cells	Uhlén M et. al.	2015	Human Protein Atlas	Heterogeneous Nuclear Ribonucleoprotein A3	-	-	-	1	15.393	138	71.277	5	5	5	2.9	2.95	2.8	0.51	0.51	26.151	26.167	26.19	0.348	0.314	0.438	-0.016±0.261	-0.039±0.303	-0.023±0.293	0.00404335	0.995636	-	-	-	-	25.4085	26.4991	26.3789	26.1865	26.2808	25.4754	26.4371	26.2889	26.2454	26.3892	25.2762	26.3008	26.58
Hnrnpf	Immunostaining	Cerebral cortex, glial cells	Uhlén M et. al.	2015	Human Protein Atlas	Heterogeneous Nuclear Ribonucleoprotein F	-	-	-	2	47.052	446	3.3732	5	5	5	1.1	1.06667	1.2	0.48	0.47	22.636	22.344	22.669	0.56	1.426	1.186	0.292±0.64	-0.032±0.58	-0.324±0.763	-	-	-	-	-	-	22.3064	21.6716	23.2094	23.0905	22.9025	20.5779	21.4886	23.7073	23.1057	22.8427	21.3998	21.4675	23.4577
Hnrnph1	Immunostaining	Cerebral cortex, glial cells	Uhlén M et. al.	2015	Human Protein Atlas	Heterogeneous Nuclear Ribonucleoprotein H1 (H)	-	-	-	2	29.891	267	130.83	4	4	4	6.6875	6.3125	7.1875	0.48	0.47	29.078	29.272	29.284	1.217	1.112	0.933	-0.194±0.788	-0.206±0.745	-0.012±0.719	-	-	-	-	-	-	29.7768	27.6527	30.2063	28.6742	-	29.0985	28.108	30.7194	29.1606	-	29.026	28.2191	30.51
Hnrnph2	Immunostaining	Cerebral cortex, glial cells	Uhlén M et. al.	2015	Human Protein Atlas	Heterogeneous Nuclear Ribonucleoprotein H2 (H')	-	-	-	2	28.976	265	323.31	3	3	3	4	3.83333	4.08333	0.49	0.48	28.536	28.439	28.791	0.35	0.156	0.105	0.097±0.278	-0.255±0.264	-0.352±0.146	0.433383	0.677147	-	-	-	-	-	-	29.0335	28.332	28.2421	-	-	28.6588	28.4143	28.2438	-	-	28.8514
Hnrnpm	Immunostaining	Cerebral cortex, glial cells	Uhlén M et. al.	2015	Human Protein Atlas	Heterogeneous Nuclear Ribonucleoprotein M	-	-	-	2	63.772	572	21.311	5	4	5	3.1	2.1875	2.68333	0.54	0.45	24.877	24.567	24.352	0.807	0.782	0.72	0.31±0.567	0.525±0.518	0.215±0.54	0.212942	0.784072	-	-	-	-	23.6446	25.0062	24.5219	25.2925	25.9175	23.3574	25.1121	-	24.6732	25.1246	23.3197	24.7227	23.718
Hnrnpr	Immunostaining	Cerebral cortex, glial cells	Uhlén M et. al.	2015	Human Protein Atlas	Heterogeneous Nuclear Ribonucleoprotein R	-	-	-	2	52.845	481	4.9353	5	5	5	1.21667	1.3	1.35	0.47	0.49	24.514	24.525	24.643	0.523	0.274	0.567	-0.011±0.313	-0.128±0.397	-0.118±0.329	0.0361455	0.980504	-	-	-	-	24.7123	23.5093	24.8461	25.0694	24.4333	24.7128	23.987	24.8751	24.668	24.3804	24.8205	23.6628	25.1442
Hnrnpul1	Immunostaining	Cerebral cortex, glial cells	Uhlén M et. al.	2015	Human Protein Atlas	Heterogeneous Nuclear Ribonucleoprotein U Like 1	-	-	-	2	44.078	394	31.933	5	5	5	2	2.15	2.4	0.45	0.47	26.181	26.15	26.241	0.473	0.329	0.485	0.031±0.31	-0.06±0.357	-0.091±0.314	0.0172714	0.989924	-	-	-	-	26.5036	25.4933	25.8074	26.9115	26.1892	25.8151	25.6878	26.2858	26.7166	26.2443	25.9417	25.427	26.6182
Homer2	Microarray	Myelinating oligodendrocytes and oligodendrocyte precursor cells (adult)	Dougherty JD et. al.	2012	-	Homer Scaffolding Protein 2	-	-	-	1	49.229	445	1.6792	3	2	4	1	1	1	0.5	0.5	24.78	24.344	25.299	0.407	1.002	2.219	0.437±0.643	-0.519±1.026	-0.955±1.337	-	-	-	-	-	-	24.3248	25.3038	-	-	24.7114	-	23.6354	-	25.0515	-	24.899	23.7908	-
Hook3	Immunostaining	Cerebral cortex, glial cells	Uhlén M et. al.	2015	Human Protein Atlas	Hook Microtubule-Tethering Protein 3	-	-	-	6	98.843	883	283.52	0	1	1	0	1	1	0	0.5	-	-	-	-	-	-	-	-	-	-	-	-	-	-	-	-	-	-	-	-	-	-	20.6112	-	-	-	-	20.5379
Hprt1	Immunostaining	Cerebral cortex, glial cells	Uhlén M et. al.	2015	Human Protein Atlas	Hypoxanthine Phosphoribosyltransferase 1	-	-	-	1	24.898	224	32.733	5	5	5	5	5.25	5.3	0.49	0.5	26.281	26.251	26.503	0.295	0.194	0.216	0.03±0.202	-0.222±0.209	-0.252±0.17	0.401716	0.755536	-	-	-	-	26.0644	26.5222	26.5281	26.5652	25.7262	26.4443	26.2569	26.0738	26.5507	25.9309	26.8389	26.433	26.3209
Hsdl2	Immunostaining	Cerebral cortex, glial cells	Uhlén M et. al.	2015	Human Protein Atlas	Hydroxysteroid Dehydrogenase Like 2	-	-	-	2	80.928	731	323.31	4	4	4	6.25	6.125	6.125	0.51	0.5	27.824	27.55	27.835	0.411	0.273	0.245	0.274±0.303	-0.01±0.294	-0.285±0.235	0.270896	0.792665	-	-	-	-	27.1571	27.7667	-	28.0691	28.3047	27.0961	27.4668	-	27.8787	27.7582	27.4176	27.7668	-
Hsp90b1	Immunostaining	Cerebral cortex, glial cells	Uhlén M et. al.	2015	Human Protein Atlas	Heat Shock Protein 90kDa Beta Family Member 1	-	-	-	2	26.629	225	101.58	5	5	5	2.4	2.75	2.45	0.49	0.53	23.271	24.17	23.986	2.116	0.757	0.277	-0.898±0.818	-0.714±0.75	0.184±0.396	-	-	-	-	-	-	21.3839	23.3726	22.7684	22.9484	25.8832	24.1546	24.8409	22.9266	23.9753	24.9502	23.8876	24.283	23.6966
Htra1	Immunostaining	Cerebral cortex, glial cells	Uhlén M et. al.	2015	Human Protein Atlas	HtrA Serine Peptidase 1	-	-	-	1	23.961	216	66.249	5	5	5	2.15	2.25	2.35	0.48	0.49	23.351	23.465	23.936	0.242	0.363	0.364	-0.115±0.244	-0.585±0.244	-0.471±0.283	1.0281	0.281631	-	-	-	-	23.2654	23.8952	23.1016	23.2798	23.2106	23.6146	24.1466	22.9609	23.2593	23.3444	24.1732	24.6102	23.6893
Iars2	Immunostaining	Cerebral cortex, glial cells	Uhlén M et. al.	2015	Human Protein Atlas	Isoleucyl-TRNA Synthetase 2, Mitochondrial	-	-	-	1	41.562	377	3.1553	5	4	5	1	1	1	0.5	0.5	22.718	23.039	23.144	0.38	0.182	0.225	-0.321±0.298	-0.426±0.275	-0.105±0.209	0.56091	0.550024	-	-	-	-	22.4949	23.2241	-	22.1888	22.9636	-	23.2978	-	22.8218	22.9972	23.3029	23.4746	-
Icam5	Immunostaining	Hippocampus, glial cells	Uhlén M et. al.	2015	Human Protein Atlas	Intercellular Adhesion Molecule 5	-	-	-	1	57.181	508	67.308	5	5	5	2.06667	2.01667	1.65	0.56	0.55	23.832	23.733	23.058	0.907	0.627	0.057	0.099±0.522	0.774±0.474	0.675±0.358	0.58812	0.424334	-	-	-	-	22.3898	23.7801	23.9456	24.0615	24.9824	22.8622	23.6213	23.3552	24.1591	24.6687	-	23.1451	23.0979
Igfbp3	Microarray	Myelinating oligodendrocytes and oligodendrocyte precursor cells (adult)	Dougherty JD et. al.	2012	-	Insulin Like Growth Factor Binding Protein 3	-	-	-	1	58.051	516	12.604	5	5	5	1.6	1.71667	1.88333	0.46	0.48	21.676	22.158	22.016	0.197	0.073	0.215	-0.482±0.125	-0.339±0.171	0.143±0.133	1.7793	0.192275	-	-	-	-	21.81	22.0371	21.4109	21.6741	21.4494	22.1431	22.3103	22.1361	22.1742	22.0281	21.8706	22.461	22.1063
Il1rap	Microarray	Epiblast stem cell-derived oligodendrocytes	Najm FJ et. al.	2011	-	Interleukin 1 Receptor Accessory Protein	-	-	-	2	103.02	913	217.04	5	5	5	13.35	13	12.2	0.52	0.52	27.455	27.358	27.39	0.088	0.087	0.083	0.097±0.077	0.065±0.075	-0.032±0.075	0.344759	0.932544	-	-	-	-	27.5399	27.5487	27.2575	27.5118	27.4169	27.3171	27.5352	27.2091	27.4044	27.3261	27.4864	27.4708	27.1974
Ilf2	Immunostaining	Cerebral cortex, glial cells	Uhlén M et. al.	2015	Human Protein Atlas	Interleukin Enhancer Binding Factor 2	-	-	-	3	74.101	635	31.964	5	5	5	1.35	1.3	1.4	0.49	0.48	22.787	22.589	22.786	0.749	1.023	0.993	0.198±0.581	0.001±0.573	-0.197±0.636	-	-	-	-	-	-	23.0008	24.0719	22.2123	22.599	22.0508	23.2141	23.9165	21.5044	22.6169	21.6917	23.3304	24.1429	22.2993
Ilf3	Immunostaining	Cerebral cortex, glial cells	Uhlén M et. al.	2015	Human Protein Atlas	Interleukin Enhancer Binding Factor 3	-	-	-	3	33.318	293	1.614	1	2	1	1	1	1	0.5	0.5	-	-	-	-	-	-	-	-	-	-	-	-	-	-	-	-	-	22.2687	-	-	-	-	-	20.3873	-	-	-	-
Irf2bp2	Immunostaining	Cerebral cortex, glial cells	Uhlén M et. al.	2015	Human Protein Atlas	Interferon Regulatory Factor 2 Binding Protein 2	-	-	-	1	84.071	738	25.421	5	5	4	1.71667	1.63333	2.125	0.45	0.43	22.538	22.809	22.882	0.267	0.171	0.205	-0.272±0.2	-0.345±0.209	-0.073±0.176	0.669783	0.555079	-	-	-	-	22.1561	22.911	22.3437	22.3911	22.8859	-	22.9747	22.6925	22.547	23.0232	-	23.1741	23.0341
Itch	Immunostaining	Lateral ventricle, glial cells	Uhlén M et. al.	2015	Human Protein Atlas	Itchy E3 Ubiquitin Protein Ligase	-	-	-	2	39.503	371	238.12	1	1	1	8.5	9.75	11.75	0.42	0.45	-	-	-	-	-	-	-	-	-	-	-	-	-	-	-	-	-	-	-	27.8618	-	-	-	-	27.9046	-	-	-
Itgb8	Immunostaining	Lateral ventricle, glial cells	Uhlén M et. al.	2015	Human Protein Atlas	Integrin Subunit Beta 8	-	-	-	1	40.092	372	14.588	3	3	4	1.83333	2.08333	1.75	0.51	0.54	24.434	24.329	24.503	0.141	0.355	0.197	0.106±0.276	-0.068±0.185	-0.174±0.294	0.0980195	0.943573	-	-	-	-	-	24.4393	-	24.242	24.622	-	23.8992	-	24.775	24.3121	-	24.6344	-
Jam2	Microarray	Protoplasmic astrocytes and neurons (P7)	Cahoy JD et. al.	2008	-	Junctional Adhesion Molecule 2	-	-	-	6	15.328	136	148.15	3	3	3	1.33333	1.33333	1.33333	0.5	0.5	23.957	22.997	22.737	0.337	0.828	0.138	0.96±0.558	1.22±0.328	0.261±0.656	0.835972	0.225801	-	-	-	-	24.4307	-	-	23.8086	23.6323	22.0224	-	-	23.6949	23.2749	-	-	-
Jmjd6	Immunostaining	Cerebral cortex, glial cells	Uhlén M et. al.	2015	Human Protein Atlas	Arginine Demethylase And Lysine Hydroxylase	-	-	-	1	34.447	314	291.49	5	5	5	5.35	5.15	5.95	0.47	0.46	26.927	26.897	27.16	0.278	0.292	0.235	0.03±0.229	-0.232±0.209	-0.262±0.214	0.35337	0.770185	-	-	-	-	26.4737	27.1936	26.7117	27.349	26.908	26.8514	27.2464	26.2936	27.1276	26.9671	27.4612	27.3244	26.6685
Junb	Immunostaining	Cerebral cortex, glial cells	Uhlén M et. al.	2015	Human Protein Atlas	Jun B Proto-Oncogene	-	↓	yes	1	22.842	208	29.984	5	5	5	1.35	1.3	1.75	0.44	0.43	23.192	22.257	23.688	0.289	0.436	0.752	0.935±0.285	-0.497±0.397	-1.432±0.43	2.10844	0.0245743	yes	-	yes	yes	23.028	23.0695	23.8313	23.1236	22.906	21.6584	22.599	22.905	22.3006	21.8195	22.5139	24.0377	24.0423
Kank1	Microarray	Oligodendrocyte Precursor Cells	Sim FJ et. al.	2011	-	KN Motif And Ankyrin Repeat Domains 1	-	-	-	2	18.384	163	32.091	5	5	5	2.85	2.85	2.6	0.52	0.52	24.67	24.524	24.543	0.499	0.668	0.56	0.145±0.421	0.126±0.388	-0.019±0.437	0.0310708	0.980735	-	-	-	-	24.1228	24.6631	24.1367	24.9008	25.5239	24.0184	24.5245	23.606	25.0548	25.4182	24.199	24.5919	23.6989
Kars	Immunostaining	Cerebral cortex, glial cells	Uhlén M et. al.	2015	Human Protein Atlas	Lysyl-TRNA Synthetase	-	-	-	2	73.93	668	11.105	3	3	2	1.33333	1	1.25	0.52	0.44	-	-	21.775	-	-	0.08	-	-	-	-	-	-	-	-	-	-	-	-	-	22.0499	-	-	-	-	21.748	-	-	-
Kcnj10	Microarray	Protoplasmic astrocytes and neurons (P7)	Cahoy JD et. al.	2008	-	Potassium Voltage-Gated Channel Subfamily J Member 10	-	-	-	1	28.779	259	3.8337	1	2	0	1	1	0	1	1	-	22.908	-	-	0.162	-	-	-	-	-	-	-	-	-	-	-	-	-	-	21.4601	22.755	23.0607	-	-	-	-	-	-
Kdm1a	Immunostaining	Cerebral cortex, glial cells	Uhlén M et. al.	2015	Human Protein Atlas	Lysine Demethylase 1A	-	-	-	1	46.528	417	233.4	5	5	5	5.7	4.9	5.55	0.51	0.47	25.831	25.643	25.906	0.197	0.569	0.211	0.188±0.313	-0.075±0.169	-0.263±0.316	0.203566	0.867017	-	-	-	-	25.437	26.0068	25.6961	26.0303	25.9864	24.5417	25.9161	25.616	26.2055	25.9359	25.5483	26.0611	25.757
Kdm2a	Immunostaining	Cerebral cortex, glial cells	Uhlén M et. al.	2015	Human Protein Atlas	Lysine Demethylase 2A	-	-	-	2	115	1030	59.719	5	5	5	5.15	4.3	3.95	0.57	0.52	24.717	24.335	24.121	0.426	0.188	0.165	0.383±0.255	0.596±0.249	0.214±0.149	1.24507	0.235304	-	-	-	-	24.1883	24.2103	24.7605	25.3046	25.1226	24.2571	24.5683	23.9382	24.4303	24.4797	23.8895	24.3527	24.3599
Kdm3b	Immunostaining	Cerebral cortex, glial cells	Uhlén M et. al.	2015	Human Protein Atlas	Lysine Demethylase 3B	-	-	-	3	119.42	1068	13.002	5	5	5	1.5	2.15	1.85	0.45	0.54	22.162	23.257	22.662	0.426	0.246	0.607	-1.094±0.277	-0.499±0.414	0.595±0.338	1.50883	0.0899764	-	-	-	-	21.4071	-	22.5239	22.2924	22.425	23.3693	23.0199	23.7516	23.1735	22.9686	22.7843	21.6536	23.5776
Kdm5b	Immunostaining	Cerebral cortex, glial cells	Uhlén M et. al.	2015	Human Protein Atlas	Lysine Demethylase 5B	-	-	-	1	13.999	130	41.635	1	0	0	1	0	0	1	NaN	-	-	-	-	-	-	-	-	-	-	-	-	-	-	-	-	-	-	-	-	-	-	-	-	-	-	-	-
Khdrbs1	Immunostaining	Cerebral cortex, glial cells	Uhlén M et. al.	2015	Human Protein Atlas	KH Domain Containing, RNA Binding, Signal Transduction Associated 1	-	-	-	5	15.388	136	65.541	4	4	4	1.125	1.0625	1	0.53	0.52	22.099	21.96	21.472	0.278	0.429	0.392	0.139±0.312	0.627±0.336	0.488±0.438	0.493639	0.542342	-	-	-	-	-	22.552	22.1838	21.7347	21.9269	-	21.2635	22.4247	22.2586	21.893	-	21.8096	21.1348
Khdrbs3	Immunostaining	Lateral ventricle, glial cells	Uhlén M et. al.	2015	Human Protein Atlas	KH Domain Containing, RNA Binding, Signal Transduction Associated 3	-	-	-	1	39.902	347	57.317	5	5	5	3.5	3.75	3.6	0.49	0.51	25.399	25.485	25.579	0.124	0.168	0.287	-0.086±0.126	-0.181±0.18	-0.094±0.191	0.239605	0.884601	-	-	-	-	25.2934	25.4354	25.4584	25.1817	25.6239	25.0957	25.6218	25.5831	25.6318	25.4929	25.0343	26.0567	25.5539
Khsrp	Immunostaining	Cerebral cortex, glial cells	Uhlén M et. al.	2015	Human Protein Atlas	KH-Type Splicing Regulatory Protein	-	-	-	3	24.016	209	41.719	5	5	5	2.35	1.75	2.25	0.51	0.44	25.536	24.949	25.61	0.333	0.554	0.588	0.587±0.339	-0.073±0.351	-0.66±0.412	0.72399	0.368695	-	-	-	-	25.3745	25.2874	25.1606	25.656	26.2023	24.2923	24.5881	24.6166	25.7513	25.4987	25.5529	24.8788	25.0686
Kif13b	Microarray	Myelinating oligodendrocyte cells (adult)	Bellesi M et. al.	2013	-	Kinesin Family Member 13B	-	-	-	2	35.762	315	80.18	5	5	5	5.35	5.2	5.2	0.51	0.5	26.317	26.344	26.27	0.252	0.272	0.408	-0.027±0.213	0.047±0.264	0.074±0.27	0.0194459	0.989463	-	-	-	-	26.3964	26.5249	26.6054	26.2773	25.781	26.2278	26.7653	26.6511	26.1069	25.9687	26.1501	26.7098	26.8228
Kif21a	Microarray	Myelinating oligodendrocyte cells (adult)	Bellesi M et. al.	2013	-	Kinesin Family Member 21A	-	-	-	3	39.652	379	323.31	4	4	3	1.8125	1.625	1.83333	0.5	0.47	23.349	23.634	23.939	1.078	0.418	1.277	-0.286±0.67	-0.59±0.848	-0.304±0.745	-	-	-	-	-	-	21.7727	-	23.9961	23.8688	23.7571	-	-	23.1206	24.1281	23.6545	-	-	22.6641
Kifap3	Immunostaining	Cerebral cortex, glial cells	Uhlén M et. al.	2015	Human Protein Atlas	Kinesin Associated Protein 3	-	-	-	2	45.729	415	323.31	4	4	4	12.125	12	11.4375	0.51	0.51	30.789	30.605	30.669	0.154	0.435	0.331	0.184±0.28	0.121±0.231	-0.064±0.332	0.0920405	0.944245	-	-	-	-	30.5024	-	30.8141	30.9955	30.8456	29.8551	-	30.6681	31.0278	30.8693	30.0925	-	30.6498
Klc2	Immunostaining	Cerebral cortex, glial cells	Uhlén M et. al.	2015	Human Protein Atlas	Kinesin Light Chain 2	-	-	-	5	49.199	449	323.31	5	5	5	1.65	1.7	1.75	0.49	0.49	27.163	27.165	27.109	0.161	0.27	0.403	-0.003±0.182	0.054±0.239	0.056±0.268	0.0163374	0.991971	-	-	-	-	26.9428	27.3467	27.356	26.9195	27.2474	26.6504	27.2647	27.5535	27.336	27.0205	26.4522	27.8086	27.1539
Kpna6	Immunostaining	Cerebral cortex, glial cells	Uhlén M et. al.	2015	Human Protein Atlas	Karyopherin Subunit Alpha 6	-	-	-	1	49.293	449	323.31	5	5	5	4.45	5	4.35	0.51	0.53	26.135	26.436	26.154	0.18	0.22	0.408	-0.3±0.167	-0.018±0.245	0.282±0.255	0.44246	0.694245	-	-	-	-	26.2239	26.2052	26.3539	26.1663	25.7264	26.5618	26.6659	26.636	26.3354	25.9785	25.6652	26.7215	26.65
Kri1	Immunostaining	Hippocampus, glial cells	Uhlén M et. al.	2015	Human Protein Atlas	KRI1 Homolog	-	-	-	4	73.721	690	121.82	2	2	2	11.5	11.625	11.375	0.5	0.51	28.868	28.876	28.851	0.015	0.023	0.09	-0.008±0.028	0.017±0.089	0.025±0.091	0.0249156	0.993895	-	-	-	-	-	-	-	28.8531	28.883	-	-	-	28.8529	28.8995	-	-	-
Ksr1	Immunostaining	Cerebral cortex, glial cells	Uhlén M et. al.	2015	Human Protein Atlas	Kinase Suppressor Of Ras 1	-	-	-	3	70.873	632	323.31	2	2	2	10.75	11.625	10.625	0.5	0.52	28.185	28.345	28.31	0.03	0.035	0.018	-0.16±0.046	-0.125±0.035	0.035±0.039	1.25365	0.674381	-	-	-	-	-	-	-	28.2149	28.1546	-	-	-	28.3798	28.3104	-	-	-
Ktn1	Immunostaining	Cerebral cortex, glial cells	Uhlén M et. al.	2015	Human Protein Atlas	Kinectin 1	-	-	-	1	96.001	859	57.815	5	5	5	4	4.35	4.25	0.48	0.51	25.249	25.415	25.338	0.373	0.348	0.129	-0.166±0.281	-0.089±0.219	0.077±0.208	0.10338	0.943733	-	-	-	-	25.7276	25.3976	24.496	25.2395	25.3834	25.8057	25.5822	24.6758	25.508	25.5017	25.6353	25.3243	25.2413
Lamp2	Immunostaining	Cerebral cortex, glial cells	Uhlén M et. al.	2015	Human Protein Atlas	Lysosomal Associated Membrane Protein 2	-	-	-	2	39.456	343	3.9903	2	2	2	1	1	1	0.5	0.5	-	-	-	-	-	-	-	-	-	-	-	-	-	-	-	-	-	20.9529	-	-	-	-	21.4799	-	-	-	-	-
Lamtor3	Immunostaining	Cerebral cortex, glial cells	Uhlén M et. al.	2015	Human Protein Atlas	Late Endosomal/Lysosomal Adaptor, MAPK And MTOR Activator 3	-	-	-	2	77.595	670	91.462	5	5	5	4.65	4.75	4.65	0.5	0.51	24.344	24.463	24.503	0.274	0.196	0.384	-0.119±0.194	-0.159±0.262	-0.04±0.239	0.106761	0.945108	-	-	-	-	23.9775	24.5694	24.2025	24.1373	24.8351	24.8045	24.2433	24.2563	24.3404	24.6725	24.7169	25.1449	24.0156
Lap3	Microarray	Myelinating oligodendrocyte cells (adult)	Bellesi M et. al.	2013	-	Leucine Aminopeptidase 3	-	-	-	3	24.477	218	105.37	2	2	2	8.875	8.625	8.75	0.5	0.5	27.832	27.847	27.694	0.035	0.047	0.036	-0.015±0.059	0.137±0.051	0.152±0.06	0.89124	0.733566	-	-	-	-	-	-	-	27.7963	27.8671	-	-	-	27.8941	27.7996	-	-	-
Larp4	Immunostaining	Cerebral cortex, glial cells	Uhlén M et. al.	2015	Human Protein Atlas	La Ribonucleoprotein Domain Family Member 4	-	-	-	1	58.343	524	323.31	5	5	5	6.35	6	5.45	0.54	0.52	26.4	26.186	26.064	0.188	0.2	0.165	0.214±0.162	0.336±0.148	0.122±0.153	0.886484	0.515768	-	-	-	-	26.5513	26.1644	26.7274	26.404	26.1535	26.3471	26.4108	26.2459	26.1815	25.7437	26.1524	25.845	26.2666
Ldlr	Microarray	Myelinating oligodendrocyte cells (adult)	Bellesi M et. al.	2013	-	Low Density Lipoprotein Receptor	-	-	-	1	1.978	18	71.181	5	5	4	1	1	1	0.5	0.5	25.845	26.745	26.864	1.429	0.48	0.437	-0.9±0.626	-1.019±0.689	-0.119±0.367	-	-	-	-	-	-	23.9483	27.0376	26.8153	25.1819	26.2418	26.5848	27.7423	26.4899	26.5616	26.3456	-	27.5648	26.9593
Lemd2	Immunostaining	Cerebral cortex, glial cells	Uhlén M et. al.	2015	Human Protein Atlas	LEM Domain Containing 2	-	-	-	1	51.33	480	254.27	4	4	4	6.625	5.9375	5.5	0.55	0.52	25.716	25.642	25.737	0.118	0.212	0.21	0.075±0.16	-0.02±0.159	-0.095±0.195	0.0720303	0.970556	-	-	-	-	25.7566	-	25.9006	25.6971	25.5116	26.0061	-	25.7039	25.3932	25.4633	25.8771	-	26.0556
Leo1	Immunostaining	Cerebral cortex, glial cells	Uhlén M et. al.	2015	Human Protein Atlas	LEO1 Homolog, Paf1/RNA Polymerase II Complex Component	-	-	-	1	48.681	442	23.94	5	5	5	1.3	1.6	1.78333	0.42	0.47	24.094	24.593	24.411	0.231	0.234	0.181	-0.499±0.191	-0.317±0.172	0.182±0.173	1.32969	0.262319	-	-	-	-	24.2599	24.3536	24.3204	23.7577	23.7766	25.0949	24.5729	24.4776	24.5391	24.2781	24.3698	24.5126	24.7277
Lhpp	Immunostaining	Cerebral cortex, glial cells	Uhlén M et. al.	2015	Human Protein Atlas	Phospholysine Phosphohistidine Inorganic Pyrophosphate Phosphatase	-	-	-	1	96.903	917	323.31	5	5	5	4.35	8.2	5.93333	0.42	0.58	24.51	26.965	26.211	2.617	0.632	0.936	-2.455±0.888	-1.701±0.933	0.754±0.53	-	-	-	-	-	-	26.6905	22.6254	25.4974	25.2204	22.5162	27.7399	26.6174	27.5328	26.947	25.9895	26.243	25.669	27.2058
Lipa	Immunostaining	Cerebral cortex, glial cells	Uhlén M et. al.	2015	Human Protein Atlas	Lipase A, Lysosomal Acid Type	-	-	-	3	26.209	238	2.5844	2	2	1	1	1.375	1	0.5	0.58	-	25.332	-	-	0.026	-	-	-	-	-	-	-	-	-	-	22.4417	-	-	-	-	25.3574	25.3059	-	-	-	-	-	21.3128
Lman1	Immunostaining	Cerebral cortex, glial cells	Uhlén M et. al.	2015	Human Protein Atlas	Lectin, Mannose Binding 1	-	-	-	1	42.36	373	24.704	3	3	3	1.5	1.25	1.33333	0.53	0.48	23.99	23.669	-	1.025	0.057	-	0.32±0.59	-	-	-	-	-	-	-	-	-	22.8242	-	24.4395	24.7053	-	-	23.5793	23.7292	23.6992	-	-	-
Lmna	Immunostaining	Cerebral cortex, glial cells	Uhlén M et. al.	2015	Human Protein Atlas	Lamin A/C	-	-	-	4	65.565	570	2.7485	2	1	1	1	1	1	0.5	0.5	23.152	-	-	0.332	-	-	-	-	-	-	-	-	-	-	-	-	22.8596	23.4444	-	-	-	-	-	22.8515	-	-	-	20.7009
Lmnb1	Immunostaining	Cerebral cortex, glial cells	Uhlén M et. al.	2015	Human Protein Atlas	Lamin B1	-	-	-	2	43.062	390	167.95	5	5	5	9.75	10.15	9.5	0.51	0.52	27.421	27.634	27.331	0.091	0.094	0.198	-0.213±0.081	0.09±0.129	0.303±0.13	1.22717	0.454676	-	-	-	-	27.431	27.3292	27.6018	27.279	27.4617	27.4987	27.6865	27.8326	27.5897	27.5619	26.9477	27.6296	27.4484
Lmnb2	Immunostaining	Cerebral cortex, glial cells	Uhlén M et. al.	2015	Human Protein Atlas	Lamin B2	-	-	-	3	97.415	908	323.31	3	3	3	13.5833	15.9167	14.25	0.49	0.53	28.002	28.302	28.088	0.196	0.258	0.209	-0.3±0.243	-0.085±0.217	0.215±0.248	0.326754	0.767742	-	-	-	-	28.2481	28.0255	-	-	27.7326	28.5448	28.4375	-	-	27.9242	27.9817	28.398	-
Lrig1	Microarray	Protoplasmic astrocytes and neurons (P7)	Cahoy JD et. al.	2008	-	Leucine-Rich Repeats And Immunoglobulin Like Domains 1	-	-	-	3	110.9	962	4.6363	4	4	3	1	1	1	0.5	0.5	20.474	20.46	20.642	0.167	0.087	0.271	0.014±0.127	-0.169±0.213	-0.183±0.182	0.253109	0.877971	-	-	-	-	-	20.5587	20.3139	20.2732	20.749	-	20.4916	20.416	20.6081	20.3223	-	20.8945	20.7852
Lrpap1	Immunostaining	Cerebral cortex, glial cells	Uhlén M et. al.	2015	Human Protein Atlas	LDL Receptor Related Protein Associated Protein 1	-	-	-	1	59.51	571	43.53	5	5	5	2.15	1.63333	2.08333	0.51	0.44	24.89	24.304	24.422	0.259	0.234	0.335	0.586±0.212	0.468±0.257	-0.118±0.231	1.11313	0.266775	-	-	-	-	-	24.9979	24.4696	24.8297	25.2641	24.8125	24.0571	24.0912	24.2545	24.3064	24.9962	24.6666	24.0269
Lrrc47	Immunostaining	Cerebral cortex, glial cells	Uhlén M et. al.	2015	Human Protein Atlas	Leucine Rich Repeat Containing 47	-	-	-	2	97.597	853	31.444	5	5	5	3.6	3.8	4.2	0.46	0.48	24.372	24.351	24.189	0.315	0.45	0.352	0.021±0.298	0.183±0.263	0.162±0.309	0.10123	0.940401	-	-	-	-	24.0557	25.0141	24.0674	24.2619	24.4596	24.2065	24.6044	23.4823	24.621	24.8397	23.9962	24.6229	23.5324
Lrrn1	Immunostaining	Lateral ventricle, glial cells	Uhlén M et. al.	2015	Human Protein Atlas	Leucine Rich Repeat Neuronal 1	-	-	-	1	62.41	560	39.233	3	3	3	6.08333	5.16667	6.08333	0.5	0.46	25.337	25.338	25.617	0.171	0.153	0.131	-0.001±0.177	-0.28±0.166	-0.279±0.157	0.632259	0.608409	-	-	-	-	25.1689	-	-	25.5953	25.2463	25.3705	-	-	25.5246	25.1181	25.7961	-	-
Luc7l3	Immunostaining	Cerebral cortex, glial cells	Uhlén M et. al.	2015	Human Protein Atlas	LUC7 Like 3 Pre-MRNA Splicing Factor	↑	↓	yes	2	33.057	298	88.09	5	5	5	1.8	1.4	1.4	0.56	0.5	23.897	22.762	23.219	0.158	0.202	0.262	1.135±0.158	0.678±0.178	-0.456±0.206	3.59915	0.00604651	yes	yes	yes	yes	23.6394	24.0548	23.703	23.9845	24.1042	-	23.1425	22.6944	22.6873	22.5255	23.0275	23.7947	23.0861
Lxn	Immunostaining	Cerebral cortex, glial cells	Uhlén M et. al.	2015	Human Protein Atlas	Latexin	-	-	-	1	46.54	403	8.9704	5	5	5	1.8	2.16667	1.85	0.49	0.54	23.355	23.715	23.132	0.202	0.218	0.274	-0.36±0.174	0.223±0.196	0.583±0.202	1.52078	0.187553	-	-	-	-	23.1257	23.3313	23.2407	23.2662	23.8098	23.5795	23.9083	23.3132	23.736	24.0391	23.0907	23.4219	22.855
Lzts1	Immunostaining	Cerebral cortex, glial cells	Uhlén M et. al.	2015	Human Protein Atlas	Leucine Zipper, Putative Tumor Suppressor 1	-	-	-	1	35.765	344	323.31	5	5	5	4.7	4.25	4.7	0.5	0.47	26.408	25.708	26.231	0.145	0.101	0.416	0.699±0.107	0.177±0.241	-0.522±0.233	1.89477	0.0969401	-	-	-	-	26.486	26.3011	26.5326	26.1202	26.5991	25.5161	25.6329	25.7166	25.8632	25.8131	26.0391	26.2483	25.4898
Maged2	Immunostaining	Cerebral cortex, glial cells	Uhlén M et. al.	2015	Human Protein Atlas	MAGE Family Member D2	-	-	-	1	147.47	1353	8.4364	4	5	4	1.3125	1.06667	1	0.57	0.52	-	21.781	-	-	0.326	-	-	-	-	-	-	-	-	-	-	-	-	-	23.0177	-	22.0688	21.4929	-	-	-	-	21.8153	-
Magoh	Immunostaining	Cerebral cortex, glial cells	Uhlén M et. al.	2015	Human Protein Atlas	Mago Homolog, Exon Junction Complex Core Component	-	-	-	1	71.622	626	97.362	5	5	5	4.05	3.65	4	0.5	0.48	24.992	24.758	24.945	0.24	0.371	0.269	0.234±0.246	0.047±0.207	-0.187±0.255	0.226109	0.863758	-	-	-	-	24.59	25.2289	24.7424	25.2954	25.1052	24.5822	25.0482	24.0391	25.1438	24.9788	24.7146	25.5242	24.7933
Man2b1	Immunostaining	Cerebral cortex, glial cells	Uhlén M et. al.	2015	Human Protein Atlas	Mannosidase Alpha Class 2B Member 1	-	-	-	1	42.48	379	2.2946	3	2	3	1	1	1	0.5	0.5	21.677	21.548	21.805	0.264	0.081	0.258	0.128±0.259	-0.128±0.273	-0.256±0.254	0.173978	0.883749	-	-	-	-	-	-	21.9988	21.7071	21.3239	-	-	-	21.6281	21.4685	22.0711	-	-
Maob	Immunostaining	Hippocampus, glial cells	Uhlén M et. al.	2015	Human Protein Atlas	Monoamine Oxidase B	-	-	-	2	84.323	760	10.332	3	4	4	1.08333	1.3125	1.4375	0.43	0.48	20.888	22.635	26.047	0.498	0.213	1.848	-1.748±0.373	-5.16±0.935	-3.412±0.886	-	-	-	-	-	-	-	20.2362	-	21.0649	21.3614	-	22.3431	-	22.8976	22.6648	26.6915	24.322	-
Map1a	Immunostaining	Cerebral cortex, glial cells	Uhlén M et. al.	2015	Human Protein Atlas	Microtubule Associated Protein 1A	-	-	-	1	132.71	1161	29.956	5	5	5	3.2	2.85	2.55	0.56	0.53	23.878	23.617	23.882	0.432	0.707	0.987	0.261±0.415	-0.004±0.5	-0.265±0.562	0.080165	0.938995	-	-	-	-	23.484	23.6673	24.7694	23.5986	23.8705	22.9595	23.2386	24.9347	23.3569	23.595	23.8021	23.5223	25.5109
Map1lc3a	Immunostaining	Cerebral cortex, glial cells	Uhlén M et. al.	2015	Human Protein Atlas	Microtubule Associated Protein 1 Light Chain 3 Alpha	-	-	-	4	170.7	1561	5.0417	3	2	3	1.08333	1.125	1.16667	0.48	0.49	21.056	20.467	-	0.219	0.512	-	0.589±0.467	-	-	-	-	-	-	-	-	-	21.2581	-	-	20.8547	20.0453	20.8885	-	-	-	-	21.4893	-
Map2k7	Immunostaining	Hippocampus, glial cells	Uhlén M et. al.	2015	Human Protein Atlas	Mitogen-Activated Protein Kinase Kinase 7	-	-	-	1	175.52	1546	4.368	2	4	3	1	1	1.08333	0.48	0.48	21.842	-	-	0.08	-	-	-	-	-	-	-	-	-	-	-	21.7629	-	21.9208	-	-	-	19.453	-	-	-	-	-	-
Map4	Immunostaining	Cerebral cortex, glial cells	Uhlén M et. al.	2015	Human Protein Atlas	Microtubule Associated Protein 4	-	-	-	1	48.315	443	75.088	4	4	4	7	7.25	6.875	0.5	0.51	28.726	28.746	28.753	0.23	0.327	0.412	-0.021±0.253	-0.027±0.29	-0.006±0.322	0.00206627	0.99579	-	-	-	-	28.9508	28.302	28.9213	-	28.7279	28.3761	28.4942	29.286	-	28.828	28.3973	28.4252	29.4663
Mapk10	Microarray	Epiblast stem cell-derived oligodendrocytes	Najm FJ et. al.	2011	-	Mitogen-Activated Protein Kinase 10	-	-	-	2	38.747	346	26.673	4	4	4	3.25	4	3.25	0.5	0.55	25.266	25.923	25.321	0.426	0.356	0.227	-0.658±0.337	-0.055±0.295	0.602±0.265	0.983808	0.261758	-	-	-	-	25.8797	24.6899	-	25.4421	25.0508	26.4787	25.8252	-	25.9738	25.4153	25.7192	25.3528	-
Mapk8ip1	Microarray	Myelinating oligodendrocyte cells (adult)	Bellesi M et. al.	2013	-	Mitogen-Activated Protein Kinase 8 Interacting Protein 1	-	-	-	2	74.212	721	323.31	5	5	5	10.9	10.65	10.85	0.5	0.5	28.107	28.211	28.242	0.157	0.136	0.042	-0.103±0.125	-0.135±0.098	-0.032±0.087	0.371107	0.883986	-	-	-	-	28.1384	28.1528	27.9076	27.9182	28.4192	28.3758	28.1227	27.9474	28.22	28.3873	28.1617	28.2882	28.2139
Mapk8ip3	Immunostaining	Cerebral cortex, glial cells	Uhlén M et. al.	2015	Human Protein Atlas	Mitogen-Activated Protein Kinase 8 Interacting Protein 3	-	-	-	1	196.62	1767	21.234	4	5	5	1	1	1	0.5	0.5	25.671	25.675	25.573	0.117	0.113	0.12	-0.004±0.105	0.098±0.108	0.102±0.101	0.261877	0.922251	-	-	-	-	25.6865	25.8022	25.4428	-	25.7536	25.896	25.6778	25.4804	25.5944	25.7256	25.7632	25.5178	25.4168
Mapre2	Immunostaining	Cerebral cortex, glial cells	Uhlén M et. al.	2015	Human Protein Atlas	Microtubule Associated Protein RP/EB Family Member 2	-	-	-	6	185.29	1658	167.64	5	5	5	4.5	7.45	5.2	0.46	0.59	24.801	25.57	24.857	0.276	0.232	0.424	-0.769±0.207	-0.056±0.277	0.714±0.265	1.76752	0.0867224	-	-	-	-	24.867	24.2019	25.1197	24.8512	24.9645	25.4908	25.3949	26.0741	25.3042	25.5875	24.6503	24.9962	25.6788
Marc2	Immunostaining	Lateral ventricle, glial cells	Uhlén M et. al.	2015	Human Protein Atlas	Mitochondrial Amidoxime Reducing Component 2	-	-	-	1	104.47	914	323.31	4	4	4	15.875	18.75	15.75	0.5	0.54	28.826	29.276	28.74	0.249	0.262	0.202	-0.45±0.232	0.086±0.208	0.536±0.214	1.11761	0.272241	-	-	-	-	29.25	28.8517	-	28.7145	28.4865	29.7052	29.3659	-	29.0923	28.9399	28.7055	29.0809	-
Mars	Immunostaining	Cerebral cortex, glial cells	Uhlén M et. al.	2015	Human Protein Atlas	Methionyl-TRNA Synthetase	-	↑	yes	1	84.402	728	62.026	5	5	5	2.5	2.95	3	0.45	0.5	23.345	24.104	23.556	0.061	0.241	0.271	-0.759±0.144	-0.211±0.159	0.547±0.208	2.59975	0.0392862	yes	-	yes	yes	23.4203	23.2602	23.4183	23.2475	23.3793	24.4458	23.7008	24.3914	23.9816	23.999	23.3828	23.3865	24.1219
Mavs	Immunostaining	Cerebral cortex, glial cells	Uhlén M et. al.	2015	Human Protein Atlas	Mitochondrial Antiviral Signaling Protein	-	-	-	1	68.61	622	323.31	5	5	5	9.45	11.05	10.15	0.48	0.52	27.302	27.641	27.275	0.17	0.21	0.25	-0.339±0.159	0.026±0.176	0.366±0.19	0.970621	0.420768	-	-	-	-	27.5317	27.2492	27.5261	27.1945	27.0074	27.7591	27.6089	28.0174	27.5522	27.2687	26.9905	27.6016	27.6151
Max	Immunostaining	Hippocampus, glial cells	Uhlén M et. al.	2015	Human Protein Atlas	MYC Associated Factor X	-	-	-	3	59.531	533	323.31	5	5	5	5.95	6.05	5.8	0.51	0.51	25.864	25.915	25.815	0.068	0.097	0.16	-0.051±0.073	0.05±0.104	0.101±0.113	0.218774	0.944248	-	-	-	-	25.7093	25.8685	25.9133	25.9605	25.8698	25.8868	26.0074	26.0519	25.7085	25.9209	25.696	26.1883	25.783
Mbp	Microarray	Epiblast stem cell-derived oligodendrocytes	Najm FJ et. al.	2011	-	Myelin Basic Protein	-	-	-	1	75.368	646	15.968	3	5	3	1.44444	1.2	1.5	0.49	0.44	-	-	-	-	-	-	-	-	-	-	-	-	-	-	-	-	23.2865	-	-	-	-	22.8615	-	-	-	-	23.1343	-
Mcat	Immunostaining	Cerebral cortex, glial cells	Uhlén M et. al.	2015	Human Protein Atlas	Malonyl-CoA-Acyl Carrier Protein Transacylase	-	-	-	1	58.398	520	4.9987	1	3	3	1	1.5	1.33333	0.43	0.53	-	21.518	21.342	-	0.129	0.321	-	-	0.177±0.249	-	-	-	-	-	-	-	-	-	-	-	21.6526	21.3198	21.5825	-	-	-	21.0581	21.6254
Mcfd2	Immunostaining	Cerebral cortex, glial cells	Uhlén M et. al.	2015	Human Protein Atlas	Multiple Coagulation Factor Deficiency 2	-	-	-	2	146.33	1278	323.31	5	5	5	1	1	1	0.5	0.5	22.867	22.812	22.763	0.562	0.217	0.156	0.055±0.314	0.104±0.302	0.049±0.157	0.0326935	0.985016	-	-	-	-	21.8641	23.1569	22.6196	23.4928	23.2028	22.7156	22.8664	22.4075	23.1872	22.8823	22.5493	22.8817	22.9678
Mdc1	Immunostaining	Cerebral cortex, glial cells	Uhlén M et. al.	2015	Human Protein Atlas	Mediator Of DNA Damage Checkpoint 1	-	-	-	3	45.143	411	12.777	5	5	5	2.7	2.45	2.6	0.51	0.49	27.586	27.573	27.582	0.511	0.508	0.318	0.013±0.376	0.004±0.32	-0.009±0.319	0.000353811	0.995535	-	-	-	-	27.087	28.3741	26.9139	27.8842	27.6706	27.8081	28.2005	26.6058	27.7121	27.5362	27.8821	28.0447	27.0313
Mdga2	Microarray	Epiblast stem cell-derived oligodendrocytes	Najm FJ et. al.	2011	-	MAM Domain Containing Glycosylphosphatidylinositol Anchor 2	-	-	-	1	13.58	124	1.9149	5	4	4	1	1	1	0.5	0.5	21.253	21.264	21.362	0.546	0.343	0.114	-0.011±0.37	-0.109±0.326	-0.098±0.227	0.0296429	0.985012	-	-	-	-	20.4072	21.3565	20.8355	21.7603	21.9036	20.9813	20.8425	-	21.7558	21.4746	21.2762	21.2073	-
Mdk	Microarray	Myelinating oligodendrocytes and oligodendrocyte precursor cells (adult)	Dougherty JD et. al.	2012	-	Midkine (Neurite Growth-Promoting Factor 2)	-	-	-	3	52.758	488	74.024	5	5	5	8.4	9.2	9.7	0.46	0.49	26.171	26.23	26.314	0.184	0.293	0.2	-0.059±0.198	-0.143±0.16	-0.084±0.203	0.12322	0.944508	-	-	-	-	26.0024	26.2289	25.8872	26.2165	26.5211	26.1257	26.5193	25.6289	26.3787	26.4976	26.2535	26.6392	25.9188
Mdm2	Immunostaining	Cerebral cortex, glial cells	Uhlén M et. al.	2015	Human Protein Atlas	MDM2 Proto-Oncogene	-	-	-	1	80.455	720	251.37	5	5	5	9.05	9.1	9.25	0.49	0.5	27.336	27.294	27.439	0.094	0.12	0.102	0.042±0.093	-0.103±0.086	-0.145±0.097	0.518454	0.851282	-	-	-	-	27.2684	27.3685	27.2071	27.543	27.2926	27.2622	27.3833	27.0302	27.4604	27.3316	27.2521	27.5291	27.552
Me2	Immunostaining	Cerebral cortex, glial cells	Uhlén M et. al.	2015	Human Protein Atlas	Malic Enzyme 2	-	-	-	1	70.229	617	12.249	1	3	1	1	1	1	0.5	0.5	-	22.612	-	-	0.139	-	-	-	-	-	-	-	-	-	-	-	-	-	-	23.9803	22.7446	-	22.4792	-	-	-	-	-
Mecp2	Immunostaining	Cerebral cortex, glial cells	Uhlén M et. al.	2015	Human Protein Atlas	Methyl-CpG Binding Protein 2	-	-	-	2	96.648	879	57.122	5	5	5	3.5	3.45	4.05	0.46	0.46	24.337	24.427	24.842	0.316	0.226	0.277	-0.09±0.221	-0.505±0.237	-0.415±0.205	1.04284	0.310413	-	-	-	-	24.1749	24.3093	23.9226	24.9903	24.2875	24.4985	24.37	23.9643	24.7572	24.544	25.0183	24.8138	24.7586
Med15	Immunostaining	Cerebral cortex, glial cells	Uhlén M et. al.	2015	Human Protein Atlas	Mediator Complex Subunit 15	-	↓	yes	1	36.243	313	7.1966	4	5	5	1.54167	1.2	1.51667	0.5	0.44	23.455	22.697	23.833	0.392	0.111	0.315	0.758±0.224	-0.377±0.29	-1.136±0.189	2.9048	0.0127874	yes	-	yes	yes	22.8132	23.9145	23.3974	23.6958	-	22.8172	22.5896	22.6951	22.8741	22.5086	24.1182	23.8091	23.7347
Med4	Immunostaining	Lateral ventricle, glial cells	Uhlén M et. al.	2015	Human Protein Atlas	Mediator Complex Subunit 4	-	-	-	1	76.956	678	2.8611	4	4	3	1.33333	1.375	1.16667	0.53	0.54	22.942	22.903	22.898	0.034	0.012	0.081	0.039±0.036	0.044±0.086	0.005±0.08	0.0921103	0.985479	-	-	-	-	-	22.9079	-	22.9763	-	-	22.9149	22.8912	-	-	-	22.8193	22.9776
Mef2d	Immunostaining	Cerebral cortex, glial cells	Uhlén M et. al.	2015	Human Protein Atlas	Myocyte Enhancer Factor 2D	-	-	-	1	29.19	270	66.312	5	4	5	1.81667	2.375	1.65	0.52	0.59	23.703	24	23.864	0.541	0.159	0.19	-0.296±0.33	-0.161±0.335	0.135±0.165	0.216702	0.841797	-	-	-	-	23.4211	23.9909	22.7638	23.9732	24.3664	23.7134	24.209	-	24.1012	23.9745	23.6066	24.1417	-
Metap2	Immunostaining	Cerebral cortex, glial cells	Uhlén M et. al.	2015	Human Protein Atlas	Methionyl Aminopeptidase 2	-	-	-	2	45.078	397	20.963	5	5	5	1.06667	1.2	1.33333	0.44	0.47	21.814	21.956	22.178	0.934	0.59	0.398	-0.143±0.52	-0.365±0.477	-0.222±0.369	0.134939	0.88424	-	-	-	-	20.4112	22.8541	21.3637	22.0751	22.3633	21.0788	22.3679	21.3926	22.5285	22.4127	21.5596	22.7914	21.8708
Mfge8	Microarray	Optic nerve head astrocytes	McCall MN et. al.	2011	Barcode U133A database	Milk Fat Globule-EGF Factor 8 Protein	-	-	-	1	57.956	517	323.31	3	3	4	1	1	1	0.5	0.5	23.033	23.528	23.263	0.35	0.292	0.365	-0.496±0.329	-0.23±0.36	0.266±0.336	0.391824	0.646294	-	-	-	-	23.4323	-	22.5727	23.0929	-	23.4267	23.9387	-	23.2198	-	23.7512	23.1702	-
Mia3	Immunostaining	Cerebral cortex, glial cells	Uhlén M et. al.	2015	Human Protein Atlas	Melanoma Inhibitory Activity Family Member 3	-	-	-	4	74.311	665	323.31	2	2	2	14	14.75	15	0.48	0.5	27.999	27.964	27.987	0.065	0.217	0.033	0.035±0.211	0.012±0.073	-0.023±0.203	0.00917233	0.996695	-	-	-	-	28.0635	-	-	-	27.9346	27.7632	-	-	-	28.1642	28.0203	-	-
Mkrn2	Immunostaining	Cerebral cortex, glial cells	Uhlén M et. al.	2015	Human Protein Atlas	Makorin Ring Finger Protein 2	-	-	-	2	66.686	587	178.77	4	4	4	9.8125	8.375	8.75	0.53	0.49	26.743	26.715	26.869	0.117	0.092	0.363	0.028±0.102	-0.125±0.237	-0.154±0.232	0.139416	0.931471	-	-	-	-	26.8336	-	26.9206	26.5876	26.6306	26.7697	-	26.8144	26.7469	26.5281	27.1049	-	26.2078
Mlc1	Microarray	Protoplasmic astrocytes and neurons (P7)	Cahoy JD et. al.	2008	-	Megalencephalic Leukoencephalopathy With Subcortical Cysts 1	-	-	-	2	67.254	598	57.693	3	4	4	1	1.25	1.3125	0.43	0.49	-	22.736	-	-	0.162	-	-	-	-	-	-	-	-	-	-	-	-	-	-	-	22.6571	22.5755	-	22.6559	23.0569	-	22.9177	-
Mlf2	Immunostaining	Cerebral cortex, glial cells	Uhlén M et. al.	2015	Human Protein Atlas	Myeloid Leukemia Factor 2	-	-	-	1	23.826	214	83.77	5	5	5	3	2.9	2.85	0.51	0.5	25.333	25.144	25.102	0.672	0.532	0.421	0.189±0.431	0.231±0.402	0.042±0.357	0.0818312	0.944005	-	-	-	-	25.2698	24.0791	25.8591	25.858	25.6006	24.406	24.5581	25.6752	25.6646	25.4177	25.1494	24.3748	25.6467
Mob4	Immunostaining	Cerebral cortex, glial cells	Uhlén M et. al.	2015	Human Protein Atlas	MOB Family Member 4, Phocein	-	-	-	1	17.242	151	31.027	5	5	5	1.85	1.65	1.55	0.54	0.52	24.745	24.438	24.384	0.154	0.328	0.255	0.307±0.205	0.361±0.174	0.054±0.235	0.680463	0.544472	-	-	-	-	24.611	25.0176	24.8667	24.7383	24.4911	24.053	25.0114	24.5192	24.5762	24.0301	24.0693	24.8563	24.0793
Mpp5	Immunostaining	Cerebral cortex, glial cells	Uhlén M et. al.	2015	Human Protein Atlas	Membrane Palmitoylated Protein 5	-	↓	yes	2	105.95	964	54.121	5	5	5	6	4.35	5.8	0.51	0.43	25.318	24.448	25.199	0.15	0.351	0.262	0.87±0.214	0.119±0.175	-0.751±0.246	2.51503	0.029048	yes	-	yes	yes	25.3563	25.355	25.4932	25.4125	24.9713	23.8464	24.8405	24.6538	24.7631	24.1356	24.7392	25.5892	24.9868
Mrpl41	Immunostaining	Cerebral cortex, glial cells	Uhlén M et. al.	2015	Human Protein Atlas	Mitochondrial Ribosomal Protein L41	-	-	-	3	42.031	360	323.31	3	3	3	13.9167	13.5833	13.6667	0.5	0.5	30.446	30.432	30.38	0.156	0.205	0.212	0.014±0.197	0.066±0.2	0.052±0.223	0.0243449	0.987838	-	-	-	-	-	-	30.5279	30.6022	30.2087	-	-	30.5531	30.6193	30.1233	-	-	30.386
Mrpl45	Immunostaining	Cerebral cortex, glial cells	Uhlén M et. al.	2015	Human Protein Atlas	Mitochondrial Ribosomal Protein L45	-	-	-	1	63.53	580	34.365	5	5	5	6.75	5.95	5.95	0.53	0.5	25.345	25.287	25.213	0.215	0.282	0.252	0.057±0.204	0.131±0.192	0.074±0.216	0.0887786	0.958935	-	-	-	-	25.2561	25.5785	24.9801	25.2336	25.6752	25.39	25.4965	24.699	25.2327	25.6185	25.0266	25.5471	24.871
Mrpl50	Immunostaining	Cerebral cortex, glial cells	Uhlén M et. al.	2015	Human Protein Atlas	Mitochondrial Ribosomal Protein L50	-	-	-	1	80.628	716	79.429	5	5	5	3.5	3.95	3.8	0.48	0.51	25.093	25.266	25.49	0.262	0.248	0.304	-0.173±0.207	-0.397±0.228	-0.224±0.223	0.630483	0.557753	-	-	-	-	24.8299	25.1019	24.6897	25.4013	25.4428	25.1222	24.769	25.4288	25.5303	25.4781	25.6358	24.9277	25.7379
Mrps10	Immunostaining	Cerebral cortex, glial cells	Uhlén M et. al.	2015	Human Protein Atlas	Mitochondrial Ribosomal Protein S10	-	-	-	2	81.506	721	4.1491	4	3	4	1.125	1	1.3125	0.46	0.43	23.087	22.678	22.741	0.44	0.315	0.25	0.41±0.43	0.347±0.308	-0.063±0.296	0.344137	0.693053	-	-	-	-	23.4676	22.6496	22.6191	23.6127	-	22.3977	22.9572	-	-	-	22.4632	22.5944	23.1993
Mrps22	Immunostaining	Cerebral cortex, glial cells	Uhlén M et. al.	2015	Human Protein Atlas	Mitochondrial Ribosomal Protein S22	-	-	-	2	58.423	491	272.06	4	4	4	7.0625	6.75	6.9375	0.5	0.49	27.355	27.175	27.301	0.095	0.115	0.172	0.18±0.102	0.054±0.132	-0.126±0.139	0.422862	0.823144	-	-	-	-	27.2282	27.4004	27.2737	27.5184	-	26.9797	27.1332	27.242	27.346	-	26.9841	27.3731	27.5277
Mrps7	Immunostaining	Cerebral cortex, glial cells	Uhlén M et. al.	2015	Human Protein Atlas	Mitochondrial Ribosomal Protein S7	-	-	-	1	25.58	223	301.64	5	5	5	2.5	2.85	2.4	0.51	0.54	25.216	25.503	25.085	0.46	0.272	0.333	-0.287±0.289	0.131±0.307	0.418±0.242	0.462103	0.63423	-	-	-	-	24.8044	24.5765	25.3966	25.3336	25.9691	25.2287	25.1119	25.6188	25.5694	25.9874	24.9327	24.4911	25.0526
Mrrf	Immunostaining	Cerebral cortex, glial cells	Uhlén M et. al.	2015	Human Protein Atlas	Mitochondrial Ribosome Recycling Factor	-	-	-	1	67.565	601	3.9051	2	4	2	1	1	1	0.5	0.5	-	20.752	-	-	0.487	-	-	-	-	-	-	-	-	-	-	-	-	20.5953	-	-	21.2489	-	20.8812	-	20.1268	-	-	20.5993
Msi2	Immunostaining	Cerebral cortex, glial cells	Uhlén M et. al.	2015	Human Protein Atlas	Musashi RNA Binding Protein 2	-	-	-	2	65.753	618	21.881	4	4	4	1.5	1.3125	1.5	0.5	0.47	22.462	21.912	22.194	0.482	1.12	0.589	0.549±0.612	0.268±0.438	-0.281±0.637	-	-	-	-	-	-	22.4713	21.9852	-	22.1338	23.2568	21.0325	20.9883	-	23.1809	22.448	21.8181	21.5985	-
Msn	Immunostaining	Lateral ventricle, glial cells	Uhlén M et. al.	2015	Human Protein Atlas	Moesin	-	-	-	2	17.29	148	31.81	5	5	5	3.1	3.1	3.4	0.48	0.48	25.703	25.534	25.765	0.268	0.344	0.424	0.17±0.245	-0.062±0.274	-0.231±0.297	0.162306	0.890828	-	-	-	-	25.7482	26.2558	25.4118	25.4295	25.6706	25.6984	26.045	24.9527	25.2641	25.707	25.5118	26.5627	25.2594
Mta1	Immunostaining	Lateral ventricle, glial cells	Uhlén M et. al.	2015	Human Protein Atlas	Metastasis Associated 1	-	-	-	1	114.33	1009	10.506	5	4	5	1.3	1	1.13333	0.53	0.47	23.356	-	23.583	0.242	-	0.367	-	-0.227±0.275	-	-	-	-	-	-	-	-	23.7214	23.2835	23.4478	22.9726	-	-	-	22.0718	-	-	23.1896	23.2771
Mta2	Immunostaining	Cerebral cortex, glial cells	Uhlén M et. al.	2015	Human Protein Atlas	Metastasis Associated 1 Family Member 2	-	-	-	3	56.94	504	18.22	4	3	5	1.27083	1.08333	1.95	0.39	0.36	23.877	-	24.424	0.313	-	0.545	-	-0.547±0.5	-	-	-	-	-	-	-	24.1542	23.5993	-	-	-	-	22.9233	-	-	-	24.4423	24.1223	23.8413
Mtch1	Immunostaining	Cerebral cortex, glial cells	Uhlén M et. al.	2015	Human Protein Atlas	Mitochondrial Carrier 1	-	-	-	2	299.66	2776	323.31	5	5	4	1	1	1	0.5	0.5	21.484	21.763	21.719	0.608	0.414	0.538	-0.279±0.379	-0.235±0.442	0.044±0.372	0.127454	0.894575	-	-	-	-	21.2287	22.2271	21.9297	21.5751	20.4582	21.8704	22.1034	22.3061	21.4723	21.0627	21.0946	22.2881	22.2168
Mtdh	Immunostaining	Cerebral cortex, glial cells	Uhlén M et. al.	2015	Human Protein Atlas	Metadherin	-	-	-	1	14.272	121	6.0871	5	5	4	1	1	1	0.5	0.5	24.955	25.024	25.189	0.158	0.635	0.378	-0.069±0.331	-0.234±0.23	-0.165±0.413	0.103734	0.93044	-	-	-	-	24.8572	24.9981	24.936	25.2798	24.7047	25.9339	24.5959	25.6244	24.6433	24.3208	24.6863	25.7933	25.0441
Mthfd1	Immunostaining	Cerebral cortex, glial cells	Uhlén M et. al.	2015	Human Protein Atlas	Methylenetetrahydrofolate Dehydrogenase (NADP+ Dependent) 1, Methenyltetrahydrofolate Cyclohydrolase, Formyltetrahydrofolate Synthetase	-	-	-	2	49.121	435	2.8895	4	4	2	1	1.375	1	0.5	0.58	20.828	22.244	20.455	0.46	0.939	0.357	-1.416±0.55	0.373±0.452	1.789±0.741	1.41488	0.0585366	-	-	-	-	21.447	20.3034	-	20.4405	21.1218	21.1629	21.8987	23.4222	-	22.4932	-	20.1437	-
Mtmr2	Microarray	Optic nerve head astrocytes	McCall MN et. al.	2011	Barcode U133A database	Myotubularin Related Protein 2	-	-	-	2	110.3	1057	224.66	1	1	1	14	16.5	16.25	0.46	0.5	-	-	-	-	-	-	-	-	-	-	-	-	-	-	-	-	-	-	28.6134	-	-	-	-	28.9544	-	-	-	-
Mto1	Immunostaining	Cerebral cortex, glial cells	Uhlén M et. al.	2015	Human Protein Atlas	Mitochondrial TRNA Translation Optimization 1	-	-	-	1	77.912	694	3.9955	1	1	1	1	1	1	0.5	0.5	-	-	-	-	-	-	-	-	-	-	-	-	-	-	-	-	-	-	22.8125	-	-	20.0896	-	-	-	-	21.1639	-
Mtx1	Immunostaining	Cerebral cortex, glial cells	Uhlén M et. al.	2015	Human Protein Atlas	Metaxin 1	-	-	-	3	48.128	426	180.22	5	5	5	2.45	2.85	2.35	0.51	0.55	24.703	24.351	24.392	0.164	0.088	0.497	0.352±0.112	0.311±0.278	-0.041±0.266	0.541059	0.613857	-	-	-	-	24.908	24.9333	24.5045	24.4629	24.7038	24.4083	24.5202	24.1989	24.3309	24.2944	24.4553	25.3147	23.9267
Mybbp1a	Immunostaining	Cerebral cortex, glial cells	Uhlén M et. al.	2015	Human Protein Atlas	MYB Binding Protein 1a	↓	↑	yes	4	77.303	708	49.124	5	5	5	5	8.6	6.8	0.42	0.56	25.367	26.704	26.04	0.211	0.423	0.334	-1.336±0.259	-0.673±0.223	0.664±0.294	3.02755	0.00926733	yes	yes	yes	yes	25.4029	25.4913	25.7377	25.1796	25.0256	26.8641	26.963	27.3201	26.2999	26.0716	25.8202	26.2155	26.6935
Myh14	Microarray	Myelinating oligodendrocyte cells (adult)	Bellesi M et. al.	2013	-	Myosin, Heavy Chain 14, Non-Muscle	-	-	yes	2	145.65	1322	323.31	5	5	5	11.2	16.25	14.1	0.44	0.54	26.957	27.875	27.436	0.262	0.337	0.282	-0.918±0.24	-0.479±0.22	0.439±0.247	2.13068	0.0487043	yes	-	-	yes	27.347	26.9944	27.2025	26.6905	26.5499	28.2422	28.0262	28.2513	27.4702	27.3855	27.4884	27.6195	27.8988
Myo6	Microarray	Protoplasmic astrocytes and neurons (P7)	Cahoy JD et. al.	2008	-	Myosin VI	-	-	-	5	29.895	265	215.52	5	5	5	5.4	6.4	5.95	0.48	0.52	26.71	27.234	26.974	0.223	0.197	0.251	-0.524±0.174	-0.264±0.194	0.26±0.185	1.3389	0.247163	-	-	-	-	26.9729	26.3297	26.4873	26.7928	26.9667	27.303	26.7821	27.3824	27.2797	27.4222	27.5023	26.6172	26.9312
Nacc1	Immunostaining	Cerebral cortex, glial cells	Uhlén M et. al.	2015	Human Protein Atlas	Nucleus Accumbens Associated 1	-	-	-	5	38.239	338	42.842	5	5	5	5.25	4.85	4.4	0.54	0.52	26.367	25.87	25.419	0.455	0.308	0.379	0.497±0.298	0.948±0.319	0.451±0.27	1.61039	0.0924215	-	-	-	-	26.8017	26.4481	26.6048	26.5547	25.4263	26.3269	25.9767	25.972	25.8092	25.2661	25.6069	25.5234	25.5203
Nae1	Immunostaining	Cerebral cortex, glial cells	Uhlén M et. al.	2015	Human Protein Atlas	NEDD8 Activating Enzyme E1 Subunit 1	-	-	-	1	101.58	902	323.31	5	5	5	26.1	24.35	24.1	0.52	0.5	29.202	29.011	28.926	0.136	0.059	0.188	0.191±0.09	0.276±0.138	0.085±0.117	1.03518	0.54274	-	-	-	-	28.9237	29.1376	29.2313	29.4016	29.3134	28.8949	29.0458	28.9608	29.1066	29.0449	28.6956	29.2664	28.7002
Nars	Immunostaining	Cerebral cortex, glial cells	Uhlén M et. al.	2015	Human Protein Atlas	Asparaginyl-TRNA Synthetase	-	-	-	1	53.804	507	198.01	5	5	5	6.95	6.5	6.85	0.5	0.49	26.084	25.793	25.992	0.008	0.149	0.157	0.292±0.09	0.093±0.094	-0.199±0.13	1.31684	0.454584	-	-	-	-	26.0903	26.0756	26.0688	26.0948	26.0921	25.8709	25.7106	25.5253	25.7891	26.0677	26.0189	26.0126	25.635
Nbea	Immunostaining	Cerebral cortex, glial cells	Uhlén M et. al.	2015	Human Protein Atlas	Neurobeachin	-	-	-	3	17.199	151	141.7	5	5	5	3.25	2.7	2.76667	0.54	0.49	25.71	25.379	25.736	1.904	1.229	0.753	0.331±0.861	-0.025±0.777	-0.356±0.631	-	-	-	-	-	-	26.2915	23.9756	24.1506	27.0963	27.0365	25.3135	24.2043	24.2991	26.7714	26.3075	25.3232	24.8306	25.3715
Nbn	Immunostaining	Lateral ventricle, glial cells	Uhlén M et. al.	2015	Human Protein Atlas	Nibrin	-	-	-	5	21.502	195	21.105	2	1	1	1	1	1.25	0.44	0.44	22.784	-	-	0.086	-	-	-	-	-	-	-	-	-	-	-	-	-	-	22.7006	22.8682	-	-	-	-	22.867	-	-	-
Ncam1	Microarray	Epiblast stem cell-derived oligodendrocytes	Najm FJ et. al.	2011	-	Neural Cell Adhesion Molecule 1	-	-	-	1	41.832	380	14.157	3	5	4	1.47222	1.51667	1.5	0.5	0.5	22.01	22.429	22.284	0.127	0.309	0.259	-0.419±0.301	-0.273±0.26	0.146±0.256	0.383945	0.693232	-	-	-	-	-	-	22.1324	21.8883	-	-	22.6703	22.7913	22.3313	21.9246	-	22.4802	22.6327
Ncam2	Microarray	Epiblast stem cell-derived oligodendrocytes	Najm FJ et. al.	2011	-	Neural Cell Adhesion Molecule 2	-	-	-	2	16.174	145	4.5791	5	5	5	1	1	1	0.5	0.5	25.816	25.823	25.828	0.119	0.11	0.198	-0.007±0.099	-0.012±0.138	-0.006±0.135	0.00212178	0.99563	-	-	-	-	25.9243	25.6797	26.0487	25.7115	25.7151	25.8924	25.6091	25.7236	25.9629	25.925	26.249	25.8685	25.5818
Ncbp1	Immunostaining	Cerebral cortex, glial cells	Uhlén M et. al.	2015	Human Protein Atlas	Nuclear Cap Binding Protein Subunit 1	-	-	-	2	136.88	1278	2.1298	0	0	1	0	0	1	0	0	-	-	-	-	-	-	-	-	-	-	-	-	-	-	-	-	-	-	-	-	-	-	-	-	-	-	-	-
Ncbp2	Immunostaining	Cerebral cortex, glial cells	Uhlén M et. al.	2015	Human Protein Atlas	Nuclear Cap Binding Protein Subunit 2	↑	-	yes	1	106.72	949	1.8604	4	4	4	1.0625	1	1	0.52	0.5	25.257	21.62	21.428	0.385	0.297	0.104	3.637±0.301	3.829±0.245	0.192±0.201	6.86451	0	yes	yes	-	yes	25.1138	-	24.9561	25.0027	25.9538	22.1189	-	21.5421	21.6075	21.2109	21.488	-	21.2501
Nceh1	Immunostaining	Cerebral cortex, glial cells	Uhlén M et. al.	2015	Human Protein Atlas	Neutral Cholesterol Ester Hydrolase 1	-	-	-	2	15.406	140	151.2	5	5	5	3.25	2.95	3	0.52	0.5	26.311	25.938	26.116	0.217	0.226	0.598	0.373±0.183	0.195±0.328	-0.179±0.33	0.340296	0.733168	-	-	-	-	26.3884	26.1155	26.2454	26.7609	26.045	25.7979	25.5699	26.3405	26.0973	25.8837	26.3615	25.0145	26.7276
Ncl	Immunostaining	Cerebral cortex, glial cells	Uhlén M et. al.	2015	Human Protein Atlas	Nucleolin	-	-	-	1	51.05	458	5.6876	0	0	1	0	0	1	0	0	-	-	-	-	-	-	-	-	-	-	-	-	-	-	-	-	-	-	-	-	-	-	-	-	-	-	-	-
Ncoa1	Immunostaining	Cerebral cortex, glial cells	Uhlén M et. al.	2015	Human Protein Atlas	Nuclear Receptor Coactivator 1	-	-	-	1	61.112	549	4.6658	4	4	5	1	1	1	0.5	0.5	21.948	21.623	21.53	0.282	0.465	0.247	0.326±0.329	0.418±0.24	0.092±0.318	0.422009	0.649487	-	-	-	-	-	22.187	21.481	21.8569	22.2683	-	21.6246	20.8696	21.8209	22.1748	-	21.5172	21.0938
Ncor1	Immunostaining	Hippocampus, glial cells	Uhlén M et. al.	2015	Human Protein Atlas	Nuclear Receptor Corepressor 1	-	-	-	1	65.351	584	6.2941	3	3	3	1	1.27778	1.16667	0.46	0.52	-	22.681	23.341	-	0.497	0.895	-	-	-0.66±0.629	-	-	-	-	-	-	-	-	19.9213	-	-	22.316	23.3518	-	22.3738	-	-	22.9319	24.3961
Ndrg1	Immunostaining	Cerebral cortex, glial cells	Uhlén M et. al.	2015	Human Protein Atlas	N-Myc Downstream Regulated 1	-	-	-	3	52.953	491	116.36	5	5	5	9.4	9.6	9.45	0.5	0.5	27.2	27.188	27.122	0.237	0.151	0.28	0.012±0.164	0.078±0.21	0.066±0.183	0.0433923	0.985389	-	-	-	-	27.3259	27.3583	27.3796	27.2822	26.6562	27.2265	27.2971	27.2867	27.3002	26.8298	26.9256	27.3274	27.3427
Ndrg2	Immunostaining	Lateral ventricle, glial cells	Uhlén M et. al.	2015	Human Protein Atlas	NDRG Family Member 2	-	-	-	1	86.796	790	7.6096	5	5	5	1.2	1.3	1.25	0.49	0.51	21.918	22.104	21.984	0.19	0.114	0.29	-0.187±0.132	-0.066±0.199	0.12±0.178	0.250217	0.878747	-	-	-	-	21.8337	22.043	21.5371	22.2006	21.9742	22.2609	22.1535	21.8556	22.0681	22.1831	22.4206	22.3383	21.6286
Ndrg4	Immunostaining	Lateral ventricle, glial cells	Uhlén M et. al.	2015	Human Protein Atlas	NDRG Family Member 4	-	-	-	1	29.825	270	9.1629	5	5	5	1.2	1.15	1.15	0.51	0.5	21.579	21.535	21.667	0.125	0.282	0.205	0.045±0.178	-0.087±0.142	-0.132±0.201	0.124951	0.944348	-	-	-	-	21.7116	21.703	21.2926	21.586	21.6037	21.6636	21.8713	20.9648	21.7526	21.4201	21.3452	22.0834	21.6562
Ndufaf1	Immunostaining	Lateral ventricle, glial cells	Uhlén M et. al.	2015	Human Protein Atlas	NADH:Ubiquinone Oxidoreductase Complex Assembly Factor 1	-	-	-	1	54.368	507	5.1046	1	1	0	1	1	0	1	1	-	-	-	-	-	-	-	-	-	-	-	-	-	-	-	-	-	-	-	22.5883	-	-	-	-	-	-	-	-
Ndufb11	Immunostaining	Cerebral cortex, glial cells	Uhlén M et. al.	2015	Human Protein Atlas	NADH:Ubiquinone Oxidoreductase Subunit B11	-	-	-	5	52.952	478	35.006	5	5	5	4.1	3.65	4.2	0.49	0.46	24.746	24.515	24.847	0.379	0.286	0.234	0.231±0.263	-0.101±0.248	-0.332±0.211	0.398667	0.718799	-	-	-	-	24.391	24.1438	24.8668	25.1099	25.219	23.9092	24.4566	24.6861	24.7103	24.8118	24.7306	24.4495	24.754
Ndufb6	Immunostaining	Cerebral cortex, glial cells	Uhlén M et. al.	2015	Human Protein Atlas	NADH:Ubiquinone Oxidoreductase Subunit B6	-	-	-	2	47.412	427	323.31	3	3	3	22.8333	22.3333	22.6667	0.5	0.5	30.072	29.805	29.994	0.1	0.065	0.073	0.267±0.095	0.078±0.099	-0.189±0.079	1.19308	0.499635	-	-	-	-	-	-	30.2313	29.9893	29.9956	-	-	29.9038	29.7255	29.7866	-	-	30.0335
Ndufs4	Immunostaining	Lateral ventricle, glial cells	Uhlén M et. al.	2015	Human Protein Atlas	NADH:Ubiquinone Oxidoreductase Subunit S4	-	-	-	2	136.15	1219	113.09	5	5	5	7.7	8.2	8.9	0.46	0.48	25.853	26.268	26.301	0.167	0.119	0.523	-0.415±0.123	-0.448±0.289	-0.033±0.281	0.784848	0.42795	-	-	-	-	25.5242	26.0764	25.7508	26.0231	25.889	26.0476	26.2117	26.3265	26.262	26.4919	26.1092	26.4286	26.8869
Nek7	Immunostaining	Cerebral cortex, glial cells	Uhlén M et. al.	2015	Human Protein Atlas	NIMA Related Kinase 7	-	-	-	1	46.837	417	14.965	5	5	5	1.5	1.2	1.25	0.55	0.49	23.478	23.467	23.945	0.24	0.431	0.086	0.011±0.276	-0.467±0.237	-0.478±0.391	0.460475	0.607713	-	-	-	-	23.6332	23.104	23.331	23.4035	23.9193	22.8174	23.3168	24.0046	23.7287	-	-	24.0289	23.8614
Nfe2l2	Immunostaining	Cerebral cortex, glial cells	Uhlén M et. al.	2015	Human Protein Atlas	Nuclear Factor, Erythroid 2 Like 2	-	-	-	1	44.305	406	323.31	5	5	5	4.45	4	4.55	0.49	0.47	26.478	26.346	26.741	0.519	0.256	0.444	0.131±0.307	-0.263±0.359	-0.395±0.279	0.328139	0.733283	-	-	-	-	25.433	26.7691	26.5785	26.9692	26.639	25.9076	26.599	26.1017	26.673	26.4507	25.7951	26.921	27.0126
Nfia	Immunostaining	Cerebral cortex, glial cells	Uhlén M et. al.	2015	Human Protein Atlas	Nuclear Factor I A	-	-	-	1	28.055	247	323.31	4	4	4	4.75	4.9375	5.125	0.48	0.49	27.62	27.346	27.518	0.386	0.305	0.326	0.274±0.304	0.101±0.311	-0.172±0.28	0.178047	0.876269	-	-	-	-	27.9138	26.9234	-	27.7374	27.9036	27.4388	26.7877	-	27.6639	27.493	27.7057	26.9089	-
Nfib	Microarray	Epiblast stem cell-derived oligodendrocytes	Najm FJ et. al.	2011	-	Nuclear Factor I B	-	-	-	1	26.032	225	101.47	5	5	5	3.7	3.9	3.75	0.5	0.51	25.652	25.75	25.498	0.124	0.141	0.275	-0.098±0.114	0.154±0.174	0.253±0.179	0.509503	0.733015	-	-	-	-	25.8001	25.8626	25.4894	25.5308	25.5778	26.0112	25.8787	25.5428	25.68	25.6391	25.8337	25.91	25.1767
Nfic	Immunostaining	Cerebral cortex, glial cells	Uhlén M et. al.	2015	Human Protein Atlas	Nuclear Factor I C	-	-	-	1	77.152	675	62.162	5	5	5	8.35	8.5	9.45	0.47	0.47	25.783	25.74	25.837	0.141	0.125	0.148	0.043±0.114	-0.054±0.123	-0.098±0.117	0.145455	0.957328	-	-	-	-	25.473	25.9645	25.8556	25.7462	25.876	25.9679	25.8498	25.706	25.6243	25.5499	25.8756	26.1654	25.701
Nmt1	Immunostaining	Cerebral cortex, glial cells	Uhlén M et. al.	2015	Human Protein Atlas	N-Myristoyltransferase 1	-	-	-	2	15.192	134	5.0451	3	3	3	1	1	1	0.5	0.5	21.878	21.895	21.95	0.01	0.15	0.287	-0.017±0.117	-0.072±0.211	-0.056±0.241	0.0316809	0.985872	-	-	-	-	-	-	21.8616	21.8864	21.8865	-	-	21.8299	22.1214	21.7331	-	-	21.8406
Nnt	Immunostaining	Cerebral cortex, glial cells	Uhlén M et. al.	2015	Human Protein Atlas	Nicotinamide Nucleotide Transhydrogenase	-	-	-	1	35.439	306	4.3681	3	2	3	1	1	1.25	0.44	0.44	21.812	-	22.332	0.187	-	0.226	-	-0.52±0.255	-	-	-	-	-	-	-	21.6375	21.987	-	-	-	-	21.9304	-	-	-	22.6708	22.1798	22.1448
Nono	Immunostaining	Cerebral cortex, glial cells	Uhlén M et. al.	2015	Human Protein Atlas	Non-POU Domain Containing, Octamer-Binding	-	-	-	1	18.319	159	3.0458	3	2	2	1	1	1	0.5	0.5	22.709	23.309	22.882	0.229	0.086	0.428	-0.6±0.231	-0.174±0.35	0.427±0.373	0.585456	0.459536	-	-	-	-	-	22.4811	22.599	23.0461	-	-	-	23.393	-	23.2251	-	-	22.5189
Nop58	Immunostaining	Cerebral cortex, glial cells	Uhlén M et. al.	2015	Human Protein Atlas	NOP58 Ribonucleoprotein	-	-	-	1	17.96	155	2.7314	2	4	3	1	1	1	0.5	0.5	21.547	20.997	21.164	0.88	0.116	0.253	0.55±0.494	0.383±0.684	-0.167±0.208	0.275061	0.724246	-	-	-	-	-	22.1914	-	20.9035	-	-	21.1658	-	20.8504	20.9759	-	21.394	20.934
Nova1	Immunostaining	Cerebral cortex, glial cells	Uhlén M et. al.	2015	Human Protein Atlas	Neuro-Oncological Ventral Antigen 1	-	-	-	1	41.235	359	26.498	5	5	5	3.25	3.75	3.65	0.47	0.51	24.558	24.762	25.043	0.245	0.251	0.283	-0.204±0.202	-0.485±0.214	-0.281±0.216	0.955125	0.370325	-	-	-	-	25.1048	24.3803	24.4144	24.5539	24.3366	25.1429	24.9105	24.7295	24.7662	24.2615	25.3268	25.5068	24.8416
Npas3	Microarray	Epiblast stem cell-derived oligodendrocytes	Najm FJ et. al.	2011	-	Neuronal PAS Domain Protein 3	-	-	-	1	28.197	242	25.772	5	5	5	1.4	1.5	1.2	0.54	0.56	22.357	22.567	21.963	0.095	0.402	0.446	-0.21±0.226	0.395±0.245	0.604±0.323	0.945037	0.309526	-	-	-	-	22.5054	22.3894	22.4476	22.2342	22.2087	23.1122	22.9308	22.4271	22.5025	21.8608	22.3419	22.6769	21.8253
Npc1	Immunostaining	Cerebral cortex, glial cells	Uhlén M et. al.	2015	Human Protein Atlas	Niemann-Pick Disease, Type C1	-	-	-	1	29.152	262	2.5194	4	4	2	1	1	1	0.5	0.5	24.016	24.125	24.148	0.343	0.235	0.374	-0.11±0.292	-0.133±0.376	-0.023±0.331	0.0436327	0.973664	-	-	-	-	24.0251	24.6002	23.6056	23.831	-	23.9494	-	23.9488	24.4769	-	-	24.4719	23.8243
Nqo1	Immunostaining	Cerebral cortex, glial cells	Uhlén M et. al.	2015	Human Protein Atlas	NAD(P)H Quinone Dehydrogenase 1	-	-	-	3	33.537	312	85.347	5	5	5	5.65	5.65	5.35	0.51	0.51	27.714	27.569	27.542	0.2	0.164	0.205	0.145±0.153	0.172±0.168	0.027±0.155	0.279313	0.877384	-	-	-	-	27.3046	27.6216	27.8969	27.9647	27.782	27.2392	27.5431	27.5353	27.8167	27.7084	27.1879	27.7821	27.3348
Nr3c1	Immunostaining	Cerebral cortex, glial cells	Uhlén M et. al.	2015	Human Protein Atlas	Nuclear Receptor Subfamily 3 Group C Member 1	-	-	-	3	67.651	576	323.31	5	5	5	11.1	10.75	11.6	0.49	0.48	28.2	28.142	28.409	0.223	0.193	0.196	0.058±0.173	-0.209±0.174	-0.267±0.162	0.535537	0.694821	-	-	-	-	27.8279	28.5875	28.2894	28.2808	28.0138	27.935	28.5756	27.9988	28.1488	28.0511	28.2293	28.8291	28.4727
Ntrk2	Immunostaining	Cerebral cortex, glial cells	Uhlén M et. al.	2015	Human Protein Atlas	Neurotrophic Receptor Tyrosine Kinase 2	-	-	-	3	78.417	694	58.724	5	5	5	5.75	5.95	5	0.53	0.54	25.045	24.987	24.645	0.152	0.114	0.287	0.058±0.115	0.4±0.187	0.342±0.177	1.20605	0.332265	-	-	-	-	25.248	25.1089	24.7844	24.8781	25.2055	24.7761	24.9625	25.0184	25.2114	24.9675	24.7707	24.9549	24.0802
Nudc	Immunostaining	Cerebral cortex, glial cells	Uhlén M et. al.	2015	Human Protein Atlas	NudC Nuclear Distribution Protein	-	-	-	2	74.959	668	56.899	5	5	5	5.45	5.5	5.2	0.51	0.51	25.875	25.654	25.601	0.176	0.18	0.602	0.221±0.15	0.274±0.322	0.053±0.322	0.228691	0.837585	-	-	-	-	25.8032	25.8309	25.5626	25.9774	26.1986	25.7938	25.5006	25.3081	25.86	25.8074	25.6201	25.8701	24.45
Numa1	Immunostaining	Cerebral cortex, glial cells	Uhlén M et. al.	2015	Human Protein Atlas	Nuclear Mitotic Apparatus Protein 1	-	-	-	2	41.592	389	11.548	5	5	5	1.8	2.2	2.2	0.45	0.5	23.497	24.31	24.06	0.313	0.333	0.489	-0.812±0.256	-0.563±0.311	0.25±0.317	1.3208	0.153963	-	-	-	-	23.7378	24.0116	23.3849	23.3717	22.9799	24.4764	24.8409	24.4294	24.0221	23.7796	24.1382	24.6834	24.5059
Nup107	Immunostaining	Lateral ventricle, glial cells	Uhlén M et. al.	2015	Human Protein Atlas	Nucleoporin 107kDa	-	-	-	5	60.336	548	14.379	5	5	5	2.03333	2	2.2	0.48	0.48	23.64	23.802	23.633	0.196	0.194	0.346	-0.162±0.197	0.007±0.245	0.169±0.277	0.110455	0.940165	-	-	-	-	-	23.7763	23.2758	23.8605	23.6483	-	-	23.6779	24.0967	23.6317	24.0716	24.1268	23.3533
Nup153	Immunostaining	Cerebral cortex, glial cells	Uhlén M et. al.	2015	Human Protein Atlas	Nucleoporin 153kDa	↓	↓	-	4	100.98	935	7.2015	5	5	5	1.4	1.45	1.53333	0.48	0.49	22.56	22.977	23.66	0.216	0.224	0.428	-0.417±0.182	-1.1±0.268	-0.683±0.27	2.51145	0.0230486	yes	yes	yes	-	22.461	22.7878	22.481	22.18	22.8877	22.8766	22.9663	22.7447	22.8173	23.4783	23.8625	23.0359	24.2412
Nup35	Immunostaining	Cerebral cortex, glial cells	Uhlén M et. al.	2015	Human Protein Atlas	Nucleoporin 35kDa	-	-	-	1	73.271	643	11.213	5	5	3	1.05	1.25	1.75	0.38	0.42	21.079	21.494	21.874	0.303	0.334	0.373	-0.414±0.326	-0.795±0.344	-0.381±0.357	0.835342	0.288333	-	-	-	-	20.926	21.514	20.7981	-	-	21.9035	21.5063	21.0712	-	-	21.8115	22.3594	21.4522
Nup43	Immunostaining	Cerebral cortex, glial cells	Uhlén M et. al.	2015	Human Protein Atlas	Nucleoporin 43kDa	-	-	-	1	69.286	628	1.4997	0	1	1	0	1	1	0	0.5	-	-	-	-	-	-	-	-	-	-	-	-	-	-	-	-	-	-	-	-	19.976	-	-	-	-	-	-	20.1335
Nup50	Immunostaining	Cerebral cortex, glial cells	Uhlén M et. al.	2015	Human Protein Atlas	Nucleoporin 50kDa	-	-	-	2	49.743	444	11.065	5	5	5	2.15	2.43333	1.81667	0.54	0.57	23.49	23.792	23.548	0.137	0.258	0.208	-0.302±0.17	-0.058±0.147	0.244±0.192	0.671065	0.607422	-	-	-	-	23.2809	23.3977	23.5324	23.778	23.4617	23.5472	23.6443	23.9534	24.2972	23.517	23.4283	23.4914	23.7108
Nusap1	Microarray	Myelinating oligodendrocytes and oligodendrocyte precursor cells (adult)	Dougherty JD et. al.	2012	-	Nucleolar And Spindle Associated Protein 1	-	-	-	1	152.28	1344	323.31	5	5	5	28	28.35	27.8	0.5	0.5	28.934	28.868	28.895	0.16	0.206	0.225	0.066±0.154	0.039±0.162	-0.027±0.178	0.0351627	0.986746	-	-	-	-	28.9259	29.2539	28.7173	29.009	28.7653	28.6472	29.3172	28.6706	28.8872	28.8178	28.5083	29.3287	28.8355
Nxf1	Immunostaining	Cerebral cortex, glial cells	Uhlén M et. al.	2015	Human Protein Atlas	Nuclear RNA Export Factor 1	-	-	-	1	228.91	2000	20.2	4	3	4	1.64583	1.61111	2.25	0.42	0.42	-	24.045	24.533	-	0.2	0.214	-	-	-0.488±0.209	-	-	-	-	-	-	-	-	-	-	24.5213	-	-	24.175	23.7417	24.2169	24.9506	-	24.3537
Ociad1	Immunostaining	Cerebral cortex, glial cells	Uhlén M et. al.	2015	Human Protein Atlas	OCIA Domain Containing 1	-	-	-	2	145.53	1261	323.31	4	4	4	33.5625	32.5	33.625	0.5	0.49	29.619	29.534	29.634	0.106	0.075	0.141	0.085±0.09	-0.015±0.12	-0.1±0.108	0.209498	0.942934	-	-	-	-	29.4104	-	29.6513	29.7493	29.6661	29.4231	-	29.4712	29.6467	29.5961	29.515	-	29.4372
Ocrl	Immunostaining	Cerebral cortex, glial cells	Uhlén M et. al.	2015	Human Protein Atlas	Oculocerebrorenal Syndrome Of Lowe	-	-	-	2	53.305	487	10.547	4	5	5	1.0625	1.25	1.28333	0.45	0.49	22.788	23.12	22.964	0.257	0.065	0.323	-0.333±0.152	-0.176±0.251	0.156±0.185	0.520664	0.663643	-	-	-	-	23.0369	22.8668	22.3037	-	22.9438	23.0426	23.1172	23.0792	23.0884	23.2747	22.9784	23.481	23.0773
Ogdh	Immunostaining	Lateral ventricle, glial cells	Uhlén M et. al.	2015	Human Protein Atlas	Oxoglutarate Dehydrogenase	-	-	-	3	60.351	534	24.962	2	3	2	1.25	1.33333	1	0.56	0.57	22.387	22.765	22.633	0.492	0.172	0.037	-0.377±0.349	-0.245±0.41	0.132±0.173	0.284938	0.757224	-	-	-	-	-	-	-	21.9788	22.7957	-	22.951	-	22.5089	22.8338	-	22.6699	-
Olfml1	Microarray	Myelinating oligodendrocyte cells (adult)	Bellesi M et. al.	2013	-	Olfactomedin Like 1	-	-	-	1	64.127	558	323.31	5	5	5	2	2	2.05	0.49	0.49	27.811	28.016	27.762	0.24	0.086	0.127	-0.205±0.149	0.048±0.159	0.254±0.094	0.727084	0.64264	-	-	-	-	27.346	27.9017	27.9564	27.6839	28.1643	27.9233	27.9901	28.1276	27.8868	28.1511	27.575	27.6905	27.8662
Olig1	Microarray	Protoplasmic astrocytes and neurons (P7)	Cahoy JD et. al.	2008	-	Oligodendrocyte Transcription Factor 1	-	-	-	2	150.36	1350	16.48	3	5	5	1.33333	1.4	1.3	0.51	0.52	21.703	21.242	21.544	0.353	0.965	0.986	0.462±0.61	0.159±0.622	-0.303±0.658	0.118282	0.886008	-	-	-	-	21.7603	-	-	22.108	21.2413	20.2991	20.057	21.9404	21.9735	21.9384	21.0593	20.3837	-
Omg	Immunostaining	Cerebral cortex, glial cells	Uhlén M et. al.	2015	Human Protein Atlas	Oligodendrocyte Myelin Glycoprotein	-	-	-	2	83.103	750	12.428	3	5	3	1.33333	1	1.22222	0.52	0.45	22.009	21.896	21.603	0.067	0.207	0.069	0.113±0.208	0.406±0.095	0.292±0.209	0.634607	0.541907	-	-	-	-	-	-	-	21.9427	22.0748	-	21.8975	-	21.6229	22.1661	-	-	-
Opcml	Microarray	Oligodendrocyte Precursor Cells	Sim FJ et. al.	2011	-	Opioid Binding Protein/Cell Adhesion Molecule-Like	-	-	-	2	93.396	847	323.31	5	5	5	1	1.2	1.1	0.48	0.52	27.038	27.126	27.206	0.403	0.311	0.187	-0.087±0.28	-0.168±0.245	-0.08±0.207	0.0994777	0.944056	-	-	-	-	26.4658	27.6343	26.6238	27.3443	27.1232	26.5347	27.624	27.1891	27.0719	27.2092	26.9684	27.5785	27.2915
Orc3	Immunostaining	Cerebral cortex, glial cells	Uhlén M et. al.	2015	Human Protein Atlas	Origin Recognition Complex Subunit 3	-	-	-	3	91.164	819	138.97	5	5	5	9.4	9.5	8.9	0.51	0.52	26.271	26.406	26.467	0.112	0.146	0.289	-0.136±0.112	-0.196±0.177	-0.06±0.186	0.31492	0.849736	-	-	-	-	26.4756	26.2783	26.3034	26.2491	26.0472	26.7184	26.3999	26.395	26.1747	26.3433	26.9808	26.3929	26.684
Os9	Immunostaining	Cerebral cortex, glial cells	Uhlén M et. al.	2015	Human Protein Atlas	Osteosarcoma Amplified 9, Endoplasmic Reticulum Lectin	-	-	-	1	91.91	790	6.8148	5	5	5	1.31667	1.31667	1.4	0.48	0.48	21.748	21.736	22.049	0.183	0.247	0.168	0.012±0.179	-0.301±0.147	-0.313±0.174	0.830526	0.518587	-	-	-	-	21.7294	22.1182	21.511	21.5598	21.82	21.9782	21.9665	21.2256	21.6273	21.8806	21.7808	22.238	21.9137
Osbp	Immunostaining	Cerebral cortex, glial cells	Uhlén M et. al.	2015	Human Protein Atlas	Oxysterol Binding Protein	-	-	-	1	18.017	156	11.947	5	5	5	1	1.15	1.2	0.45	0.49	23.48	23.503	23.589	0.117	0.253	0.292	-0.023±0.162	-0.109±0.181	-0.086±0.232	0.0718515	0.967894	-	-	-	-	23.4607	23.6227	23.2849	23.3746	23.6578	22.9823	23.6034	23.5129	23.5359	23.88	-	23.5371	23.1518
Osbpl9	Immunostaining	Cerebral cortex, glial cells	Uhlén M et. al.	2015	Human Protein Atlas	Oxysterol Binding Protein Like 9	-	-	-	1	45.821	408	323.31	5	5	5	9.35	10.25	9.5	0.5	0.52	27.43	27.633	27.378	0.185	0.25	0.251	-0.203±0.181	0.052±0.181	0.255±0.204	0.407976	0.756396	-	-	-	-	27.3343	27.646	27.6824	27.4048	27.0823	27.6734	27.8783	27.9449	27.5274	27.1395	27.2235	27.6941	27.7532
Otud6b	Immunostaining	Lateral ventricle, glial cells	Uhlén M et. al.	2015	Human Protein Atlas	OTU Domain Containing 6B	-	-	-	3	77.276	714	323.31	2	2	2	9.375	8.625	8.875	0.51	0.49	29.516	29.198	29.449	0.149	0.394	0.32	0.319±0.367	0.068±0.317	-0.251±0.442	0.151743	0.878193	-	-	-	-	-	-	29.3746	29.6583	-	-	-	28.8587	29.5365	-	-	-	29.1655
Oxr1	Immunostaining	Cerebral cortex, glial cells	Uhlén M et. al.	2015	Human Protein Atlas	Oxidation Resistance 1	-	-	-	1	153.76	1417	14.813	3	3	3	1.11111	1	1.08333	0.51	0.48	20.806	20.799	20.685	1.585	0.197	1.011	0.007±0.986	0.12±1.203	0.113±0.736	-	-	-	-	-	-	-	21.7748	19.8368	-	-	20.615	20.9826	-	-	-	-	21.398	19.9727
Oxsr1	Immunostaining	Lateral ventricle, glial cells	Uhlén M et. al.	2015	Human Protein Atlas	Oxidative Stress Responsive 1	-	-	-	3	144.96	1336	2.3076	1	3	3	1	1.66667	1	0.5	0.63	-	21.856	-	-	0.218	-	-	-	-	-	-	-	-	-	-	-	-	-	-	20.6934	-	-	-	21.6548	22.0578	-	-	21.3827
P3h1	Microarray	Optic nerve head astrocytes	McCall MN et. al.	2011	Barcode U133A database	Prolyl 3-Hydroxylase 1	-	-	-	1	42.954	394	9.4335	2	1	4	1	1	1.20833	0.45	0.45	-	-	21.013	-	-	0.063	-	-	-	-	-	-	-	-	-	-	-	-	-	23.5508	-	-	-	-	-	-	21.0747	20.9508
P4ha1	Immunostaining	Cerebral cortex, glial cells	Uhlén M et. al.	2015	Human Protein Atlas	Prolyl 4-Hydroxylase Subunit Alpha 1	-	-	-	2	39.27	357	323.31	3	3	3	12.4167	12.5	12.8333	0.49	0.49	30.271	30.108	30.151	0.425	0.338	0.381	0.163±0.382	0.121±0.399	-0.043±0.362	0.0421423	0.974385	-	-	-	-	-	-	29.9738	29.9781	30.8616	-	-	29.8733	29.8575	30.5928	-	-	29.817
P4htm	Immunostaining	Cerebral cortex, glial cells	Uhlén M et. al.	2015	Human Protein Atlas	Prolyl 4-Hydroxylase, Transmembrane (Endoplasmic Reticulum)	-	-	-	6	44.308	404	323.31	4	5	5	1.25	1.4	1.05	0.54	0.57	22.904	23.499	23.083	1.01	0.839	0.889	-0.595±0.628	-0.179±0.642	0.416±0.568	-	-	-	-	-	-	23.5305	23.1932	23.4817	-	21.4093	24.6165	23.8611	23.7889	22.4401	22.7887	23.8469	23.9543	23.4017
Pa2g4	Immunostaining	Cerebral cortex, glial cells	Uhlén M et. al.	2015	Human Protein Atlas	Proliferation-Associated 2G4	-	-	-	1	37.781	328	32.46	5	5	5	4.65	6.15	5.3	0.47	0.54	25.603	26.207	25.943	0.357	0.2	0.281	-0.605±0.229	-0.34±0.254	0.264±0.199	1.20465	0.243369	-	-	-	-	25.8046	25.9626	25.75	25.6547	24.8411	26.4844	26.2256	26.418	26.0733	25.8354	26.0688	26.2374	26.1887
Pacs1	Immunostaining	Cerebral cortex, glial cells	Uhlén M et. al.	2015	Human Protein Atlas	Phosphofurin Acidic Cluster Sorting Protein 1	-	-	-	1	17.634	151	5.6675	5	5	5	1.15	1.35	1.25	0.48	0.52	24.614	24.588	24.768	0.434	0.74	0.553	0.026±0.426	-0.154±0.367	-0.18±0.456	0.0466612	0.967801	-	-	-	-	24.2791	24.095	24.6691	25.447	24.5785	23.6769	23.7582	25.0666	25.2877	25.1488	24.5499	23.9697	25.4333
Pak1ip1	Immunostaining	Cerebral cortex, glial cells	Uhlén M et. al.	2015	Human Protein Atlas	PAK1 Interacting Protein 1	-	-	-	1	15.638	128	5.951	5	5	5	1.15	1.2	1.2	0.49	0.5	24.154	24.06	24.089	0.088	0.112	0.395	0.094±0.087	0.065±0.222	-0.029±0.226	0.055778	0.979482	-	-	-	-	24.0635	24.2756	24.121	24.0236	24.2874	24.255	24.1881	24.0036	23.9174	23.9353	24.8095	24.0965	24.2261
Papd7	Immunostaining	Cerebral cortex, glial cells	Uhlén M et. al.	2015	Human Protein Atlas	PAP Associated Domain Containing 7	-	-	-	1	19.74	175	74.316	2	2	2	7.125	6	5.5	0.56	0.52	27.848	28.037	27.954	0.248	0.355	0.285	-0.189±0.383	-0.106±0.342	0.083±0.402	0.0528265	0.966942	-	-	-	-	-	-	-	28.0742	27.6218	-	-	-	28.3466	27.7275	-	-	-
Park7	Immunostaining	Hippocampus, glial cells	Uhlén M et. al.	2015	Human Protein Atlas	Parkinsonism Associated Deglycase	-	-	-	1	84.142	723	92.668	3	3	3	1	1.44444	1	0.5	0.59	23.254	23.228	22.873	0.063	0.161	0.27	0.026±0.167	0.381±0.252	0.355±0.243	0.544989	0.577735	-	-	-	-	-	23.192	-	-	23.3168	23.1905	-	-	23.0341	23.4605	-	22.629	-
Pbx3	Immunostaining	Lateral ventricle, glial cells	Uhlén M et. al.	2015	Human Protein Atlas	Pre-B-Cell Leukemia Homeobox 3	-	-	-	3	34.529	302	22.04	5	5	5	5.3	5.9	5.15	0.51	0.53	26.076	26.365	26.029	0.04	0.069	0.176	-0.289±0.05	0.047±0.108	0.336±0.113	2.08969	0.255208	-	-	-	-	26.0663	26.0359	26.1358	26.0104	26.1312	26.3252	26.3661	26.4592	26.4502	26.2253	25.948	26.4433	25.8683
Pbxip1	Microarray	Protoplasmic astrocytes and neurons (P7)	Cahoy JD et. al.	2008	-	Pre-B-Cell Leukemia Homeobox Interacting Protein 1	-	-	-	3	132.18	1174	80.442	0	0	1	0	0	1	0	0	-	-	-	-	-	-	-	-	-	-	-	-	-	-	-	-	-	-	-	-	-	-	-	-	-	-	-	-
Pcbp4	Microarray	Myelinating oligodendrocyte cells (adult)	Bellesi M et. al.	2013	-	Poly(RC) Binding Protein 4	-	-	-	3	67.571	603	3.409	2	3	1	1	1	1	0.5	0.5	-	22.05	-	-	0.548	-	-	-	-	-	-	-	-	-	-	-	-	-	-	22.607	-	-	-	21.6037	22.4954	-	20.9867	-
Pcdh9	Microarray	Epiblast stem cell-derived oligodendrocytes	Najm FJ et. al.	2011	-	Protocadherin 9	-	-	-	10	58.571	532	22.5	5	5	5	1.71667	2.33333	2.05	0.46	0.53	23.891	23.64	23.51	1.153	0.887	0.667	0.251±0.642	0.382±0.594	0.131±0.526	-	-	-	-	-	-	23.8287	22.0182	24.3819	24.8375	24.3891	23.9981	22.0347	23.9182	24.3506	23.8992	23.3106	22.4724	23.5228
Pcp4	Microarray	Epiblast stem cell-derived oligodendrocytes	Najm FJ et. al.	2011	-	Purkinje Cell Protein 4	-	-	-	4	47.498	420	39.137	5	5	5	4.35	3.85	4.8	0.48	0.45	25.586	25.26	25.631	0.073	0.124	0.124	0.326±0.088	-0.045±0.088	-0.371±0.107	2.40808	0.186707	-	-	-	-	25.4474	25.5192	25.6437	25.6179	25.7029	25.1206	25.0443	25.4006	25.4201	25.3134	25.692	25.6161	25.4663
Pdcd4	Immunostaining	Cerebral cortex, glial cells	Uhlén M et. al.	2015	Human Protein Atlas	Programmed Cell Death 4 (Neoplastic Transformation Inhibitor)	-	-	-	1	48.742	439	1.6483	1	1	1	1	1	1	0.5	0.5	-	-	-	-	-	-	-	-	-	-	-	-	-	-	-	-	-	-	-	-	-	-	18.9622	-	-	-	-	-
Pdcl	Immunostaining	Cerebral cortex, glial cells	Uhlén M et. al.	2015	Human Protein Atlas	Phosducin Like	-	-	-	1	56.86	496	28.005	5	5	5	3.85	4.05	4.05	0.49	0.5	25.038	25.219	25.083	0.233	0.281	0.179	-0.181±0.209	-0.045±0.172	0.136±0.192	0.201203	0.892302	-	-	-	-	25.0948	25.3803	24.6533	24.8115	25.2522	25.5735	25.1878	24.7745	24.9807	25.5788	25.3647	25.2442	24.9402
Pde4b	Microarray	Oligodendrocyte Precursor Cells	Sim FJ et. al.	2011	-	Phosphodiesterase 4B	-	-	-	1	113.87	1086	82.964	5	5	5	4.75	4.65	5.2	0.48	0.47	24.994	25.027	25.222	0.234	0.394	1.199	-0.033±0.254	-0.228±0.526	-0.195±0.552	-	-	-	-	-	-	25.0469	24.8075	25.041	25.4389	24.6335	25.7063	24.359	24.9829	25.108	24.9777	26.403	24.1983	26.0389
Pdhx	Immunostaining	Cerebral cortex, glial cells	Uhlén M et. al.	2015	Human Protein Atlas	Pyruvate Dehydrogenase Complex Component X	-	-	-	1	54.925	476	323.31	1	1	1	10	10	9	0.53	0.53	-	-	-	-	-	-	-	-	-	-	-	-	-	-	-	-	-	-	-	28.2673	-	-	-	-	27.9358	-	-	-
Pdia4	Immunostaining	Cerebral cortex, glial cells	Uhlén M et. al.	2015	Human Protein Atlas	Protein Disulfide Isomerase Family A Member 4	-	-	-	2	60.07	534	139.52	5	5	5	6.05	6.7	7.1	0.46	0.49	26.364	26.431	26.395	0.18	0.236	0.24	-0.067±0.174	-0.031±0.175	0.036±0.195	0.0291314	0.987658	-	-	-	-	26.1244	26.5411	26.0833	26.568	26.504	26.2047	26.804	26.0509	26.6258	26.4684	26.2861	26.8629	26.0333
Pdpk1	Immunostaining	Lateral ventricle, glial cells	Uhlén M et. al.	2015	Human Protein Atlas	3-Phosphoinositide Dependent Protein Kinase 1	-	-	-	3	51.755	507	40.064	5	5	5	2.45	2.45	2.05	0.54	0.54	23.31	22.877	22.792	0.32	0.454	0.721	0.434±0.301	0.519±0.393	0.085±0.425	0.434705	0.599595	-	-	-	-	23.5872	23.4672	22.6124	23.3437	23.5406	22.7457	23.4254	22.0605	23.304	22.8469	22.8593	23.5282	21.4724
Pds5a	Immunostaining	Cerebral cortex, glial cells	Uhlén M et. al.	2015	Human Protein Atlas	PDS5 Cohesin Associated Factor A	-	-	-	1	85.15	789	1.9426	1	0	2	1.5	0	1	0.6	0	-	-	22.064	-	-	0.201	-	-	-	-	-	-	-	-	-	-	-	-	-	22.5845	-	-	-	-	-	-	-	-
Pds5b	Immunostaining	Cerebral cortex, glial cells	Uhlén M et. al.	2015	Human Protein Atlas	PDS5 Cohesin Associated Factor B	-	-	-	3	142.95	1278	4.9271	4	4	3	1.20833	1.125	1	0.55	0.53	22.745	21.979	22.038	0.164	0.483	0.68	0.766±0.431	0.707±0.552	-0.059±0.665	0.376007	0.575189	-	-	-	-	22.5906	-	-	22.9	-	22.3808	21.5772	-	-	-	22.5673	21.5084	-
Pdxk	Microarray	Myelinating oligodendrocyte cells (adult)	Bellesi M et. al.	2013	-	Pyridoxal (Pyridoxine, Vitamin B6) Kinase	-	-	-	3	43.931	393	78.452	4	5	4	2.1875	1.7	1.875	0.54	0.48	24.572	24.408	24.222	0.493	0.381	0.546	0.164±0.347	0.351±0.427	0.186±0.363	0.168189	0.872019	-	-	-	-	25.2991	24.3258	24.7182	23.9467	-	24.6725	24.2321	24.8346	23.6751	24.6269	24.2998	23.4541	24.9869
Pecr	Immunostaining	Cerebral cortex, glial cells	Uhlén M et. al.	2015	Human Protein Atlas	Peroxisomal Trans-2-Enoyl-CoA Reductase	-	-	-	1	30.946	274	68.686	5	5	5	6.35	6.15	6.3	0.5	0.49	27.746	27.649	27.989	0.465	0.307	0.302	0.098±0.301	-0.243±0.299	-0.34±0.242	0.315376	0.757402	-	-	-	-	27.0063	28.3663	27.4237	27.7694	28.1662	27.4841	28.1153	27.1015	27.6677	27.8742	28.031	28.3777	27.4091
Pelo	Microarray	Optic nerve head astrocytes	McCall MN et. al.	2011	Barcode U133A database	Pelota Homolog (Drosophila)	-	-	-	6	45.344	422	3.0266	2	1	3	1.5	1	1	0.6	0.5	22.112	-	21.649	0.967	-	0.278	-	0.463±0.734	-	-	-	-	-	-	-	-	21.4213	-	-	22.8019	-	-	-	-	21.5726	-	-	-
Pelp1	Immunostaining	Cerebral cortex, glial cells	Uhlén M et. al.	2015	Human Protein Atlas	Proline, Glutamate And Leucine Rich Protein 1	-	-	-	2	130.9	1183	25.182	5	5	5	1	1	1	0.5	0.5	22.671	22.771	22.872	0.857	0.566	0.524	-0.1±0.493	-0.201±0.483	-0.1±0.397	0.0410409	0.971316	-	-	-	-	21.9624	24.0262	22.2459	23.1275	21.9921	22.7443	23.7019	22.2158	23.0659	22.1281	22.6419	23.9228	22.5771
Pex13	Immunostaining	Cerebral cortex, glial cells	Uhlén M et. al.	2015	Human Protein Atlas	Peroxisomal Biogenesis Factor 13	-	-	-	4	92.185	821	323.31	5	5	5	3.7	3.95	3.6	0.51	0.52	26.379	26.605	26.102	0.378	0.273	0.446	-0.227±0.259	0.277±0.315	0.503±0.284	0.595863	0.520633	-	-	-	-	26.5967	26.5947	26.7904	26.2988	25.6122	26.9113	26.7426	26.8332	26.4863	26.0529	25.4674	26.8675	26.3346
Pex5	Immunostaining	Cerebral cortex, glial cells	Uhlén M et. al.	2015	Human Protein Atlas	Peroxisomal Biogenesis Factor 5	-	-	-	2	37.779	329	323.31	5	5	5	12.95	13.75	13.45	0.49	0.51	29.01	29.032	29.055	0.186	0.208	0.109	-0.022±0.164	-0.045±0.129	-0.024±0.139	0.0211755	0.991611	-	-	-	-	28.8582	28.6577	29.137	29.1326	29.2635	28.725	28.7587	29.1973	29.1479	29.3284	28.8521	28.9923	29.1418
Pgm1	Immunostaining	Hippocampus, glial cells	Uhlén M et. al.	2015	Human Protein Atlas	Phosphoglucomutase 1	-	-	-	2	233.42	2078	323.31	5	5	5	28.5	27.05	30.05	0.49	0.47	28.491	28.483	28.641	0.098	0.083	0.101	0.007±0.079	-0.15±0.086	-0.157±0.08	0.857334	0.749673	-	-	-	-	28.3178	28.6464	28.4526	28.6072	28.4304	28.3327	28.4527	28.4927	28.6526	28.4864	28.5651	28.7361	28.6592
Pgm3	Microarray	Optic nerve head astrocytes	McCall MN et. al.	2011	Barcode U133A database	Phosphoglucomutase 3	-	-	-	2	106.88	925	6.154	3	4	4	1	1.0625	1.20833	0.45	0.47	-	19.98	20.179	-	0.156	0.03	-	-	-0.198±0.151	-	-	-	-	-	-	-	19.6576	-	-	-	-	20.1278	-	-	19.8325	-	20.1486	20.2083
Pgp	Immunostaining	Cerebral cortex, glial cells	Uhlén M et. al.	2015	Human Protein Atlas	Phosphoglycolate Phosphatase	-	-	-	3	152.83	1468	166.21	5	5	5	5.9	6.65	8.05	0.42	0.45	25.231	25.243	25.744	0.446	0.75	0.336	-0.011±0.432	-0.512±0.303	-0.501±0.407	0.459832	0.571619	-	-	-	-	25.4572	25.625	24.3037	25.4824	25.2879	25.872	26.0093	23.9787	25.264	25.0886	25.5989	26.2765	25.5901
Phb	Immunostaining	Cerebral cortex, glial cells	Uhlén M et. al.	2015	Human Protein Atlas	Prohibitin	-	-	-	2	34.801	325	60.177	5	5	5	4.25	4.6	4.25	0.5	0.52	26.311	26.401	26.298	0.232	0.183	0.242	-0.09±0.173	0.013±0.194	0.103±0.177	0.0812278	0.967575	-	-	-	-	26.4348	25.835	26.4553	26.612	26.2176	26.365	26.1198	26.7238	26.5556	26.2387	26.0253	25.9611	26.6662
Phf6	Immunostaining	Cerebral cortex, glial cells	Uhlén M et. al.	2015	Human Protein Atlas	PHD Finger Protein 6	-	-	-	2	38.906	352	4.2796	3	2	3	1.30556	1	1	0.57	0.5	23.491	-	22.841	0.21	-	0.142	-	0.65±0.194	-	-	-	-	-	-	-	-	23.2469	-	23.4359	23.7888	-	-	-	-	23.1037	-	22.6782	-
Phgdh	Microarray	Protoplasmic astrocytes and neurons (P7)	Cahoy JD et. al.	2008	-	Phosphoglycerate Dehydrogenase	-	-	-	2	49.748	467	323.31	5	5	5	9.95	10	9.55	0.51	0.51	27.225	27.203	27.147	0.215	0.418	0.282	0.022±0.258	0.078±0.204	0.056±0.276	0.0229292	0.987566	-	-	-	-	27.2838	27.5742	26.8166	27.3321	27.1181	27.6086	27.6034	26.3823	27.2979	27.1206	27.2806	27.5844	26.6183
Phldb1	Microarray	Myelinating oligodendrocyte cells (adult)	Bellesi M et. al.	2013	-	Pleckstrin Homology Like Domain Family B Member 1	-	-	-	2	42.931	376	2.7868	3	0	2	1	0	1	0.5	0	22.844	-	22.726	0.115	-	0.3	-	0.118±0.289	-	-	-	-	-	-	-	22.7332	-	-	22.955	-	-	-	-	-	-	-	-	-
Phyh	Immunostaining	Hippocampus, glial cells	Uhlén M et. al.	2015	Human Protein Atlas	Phytanoyl-CoA 2-Hydroxylase	-	-	-	2	70.484	618	323.31	5	5	5	10.6	10.9	10	0.51	0.52	26.765	26.703	26.617	0.258	0.181	0.215	0.062±0.183	0.148±0.194	0.086±0.165	0.142064	0.937743	-	-	-	-	26.5542	27.1688	26.5049	27.083	26.5144	26.7318	26.9316	26.3149	26.8667	26.6706	26.5916	27.0945	26.3708
Phyhipl	Microarray	Epiblast stem cell-derived oligodendrocytes	Najm FJ et. al.	2011	-	Phytanoyl-CoA 2-Hydroxylase Interacting Protein Like	-	-	-	1	27.659	247	323.31	5	5	5	12.1	12.5	12.55	0.49	0.5	29.216	29.198	29.222	0.177	0.13	0.134	0.019±0.131	-0.006±0.133	-0.025±0.113	0.0090013	0.996163	-	-	-	-	29.476	29.3079	29.0271	29.3542	28.9166	29.3659	29.3362	29.1074	29.239	28.9391	29.168	29.3957	29.1016
Pias1	Immunostaining	Cerebral cortex, glial cells	Uhlén M et. al.	2015	Human Protein Atlas	Protein Inhibitor Of Activated STAT 1	-	-	-	2	104.05	899	2.1612	1	3	1	1	1	1.5	0.4	0.4	-	-	-	-	-	-	-	-	-	-	-	-	-	-	-	-	-	-	-	-	-	-	21.8185	-	-	-	-	22.6152
Picalm	Immunostaining	Cerebral cortex, glial cells	Uhlén M et. al.	2015	Human Protein Atlas	Phosphatidylinositol Binding Clathrin Assembly Protein	-	-	-	1	116.29	1023	323.31	2	2	2	31	29.875	29.125	0.52	0.51	29.563	29.608	29.495	0.273	0.248	0.219	-0.045±0.334	0.068±0.318	0.113±0.303	0.0269363	0.986098	-	-	-	-	-	-	-	29.809	29.317	-	-	-	29.8339	29.3813	-	-	-
Pik3r1	Immunostaining	Cerebral cortex, glial cells	Uhlén M et. al.	2015	Human Protein Atlas	Phosphoinositide-3-Kinase Regulatory Subunit 1	-	-	-	1	45.6	402	8.5455	5	4	4	1.46667	1.45833	1.625	0.47	0.47	22.492	22.342	22.967	0.171	0.141	0.265	0.15±0.143	-0.475±0.189	-0.625±0.194	1.81297	0.125922	-	-	-	-	22.4454	22.2665	22.8628	22.3621	22.5214	-	22.4701	22.4695	22.3605	22.0677	-	23.1355	22.5415
Pitrm1	Immunostaining	Cerebral cortex, glial cells	Uhlén M et. al.	2015	Human Protein Atlas	Pitrilysin Metallopeptidase 1	-	-	-	3	27.238	261	18.182	5	5	5	1.7	1.8	1.8	0.49	0.5	23.965	23.901	23.85	0.316	0.082	0.208	0.064±0.185	0.115±0.215	0.051±0.132	0.0868266	0.965259	-	-	-	-	23.8533	23.5032	24.0566	23.831	24.5791	23.8966	23.9617	23.803	24.0593	23.7849	24.2402	23.8713	23.4698
Pla2g16	Microarray	Myelinating oligodendrocyte cells (adult)	Bellesi M et. al.	2013	-	Phospholipase A2 Group XVI	-	-	-	3	49.265	440	18.472	3	4	4	1.33333	1.08333	1.25	0.52	0.46	22.421	21.396	22.066	0.03	0.612	0.507	1.026±0.488	0.355±0.442	-0.67±0.571	0.571251	0.398528	-	-	-	-	-	22.4509	-	22.3912	-	-	21.8826	20.9084	-	-	-	22.471	22.3398
Pla2g7	Microarray	Protoplasmic astrocytes and neurons (P7)	Cahoy JD et. al.	2008	-	Phospholipase A2 Group VII	-	-	-	3	37.341	338	11.91	2	4	3	1.16667	1.1875	1.33333	0.47	0.47	23.242	23.757	23.594	0.424	0.584	0.819	-0.514±0.563	-0.352±0.709	0.163±0.672	0.136128	0.872019	-	-	-	-	23.6032	22.8817	-	-	-	24.2942	23.9613	-	-	23.0149	24.2047	22.9837	-
Plat	Microarray	Oligodendrocyte Precursor Cells	Sim FJ et. al.	2011	-	Plasminogen Activator, Tissue Type	-	-	-	2	81.866	711	2.2078	1	2	1	1	1	1	0.5	0.5	-	-	-	-	-	-	-	-	-	-	-	-	-	-	-	-	-	-	-	-	-	19.4443	-	-	-	-	19.3265	-
Plbd2	Immunostaining	Cerebral cortex, glial cells	Uhlén M et. al.	2015	Human Protein Atlas	Phospholipase B Domain Containing 2	-	-	-	1	75.364	666	154.08	5	5	5	6.8	6.15	6.6	0.51	0.48	26.097	26.082	26.089	0.189	0.283	0.594	0.015±0.196	0.008±0.321	-0.007±0.341	0.000603671	0.996112	-	-	-	-	25.8266	26.3746	26.0797	26.3262	25.8792	26.2787	26.51	26.1546	25.8851	25.5807	26.2652	26.4344	26.728
Plcb1	Immunostaining	Lateral ventricle, glial cells	Uhlén M et. al.	2015	Human Protein Atlas	Phospholipase C Beta 1	-	-	-	1	77.806	682	28.657	5	5	5	4.05	4.3	5.3	0.43	0.45	24.685	24.872	24.982	0.689	0.687	0.165	-0.187±0.478	-0.297±0.352	-0.11±0.352	0.120764	0.901869	-	-	-	-	23.8601	25.2615	23.9579	24.8059	25.5387	23.7898	25.3826	24.5934	24.8458	25.7485	24.7214	25.3065	24.9392
Plekhb1	Microarray	Epiblast stem cell-derived oligodendrocytes	Najm FJ et. al.	2011	-	Pleckstrin Homology Domain Containing B1	-	-	-	1	81.858	723	2.4648	2	2	1	1	1	1	0.5	0.5	-	-	-	-	-	-	-	-	-	-	-	-	-	-	-	-	21.1778	-	-	-	-	21.097	-	-	-	-	21.0873	-
Plekhf1	Microarray	Myelinating oligodendrocyte cells (adult)	Bellesi M et. al.	2013	-	Pleckstrin Homology And FYVE Domain Containing 1	-	-	-	1	37.108	324	240.4	5	5	5	4.95	4.2	4.8	0.51	0.47	25.97	25.585	25.922	0.15	0.139	0.126	0.385±0.123	0.048±0.118	-0.337±0.114	1.86763	0.232572	-	-	-	-	25.8843	25.8848	25.9123	25.8412	26.3267	25.6506	25.7665	25.28	25.6813	25.5464	25.7774	25.7789	25.8565
Plod1	Microarray	Myelinating oligodendrocyte cells (adult)	Bellesi M et. al.	2013	-	Procollagen-Lysine,2-Oxoglutarate 5-Dioxygenase 1	-	-	-	5	90.782	821	84.853	4	4	4	6.9375	7.5	6.4375	0.52	0.54	25.651	25.908	25.554	0.141	0.077	0.229	-0.257±0.109	0.097±0.177	0.354±0.158	0.985441	0.446629	-	-	-	-	25.9237	25.568	25.6252	25.486	-	26.0278	25.8717	25.954	25.7782	-	25.793	25.7452	25.5361
Plod3	Microarray	Myelinating oligodendrocyte cells (adult)	Bellesi M et. al.	2013	-	Procollagen-Lysine,2-Oxoglutarate 5-Dioxygenase 3	-	-	-	1	58.204	527	22.978	5	5	5	2.8	2.75	3.1	0.47	0.47	23.604	23.55	23.654	0.284	0.089	0.306	0.053±0.171	-0.05±0.236	-0.103±0.181	0.0584277	0.974184	-	-	-	-	23.101	23.9264	23.4734	23.5358	23.9808	23.6784	23.6506	23.3809	23.5665	23.4749	23.8305	23.9522	23.1962
Plp1	Immunostaining	Cerebral cortex, glial cells	Uhlén M et. al.	2015	Human Protein Atlas	Proteolipid Protein 1	-	-	-	3	82.345	728	24.298	5	5	5	2.08333	2.1	2.15	0.49	0.49	23.029	22.62	22.849	0.312	0.624	0.298	0.409±0.359	0.18±0.243	-0.229±0.355	0.327242	0.730791	-	-	-	-	22.9702	22.8764	22.4991	23.5242	23.2752	22.2787	22.3948	21.7502	23.2939	23.3828	22.7832	22.4295	22.6931
Plxdc2	Microarray	Myelinating oligodendrocyte cells (adult)	Bellesi M et. al.	2013	-	Plexin Domain Containing 2	-	-	-	1	60.897	534	194.57	5	5	5	8.15	7.5	7.75	0.51	0.49	26.422	26.32	26.344	0.127	0.097	0.106	0.102±0.098	0.078±0.101	-0.024±0.088	0.257098	0.937395	-	-	-	-	26.3913	26.611	26.5032	26.1487	26.455	26.2024	26.3091	26.5449	26.3053	26.2367	26.2789	26.5362	26.3975
Pnkd	Microarray	Myelinating oligodendrocyte cells (adult)	Bellesi M et. al.	2013	-	Paroxysmal Nonkinesigenic Dyskinesia	-	-	-	1	56.881	503	140.36	5	5	5	4.4	5.1	4.35	0.5	0.54	24.846	25.443	24.952	0.353	0.376	0.337	-0.597±0.284	-0.106±0.27	0.491±0.279	0.947335	0.300154	-	-	-	-	25.1836	25.0685	25.2215	24.474	24.2834	25.7718	25.6487	25.7711	25.3414	24.6808	24.6572	25.4594	25.3429
Pnn	Immunostaining	Cerebral cortex, glial cells	Uhlén M et. al.	2015	Human Protein Atlas	Pinin, Desmosome Associated Protein	-	-	-	2	43.656	394	323.31	5	5	5	12.6	12.25	12	0.51	0.51	28.565	28.471	28.638	0.133	0.216	0.164	0.094±0.15	-0.073±0.127	-0.167±0.16	0.26918	0.884463	-	-	-	-	28.4396	28.7241	28.3492	28.542	28.77	28.4726	28.7477	28.0331	28.4131	28.6896	28.4306	28.9765	28.4629
Pnpla8	Immunostaining	Lateral ventricle, glial cells	Uhlén M et. al.	2015	Human Protein Atlas	Patatin Like Phospholipase Domain Containing 8	-	-	-	3	70.833	644	75.571	5	5	5	2.9	3.4	3.55	0.45	0.49	25.654	26.045	25.977	0.237	0.411	0.357	-0.391±0.261	-0.323±0.24	0.068±0.297	0.484583	0.627123	-	-	-	-	25.4731	26.1867	25.4995	25.4656	25.6453	26.2953	26.6787	25.3457	26.0441	25.862	25.9415	26.5586	26.2437
Pogz	Immunostaining	Cerebral cortex, glial cells	Uhlén M et. al.	2015	Human Protein Atlas	Pogo Transposable Element With ZNF Domain	-	-	-	4	104.75	961	13.071	4	4	4	2.8125	3.3125	3.25	0.46	0.5	23.74	24.193	24.013	0.126	0.241	0.552	-0.453±0.178	-0.272±0.329	0.18±0.353	0.454452	0.625058	-	-	-	-	23.9858	23.6408	23.605	23.7296	-	24.4845	24.2565	24.2785	23.752	-	24.8472	23.9593	23.9404
Polr2a	Immunostaining	Cerebral cortex, glial cells	Uhlén M et. al.	2015	Human Protein Atlas	Polymerase (RNA) II Subunit A	-	-	-	1	42.234	382	2.3543	2	0	2	1	0	1	0.5	0	-	-	-	-	-	-	-	-	-	-	-	-	-	-	-	-	21.9288	-	-	-	-	-	-	-	-	-	22.6508	-
Pomp	Immunostaining	Cerebral cortex, glial cells	Uhlén M et. al.	2015	Human Protein Atlas	Proteasome Maturation Protein	-	-	-	2	46.754	421	1.5124	4	4	3	1	1	1.08333	0.48	0.48	24.752	24.361	24.275	0.292	1.211	1.364	0.391±0.601	0.477±0.638	0.086±0.904	-	-	-	-	-	-	24.8647	-	25.0367	24.8978	24.2083	-	22.7614	25.4489	24.7867	24.4478	-	22.8519	25.1342
Pon2	Immunostaining	Cerebral cortex, glial cells	Uhlén M et. al.	2015	Human Protein Atlas	Paraoxonase 2	-	-	-	3	19.974	189	323.31	2	2	2	6.5	7.625	7.375	0.47	0.51	29.64	29.992	29.905	0.205	0.076	0.077	-0.353±0.205	-0.265±0.205	0.088±0.107	0.574674	0.583782	-	-	-	-	29.4494	-	-	-	29.8301	30.0675	-	-	-	29.9174	29.8289	-	-
Por	Immunostaining	Cerebral cortex, glial cells	Uhlén M et. al.	2015	Human Protein Atlas	Cytochrome P450 Oxidoreductase	-	-	-	2	47.203	434	2.2862	0	1	1	0	1.5	1	0	0.6	-	-	-	-	-	-	-	-	-	-	-	-	-	-	-	-	-	-	-	-	-	22.5614	-	-	-	-	22.7163	-
Pou3f2	Microarray	Epiblast stem cell-derived oligodendrocytes	Najm FJ et. al.	2011	-	POU Class 3 Homeobox 2	-	-	-	1	80.275	722	323.31	5	5	5	16.8	17.7	17.45	0.49	0.5	28.961	28.885	28.94	0.476	0.295	0.152	0.076±0.302	0.021±0.267	-0.055±0.19	0.0204023	0.988715	-	-	-	-	28.0747	29.0146	28.8542	29.531	29.3323	28.4307	28.8903	28.634	29.3806	29.0888	28.934	28.9657	28.883
Ppa1	Immunostaining	Cerebral cortex, glial cells	Uhlén M et. al.	2015	Human Protein Atlas	Pyrophosphatase (Inorganic) 1	-	-	-	4	35.346	335	323.31	4	5	4	1.0625	1.16667	1	0.52	0.54	24.492	24.733	24.545	0.937	0.755	0.961	-0.241±0.626	-0.052±0.681	0.189±0.633	0.0330714	0.973859	-	-	-	-	23.0827	24.9047	-	25.1852	24.7968	23.5761	25.3977	-	25.1699	24.7898	23.1625	25.1029	-
Ppfia1	Immunostaining	Lateral ventricle, glial cells	Uhlén M et. al.	2015	Human Protein Atlas	PTPRF Interacting Protein Alpha 1	-	-	-	1	41.452	403	39.544	5	5	5	2.15	1.65	1.85	0.54	0.47	27.534	27.512	27.341	0.124	0.085	0.298	0.022±0.092	0.193±0.184	0.171±0.176	0.367205	0.818125	-	-	-	-	27.7465	27.6371	27.459	27.3068	27.5213	27.6188	27.6459	27.383	27.5003	27.4125	27.6716	27.632	26.8809
Ppie	Immunostaining	Cerebral cortex, glial cells	Uhlén M et. al.	2015	Human Protein Atlas	Peptidylprolyl Isomerase E	-	-	-	1	58.626	541	5.1701	4	2	3	1	1	1	0.5	0.5	20.422	20.988	20.764	0.193	0.205	0.219	-0.566±0.223	-0.342±0.204	0.225±0.256	0.969418	0.300259	-	-	-	-	-	20.6406	20.6164	20.1091	20.3209	-	21.1781	20.7981	-	-	-	20.7078	21.0734
Ppig	Immunostaining	Lateral ventricle, glial cells	Uhlén M et. al.	2015	Human Protein Atlas	Peptidylprolyl Isomerase G	-	-	-	1	111.78	1016	34.809	5	5	5	2.95	2.35	2	0.6	0.54	24.22	23.977	23.842	0.319	0.343	0.387	0.243±0.261	0.379±0.29	0.135±0.299	0.366456	0.715949	-	-	-	-	24.4303	24.4947	24.431	24.2131	23.5317	23.8899	24.5577	23.5004	24.243	23.6942	-	24.2476	23.4158
Ppm1g	Immunostaining	Cerebral cortex, glial cells	Uhlén M et. al.	2015	Human Protein Atlas	Protein Phosphatase, Mg2+/Mn2+ Dependent 1G	-	-	-	2	10.729	94	6.0855	2	3	2	1	1.33333	1	0.5	0.57	23.111	24.008	23.769	0.031	0.156	0.677	-0.897±0.158	-0.658±0.528	0.239±0.423	0.806132	0.272839	-	-	-	-	-	-	-	23.0799	23.1416	23.7965	-	-	24.0135	24.2146	-	-	-
Ppme1	Microarray	Optic nerve head astrocytes	McCall MN et. al.	2011	Barcode U133A database	Protein Phosphatase Methylesterase 1	-	-	-	3	51.736	469	4.717	3	5	4	1	1.15	1.25	0.44	0.48	22.131	22.746	22.465	0.159	0.296	0.077	-0.615±0.241	-0.333±0.121	0.281±0.196	1.39599	0.195271	-	-	-	-	-	22.3569	-	22.1026	21.934	22.7391	23.2524	22.3012	22.489	22.9474	22.536	-	22.5176
Ppp1r16b	Microarray	Epiblast stem cell-derived oligodendrocytes	Najm FJ et. al.	2011	-	Protein Phosphatase 1 Regulatory Subunit 16B	-	-	-	3	34.273	301	247.13	5	5	5	3.35	3.35	3.4	0.5	0.5	25.554	25.553	25.476	0.374	0.118	0.276	0±0.217	0.077±0.258	0.077±0.173	0.0358771	0.985306	-	-	-	-	24.9934	26.044	25.7923	25.1421	25.7962	25.4525	25.7919	25.4568	25.4187	25.6466	25.4797	26.0318	25.3465
Ppp1r8	Immunostaining	Cerebral cortex, glial cells	Uhlén M et. al.	2015	Human Protein Atlas	Protein Phosphatase 1 Regulatory Subunit 8	-	-	-	6	73.505	646	9.1025	2	2	1	1	1.16667	1	0.5	0.54	-	-	-	-	-	-	-	-	-	-	-	-	-	-	-	-	19.8796	-	-	-	-	19.9783	-	-	-	-	20.1095	-
Ppp2ca	Immunostaining	Cerebral cortex, glial cells	Uhlén M et. al.	2015	Human Protein Atlas	Protein Phosphatase 2 Catalytic Subunit Alpha	-	-	-	4	40.89	380	231.47	2	2	2	7.125	7.125	7.5	0.49	0.49	26.642	27.046	26.993	0.148	0.051	0.169	-0.405±0.15	-0.351±0.213	0.053±0.167	0.721505	0.458789	-	-	-	-	-	-	-	26.7827	26.5008	-	-	-	27.0967	26.9962	-	-	-
Ppp5c	Immunostaining	Lateral ventricle, glial cells	Uhlén M et. al.	2015	Human Protein Atlas	Protein Phosphatase 5 Catalytic Subunit	-	-	-	2	72.747	643	323.31	5	5	5	25.3	24.1	25.15	0.5	0.49	30.968	30.85	31.058	0.285	0.166	0.207	0.118±0.19	-0.09±0.202	-0.208±0.157	0.266401	0.866324	-	-	-	-	30.3504	31.1869	31.0495	31.2615	30.9911	30.6065	31.0683	30.6632	31.0828	30.8269	30.6956	31.0949	31.1066
Ppp6r3	Immunostaining	Cerebral cortex, glial cells	Uhlén M et. al.	2015	Human Protein Atlas	Protein Phosphatase 6 Regulatory Subunit 3	-	-	-	1	63.593	559	30.993	5	5	5	7.05	7.5	6.75	0.51	0.53	26.019	26.307	25.968	0.1	0.067	0.157	-0.288±0.074	0.051±0.112	0.339±0.103	2.0045	0.263726	-	-	-	-	25.811	25.9671	26.0407	26.1194	26.1579	26.2024	26.2207	26.426	26.3428	26.3423	25.6057	25.9865	26.1274
Ppt1	Immunostaining	Cerebral cortex, glial cells	Uhlén M et. al.	2015	Human Protein Atlas	Palmitoyl-Protein Thioesterase 1	-	-	-	1	150.28	1333	6.8237	5	4	3	1.33333	1.25	1	0.57	0.56	24.103	24.207	23.969	0.248	0.402	0.387	-0.104±0.268	0.134±0.297	0.238±0.419	0.0973806	0.938457	-	-	-	-	23.6035	24.4337	24.2722	24.2034	24.0032	23.7746	24.8743	-	24.2526	23.9276	-	24.3023	23.6356
Prcc	Immunostaining	Cerebral cortex, glial cells	Uhlén M et. al.	2015	Human Protein Atlas	Papillary Renal Cell Carcinoma (Translocation-Associated)	-	-	-	8	164.2	1445	9.7004	4	5	4	1.1875	1.45	1.9375	0.38	0.43	22.524	22.771	23.041	0.028	0.311	0.349	-0.246±0.293	-0.516±0.322	-0.27±0.311	0.434116	0.622513	-	-	-	-	-	-	22.5524	-	22.4965	23.2664	22.8875	22.394	22.5356	-	22.5482	-	23.2192
Preb	Immunostaining	Lateral ventricle, glial cells	Uhlén M et. al.	2015	Human Protein Atlas	Prolactin Regulatory Element Binding	-	-	-	3	34.855	312	132.62	3	3	3	6.25	7.58333	5.75	0.52	0.57	26.748	27.248	26.632	0.074	0.322	0.562	-0.5±0.24	0.116±0.376	0.616±0.438	0.569342	0.46771	-	-	-	-	-	26.8664	-	26.7027	26.6758	-	27.7076	-	26.9584	27.0781	-	27.3159	-
Prkaa1	Immunostaining	Cerebral cortex, glial cells	Uhlén M et. al.	2015	Human Protein Atlas	Protein Kinase AMP-Activated Catalytic Subunit Alpha 1	-	-	-	2	32.99	307	180.57	5	5	5	5.1	4.45	4.3	0.54	0.51	26.382	26.157	26.094	0.113	0.081	0.142	0.225±0.086	0.287±0.11	0.062±0.1	1.49787	0.416703	-	-	-	-	26.1415	26.54	26.4766	26.417	26.3327	26.0713	26.2903	26.0783	26.2696	26.074	25.9326	26.1761	25.8478
Prkcsh	Immunostaining	Hippocampus, glial cells	Uhlén M et. al.	2015	Human Protein Atlas	Protein Kinase C Substrate 80K-H	-	-	-	1	43.407	385	110.58	5	5	5	3.9	3.2	3.45	0.53	0.48	24.89	24.366	24.569	0.236	0.385	0.137	0.524±0.251	0.321±0.16	-0.203±0.226	1.05654	0.31089	-	-	-	-	24.7248	24.7234	24.61	25.0308	25.3586	23.6627	24.281	24.2875	24.7735	24.8242	24.3009	24.6928	24.6741
Prmt5	Immunostaining	Cerebral cortex, glial cells	Uhlén M et. al.	2015	Human Protein Atlas	Protein Arginine Methyltransferase 5	-	-	-	1	119.14	1130	10.126	5	4	4	1.25	1.4375	1.5625	0.44	0.48	20.907	21.206	21.182	0.31	0.204	0.264	-0.299±0.236	-0.275±0.258	0.024±0.215	0.385452	0.728644	-	-	-	-	-	21.3842	20.5314	20.6553	21.0567	21.4533	21.3217	20.8316	21.2156	-	21.3351	21.2994	21.4123
Prodh	Immunostaining	Cerebral cortex, glial cells	Uhlén M et. al.	2015	Human Protein Atlas	Proline Dehydrogenase 1	-	-	-	1	44.263	403	218.77	5	5	5	3.65	3.1	3.65	0.5	0.46	24.327	24.206	24.57	0.788	0.416	0.424	0.12±0.437	-0.243±0.439	-0.363±0.32	0.177411	0.855254	-	-	-	-	23.6208	25.7302	23.8694	24.4355	23.9779	24.2195	25.0256	23.6659	24.0887	24.0316	24.421	25.337	23.9162
Prpf18	Immunostaining	Cerebral cortex, glial cells	Uhlén M et. al.	2015	Human Protein Atlas	Pre-MRNA Processing Factor 18	-	-	-	4	66.973	603	323.31	5	5	5	10.5	10.1	10.25	0.51	0.5	27.038	26.9	26.937	0.012	0.085	0.192	0.138±0.053	0.101±0.113	-0.037±0.125	0.395559	0.879222	-	-	-	-	27.0181	27.0564	27.0327	27.0282	27.0556	27.0796	26.9254	26.83	26.7661	26.8979	26.9331	27.3695	26.7986
Prpf19	Immunostaining	Cerebral cortex, glial cells	Uhlén M et. al.	2015	Human Protein Atlas	Pre-MRNA Processing Factor 19	-	-	-	4	61.389	562	132.4	5	5	5	4.65	4.35	5.45	0.46	0.44	25.151	24.935	25.224	0.221	0.588	0.153	0.215±0.325	-0.073±0.158	-0.289±0.312	0.245065	0.823023	-	-	-	-	25.1786	25.1628	24.9968	24.8202	25.5947	25.66	25.5631	24.4251	24.162	24.866	25.1497	25.5787	25.0792
Prpf31	Immunostaining	Cerebral cortex, glial cells	Uhlén M et. al.	2015	Human Protein Atlas	Pre-MRNA Processing Factor 31	-	-	-	2	59.684	542	45.298	5	5	5	6.3	6.2	7.05	0.47	0.47	25.778	25.768	25.877	0.31	0.273	0.202	0.009±0.233	-0.099±0.211	-0.109±0.196	0.0682897	0.967778	-	-	-	-	25.4959	25.6499	25.4602	25.8718	26.4104	25.6124	25.4016	25.605	25.9338	26.2886	25.8718	25.7339	25.5223
Prpf4	Immunostaining	Cerebral cortex, glial cells	Uhlén M et. al.	2015	Human Protein Atlas	Pre-MRNA Processing Factor 4	-	-	-	1	34.6	321	13.449	5	5	5	2.16667	2.3	2.2	0.5	0.51	23.992	24.287	24.061	0.179	0.176	0.334	-0.295±0.149	-0.069±0.214	0.226±0.213	0.495557	0.688744	-	-	-	-	23.6365	23.9644	23.9548	24.1347	24.2694	24.3392	24.4438	23.9079	24.2421	24.5002	23.5888	24.48	23.7213
Prpf8	Immunostaining	Cerebral cortex, glial cells	Uhlén M et. al.	2015	Human Protein Atlas	Pre-MRNA Processing Factor 8	-	-	-	3	29.82	272	157.05	1	1	1	4	4.5	3	0.57	0.6	-	-	-	-	-	-	-	-	-	-	-	-	-	-	-	-	-	-	-	26.2784	-	-	-	-	26.1642	-	-	-
Psip1	Immunostaining	Cerebral cortex, glial cells	Uhlén M et. al.	2015	Human Protein Atlas	PC4 And SFRS1 Interacting Protein 1	-	-	-	2	41.097	364	14.949	5	5	5	2.3	1.73333	1.81667	0.56	0.49	24.348	23.793	24.094	0.192	0.364	0.251	0.555±0.23	0.254±0.184	-0.301±0.247	1.09344	0.288566	-	-	-	-	24.3327	24.523	23.9155	24.5137	24.4541	23.7397	23.9448	23.1243	24.3682	23.7886	24.044	24.4123	23.5664
Psma1	Immunostaining	Cerebral cortex, glial cells	Uhlén M et. al.	2015	Human Protein Atlas	Proteasome Subunit Alpha 1	-	-	-	3	56.493	533	323.31	3	3	3	14.25	13.5	14.3333	0.5	0.49	28.938	28.74	28.795	0.28	0.463	0.339	0.197±0.378	0.142±0.318	-0.055±0.399	0.0652296	0.956906	-	-	-	-	-	29.0913	28.5305	29.191	-	-	29.0224	28.1074	29.0913	-	-	28.9718	28.3152
Psmb6	Immunostaining	Cerebral cortex, glial cells	Uhlén M et. al.	2015	Human Protein Atlas	Proteasome Subunit Beta 6	-	-	-	1	151.43	1381	55.077	5	4	5	2.1	1.8125	1.95	0.52	0.48	23.21	23.744	23.413	0.672	0.162	0.167	-0.534±0.561	-0.203±0.389	0.331±0.192	0.276529	0.736141	-	-	-	-	22.3117	23.257	22.6774	24.1757	23.6279	-	-	-	23.8969	23.5904	23.2247	23.4065	-
Psmb7	Immunostaining	Lateral ventricle, glial cells	Uhlén M et. al.	2015	Human Protein Atlas	Proteasome Subunit Beta 7	-	-	-	1	38.588	338	75.489	5	5	5	4.6	3.8	4.5	0.51	0.46	25.707	25.434	25.615	0.089	0.125	0.218	0.273±0.094	0.092±0.139	-0.181±0.148	0.846833	0.596902	-	-	-	-	25.8446	25.5375	25.7985	25.7153	25.637	25.643	25.2993	25.4763	25.2262	25.5249	26.1083	25.5459	25.372
Psmc2	Immunostaining	Cerebral cortex, glial cells	Uhlén M et. al.	2015	Human Protein Atlas	Proteasome 26S Subunit, ATPase 2	-	-	-	2	42.412	375	233.55	3	3	3	13	11.9167	13	0.5	0.48	28.49	28.502	28.397	0.023	0.069	0.068	-0.011±0.059	0.093±0.058	0.105±0.078	0.536461	0.88775	-	-	-	-	-	-	28.4838	28.4612	28.5259	-	-	28.4125	28.4883	28.6038	-	-	28.3235
Psmc5	Immunostaining	Cerebral cortex, glial cells	Uhlén M et. al.	2015	Human Protein Atlas	Proteasome 26S Subunit, ATPase 5	-	-	-	3	71.591	651	19.856	5	5	5	1.45	1.35	1.7	0.46	0.44	21.837	21.764	22.184	0.199	0.117	0.169	0.073±0.137	-0.347±0.155	-0.42±0.123	1.63193	0.243391	-	-	-	-	21.61	22.248	21.7812	21.6268	21.9208	21.6626	21.8772	21.5481	21.939	21.7944	22.0416	22.554	22.0153
Psmd1	Immunostaining	Cerebral cortex, glial cells	Uhlén M et. al.	2015	Human Protein Atlas	Proteasome 26S Subunit, Non-ATPase 1	-	-	-	5	70.074	647	323.31	5	5	5	1.65	1.95	1.83333	0.47	0.52	24.989	25.534	25.166	0.235	0.194	0.15	-0.545±0.178	-0.177±0.163	0.368±0.146	1.76946	0.161696	-	-	-	-	25.4132	24.642	24.8951	25.1734	24.8208	25.7745	25.1974	25.3251	25.7075	25.6672	25.3214	25.1966	24.8163
Psmd8	Immunostaining	Cerebral cortex, glial cells	Uhlén M et. al.	2015	Human Protein Atlas	Proteasome 26S Subunit, Non-ATPase 8	-	-	-	5	83.515	724	62.122	4	4	5	1	1	1.06667	0.48	0.48	21.915	21.098	21.595	0.355	1.136	1.032	0.816±0.59	0.32±0.553	-0.497±0.707	-	-	-	-	-	-	21.7898	-	21.4086	22.4594	22.0005	20.0598	20.2594	21.8784	22.1957	-	21.0829	20.0919	21.9437
Psmd9	Immunostaining	Lateral ventricle, glial cells	Uhlén M et. al.	2015	Human Protein Atlas	Proteasome 26S Subunit, Non-ATPase 9	-	-	-	1	108.54	954	7.7037	4	4	4	1.5	1.625	1.8125	0.45	0.47	21.708	22.169	22.155	0.18	0.661	0.404	-0.461±0.385	-0.447±0.272	0.014±0.44	0.388366	0.642642	-	-	-	-	21.7762	21.9769	21.4022	21.6777	-	22.7586	22.6661	21.1655	22.0858	-	22.0354	22.85	22.0357
Psme3	Immunostaining	Cerebral cortex, glial cells	Uhlén M et. al.	2015	Human Protein Atlas	Proteasome Activator Subunit 3	-	-	-	1	17.748	160	8.1993	5	5	5	1	1.6	1.75	0.36	0.48	23.728	23.903	24.308	0.623	0.302	0.365	-0.175±0.356	-0.579±0.371	-0.405±0.263	0.61177	0.469681	-	-	-	-	23.5852	23.1276	23.6827	23.3292	24.9167	23.935	23.8284	23.4965	23.7363	24.5188	24.7435	24.1937	23.7387
Pspc1	Immunostaining	Cerebral cortex, glial cells	Uhlén M et. al.	2015	Human Protein Atlas	Paraspeckle Component 1	-	-	-	1	49.49	440	263.29	5	5	5	8.8	8.75	9.45	0.48	0.48	28.172	28.08	28.24	0.515	0.214	0.197	0.092±0.296	-0.068±0.292	-0.16±0.171	0.0820839	0.954751	-	-	-	-	27.2807	28.5406	28.2595	27.9405	28.838	27.9224	28.4266	27.7757	27.9501	28.3246	27.9024	28.2286	28.2167
Ptbp1	Immunostaining	Cerebral cortex, glial cells	Uhlén M et. al.	2015	Human Protein Atlas	Polypyrimidine Tract Binding Protein 1	-	-	-	1	62.903	559	72.325	5	5	5	6.95	6.2	6.8	0.51	0.48	26.818	26.327	26.775	0.199	0.156	0.125	0.491±0.15	0.043±0.14	-0.448±0.12	2.18388	0.123407	-	-	-	-	26.9328	26.3831	26.9952	27.0121	26.7674	26.2478	26.0499	26.4052	26.6183	26.3142	26.6204	26.588	26.8984
Ptcd3	Immunostaining	Cerebral cortex, glial cells	Uhlén M et. al.	2015	Human Protein Atlas	Pentatricopeptide Repeat Domain 3	-	-	-	2	65.455	585	85.973	5	5	5	4.95	5	4.5	0.52	0.53	24.863	24.798	24.605	0.106	0.139	0.22	0.065±0.106	0.258±0.144	0.193±0.154	0.732862	0.641478	-	-	-	-	24.7192	25.1019	24.8518	24.7862	24.8551	24.9839	25.0216	24.6814	24.6741	24.6294	24.7248	25.0289	24.5712
Ptges2	Immunostaining	Cerebral cortex, glial cells	Uhlén M et. al.	2015	Human Protein Atlas	Prostaglandin E Synthase 2	-	-	-	4	138.34	1216	100.21	5	5	5	3.35	5.5	3.73333	0.47	0.6	23.767	24.44	22.961	0.134	0.18	1.507	-0.673±0.134	0.806±0.599	1.479±0.603	-	-	-	-	-	-	23.5822	23.9223	23.8064	23.951	23.5719	24.7552	24.421	24.4011	24.5271	24.0957	21.4095	23.2889	24.6012
Ptpn11	Immunostaining	Cerebral cortex, glial cells	Uhlén M et. al.	2015	Human Protein Atlas	Protein Tyrosine Phosphatase, Non-Receptor Type 11	-	-	-	2	21.269	188	4.5504	3	3	2	1.22222	1.16667	1	0.55	0.54	22.694	22.061	-	0.205	0.426	-	0.633±0.334	-	-	-	-	-	-	-	-	-	22.9305	22.7499	-	22.4023	22.3739	21.4697	-	22.3393	-	-	19.9298	-
Ptprg	Microarray	Optic nerve head astrocytes	McCall MN et. al.	2011	Barcode U133A database	Protein Tyrosine Phosphatase, Receptor Type G	-	-	-	1	31.441	279	1.7806	2	2	3	1.125	1	1	0.53	0.5	24.516	24.358	-	0.304	0.219	-	0.158±0.338	-	-	-	-	-	-	-	-	-	-	-	24.2457	24.787	-	-	-	24.1558	24.5603	-	-	-
Ptprn2	Immunostaining	Cerebral cortex, glial cells	Uhlén M et. al.	2015	Human Protein Atlas	Protein Tyrosine Phosphatase, Receptor Type N2	-	↑	yes	2	83.612	728	19.828	5	5	5	2.83333	2	1.96667	0.59	0.5	23.612	25.164	23.268	0.46	0.366	0.213	-1.552±0.317	0.344±0.274	1.896±0.237	4.39724	0.00128571	yes	-	yes	yes	23.7225	24.2101	23.0848	23.0068	24.0353	25.1636	25.6836	24.7138	25.5378	24.7186	23.3933	23.6997	23.1389
Ptprz1	Immunostaining	Cerebral cortex, glial cells	Uhlén M et. al.	2015	Human Protein Atlas	Protein Tyrosine Phosphatase, Receptor Type Z1	-	-	-	5	85.059	741	92.434	5	5	5	7.9	7.1	7.55	0.51	0.48	25.479	25.171	25.417	0.158	0.384	0.286	0.308±0.23	0.062±0.188	-0.246±0.265	0.40378	0.723847	-	-	-	-	25.319	25.7451	25.2442	25.4457	25.6388	24.4637	25.1033	25.0862	25.5956	25.6045	24.9181	25.6629	25.282
Ptrh2	Immunostaining	Cerebral cortex, glial cells	Uhlén M et. al.	2015	Human Protein Atlas	Peptidyl-TRNA Hydrolase 2	-	-	-	6	30.077	277	33.778	5	5	5	2.5	2.4	2.75	0.48	0.47	26.948	26.842	27.224	0.337	0.611	0.645	0.106±0.36	-0.276±0.372	-0.382±0.445	0.208545	0.81832	-	-	-	-	26.6932	27.1999	26.3498	27.1123	27.3839	26.359	26.5827	26.1289	27.6819	27.4578	26.8506	27.1596	26.2716
PVR	Immunostaining	Lateral ventricle, glial cells	Uhlén M et. al.	2015	Human Protein Atlas	Poliovirus Receptor	-	-	-	1	59.416	530	24.454	5	5	5	2.75	2.8	2.95	0.48	0.49	24.763	24.486	24.774	0.192	0.272	0.295	0.278±0.192	-0.011±0.202	-0.289±0.228	0.489829	0.677013	-	-	-	-	24.8823	25.1032	24.4263	24.6504	24.7549	24.4053	25.0337	24.0903	24.5405	24.3583	24.7289	25.232	24.2122
Pxn	Immunostaining	Cerebral cortex, glial cells	Uhlén M et. al.	2015	Human Protein Atlas	Paxillin	-	-	-	4	42.928	385	118.98	5	5	5	6.7	7	6.6	0.5	0.51	26.291	26.598	26.249	0.134	0.131	0.342	-0.307±0.114	0.042±0.206	0.349±0.206	0.822158	0.496168	-	-	-	-	26.031	26.5002	26.292	26.4138	26.2152	26.551	26.7379	26.4697	26.8246	26.4051	25.9101	26.8959	25.8251
Qki	Immunostaining	Cerebral cortex, glial cells	Uhlén M et. al.	2015	Human Protein Atlas	QKI, KH Domain Containing, RNA Binding	-	-	-	1	82.609	729	228.99	4	4	4	7.125	6.9375	7.625	0.48	0.48	26.476	26.421	26.489	0.16	0.224	0.41	0.055±0.181	-0.014±0.27	-0.068±0.288	0.0178914	0.989273	-	-	-	-	26.4773	26.1733	26.6413	26.6114	-	25.9927	26.5368	26.6451	26.5104	-	26.0195	26.2441	27.1645
Qsox2	Immunostaining	Cerebral cortex, glial cells	Uhlén M et. al.	2015	Human Protein Atlas	Quiescin Sulfhydryl Oxidase 2	-	-	-	1	87.96	776	61.889	5	5	5	7.45	8.1	7	0.52	0.54	26.163	26.285	26.061	0.219	0.165	0.219	-0.123±0.162	0.102±0.181	0.224±0.161	0.361388	0.811251	-	-	-	-	25.7659	26.1139	26.1672	26.571	26.1957	26.0199	26.3895	26.1346	26.5859	26.2964	25.7368	26.3029	25.7674
Rab18	Immunostaining	Cerebral cortex, glial cells	Uhlén M et. al.	2015	Human Protein Atlas	RAB18, Member RAS Oncogene Family	↑	-	yes	1	149.85	1357	45.563	5	5	5	3.8	4.18333	3.55	0.52	0.54	25.476	24.661	24.425	0.22	0.413	0.324	0.815±0.257	1.05±0.222	0.236±0.287	2.4231	0.02476	yes	yes	-	yes	25.2496	25.7033	25.5688	25.7554	25.1018	24.2685	25.2324	25.0633	24.6721	24.0684	24.1495	24.4807	24.9627
Rab21	Immunostaining	Cerebral cortex, glial cells	Uhlén M et. al.	2015	Human Protein Atlas	RAB21, Member RAS Oncogene Family	↓	↓	-	2	213.51	1932	7.3472	4	4	4	1	1	1.125	0.47	0.47	21.294	21.829	22.597	0.029	0.157	0.287	-0.536±0.158	-1.304±0.272	-0.768±0.243	2.12084	0.0244729	yes	yes	yes	-	-	-	-	21.3227	21.2642	-	-	22.0708	21.7302	21.687	22.6984	-	22.8999
Rab23	Immunostaining	Cerebral cortex, glial cells	Uhlén M et. al.	2015	Human Protein Atlas	RAB23, Member RAS Oncogene Family	-	-	-	1	15.844	141	43.286	5	5	5	5.5	5.15	5.25	0.51	0.5	26.515	26.314	26.48	0.228	0.19	0.247	0.201±0.174	0.035±0.195	-0.166±0.181	0.28163	0.853551	-	-	-	-	26.2194	26.4255	26.388	26.5384	27.0051	26.2498	26.3571	25.9214	26.4712	26.5719	26.7338	26.5243	26.0318
Rab3b	Microarray	Optic nerve head astrocytes	McCall MN et. al.	2011	Barcode U133A database	RAB3B, Member RAS Oncogene Family	-	-	-	1	39.617	354	323.31	4	4	4	12.9375	13.1875	13.5	0.49	0.49	29.07	29.059	29.043	0.211	0.307	0.342	0.011±0.238	0.027±0.253	0.016±0.287	0.00230522	0.996002	-	-	-	-	29.014	-	28.7075	29.3404	29.2173	29.1286	-	28.4963	29.3561	29.2544	29.1699	-	28.4242
Rab3c	Immunostaining	Hippocampus, glial cells	Uhlén M et. al.	2015	Human Protein Atlas	RAB3C, Member RAS Oncogene Family	-	-	-	1	76.962	678	323.31	5	5	5	20.95	22.35	21.7	0.49	0.51	29.44	29.567	29.47	0.142	0.106	0.149	-0.128±0.108	-0.03±0.124	0.098±0.111	0.279726	0.905443	-	-	-	-	29.3711	29.2998	29.5463	29.7216	29.2591	29.4779	29.463	29.7051	29.7466	29.4446	29.1701	29.4249	29.6071
Rab3gap2	Immunostaining	Cerebral cortex, glial cells	Uhlén M et. al.	2015	Human Protein Atlas	RAB3 GTPase Activating Non-Catalytic Protein Subunit 2	-	-	-	4	47.178	445	1.6482	1	0	0	1	0	0	1	NaN	-	-	-	-	-	-	-	-	-	-	-	-	-	-	-	-	-	-	-	-	-	-	-	-	-	-	-	-
Rab9a	Immunostaining	Cerebral cortex, glial cells	Uhlén M et. al.	2015	Human Protein Atlas	RAB9A, Member RAS Oncogene Family	-	-	-	2	32.771	289	279.36	2	2	2	8.875	9.375	9.25	0.49	0.5	28.674	28.675	28.482	0.208	0.086	0.156	-0.001±0.21	0.192±0.243	0.193±0.17	0.207022	0.876278	-	-	-	-	-	-	-	28.4813	28.8668	-	-	-	28.5916	28.7591	-	-	-
Rabac1	Microarray	Myelinating oligodendrocyte cells (adult)	Bellesi M et. al.	2013	-	Rab Acceptor 1	-	-	-	2	134.63	1190	10.712	4	5	5	1.125	1.31667	1.43333	0.44	0.48	22.693	21.842	21.982	0.084	0.36	0.163	0.851±0.335	0.711±0.171	-0.14±0.245	1.30807	0.153754	-	-	-	-	-	-	22.6104	-	22.7755	22.308	21.5205	21.2562	21.9487	22.1788	21.8484	22.2408	22.0771
Rad21	Immunostaining	Cerebral cortex, glial cells	Uhlén M et. al.	2015	Human Protein Atlas	RAD21 Cohesin Complex Component	-	-	-	1	36.757	319	1.4815	1	1	0	1	1	0	1	1	-	-	-	-	-	-	-	-	-	-	-	-	-	-	-	21.9898	-	-	-	-	-	19.2404	-	-	-	-	-	-
Rad23b	Immunostaining	Cerebral cortex, glial cells	Uhlén M et. al.	2015	Human Protein Atlas	RAD23 Homolog B, Nucleotide Excision Repair Protein	-	↓	yes	2	33.369	301	8.9385	5	5	4	1.15	1.05	1.125	0.51	0.48	21.93	21.096	22.101	0.098	0.314	0.36	0.834±0.186	-0.171±0.206	-1.005±0.279	2.72161	0.0183273	yes	-	yes	yes	21.7195	22.0974	21.9443	21.946	21.9413	20.5798	21.6263	21.3036	21.0366	20.9333	-	22.7576	21.9777
Rad50	Immunostaining	Cerebral cortex, glial cells	Uhlén M et. al.	2015	Human Protein Atlas	RAD50 Double Strand Break Repair Protein	-	-	-	2	88.318	752	40.86	4	4	4	3.1875	3.125	3	0.52	0.51	24.14	24.03	23.8	0.141	0.189	0.296	0.11±0.157	0.34±0.21	0.23±0.225	0.568947	0.625681	-	-	-	-	24.2864	23.9467	24.0081	24.3184	-	23.8052	24.2772	23.8241	24.2123	-	23.2897	24.0484	23.7522
Raly	Immunostaining	Cerebral cortex, glial cells	Uhlén M et. al.	2015	Human Protein Atlas	RALY Heterogeneous Nuclear Ribonucleoprotein	-	-	-	2	58.716	542	15.863	2	2	1	1	1	1	0.5	0.5	-	-	-	-	-	-	-	-	-	-	-	-	-	-	-	-	21.5575	-	-	-	-	21.3825	-	-	-	-	22.1148	-
Rangap1	Immunostaining	Cerebral cortex, glial cells	Uhlén M et. al.	2015	Human Protein Atlas	Ran GTPase Activating Protein 1	-	-	-	2	42.316	386	183.38	5	5	5	8.45	9.2	8.45	0.5	0.52	27.251	27.514	27.228	0.099	0.091	0.172	-0.263±0.083	0.023±0.119	0.286±0.117	1.42506	0.408624	-	-	-	-	27.0456	27.3288	27.3478	27.1746	27.3572	27.3603	27.5714	27.6556	27.4051	27.577	27.0012	27.4865	27.4498
Rasgef1b	Microarray	Epiblast stem cell-derived oligodendrocytes	Najm FJ et. al.	2011	-	RasGEF Domain Family Member 1B	-	-	-	1	63.568	568	2.8404	3	3	1	1	1.25	1	0.5	0.56	19.774	21.55	-	0.049	0.739	-	-1.775±0.567	-	-	-	-	-	-	-	-	-	-	19.7258	19.823	-	-	20.9855	22.1143	-	-	-	-	20.4911
Rasgrf2	Immunostaining	Cerebral cortex, glial cells	Uhlén M et. al.	2015	Human Protein Atlas	Ras Protein Specific Guanine Nucleotide Releasing Factor 2	↑	-	yes	1	38.539	351	28.331	5	5	5	1.76667	1.4	1.35	0.57	0.51	24.093	23.039	23.195	0.309	0.51	0.331	1.053±0.318	0.898±0.253	-0.156±0.324	2.05237	0.037117	yes	yes	-	yes	24.226	24.6151	24.1903	23.6133	23.8184	23.7338	23.6059	22.4033	22.6567	22.7963	22.9733	23.9231	22.9586
Rbbp4	Immunostaining	Cerebral cortex, glial cells	Uhlén M et. al.	2015	Human Protein Atlas	Retinoblastoma Binding Protein 4	-	-	-	1	35.608	309	16.548	5	5	5	1	1	1	0.5	0.5	23.585	23.715	23.701	0.163	0.09	0.17	-0.129±0.112	-0.116±0.14	0.013±0.115	0.274851	0.897986	-	-	-	-	23.2155	23.7443	23.5838	23.6449	23.7382	23.6867	23.9261	23.6199	23.6327	23.7077	23.4215	24.0077	23.6266
Rbbp7	Immunostaining	Cerebral cortex, glial cells	Uhlén M et. al.	2015	Human Protein Atlas	Retinoblastoma Binding Protein 7	-	-	-	4	56.902	499	29.707	5	5	5	1.71667	1.5	1.6	0.52	0.48	23.369	23.237	23.368	0.196	0.119	0.135	0.132±0.136	0.001±0.141	-0.131±0.109	0.280426	0.890718	-	-	-	-	23.2469	23.4484	22.9929	23.4892	23.6672	23.2296	23.3232	23.4553	23.0303	23.148	23.6296	23.2962	23.1345
Rbfox2	Immunostaining	Cerebral cortex, glial cells	Uhlén M et. al.	2015	Human Protein Atlas	RNA Binding Protein, Fox-1 Homolog 2	-	-	-	3	94.302	844	20.043	5	5	5	1.8	1.8	1.91667	0.48	0.48	22.85	22.938	23.318	0.092	0.243	0.119	-0.088±0.151	-0.468±0.092	-0.38±0.158	1.93518	0.170346	-	-	-	-	22.8276	22.7996	22.692	23.0355	22.8947	23.3834	22.8196	22.5261	22.9204	23.0408	23.5376	23.4327	23.2424
Rbm28	Immunostaining	Lateral ventricle, glial cells	Uhlén M et. al.	2015	Human Protein Atlas	RNA Binding Motif Protein 28	-	-	-	1	34.455	306	72.38	5	5	5	5.65	5.2	4.85	0.54	0.52	26.76	26.751	26.602	0.088	0.275	0.106	0.009±0.166	0.158±0.085	0.149±0.17	0.305042	0.875986	-	-	-	-	26.9489	26.7229	26.6275	26.7959	26.7059	27.2284	27.0128	26.4673	26.603	26.4451	26.5359	26.859	26.543
Rbm45	Immunostaining	Cerebral cortex, glial cells	Uhlén M et. al.	2015	Human Protein Atlas	RNA Binding Motif Protein 45	-	-	-	1	52.12	489	11.036	4	5	5	1.08333	1.1	1.18333	0.48	0.48	23.679	22.887	23.32	0.091	0.24	0.67	0.793±0.167	0.359±0.375	-0.433±0.361	1.12847	0.199865	-	-	-	-	-	23.5743	23.6009	23.6902	23.8516	22.5978	22.5982	23.0643	23.3185	22.8542	22.9505	22.4605	24.0149
Rbm5	Immunostaining	Cerebral cortex, glial cells	Uhlén M et. al.	2015	Human Protein Atlas	RNA Binding Motif Protein 5	-	-	-	2	45.371	417	89.568	5	5	5	4.2	3.6	4	0.51	0.47	25.225	25.143	25.087	0.057	0.163	0.098	0.082±0.104	0.138±0.07	0.056±0.115	0.401459	0.881977	-	-	-	-	25.2015	25.1729	25.302	25.3126	25.1339	25.3042	25.3256	25.2123	25.0787	24.7931	24.9799	25.3175	25.0594
Rbm6	Immunostaining	Cerebral cortex, glial cells	Uhlén M et. al.	2015	Human Protein Atlas	RNA Binding Motif Protein 6	-	-	-	1	63.973	559	6.6179	3	4	4	1.11111	1.41667	1.29167	0.46	0.52	21.886	23.285	23.198	0.303	0.517	0.215	-1.399±0.491	-1.312±0.29	0.087±0.383	1.41942	0.070413	-	-	-	-	-	-	-	21.6166	22.1561	23.9413	-	22.7605	23.1541	-	-	22.918	23.4794
Rbm8a	Immunostaining	Cerebral cortex, glial cells	Uhlén M et. al.	2015	Human Protein Atlas	RNA Binding Motif Protein 8A	-	-	-	1	59.218	525	279.74	1	1	1	10.75	9	10.75	0.5	0.46	-	-	-	-	-	-	-	-	-	-	-	-	-	-	-	-	-	-	28.3909	-	-	-	-	28.6138	-	-	-	-
Rcan1	Microarray	Optic nerve head astrocytes	McCall MN et. al.	2011	Barcode U133A database	Regulator Of Calcineurin 1	-	-	-	1	72.694	637	116.29	5	5	5	5.5	5.95	5.8	0.49	0.51	25.244	25.188	25.26	0.131	0.104	0.171	0.056±0.102	-0.016±0.129	-0.072±0.12	0.0876368	0.977134	-	-	-	-	25.5071	25.2544	25.015	25.2599	25.1853	25.1143	25.4419	25.1186	25.1604	25.1066	25.2011	25.607	25.1654
Rcc1	Immunostaining	Cerebral cortex, glial cells	Uhlén M et. al.	2015	Human Protein Atlas	Regulator Of Chromosome Condensation 1	-	-	-	2	68.094	599	8.7656	2	1	2	1.25	1	1.375	0.48	0.42	21.531	-	21.75	0.237	-	0.014	-	-0.219±0.218	-	-	-	-	-	-	-	-	-	-	21.3132	21.7478	-	-	-	20.785	-	-	-	-
Rcn2	Immunostaining	Cerebral cortex, glial cells	Uhlén M et. al.	2015	Human Protein Atlas	Reticulocalbin 2	-	-	-	1	39.865	342	35.951	5	5	5	2.25	2	2	0.53	0.5	23.29	22.991	23.209	0.227	0.363	0.505	0.299±0.24	0.081±0.295	-0.218±0.331	0.235413	0.823669	-	-	-	-	23.0752	23.8047	23.2568	23.1391	23.1739	23.3378	23.4387	22.3419	22.7644	23.0698	23.0675	23.9711	23.3151
Rcn3	Microarray	Optic nerve head astrocytes	McCall MN et. al.	2011	Barcode U133A database	Reticulocalbin 3	-	-	-	1	55.238	504	247.04	5	5	5	5.3	5.8	5.1	0.51	0.53	26.542	26.593	26.362	0.128	0.223	0.35	-0.05±0.151	0.181±0.209	0.231±0.233	0.300435	0.822382	-	-	-	-	26.335	26.6826	26.3711	26.6551	26.6684	26.3073	26.838	26.2511	26.7314	26.8357	25.9914	26.9725	25.904
Rcor1	Immunostaining	Cerebral cortex, glial cells	Uhlén M et. al.	2015	Human Protein Atlas	REST Corepressor 1	-	-	-	1	55.415	499	11.841	5	5	5	1.45	1.7	1.7	0.46	0.5	22.145	22.422	22.434	0.332	0.243	0.307	-0.277±0.232	-0.289±0.253	-0.012±0.223	0.385031	0.732157	-	-	-	-	22.4194	22.6952	21.6471	22.0398	21.9243	22.7519	22.7009	21.9819	22.3544	22.321	22.3453	23.1038	22.1291
Rdx	Immunostaining	Cerebral cortex, glial cells	Uhlén M et. al.	2015	Human Protein Atlas	Radixin	-	-	-	1	58.342	521	205.76	5	5	5	13.7	14.25	13.6	0.5	0.51	28.119	28.162	28.132	0.127	0.129	0.269	-0.043±0.11	-0.012±0.172	0.031±0.172	0.0177545	0.991724	-	-	-	-	28.0741	28.3817	28.0924	28.1454	27.9034	28.2226	28.4169	28.0213	28.1727	27.9778	27.8886	28.7092	27.8563
Recql	Immunostaining	Cerebral cortex, glial cells	Uhlén M et. al.	2015	Human Protein Atlas	RecQ Like Helicase	-	-	-	2	273.61	2335	176.5	5	5	5	18.55	20.5	21.2	0.47	0.49	26.868	27.095	27.05	0.185	0.081	0.122	-0.227±0.121	-0.182±0.132	0.045±0.09	0.801665	0.659205	-	-	-	-	26.4851	26.8729	26.8519	26.9727	27.1558	26.958	27.1456	27.0216	27.0983	27.2505	26.8249	27.2499	27.0575
Reep3	Microarray	Myelinating oligodendrocyte cells (adult)	Bellesi M et. al.	2013	-	Receptor Accessory Protein 3	-	-	-	4	59.615	528	323.31	3	3	3	7.58333	8.08333	8.91667	0.46	0.48	28.136	28.387	28.406	0.176	0.132	0.072	-0.25±0.17	-0.27±0.147	-0.02±0.119	0.692589	0.607986	-	-	-	-	28.0527	-	27.956	28.4003	-	28.3869	-	28.2076	28.5653	-	28.44	-	28.2926
Rer1	Immunostaining	Cerebral cortex, glial cells	Uhlén M et. al.	2015	Human Protein Atlas	Retention In Endoplasmic Reticulum Sorting Receptor 1	-	-	-	1	29.517	263	293.82	2	2	2	8.125	9	8	0.5	0.53	28.542	28.332	28.327	0.249	0.023	0.198	0.209±0.228	0.214±0.293	0.005±0.186	0.194381	0.877733	-	-	-	-	-	-	-	28.3144	28.7685	-	-	-	28.3092	28.3549	-	-	-
Rest	Immunostaining	Cerebral cortex, glial cells	Uhlén M et. al.	2015	Human Protein Atlas	RE1 Silencing Transcription Factor	-	-	-	1	25.289	238	34.481	3	3	3	1.83333	1.5	2	0.48	0.43	23.851	23.572	24.117	0.328	0.462	0.185	0.279±0.395	-0.266±0.275	-0.545±0.347	0.457749	0.58055	-	-	-	-	-	23.4209	-	23.8965	24.2356	-	23.9458	-	23.828	22.9425	-	24.3935	-
Rgcc	Microarray	Myelinating oligodendrocytes and oligodendrocyte precursor cells (adult)	Dougherty JD et. al.	2012	-	Regulator Of Cell Cycle	-	-	-	1	29.927	277	3.901	3	4	4	2	1.54167	1.875	0.52	0.45	24.723	23.775	23.944	0.412	0.132	0.202	0.947±0.263	0.778±0.287	-0.169±0.16	1.96056	0.0511923	-	-	-	-	24.4766	-	-	24.3957	25.2951	23.8039	-	23.762	23.5495	23.9863	24.2099	-	23.5762
Rgs10	Immunostaining	Cerebral cortex, glial cells	Uhlén M et. al.	2015	Human Protein Atlas	Regulator Of G-Protein Signaling 10	-	-	-	3	48.633	433	98.201	5	5	5	12.35	12.7	13.05	0.49	0.49	27.465	27.545	27.555	0.233	0.187	0.075	-0.08±0.175	-0.09±0.143	-0.01±0.12	0.0955878	0.966997	-	-	-	-	27.0636	27.4546	27.4187	27.4714	27.9157	27.4786	27.5891	27.25	27.4796	27.9275	27.4469	27.6067	27.4423
Rgs7	Microarray	Epiblast stem cell-derived oligodendrocytes	Najm FJ et. al.	2011	-	Regulator Of G-Protein Signaling 7	-	-	-	1	45.626	406	161.53	5	5	5	4.9	6.25	5.35	0.48	0.54	25.823	25.971	25.752	0.325	0.242	0.127	-0.148±0.229	0.071±0.197	0.219±0.16	0.263667	0.856032	-	-	-	-	25.6843	25.3265	25.8892	25.7709	26.4446	26.1259	25.5898	26.0894	25.7061	26.3428	25.7251	25.5628	26.0188
Rhog	Microarray	Myelinating oligodendrocyte cells (adult)	Bellesi M et. al.	2013	-	Ras Homolog Family Member G	-	-	-	5	105.7	953	111.72	5	5	5	7.85	8.05	8.7	0.47	0.48	26.203	25.964	26.237	0.205	0.149	0.122	0.239±0.15	-0.033±0.142	-0.273±0.116	0.86529	0.564732	-	-	-	-	25.8422	26.0569	26.2944	26.2648	26.5589	25.9381	25.8661	25.7609	25.9605	26.295	26.2527	26.0949	26.2217
Rhot1	Immunostaining	Lateral ventricle, glial cells	Uhlén M et. al.	2015	Human Protein Atlas	Ras Homolog Family Member T1	-	-	-	1	41.073	380	323.31	5	5	5	1.3	1.55	1.31667	0.5	0.54	23.929	24.101	24.112	0.399	0.283	0.308	-0.172±0.27	-0.183±0.278	-0.011±0.236	0.130479	0.920072	-	-	-	-	23.8179	24.3918	24.4787	23.5158	23.4382	23.9031	23.9618	24.7415	23.9346	23.9629	24.151	23.8939	24.7343
Riok3	Immunostaining	Hippocampus, glial cells	Uhlén M et. al.	2015	Human Protein Atlas	RIO Kinase 3	-	-	-	3	32.337	285	207.86	5	5	5	4.8	5.5	5.2	0.48	0.51	26.706	26.811	26.703	0.374	0.191	0.186	-0.105±0.234	0.003±0.233	0.108±0.157	0.0726578	0.967362	-	-	-	-	26.3528	26.6133	26.2713	26.8896	27.4026	26.8779	26.6382	26.4845	26.9279	27.1252	26.7364	26.6205	26.4434
Rit2	Microarray	Oligodendrocyte Precursor Cells	Sim FJ et. al.	2011	-	Ras-Like Without CAAX 2	-	-	-	2	24.815	222	23.051	5	5	5	3.4	3.8	4	0.46	0.49	25.951	25.942	26.489	0.75	0.627	0.337	0.008±0.479	-0.538±0.407	-0.546±0.366	0.443138	0.571933	-	-	-	-	26.4833	25.6504	24.6677	26.3398	26.6117	25.6553	25.6864	25.0504	26.6394	26.6806	26.5818	26.0006	26.1097
Rmdn3	Immunostaining	Cerebral cortex, glial cells	Uhlén M et. al.	2015	Human Protein Atlas	Regulator Of Microtubule Dynamics 3	-	-	-	5	29.506	254	125.1	5	5	5	4.95	4.85	5.3	0.48	0.48	25.88	25.57	25.718	0.434	0.592	0.339	0.31±0.379	0.161±0.299	-0.149±0.354	0.169051	0.877993	-	-	-	-	25.4708	25.8215	25.3927	26.0266	26.6863	25.2821	25.3594	24.7378	26.0149	26.4536	25.502	25.7573	25.2398
Rnf19a	Immunostaining	Cerebral cortex, glial cells	Uhlén M et. al.	2015	Human Protein Atlas	Ring Finger Protein 19A, RBR E3 Ubiquitin Protein Ligase	-	-	-	1	58.759	522	274.8	5	5	5	5.35	5.55	5.45	0.5	0.5	26.424	26.239	26.301	0.138	0.19	0.197	0.185±0.14	0.123±0.143	-0.062±0.161	0.327344	0.85587	-	-	-	-	26.4109	26.4762	26.5019	26.6134	26.1173	26.1757	26.46	26.3771	26.3533	25.83	25.9764	26.5922	26.5408
Rnf20	Immunostaining	Cerebral cortex, glial cells	Uhlén M et. al.	2015	Human Protein Atlas	Ring Finger Protein 20	-	-	-	6	56.935	530	323.31	3	3	3	7.66667	7.16667	7.25	0.51	0.5	26.695	26.492	26.653	0.085	0.11	0.11	0.202±0.11	0.042±0.11	-0.161±0.123	0.59423	0.740134	-	-	-	-	26.7993	-	-	26.7173	26.5679	26.3551	-	-	26.654	26.468	26.6611	-	-
Rock2	Immunostaining	Cerebral cortex, glial cells	Uhlén M et. al.	2015	Human Protein Atlas	Rho Associated Coiled-Coil Containing Protein Kinase 2	-	-	-	2	77.89	687	7.4966	4	4	3	2	2.5	2.91667	0.41	0.46	22.283	22.82	22.89	0.377	0.207	0.24	-0.536±0.268	-0.607±0.312	-0.07±0.22	1.00472	0.266363	-	-	-	-	21.6386	22.7263	22.3234	22.4448	-	22.4669	23.0912	22.7603	22.9597	-	-	23.0446	23.0926
Rpa1	Immunostaining	Cerebral cortex, glial cells	Uhlén M et. al.	2015	Human Protein Atlas	Replication Protein A1	-	-	-	1	43.451	384	323.31	5	5	5	7.55	7.2	7.4	0.51	0.49	26.502	26.447	26.452	0.309	0.127	0.226	0.055±0.19	0.05±0.218	-0.005±0.153	0.0226012	0.988837	-	-	-	-	25.9636	26.8676	26.8042	26.6409	26.2356	26.1721	26.4966	26.5984	26.5741	26.3951	26.0062	26.741	26.5838
Rpa2	Immunostaining	Cerebral cortex, glial cells	Uhlén M et. al.	2015	Human Protein Atlas	Replication Protein A2	-	-	-	4	68.458	597	107.8	5	5	5	11.6	13.65	11.45	0.5	0.54	27.34	27.757	27.38	0.112	0.052	0.077	-0.416±0.076	-0.04±0.083	0.376±0.058	3.78556	0.0704432	-	-	-	-	27.2612	27.3052	27.1523	27.4421	27.5413	27.798	27.8018	27.6277	27.7634	27.7924	27.2768	27.519	27.3076
Rpap3	Immunostaining	Hippocampus, glial cells	Uhlén M et. al.	2015	Human Protein Atlas	RNA Polymerase II Associated Protein 3	-	-	-	1	90.259	796	2.8839	2	4	2	1.16667	1	1.16667	0.5	0.46	-	22.962	22.527	-	0.161	0.185	-	-	0.435±0.206	-	-	-	-	-	-	-	-	22.8482	-	-	-	22.9521	23.1824	22.751	-	-	-	22.6997
Rpf1	Immunostaining	Cerebral cortex, glial cells	Uhlén M et. al.	2015	Human Protein Atlas	Ribosome Production Factor 1 Homolog	-	-	-	2	211.56	1898	318.13	5	5	5	1.45	1.75	1.4	0.51	0.56	23.903	24.217	24.002	0.132	0.22	0.368	-0.314±0.166	-0.098±0.242	0.215±0.239	0.417356	0.71976	-	-	-	-	23.8753	23.6655	23.992	24.0801	-	23.7786	24.216	24.4028	24.532	24.1551	23.3174	24.0512	23.8468
Rpl10	Immunostaining	Cerebral cortex, glial cells	Uhlén M et. al.	2015	Human Protein Atlas	Ribosomal Protein L10	↓	-	yes	5	130.03	1168	7.6633	5	5	5	1.2	1.8	1.71667	0.41	0.51	21.066	22.211	22.404	0.163	0.209	0.203	-1.144±0.157	-1.338±0.154	-0.194±0.171	5.33275	0.00103704	yes	yes	-	yes	20.8357	21.4243	21.03	21.0632	20.9781	22.213	22.1681	22.6693	21.9848	22.0172	22.142	22.4665	22.7032
Rps6ka3	Immunostaining	Lateral ventricle, glial cells	Uhlén M et. al.	2015	Human Protein Atlas	Ribosomal Protein S6 Kinase A3	-	↑	yes	2	111.86	1004	196.09	5	5	5	7.9	13.9	9.05	0.47	0.61	26.127	27.357	26.27	0.242	0.25	0.36	-1.23±0.201	-0.143±0.243	1.087±0.245	3.50868	0.00448649	yes	-	yes	yes	26.4102	26.1784	26.3103	26.1334	25.6025	27.6833	27.3226	27.6797	27.1309	26.9691	25.8438	26.5288	26.8952
Rps6ka6	Microarray	Myelinating oligodendrocytes and oligodendrocyte precursor cells (adult)	Dougherty JD et. al.	2012	-	Ribosomal Protein S6 Kinase A6	-	-	-	3	255.34	2316	323.31	5	5	5	4.95	4.1	4.75	0.51	0.46	27.676	27.27	27.72	0.222	0.171	0.222	0.407±0.165	-0.043±0.183	-0.45±0.165	1.3877	0.254783	-	-	-	-	27.5257	27.2895	27.8448	28.0426	27.6795	27.0224	27.0537	27.3494	27.5609	27.3615	27.7158	27.319	27.9997
Rragc	Immunostaining	Cerebral cortex, glial cells	Uhlén M et. al.	2015	Human Protein Atlas	Ras Related GTP Binding C	-	-	-	1	19.529	181	20.498	5	5	5	3.3	3.3	3.35	0.5	0.5	24.168	24.005	24.186	0.163	0.214	0.279	0.164±0.159	-0.018±0.187	-0.181±0.202	0.245763	0.87823	-	-	-	-	24.3592	24.1679	23.8028	24.3068	24.2035	24.276	24.141	23.5664	24.1376	23.9016	24.0151	24.6388	23.7274
Rras	Microarray	Optic nerve head astrocytes	McCall MN et. al.	2011	Barcode U133A database	Related RAS Viral (R-Ras) Oncogene Homolog	-	-	-	2	33.542	317	7.4853	4	3	4	1	1	1	0.5	0.5	23.071	22.659	22.623	0.615	0.51	0.689	0.411±0.527	0.448±0.558	0.037±0.531	0.1681	0.837426	-	-	-	-	23.3584	22.2818	-	23.572	-	22.2444	22.3931	-	23.3408	-	22.8054	22.4113	21.7325
Rrbp1	Immunostaining	Cerebral cortex, glial cells	Uhlén M et. al.	2015	Human Protein Atlas	Ribosome Binding Protein 1	-	-	-	5	44.483	412	59.361	4	3	4	1.25	1.25	1.625	0.43	0.43	23.484	24.018	23.865	0.327	0.104	0.392	-0.534±0.312	-0.382±0.314	0.152±0.363	0.510741	0.54212	-	-	-	-	23.3436	24.0847	23.1757	23.3303	-	23.9168	24.1186	-	-	-	24.173	24.3703	23.423
Rsf1	Immunostaining	Lateral ventricle, glial cells	Uhlén M et. al.	2015	Human Protein Atlas	Remodeling And Spacing Factor 1	↓	-	yes	2	60.915	557	7.7115	3	3	4	1.16667	1.33333	1.39583	0.46	0.49	22.177	22.88	23.096	0.213	0.067	0.071	-0.703±0.17	-0.92±0.171	-0.216±0.079	2.74331	0.0198107	yes	yes	-	yes	22.033	22.4977	21.9994	-	-	22.7926	22.9782	22.8691	-	-	23.2062	23.0704	23.0123
Rtn1	Microarray	Epiblast stem cell-derived oligodendrocytes	Najm FJ et. al.	2011	-	Reticulon 1	-	-	-	6	35.977	325	255.36	5	5	5	13.85	13.55	13.45	0.51	0.5	30.288	30.122	30.278	0.212	0.251	0.219	0.167±0.19	0.011±0.178	-0.156±0.193	0.207719	0.890375	-	-	-	-	30.0059	30.2241	30.101	30.4055	30.7052	29.8007	30.069	29.8389	30.3628	30.5372	30.2484	30.3798	29.8156
Rtn3	Immunostaining	Cerebral cortex, glial cells	Uhlén M et. al.	2015	Human Protein Atlas	Reticulon 3	-	-	-	1	79.197	708	23.169	5	4	5	1.45	1.5	1.81667	0.44	0.45	22.085	22.306	22.117	0.318	0.1	0.588	-0.221±0.209	-0.031±0.432	0.189±0.344	0.0971765	0.935287	-	-	-	-	-	22.5341	-	21.9491	21.773	22.4583	22.3306	-	22.3109	22.1253	21.9631	23.1811	21.3421
Rtn4	Immunostaining	Lateral ventricle, glial cells	Uhlén M et. al.	2015	Human Protein Atlas	Reticulon 4	-	-	-	1	69.517	643	103.55	5	5	5	2.95	3.25	2.9	0.5	0.53	25.773	25.99	25.878	0.257	0.173	0.226	-0.217±0.18	-0.104±0.197	0.113±0.167	0.291975	0.847049	-	-	-	-	25.3163	26.2285	25.777	25.6734	25.872	26.0069	26.3	25.8009	25.7352	26.108	25.8919	26.1019	25.3703
Rufy3	Immunostaining	Cerebral cortex, glial cells	Uhlén M et. al.	2015	Human Protein Atlas	RUN And FYVE Domain Containing 3	-	-	-	1	22.976	206	323.31	5	5	5	9.6	10.35	9.8	0.49	0.51	29.598	29.685	29.613	0.135	0.064	0.13	-0.087±0.091	-0.015±0.113	0.072±0.089	0.18664	0.953181	-	-	-	-	29.369	29.8505	29.6859	29.5782	29.5068	29.7049	29.8048	29.6104	29.7226	29.5817	29.6472	29.8846	29.4221
Ruvbl2	Immunostaining	Cerebral cortex, glial cells	Uhlén M et. al.	2015	Human Protein Atlas	RuvB Like AAA ATPase 2	-	-	-	1	24.163	223	299.61	4	4	4	6.9375	6.25	6	0.54	0.51	27.35	27.3	27.132	0.248	0.187	0.206	0.05±0.202	0.218±0.209	0.168±0.183	0.268322	0.850302	-	-	-	-	27.2694	27.8179	-	27.0968	27.2156	27.3054	27.6311	-	27.0405	27.2228	27.0181	27.5354	-
Rwdd1	Immunostaining	Lateral ventricle, glial cells	Uhlén M et. al.	2015	Human Protein Atlas	RWD Domain Containing 1	-	-	-	1	26.633	237	40.855	5	5	5	4.2	4.75	4	0.51	0.54	25.918	26.321	26.017	0.36	0.419	0.513	-0.403±0.3	-0.099±0.333	0.304±0.35	0.33339	0.722277	-	-	-	-	26.2361	26.4857	25.8676	25.4196	25.5814	26.7208	26.909	26.1834	25.6383	26.1549	26.1721	26.9012	25.967
S100a1	Immunostaining	Cerebral cortex, glial cells	Uhlén M et. al.	2015	Human Protein Atlas	S100 Calcium Binding Protein A1	-	-	-	3	24.785	219	37.568	5	5	5	1.95	1.95	1.8	0.52	0.52	23.305	23.574	23.532	0.405	0.357	0.497	-0.268±0.295	-0.226±0.357	0.042±0.339	0.170942	0.878089	-	-	-	-	22.8817	24.1236	23.0599	23.3736	23.0881	23.3267	24.2563	23.2177	23.779	23.2891	-	24.3712	23.3644
S100b	Immunostaining	Cerebral cortex, glial cells	Uhlén M et. al.	2015	Human Protein Atlas	S100 Calcium Binding Protein B	-	-	-	1	25.872	227	121.12	5	5	5	4.7	5.25	4.6	0.51	0.53	26.289	26.995	26.245	0.367	0.263	0.35	-0.706±0.252	0.044±0.279	0.751±0.245	1.64517	0.103744	-	-	-	-	26.5814	26.6609	26.5146	26.1115	25.5775	27.2973	27.2696	27.1171	26.768	26.5251	26.3244	26.7829	26.4916
S1pr1	Microarray	Protoplasmic astrocytes and neurons (P7)	Cahoy JD et. al.	2008	-	Sphingosine-1-Phosphate Receptor 1	-	-	-	2	150.14	1349	1.4418	0	4	2	0	1	1	0	0.5	-	21.509	-	-	0.261	-	-	-	-	-	-	-	-	-	-	-	-	-	-	-	21.9141	21.6423	21.168	-	21.3131	-	-	21.3357
Sae1	Immunostaining	Hippocampus, glial cells	Uhlén M et. al.	2015	Human Protein Atlas	SUMO1 Activating Enzyme Subunit 1	-	-	-	1	22.895	201	117.99	5	5	5	5.95	5.8	6.2	0.49	0.48	26.886	26.919	26.988	0.243	0.231	0.299	-0.033±0.194	-0.102±0.219	-0.07±0.216	0.0531526	0.977718	-	-	-	-	26.7478	27.4223	26.9014	26.6527	26.7055	27.1408	27.3318	26.647	26.7314	26.7419	27.0978	27.5378	26.7085
Safb	Immunostaining	Cerebral cortex, glial cells	Uhlén M et. al.	2015	Human Protein Atlas	Scaffold Attachment Factor B	-	-	-	1	20.643	185	5.0228	5	5	5	1.1	1.4	1.1	0.5	0.56	23.172	23.406	23.113	0.193	0.035	0.312	-0.234±0.116	0.059±0.209	0.293±0.176	0.627162	0.63477	-	-	-	-	23.0828	23.403	22.904	23.479	22.9934	23.4745	23.4204	23.3621	23.4233	23.3512	23.515	23.4114	22.6678
Sap18	Immunostaining	Cerebral cortex, glial cells	Uhlén M et. al.	2015	Human Protein Atlas	Sin3A Associated Protein 18kDa	-	-	-	2	71.991	635	136.52	5	5	5	8.75	9.1	8.85	0.5	0.51	26.24	26.229	26.464	0.18	0.142	0.232	0.012±0.137	-0.224±0.172	-0.235±0.16	0.556724	0.706677	-	-	-	-	26.0224	26.6457	26.1248	26.226	26.1814	26.1555	26.5182	26.0007	26.2832	26.1848	26.4393	26.9087	26.0819
Sar1a	Immunostaining	Cerebral cortex, glial cells	Uhlén M et. al.	2015	Human Protein Atlas	Secretion Associated Ras Related GTPase 1A	-	-	-	1	43.496	415	323.31	5	5	5	7.75	8.5	7.85	0.5	0.52	29.035	29.084	29.073	0.198	0.26	0.119	-0.049±0.189	-0.037±0.137	0.011±0.166	0.020568	0.992188	-	-	-	-	28.8403	28.8327	28.9147	29.1477	29.4414	28.7134	28.8745	28.9597	29.4536	29.4195	28.9371	28.9061	29.0603
Sars	Immunostaining	Lateral ventricle, glial cells	Uhlén M et. al.	2015	Human Protein Atlas	Seryl-TRNA Synthetase	-	-	-	2	153.84	1312	1.5875	0	0	2	0	0	1	0	0	-	-	-	-	-	-	-	-	-	-	-	-	-	-	-	-	-	-	-	-	-	-	-	-	-	-	-	-
Sbds	Immunostaining	Cerebral cortex, glial cells	Uhlén M et. al.	2015	Human Protein Atlas	SBDS Ribosome Assembly Guanine Nucleotide Exchange Factor	-	-	-	2	30.006	285	24.322	4	4	4	5.5	5.3125	5.5625	0.5	0.49	27.288	27.061	27.275	0.35	0.435	0.292	0.228±0.339	0.014±0.285	-0.214±0.319	0.137433	0.900258	-	-	-	-	27.3843	27.8366	26.8143	27.1184	-	27.1659	27.7371	26.5267	26.8134	-	27.3245	27.7503	26.8657
Scaf4	Immunostaining	Cerebral cortex, glial cells	Uhlén M et. al.	2015	Human Protein Atlas	SR-Related CTD Associated Factor 4	-	-	-	2	63.142	586	323.31	5	5	5	19.2	18.45	19	0.5	0.49	29.207	29.341	29.235	0.116	0.137	0.197	-0.134±0.109	-0.028±0.136	0.107±0.142	0.247512	0.906545	-	-	-	-	29.3083	29.3681	29.2818	29.059	29.0173	29.4646	29.5535	29.3793	29.2058	29.1035	29.1094	29.6828	29.2167
Scamp2	Immunostaining	Cerebral cortex, glial cells	Uhlén M et. al.	2015	Human Protein Atlas	Secretory Carrier Membrane Protein 2	-	-	-	1	55.151	473	1.9414	0	0	1	0	0	1	0	0	-	-	-	-	-	-	-	-	-	-	-	-	-	-	-	-	-	-	-	-	-	-	-	-	-	-	-	-
Scarb2	Immunostaining	Cerebral cortex, glial cells	Uhlén M et. al.	2015	Human Protein Atlas	Scavenger Receptor Class B Member 2	-	-	-	2	125.17	1095	5.4745	0	2	2	0	1	1.5	0	0.4	-	-	-	-	-	-	-	-	-	-	-	-	-	-	-	-	-	-	-	-	20.1015	-	-	-	-	-	-	24.5665
Scg3	Immunostaining	Cerebral cortex, glial cells	Uhlén M et. al.	2015	Human Protein Atlas	Secretogranin III	-	-	-	2	47.655	425	194.51	5	5	5	5.7	5.6	5.3	0.52	0.51	27.622	27.486	27.492	0.074	0.12	0.164	0.136±0.087	0.13±0.108	-0.006±0.122	0.415127	0.869667	-	-	-	-	27.6845	27.4554	27.6384	27.6061	27.7246	27.2183	27.476	27.4989	27.6023	27.6329	27.1483	27.7374	27.4429
Scn1a	Microarray	Oligodendrocyte Precursor Cells	Sim FJ et. al.	2011	-	Sodium Voltage-Gated Channel Alpha Subunit 1	-	-	-	1	47.82	425	323.31	5	5	5	4.15	4.35	4.45	0.48	0.49	26.642	26.403	26.509	0.123	0.165	0.098	0.238±0.124	0.133±0.096	-0.106±0.115	0.832121	0.653332	-	-	-	-	26.8213	26.5769	26.3876	26.6798	26.7432	26.2084	26.1386	26.4662	26.5665	26.6372	26.5071	26.364	26.4314
Sco1	Immunostaining	Cerebral cortex, glial cells	Uhlén M et. al.	2015	Human Protein Atlas	SCO1 Cytochrome C Oxidase Assembly Protein	-	-	-	1	45.55	432	8.4782	4	5	4	1	1.1	1.08333	0.48	0.5	23.694	23.484	23.89	0.382	0.395	0.275	0.211±0.348	-0.195±0.306	-0.406±0.288	0.377389	0.680091	-	-	-	-	23.865	24.0513	23.1667	-	-	23.8042	23.9714	23.0402	23.7014	22.9011	24.1012	24.1785	23.8786
Scrg1	Microarray	Protoplasmic astrocytes and neurons (P7)	Cahoy JD et. al.	2008	-	Stimulator Of Chondrogenesis 1	-	-	-	1	78.235	700	31.458	4	5	5	1.9375	1.8	1.83333	0.51	0.5	23.503	23.478	23.632	0.221	0.487	0.083	0.025±0.317	-0.129±0.139	-0.154±0.261	0.0973326	0.944029	-	-	-	-	23.5101	23.9044	-	23.254	23.3434	22.7286	24.0328	23.9002	23.021	23.7087	23.5975	23.7433	23.6669
Sdhaf2	Immunostaining	Cerebral cortex, glial cells	Uhlén M et. al.	2015	Human Protein Atlas	Succinate Dehydrogenase Complex Assembly Factor 2	-	-	-	2	53.435	476	242.68	5	5	5	4.85	5.25	4.95	0.49	0.51	24.471	24.996	24.633	0.172	0.139	0.208	-0.525±0.132	-0.163±0.159	0.363±0.148	1.9551	0.146486	-	-	-	-	24.7328	24.2756	24.6552	24.4814	24.2085	25.1101	25.1569	25.0771	24.9464	24.6902	24.2552	24.7676	24.9118
Sema6a	Microarray	Myelinating oligodendrocyte cells (adult)	Bellesi M et. al.	2013	-	Semaphorin 6A	-	-	-	2	92.351	815	88.186	5	5	5	4.5	5.75	4.95	0.48	0.54	25.839	26.347	25.855	0.174	0.272	0.47	-0.508±0.187	-0.016±0.269	0.492±0.293	0.934989	0.328303	-	-	-	-	25.7726	25.6377	26.0782	26.0894	25.6174	26.4953	26.3812	26.7338	26.332	25.7914	25.906	26.1106	26.2675
Sema6d	Microarray	Epiblast stem cell-derived oligodendrocytes	Najm FJ et. al.	2011	-	Semaphorin 6D	-	-	-	1	128.29	1119	215.65	5	5	5	13.45	13.05	12.8	0.51	0.5	27.12	27.069	26.985	0.143	0.12	0.163	0.051±0.113	0.135±0.13	0.084±0.122	0.257917	0.907511	-	-	-	-	26.957	27.1351	27.2381	27.3652	26.9028	26.9347	27.0653	27.0707	27.337	26.938	26.7229	27.0899	27.1096
Sept2	Immunostaining	Cerebral cortex, glial cells	Uhlén M et. al.	2015	Human Protein Atlas	Septin 2	-	-	-	1	19.889	174	122.97	4	4	4	2.4375	2.0625	2.25	0.52	0.48	25.62	25.234	25.443	0.27	0.285	0.297	0.386±0.25	0.178±0.255	-0.209±0.261	0.444421	0.662215	-	-	-	-	26.1254	-	25.3794	25.422	25.5531	25.7181	-	24.8553	25.1102	25.2505	25.9905	-	25.1411
Sept3	Immunostaining	Hippocampus, glial cells	Uhlén M et. al.	2015	Human Protein Atlas	Septin 3	-	-	-	1	22.948	199	2.1851	4	4	4	1	1	1	0.5	0.5	23.163	23.231	22.671	0.502	0.373	0.495	-0.068±0.427	0.491±0.504	0.559±0.369	0.458442	0.544243	-	-	-	-	-	-	-	22.7479	23.5773	23.5105	23.5839	-	22.5801	23.2479	23.3321	22.9501	-
Serbp1	Immunostaining	Cerebral cortex, glial cells	Uhlén M et. al.	2015	Human Protein Atlas	SERPINE1 MRNA Binding Protein 1	-	-	-	1	45.111	421	109.57	5	5	5	2.45	2.25	2.3	0.52	0.49	23.737	23.455	23.755	0.189	0.075	0.145	0.282±0.121	-0.018±0.142	-0.3±0.099	1.28132	0.412678	-	-	-	-	23.9867	23.8958	23.8338	23.598	23.372	23.4897	23.4647	23.5298	23.5174	23.274	23.748	24.0828	23.6416
Set	Immunostaining	Cerebral cortex, glial cells	Uhlén M et. al.	2015	Human Protein Atlas	SET Nuclear Proto-Oncogene	-	-	-	1	37.432	320	323.31	4	4	4	10.8125	10.625	10.75	0.5	0.5	29.369	29.213	29.313	0.156	0.172	0.172	0.156±0.155	0.056±0.155	-0.1±0.162	0.208097	0.906388	-	-	-	-	-	29.0811	29.3992	29.5803	29.4142	-	29.2207	28.9066	29.4597	29.2641	-	29.127	29.257
Sf1	Immunostaining	Lateral ventricle, glial cells	Uhlén M et. al.	2015	Human Protein Atlas	Splicing Factor 1	-	-	-	1	37.941	328	5.1722	2	1	2	1	1	1	0.5	0.5	21.928	-	21.878	0.531	-	0.679	-	0.049±0.684	-	-	-	-	-	-	-	-	22.3621	21.4934	-	-	-	21.3143	-	-	-	-	22.4069	21.3498
Sf3a1	Immunostaining	Cerebral cortex, glial cells	Uhlén M et. al.	2015	Human Protein Atlas	Splicing Factor 3a Subunit 1	-	-	-	3	42.073	366	8.5392	4	3	3	1.375	1.5	1.27778	0.52	0.54	22.823	23.611	22.782	0.384	0.08	0.953	-0.788±0.355	0.041±0.617	0.829±0.687	0.444601	0.511574	-	-	-	-	-	23.31	-	22.3739	22.7863	-	-	-	23.6896	23.5323	-	23.4649	22.0995
Sf3a2	Immunostaining	Cerebral cortex, glial cells	Uhlén M et. al.	2015	Human Protein Atlas	Splicing Factor 3a Subunit 2	-	-	-	4	68.543	583	130.88	5	5	5	8.3	7.45	7.9	0.51	0.49	27.043	26.81	26.938	0.143	0.209	0.148	0.233±0.15	0.104±0.124	-0.128±0.152	0.526091	0.745382	-	-	-	-	26.8285	27.2076	26.8393	27.1388	27.199	26.589	27.1081	26.4648	26.8791	27.0086	26.6959	27.2349	26.8675
Sf3a3	Immunostaining	Cerebral cortex, glial cells	Uhlén M et. al.	2015	Human Protein Atlas	Splicing Factor 3a Subunit 3	-	-	-	1	69.641	621	2.1378	1	3	2	1	1	1.33333	0.43	0.43	-	-	-	-	-	-	-	-	-	-	-	-	-	-	-	-	21.393	-	-	-	-	19.5654	-	-	-	-	22.1811	-
Sf3b2	Immunostaining	Cerebral cortex, glial cells	Uhlén M et. al.	2015	Human Protein Atlas	Splicing Factor 3b Subunit 2	-	-	-	2	28.654	250	2.8461	4	3	5	1	1	1.35	0.43	0.43	23.323	-	24.082	0.176	-	0.337	-	-0.759±0.269	-	-	-	-	-	-	-	23.4199	23.0557	23.493	-	-	-	-	-	22.7123	-	24.5803	23.5788	23.8374
Sf3b6	Immunostaining	Cerebral cortex, glial cells	Uhlén M et. al.	2015	Human Protein Atlas	Splicing Factor 3b Subunit 6	-	-	-	1	22.988	196	19.987	5	5	5	2.8	2.45	2.45	0.53	0.5	26.58	26.179	26.367	0.222	0.212	0.232	0.401±0.179	0.213±0.187	-0.189±0.183	0.88044	0.454152	-	-	-	-	26.3661	26.9663	26.2316	26.7011	26.6349	26.0872	26.4063	25.7435	26.2453	26.4105	26.4633	26.684	25.907
Sfswap	Immunostaining	Cerebral cortex, glial cells	Uhlén M et. al.	2015	Human Protein Atlas	Splicing Factor, Suppressor Of White-Apricot Homolog	-	-	-	10	116.76	1067	6.2412	2	2	4	1	1	1.0625	0.48	0.48	-	-	21.484	-	-	1.109	-	-	-	-	-	-	-	-	-	-	20.4059	-	-	-	-	20.0386	-	-	-	-	20.7222	-
Sh3bp4	Microarray	Myelinating oligodendrocytes and oligodendrocyte precursor cells (adult)	Dougherty JD et. al.	2012	-	SH3 Domain Binding Protein 4	-	-	-	1	14.766	137	4.7301	4	4	5	1.25	1.125	1.1	0.53	0.51	22.906	22.756	22.58	0.185	0.299	0.452	0.151±0.225	0.326±0.294	0.175±0.319	0.275239	0.785841	-	-	-	-	-	22.839	22.9368	22.6291	23.2201	22.5969	23.3155	-	22.4956	22.6145	22.8562	23.3568	21.9614
Sh3gl2	Immunostaining	Lateral ventricle, glial cells	Uhlén M et. al.	2015	Human Protein Atlas	SH3 Domain Containing GRB2 Like 2	-	-	-	2	48.186	455	40.972	2	2	1	1.625	1.625	1	0.62	0.62	23.362	23.069	-	0.089	0.053	-	0.292±0.102	-	-	-	-	-	-	-	-	23.4487	-	23.2742	-	-	23.1224	-	23.0164	-	-	-	-	21.6182
Sik3	Immunostaining	Cerebral cortex, glial cells	Uhlén M et. al.	2015	Human Protein Atlas	SIK Family Kinase 3	-	-	-	1	21.176	181	1.9566	2	1	0	1	1	0	1	1	-	-	-	-	-	-	-	-	-	-	-	-	-	-	-	-	-	-	-	-	-	-	-	-	21.2353	-	-	-
Slc15a2	Microarray	Protoplasmic astrocytes and neurons (P7)	Cahoy JD et. al.	2008	-	Solute Carrier Family 15 Member 2	-	-	-	3	52.034	444	34.609	5	5	5	2.85	3.3	2.6	0.52	0.56	24.034	24.364	23.558	0.175	0.197	0.77	-0.33±0.156	0.476±0.383	0.806±0.386	1.0782	0.217283	-	-	-	-	24.3939	23.8396	24.0783	24.042	23.8147	24.5361	24.258	24.7039	24.2858	24.0369	23.1814	23.8164	24.8178
Slc1a3	Immunostaining	Cerebral cortex, glial cells	Uhlén M et. al.	2015	Human Protein Atlas	Solute Carrier Family 1 Member 3	-	-	-	3	20.622	185	190.57	5	5	5	3.5	3.45	3.55	0.5	0.49	25.519	25.418	25.759	0.177	0.144	0.231	0.101±0.137	-0.24±0.17	-0.341±0.16	0.910946	0.496749	-	-	-	-	25.167	25.5482	25.6049	25.8131	25.4597	25.1648	25.664	25.4698	25.5022	25.2892	25.3401	25.8747	25.5718
Slc1a4	Microarray	Optic nerve head astrocytes	McCall MN et. al.	2011	Barcode U133A database	Solute Carrier Family 1 Member 4	-	-	-	1	72.156	631	323.31	5	5	5	12.05	12.35	12.65	0.49	0.49	27.906	28.075	27.945	0.156	0.158	0.218	-0.169±0.133	-0.039±0.158	0.13±0.158	0.28543	0.876871	-	-	-	-	27.9077	27.9423	28.1748	27.9153	27.5875	27.9327	28.166	28.3973	28.0033	27.8736	27.5252	28.262	28.1428
Slc20a2	Immunostaining	Hippocampus, glial cells	Uhlén M et. al.	2015	Human Protein Atlas	Solute Carrier Family 20 Member 2	-	-	-	1	58.803	519	27.577	4	4	5	1.9375	1.375	1.75	0.53	0.44	24.074	23.528	24.327	0.15	0.093	0.262	0.546±0.138	-0.253±0.218	-0.799±0.208	1.97758	0.0639318	-	-	-	-	-	24.0043	-	23.9172	24.3015	23.4522	23.6766	-	23.4557	-	24.4356	24.5513	24.6887
Slc25a1	Microarray	Optic nerve head astrocytes	McCall MN et. al.	2011	Barcode U133A database	Solute Carrier Family 25 Member 1	-	-	-	1	24.761	217	25.718	5	5	5	3.6	3.25	3.15	0.53	0.51	25.542	25.393	25.304	0.197	0.302	0.312	0.149±0.206	0.238±0.21	0.089±0.244	0.245239	0.855479	-	-	-	-	25.9717	25.4417	25.4639	25.5517	25.2796	25.965	24.9111	25.429	25.4003	25.2599	25.6106	25.8345	24.9707
Slc25a10	Immunostaining	Cerebral cortex, glial cells	Uhlén M et. al.	2015	Human Protein Atlas	Solute Carrier Family 25 Member 10	-	-	-	3	52.311	471	199.12	5	5	5	6.3	6.15	6.4	0.5	0.49	26.281	26.071	26.147	0.321	0.164	0.465	0.211±0.205	0.134±0.305	-0.076±0.265	0.140722	0.912313	-	-	-	-	25.9467	26.5456	26.5962	26.5686	25.7497	26.0307	26.3598	25.9981	26.1893	25.7746	25.4676	26.6367	26.3462
Slc25a11	Immunostaining	Cerebral cortex, glial cells	Uhlén M et. al.	2015	Human Protein Atlas	Solute Carrier Family 25 Member 11	-	-	-	1	90.403	840	2.2618	4	2	4	1	1	1	0.5	0.5	21.137	21.321	21.603	0.092	0.15	0.883	-0.184±0.169	-0.466±0.687	-0.282±0.69	0.125447	0.878637	-	-	-	-	-	21.2271	-	21.0466	-	-	21.4631	-	21.1785	-	22.9375	21.3884	20.8956
Slc25a13	Microarray	Myelinating oligodendrocyte cells (adult)	Bellesi M et. al.	2013	-	Solute Carrier Family 25 Member 13	-	-	-	1	113.46	973	31.188	4	4	5	3	2.25	1.76667	0.63	0.56	24.323	24.152	23.654	1.086	0.072	0.296	0.171±0.615	0.669±0.558	0.498±0.226	-	-	-	-	-	-	-	23.42	-	24.0585	25.4918	-	24.0481	-	24.1593	24.2488	-	23.1129	23.892
Slc25a18	Microarray	Protoplasmic astrocytes and neurons (P7)	Cahoy JD et. al.	2008	-	Solute Carrier Family 25 Member 18	-	-	-	2	160.39	1388	67.296	5	5	5	1.8	2.3	2.1	0.46	0.52	22.739	23.605	23.775	0.464	0.331	0.334	-0.866±0.344	-1.036±0.345	-0.171±0.293	1.60727	0.0726578	-	-	-	-	23.0347	22.1843	22.3798	-	23.357	24.1381	23.2737	23.285	-	23.7217	23.8745	23.2847	24.2814
Slc25a26	Immunostaining	Cerebral cortex, glial cells	Uhlén M et. al.	2015	Human Protein Atlas	Solute Carrier Family 25 Member 26	-	-	-	1	75.073	680	40.909	5	5	5	3.1	2.25	2.8	0.53	0.45	23.553	22.687	23.359	0.364	0.553	0.445	0.866±0.347	0.195±0.311	-0.671±0.37	1.19729	0.167386	-	-	-	-	23.4028	23.4729	23.4858	23.1014	24.3042	22.9643	21.7614	22.3296	23.0415	23.3384	23.5541	23.7643	22.6171
Slc44a1	Microarray	Myelinating oligodendrocyte cells (adult)	Bellesi M et. al.	2013	-	Solute Carrier Family 44 Member 1	-	-	-	1	29.346	270	5.91	2	1	1	1	1	1	0.5	0.5	21.132	-	-	0.179	-	-	-	-	-	-	-	-	-	-	-	-	-	-	21.3005	20.964	-	20.3707	-	-	-	-	20.0293	-
Slc4a2	Immunostaining	Cerebral cortex, glial cells	Uhlén M et. al.	2015	Human Protein Atlas	Solute Carrier Family 4 Member 2	-	-	-	2	74.644	659	55.615	5	5	5	3.25	3.65	3.4	0.49	0.52	24.224	24.345	24.243	0.313	0.55	0.46	-0.121±0.333	-0.018±0.301	0.103±0.374	0.032348	0.982764	-	-	-	-	24.0768	24.1921	23.8153	24.1626	24.8742	24.3664	24.5728	23.3591	24.3253	25.1026	24.1878	24.6178	23.3526
Slc4a4	Microarray	Protoplasmic astrocytes and neurons (P7)	Cahoy JD et. al.	2008	-	Solute Carrier Family 4 Member 4	-	-	-	3	39.968	348	9.4303	5	5	5	1.28333	1.56667	1.26667	0.5	0.55	23.005	23.296	23.359	0.204	0.243	0.177	-0.291±0.198	-0.353±0.178	-0.062±0.19	0.691276	0.551458	-	-	-	-	23.3643	-	23.053	22.8199	22.7835	23.6782	23.3878	23.3728	23.2242	22.8186	-	23.4972	23.478
Slc7a10	Microarray	Protoplasmic astrocytes and neurons (P7)	Cahoy JD et. al.	2008	-	Solute Carrier Family 7 Member 10	-	-	-	3	24.604	214	30.479	3	3	3	5.25	4.41667	4.33333	0.55	0.5	26.626	26.03	25.948	0.134	0.254	0.339	0.596±0.215	0.678±0.265	0.082±0.307	1.08397	0.222058	-	-	-	-	-	26.6593	-	26.4304	26.7879	-	26.3997	-	25.9075	25.7834	-	26.4289	-
Slc7a11	Microarray	Optic nerve head astrocytes	McCall MN et. al.	2011	Barcode U133A database	Solute Carrier Family 7 Member 11	-	-	-	4	83.723	740	11.636	2	4	4	1	1.125	1.45833	0.41	0.44	22.957	-	-	0.011	-	-	-	-	-	-	-	-	-	-	-	-	-	-	22.9459	22.9687	-	22.8207	-	-	-	-	22.9604	-
Slc9a3r1	Microarray	Protoplasmic astrocytes and neurons (P7)	Cahoy JD et. al.	2008	-	SLC9A3 Regulator 1	-	-	-	4	97.375	860	2.5681	3	1	2	1	1.33333	1	0.5	0.57	21.298	-	20.558	0.789	-	0.047	-	0.74±0.595	-	-	-	-	-	-	-	-	-	21.8909	20.7045	-	-	21.0116	-	-	-	-	20.6048	20.5115
Slitrk1	Immunostaining	Cerebral cortex, glial cells	Uhlén M et. al.	2015	Human Protein Atlas	SLIT And NTRK Like Family Member 1	-	-	-	2	44.106	398	16.791	5	5	5	4.2	4.1	4.2	0.5	0.49	24.67	24.738	24.713	0.47	0.339	0.32	-0.068±0.312	-0.043±0.307	0.025±0.26	0.011719	0.992227	-	-	-	-	24.0918	25.4494	24.4568	24.3237	25.0298	24.4108	25.1464	24.2459	24.7097	25.1764	24.2453	25.1877	24.5266
Slitrk3	Microarray	Oligodendrocyte Precursor Cells	Sim FJ et. al.	2011	-	SLIT And NTRK Like Family Member 3	-	-	-	1	23.909	218	45.854	5	5	5	3.3	2.95	3.25	0.5	0.48	25.199	25.048	25.214	0.383	0.434	0.329	0.151±0.313	-0.016±0.278	-0.167±0.296	0.0826854	0.950026	-	-	-	-	24.6422	25.7336	24.7737	25.4125	25.4312	24.907	25.4614	24.1983	25.3034	25.3675	25.3026	25.6488	24.5359
Sltm	Immunostaining	Cerebral cortex, glial cells	Uhlén M et. al.	2015	Human Protein Atlas	SAFB Like Transcription Modulator	-	-	-	4	156.5	1443	323.31	5	5	5	15.3	14.5	16.5	0.48	0.47	27.708	27.563	27.897	0.278	0.34	0.313	0.145±0.246	-0.189±0.237	-0.334±0.258	0.371995	0.733652	-	-	-	-	27.2854	27.703	27.481	28.206	27.8643	27.1061	27.2444	27.4554	28.0297	27.9779	27.6926	27.578	28.085
Smarca4	Immunostaining	Cerebral cortex, glial cells	Uhlén M et. al.	2015	Human Protein Atlas	SWI/SNF Related, Matrix Associated, Actin Dependent Regulator Of Chromatin, Subfamily A, Member 4	-	-	-	1	162.1	1444	39.177	5	5	5	2.25	2.65	3.01667	0.43	0.47	23.513	23.606	23.636	0.242	0.368	0.251	-0.093±0.246	-0.123±0.201	-0.03±0.248	0.065166	0.966691	-	-	-	-	23.2506	23.8377	23.555	23.7842	23.136	23.2143	24.1288	23.9894	23.5828	23.1127	23.5605	23.4482	24.176
Smarca5	Immunostaining	Cerebral cortex, glial cells	Uhlén M et. al.	2015	Human Protein Atlas	SWI/SNF Related, Matrix Associated, Actin Dependent Regulator Of Chromatin, Subfamily A, Member 5	-	-	-	1	82.41	761	12.798	1	1	1	1	1	1	0.5	0.5	-	-	-	-	-	-	-	-	-	-	-	-	-	-	-	-	-	21.7788	-	-	-	23.1713	-	-	-	-	-	22.0867
Smarcb1	Immunostaining	Cerebral cortex, glial cells	Uhlén M et. al.	2015	Human Protein Atlas	SWI/SNF Related, Matrix Associated, Actin Dependent Regulator Of Chromatin, Subfamily B, Member 1	-	-	-	2	28.355	262	36.321	5	5	5	1	1	1	0.5	0.5	25.586	25.894	25.712	0.231	0.385	0.574	-0.308±0.249	-0.126±0.322	0.182±0.36	0.203137	0.851183	-	-	-	-	25.415	25.6159	25.6615	26.0192	25.2186	26.2042	26.2204	26.2011	25.6858	25.1578	25.2814	25.9605	26.4705
Smarcc2	Immunostaining	Cerebral cortex, glial cells	Uhlén M et. al.	2015	Human Protein Atlas	SWI/SNF Related, Matrix Associated, Actin Dependent Regulator Of Chromatin Subfamily C Member 2	-	-	-	5	126.4	1163	323.31	5	5	5	16.1	17.6	17.65	0.48	0.5	28.358	28.647	28.806	0.226	0.168	0.286	-0.289±0.166	-0.448±0.209	-0.159±0.191	1.02228	0.36994	-	-	-	-	28.2789	28.7451	28.5178	28.2894	27.9572	28.6251	28.7668	28.9034	28.6382	28.2988	28.5596	28.9214	29.2617
Smarcd1	Immunostaining	Cerebral cortex, glial cells	Uhlén M et. al.	2015	Human Protein Atlas	SWI/SNF Related, Matrix Associated, Actin Dependent Regulator Of Chromatin, Subfamily D, Member 1	-	-	-	2	52.906	469	250.01	5	5	5	13.4	13.5	13	0.51	0.51	28.787	28.885	28.795	0.037	0.104	0.127	-0.098±0.068	-0.007±0.08	0.091±0.1	0.343974	0.919426	-	-	-	-	28.8067	28.8343	28.7044	28.8193	28.7718	28.6864	29.0232	29.0206	28.8833	28.8132	28.7516	28.9779	28.9463
Smarce1	Immunostaining	Cerebral cortex, glial cells	Uhlén M et. al.	2015	Human Protein Atlas	SWI/SNF Related, Matrix Associated, Actin Dependent Regulator Of Chromatin, Subfamily E, Member 1	-	-	-	2	51.146	463	70.766	5	5	5	5.4	5.35	6.1	0.47	0.47	25.529	25.497	25.747	0.249	0.305	0.257	0.031±0.224	-0.219±0.206	-0.25±0.226	0.317314	0.792069	-	-	-	-	25.1838	25.8702	25.2521	25.4958	25.8407	25.6286	25.7566	24.8588	25.4355	25.8058	25.5697	26.1853	25.5338
Smc1a	Immunostaining	Cerebral cortex, glial cells	Uhlén M et. al.	2015	Human Protein Atlas	Structural Maintenance Of Chromosomes 1A	-	-	-	1	27.782	243	4.3676	5	4	4	1	1	1.39583	0.42	0.42	22.322	22.65	22.663	0.466	0.165	0.424	-0.329±0.427	-0.341±0.403	-0.012±0.394	0.190728	0.830622	-	-	-	-	-	22.6189	22.6617	-	21.685	-	22.806	22.4947	-	-	22.6147	23.3701	22.158
Smu1	Immunostaining	Cerebral cortex, glial cells	Uhlén M et. al.	2015	Human Protein Atlas	Smu-1 Suppressor Of Mec-8 And Unc-52 Homolog (C. Elegans)	-	-	-	1	10.56	94	18.734	5	5	5	1	1	1	0.5	0.5	22.658	22.615	22.503	0.632	0.483	0.337	0.043±0.406	0.155±0.367	0.112±0.316	0.041325	0.974105	-	-	-	-	21.8807	22.5099	22.6047	22.4805	23.8141	22.2759	22.4529	22.3716	22.3503	23.6256	22.381	22.282	22.4301
Snap29	Immunostaining	Cerebral cortex, glial cells	Uhlén M et. al.	2015	Human Protein Atlas	Synaptosome Associated Protein 29kDa	-	-	-	1	10.744	92	323.31	5	5	5	2.5	2.4	2.4	0.51	0.5	27.61	27.691	27.808	0.435	0.963	0.908	-0.081±0.493	-0.198±0.477	-0.117±0.602	0.030782	0.979902	-	-	-	-	27.3132	28.225	27.7795	26.8806	27.8523	28.1118	28.9925	27.3967	26.3416	27.6106	28.3416	28.9735	27.7705
Snrnp40	Immunostaining	Cerebral cortex, glial cells	Uhlén M et. al.	2015	Human Protein Atlas	Small Nuclear Ribonucleoprotein U5 Subunit 40	-	-	-	1	42.745	383	28.95	5	5	5	2	1.7	2	0.5	0.46	24.53	24.068	24.447	0.465	0.465	0.292	0.463±0.37	0.084±0.306	-0.379±0.297	0.463399	0.599769	-	-	-	-	23.7642	24.8199	25.0185	24.5187	-	23.4855	24.8187	24.4545	23.7248	23.8552	23.9178	24.6838	24.8931
Snrpa1	Immunostaining	Cerebral cortex, glial cells	Uhlén M et. al.	2015	Human Protein Atlas	Small Nuclear Ribonucleoprotein Polypeptide A'	-	-	-	1	38.512	349	59.793	5	5	5	3.2	3.5	3.28333	0.49	0.52	24.444	24.588	24.288	0.57	0.483	0.375	-0.144±0.387	0.156±0.356	0.3±0.327	0.148762	0.885397	-	-	-	-	23.4806	24.2736	24.5968	24.5946	25.276	23.9016	24.6463	24.1595	24.9225	25.311	23.871	24.6974	23.8558
Snrpd3	Immunostaining	Cerebral cortex, glial cells	Uhlén M et. al.	2015	Human Protein Atlas	Small Nuclear Ribonucleoprotein D3 Polypeptide	-	-	-	2	104.41	931	323.31	5	5	5	8.65	8.25	7.8	0.53	0.51	28.15	28.15	27.843	0.174	0.259	0.279	0.001±0.181	0.308±0.19	0.307±0.218	0.624712	0.595028	-	-	-	-	28.1155	28.1958	28.3916	28.2715	27.7777	27.9064	28.3226	28.6076	28.1398	27.7714	27.3668	28.1941	28.0353
Snw1	Immunostaining	Cerebral cortex, glial cells	Uhlén M et. al.	2015	Human Protein Atlas	SNW Domain Containing 1	-	-	-	2	17.595	153	182.06	5	5	5	5.2	5.7	5.25	0.5	0.52	27.693	27.999	27.928	0.264	0.233	0.489	-0.305±0.203	-0.235±0.298	0.07±0.29	0.293568	0.782829	-	-	-	-	27.4277	28.1391	27.9122	27.668	27.3195	27.8284	28.2974	28.3067	27.9485	27.6119	27.2495	28.6385	28.3825
Snx16	Immunostaining	Cerebral cortex, glial cells	Uhlén M et. al.	2015	Human Protein Atlas	Sorting Nexin 16	-	-	-	1	22.399	198	147.38	5	5	5	3.7	3.8	3.5	0.51	0.52	26.132	25.828	25.824	0.338	0.173	0.473	0.305±0.214	0.309±0.313	0.004±0.27	0.351931	0.735341	-	-	-	-	26.0826	26.7736	25.8742	25.6727	26.2588	25.9964	25.8349	25.6016	25.5967	26.1079	25.4381	26.6758	25.5979
Soat1	Microarray	Protoplasmic astrocytes and neurons (P7)	Cahoy JD et. al.	2008	-	Sterol O-Acyltransferase 1	-	-	-	1	58.587	512	85.496	5	5	5	4.65	4.55	5.2	0.47	0.47	24.442	24.383	24.564	0.272	0.418	0.319	0.059±0.274	-0.122±0.237	-0.181±0.288	0.101834	0.943165	-	-	-	-	24.3475	24.9723	24.417	24.0057	24.4684	24.8273	24.8495	23.6226	24.3794	24.2355	24.3836	25.0094	24.916
Son	Immunostaining	Cerebral cortex, glial cells	Uhlén M et. al.	2015	Human Protein Atlas	SON DNA Binding Protein	-	-	-	2	28.752	250	93.934	5	5	5	3.75	3.75	2.95	0.56	0.56	25.601	25.619	25.114	0.983	0.488	0.877	-0.019±0.511	0.487±0.6	0.505±0.48	0.239798	0.756312	-	-	-	-	25.2404	24.5627	25.3989	25.5704	27.23	25.1408	24.9576	25.8428	25.778	26.3764	24.2196	24.0747	25.5449
Sorbs1	Immunostaining	Lateral ventricle, glial cells	Uhlén M et. al.	2015	Human Protein Atlas	Sorbin And SH3 Domain Containing 1	-	-	-	3	130.95	1200	173.43	3	4	3	1.16667	1.1875	1.33333	0.47	0.47	23.102	23.184	23.219	0.108	0.153	0.315	-0.081±0.146	-0.117±0.243	-0.035±0.257	0.062027	0.969645	-	-	-	-	22.9636	23.2584	23.0845	-	-	23.0137	23.1259	23.4113	-	-	23.1057	23.6576	22.8927
Sorbs2	Immunostaining	Cerebral cortex, glial cells	Uhlén M et. al.	2015	Human Protein Atlas	Sorbin And SH3 Domain Containing 2	-	-	-	2	34.34	309	3.8163	4	4	4	1	1.125	1	0.5	0.53	24.211	23.917	24.025	0.233	0.571	0.633	0.294±0.412	0.186±0.443	-0.108±0.481	0.0852019	0.93705	-	-	-	-	-	-	24.314	24.4476	23.8707	-	23.0267	24.1704	24.5636	23.9074	-	23.1963	24.7552
Sorcs1	Immunostaining	Cerebral cortex, glial cells	Uhlén M et. al.	2015	Human Protein Atlas	Sortilin Related VPS10 Domain Containing Receptor 1	-	-	-	1	54.09	478	291.59	5	5	5	6.65	7	6.65	0.5	0.51	27.652	27.736	27.622	0.488	0.338	0.535	-0.083±0.318	0.031±0.377	0.114±0.334	0.0253164	0.986144	-	-	-	-	28.1309	28.4112	27.246	27.2421	27.2319	28.0835	28.2866	27.351	27.4633	27.4929	28.0568	28.4334	27.3064
Sort1	Immunostaining	Lateral ventricle, glial cells	Uhlén M et. al.	2015	Human Protein Atlas	Sortilin 1	-	-	-	2	53.252	471	244.38	5	5	5	5.8	7.05	5.4	0.52	0.57	25.977	26.505	25.751	0.161	0.335	0.517	-0.528±0.21	0.227±0.285	0.755±0.327	1.29762	0.172584	-	-	-	-	26.2968	25.8244	26.0759	25.7602	25.9289	26.8523	26.7824	26.7127	26.323	25.8562	25.5947	26.0805	26.4634
Sox6	Immunostaining	Cerebral cortex, glial cells	Uhlén M et. al.	2015	Human Protein Atlas	SRY-Box 6	-	-	-	15	194.42	1706	1.8112	3	1	2	1	1	1	0.5	0.5	25.355	-	24.86	0.306	-	0.046	-	0.495±0.289	-	-	-	-	-	-	-	25.679	25.4575	-	24.9289	-	-	-	21.9216	-	-	-	-	24.8143
Sparc	Immunostaining	Lateral ventricle, glial cells	Uhlén M et. al.	2015	Human Protein Atlas	Secreted Protein Acidic And Cysteine Rich	-	-	-	2	30.744	274	16.246	5	5	5	2.4	2.75	3.25	0.42	0.46	25.478	25.715	25.938	0.342	0.393	0.432	-0.237±0.286	-0.46±0.3	-0.223±0.315	0.464185	0.617745	-	-	-	-	26.0081	24.8572	25.5132	25.6686	25.3435	26.2779	25.3472	26.0572	25.7652	25.1295	25.784	25.1888	26.5751
Spast	Immunostaining	Lateral ventricle, glial cells	Uhlén M et. al.	2015	Human Protein Atlas	Spastin	-	-	-	3	58.813	547	323.31	5	5	5	4.8	5.05	5.25	0.48	0.49	26.371	26.228	26.416	0.175	0.21	0.272	0.143±0.161	-0.045±0.187	-0.188±0.198	0.239994	0.880089	-	-	-	-	26.1974	26.7444	26.2329	26.4549	26.2248	26.4379	26.5103	25.8365	26.0745	26.2808	26.651	26.8082	25.9949
Spen	Immunostaining	Cerebral cortex, glial cells	Uhlén M et. al.	2015	Human Protein Atlas	Spen Family Transcriptional Repressor	-	-	-	1	11.162	98	1.5228	4	2	3	1	1.5	1.16667	0.46	0.56	22.359	22.781	22.167	0.078	0.331	0.351	-0.422±0.232	0.192±0.258	0.614±0.39	0.638743	0.442213	-	-	-	-	-	22.34	-	22.4754	22.2613	-	23.0726	-	22.4886	-	22.3199	-	-
Spg20	Microarray	Myelinating oligodendrocyte cells (adult)	Bellesi M et. al.	2013	-	Spastic Paraplegia 20 (Troyer Syndrome)	-	-	-	1	19.524	164	22.708	4	4	4	1.625	1.54167	1.4375	0.53	0.52	22.609	23.18	22.037	0.052	0.263	0.395	-0.571±0.199	0.572±0.259	1.143±0.357	1.60659	0.0668715	-	-	-	-	22.6714	22.5277	22.628	-	-	23.479	22.8142	23.2465	-	-	-	21.6966	22.3765
Spon1	Microarray	Epiblast stem cell-derived oligodendrocytes	Najm FJ et. al.	2011	-	Spondin 1	-	-	-	4	108.71	976	23.542	5	5	5	3.05	2.05	2.76667	0.52	0.43	25.226	24.719	24.901	0.144	0.049	0.142	0.507±0.103	0.326±0.122	-0.182±0.102	2.57494	0.105112	-	-	-	-	25.5328	25.2998	25.1341	25.0573	25.1075	24.7842	24.716	-	24.624	24.7518	25.191	24.9967	24.8202
Sqstm1	Immunostaining	Lateral ventricle, glial cells	Uhlén M et. al.	2015	Human Protein Atlas	Sequestosome 1	-	↓	yes	1	110.8	990	39.213	5	5	5	5.4	4.5	5.95	0.48	0.43	24.953	24.139	25.09	0.197	0.376	0.22	0.814±0.236	-0.136±0.173	-0.951±0.243	2.70648	0.0210909	yes	-	yes	yes	25.1552	24.7734	25.2216	25.0102	24.606	23.6155	23.857	24.3793	24.7943	24.0481	25.169	25.4201	24.6603
Srp72	Immunostaining	Cerebral cortex, glial cells	Uhlén M et. al.	2015	Human Protein Atlas	Signal Recognition Particle 72kDa	-	-	-	1	41.592	361	323.31	5	5	5	13.05	12.65	13	0.5	0.49	29.622	29.496	29.618	0.17	0.231	0.277	0.126±0.168	0.004±0.187	-0.122±0.207	0.123859	0.945127	-	-	-	-	29.4295	29.5398	29.4174	29.8136	29.9103	29.6511	29.4749	28.9837	29.6914	29.6778	29.6614	29.7454	29.0246
Srpk2	Immunostaining	Cerebral cortex, glial cells	Uhlén M et. al.	2015	Human Protein Atlas	SRSF Protein Kinase 2	-	-	-	5	40.653	358	164.14	1	1	1	7.75	9.25	9.5	0.45	0.49	-	-	-	-	-	-	-	-	-	-	-	-	-	-	-	-	-	-	27.1557	-	-	-	-	27.4518	-	-	-	-
Srrm1	Immunostaining	Cerebral cortex, glial cells	Uhlén M et. al.	2015	Human Protein Atlas	Serine And Arginine Repetitive Matrix 1	-	-	-	1	44.754	407	323.31	3	1	2	1	1	1	0.5	0.5	24.798	-	-	0.501	-	-	-	-	-	-	-	-	-	-	-	-	-	-	25.2122	24.3838	-	-	-	24.2995	-	-	22.6045	-
Srrm2	Immunostaining	Cerebral cortex, glial cells	Uhlén M et. al.	2015	Human Protein Atlas	Serine/Arginine Repetitive Matrix 2	-	-	-	1	46.517	417	13.035	3	3	3	1.16667	1.08333	1.33333	0.47	0.45	26.052	25.658	26.373	0.39	0.135	0.188	0.395±0.294	-0.321±0.309	-0.715±0.178	1.02758	0.243259	-	-	-	-	-	-	26.5165	25.5677	26.0731	-	-	25.8583	25.616	25.4993	-	-	26.4112
Srsf11	Immunostaining	Cerebral cortex, glial cells	Uhlén M et. al.	2015	Human Protein Atlas	Serine/Arginine-Rich Splicing Factor 11	-	-	-	10	107.14	958	20.523	3	3	3	1.91667	1.91667	2.33333	0.45	0.45	24.069	24.213	24.081	0.144	0.219	0.053	-0.144±0.199	-0.013±0.12	0.131±0.17	0.185564	0.913758	-	-	-	-	-	24.2926	23.9698	23.9436	-	-	24.2444	23.9129	24.4811	-	-	24.1401	23.9971
Srsf2	Immunostaining	Cerebral cortex, glial cells	Uhlén M et. al.	2015	Human Protein Atlas	Serine/Arginine-Rich Splicing Factor 2	-	-	-	4	59.698	548	160.24	5	5	5	8.8	8.15	8.65	0.5	0.49	28.283	28.049	28.313	0.179	0.169	0.152	0.233±0.146	-0.031±0.14	-0.264±0.136	0.785219	0.600389	-	-	-	-	28.162	27.9263	28.4221	28.5142	28.3881	27.9025	27.8044	27.9849	28.1948	28.3585	28.0818	28.1555	28.2929
Srsf6	Immunostaining	Cerebral cortex, glial cells	Uhlén M et. al.	2015	Human Protein Atlas	Serine/Arginine-Rich Splicing Factor 6	-	-	-	1	88.587	791	180.19	5	5	5	13.7	14.95	13.75	0.5	0.52	28.19	28.156	28.011	0.106	0.141	0.179	0.035±0.107	0.179±0.125	0.145±0.136	0.473165	0.80618	-	-	-	-	28.3154	28.2898	27.9564	28.24	28.1507	28.2508	28.2634	27.8175	28.218	28.2282	28.0431	28.3048	27.6447
Ssb	Immunostaining	Cerebral cortex, glial cells	Uhlén M et. al.	2015	Human Protein Atlas	Sjogren Syndrome Antigen B	-	-	-	1	49.89	471	31.552	5	5	5	3	3.15	3.4	0.47	0.48	25.829	25.889	25.963	0.254	0.127	0.202	-0.06±0.165	-0.134±0.188	-0.074±0.142	0.13857	0.944403	-	-	-	-	25.2611	25.9295	26.0696	26.0115	25.8734	26.1814	25.8969	25.7652	25.7621	25.8399	25.5487	26.2823	26.0411
Ssr3	Microarray	Optic nerve head astrocytes	McCall MN et. al.	2011	Barcode U133A database	Signal Sequence Receptor, Gamma (Translocon-Associated Protein Gamma)	-	-	-	2	58.841	501	323.31	5	5	5	6.1	6.8	6.7	0.48	0.5	26.809	26.949	26.881	0.289	0.174	0.261	-0.14±0.194	-0.073±0.222	0.068±0.182	0.105184	0.950714	-	-	-	-	26.871	27.0201	26.2048	26.788	27.1593	27.175	27.122	26.5967	26.8658	26.9858	26.887	27.212	26.3272
Stag2	Immunostaining	Cerebral cortex, glial cells	Uhlén M et. al.	2015	Human Protein Atlas	Stromal Antigen 2	-	-	-	1	98.17	878	168.05	3	3	3	13.5	12.5833	14	0.49	0.47	28.228	28.14	28.183	0.302	0.083	0.239	0.088±0.23	0.045±0.284	-0.043±0.191	0.0293687	0.985594	-	-	-	-	-	27.7888	28.4256	28.47	-	-	28.0088	28.2229	28.1889	-	-	27.8813	28.5002
Stam	Immunostaining	Cerebral cortex, glial cells	Uhlén M et. al.	2015	Human Protein Atlas	Signal Transducing Adaptor Molecule	-	-	-	1	13.94	120	6.0034	5	5	5	1.9	2.3	2.35	0.45	0.49	25.35	25.448	25.739	0.207	0.193	0.161	-0.098±0.167	-0.389±0.155	-0.291±0.149	1.14981	0.371597	-	-	-	-	25.1285	25.8066	25.1616	25.3333	25.3194	25.1655	25.5873	25.1782	25.6904	25.6198	25.5285	25.8228	26.0737
Stambp	Immunostaining	Cerebral cortex, glial cells	Uhlén M et. al.	2015	Human Protein Atlas	STAM Binding Protein	-	-	-	2	104.15	945	24.341	5	5	5	2.88333	3.35	3.45	0.46	0.49	23.576	24	24.105	0.739	0.267	0.279	-0.425±0.388	-0.53±0.391	-0.105±0.22	0.525532	0.538695	-	-	-	-	22.9249	23.7748	22.6274	24.5969	23.954	23.8158	24.2589	23.5137	24.3556	24.0573	23.7768	24.5223	24.3772
Stk24	Immunostaining	Cerebral cortex, glial cells	Uhlén M et. al.	2015	Human Protein Atlas	Serine/Threonine Kinase 24	-	-	-	1	35.546	322	197.51	5	5	5	1	1	1	0.5	0.5	23.538	23.727	23.669	0.215	0.261	0.157	-0.189±0.195	-0.13±0.157	0.059±0.176	0.247681	0.878169	-	-	-	-	23.2208	23.2758	23.731	23.8636	23.6002	24.1041	23.9374	23.595	23.7649	23.2357	23.5988	23.9788	23.5542
Stk38l	Microarray	Optic nerve head astrocytes	McCall MN et. al.	2011	Barcode U133A database	Serine/Threonine Kinase 38 Like	-	-	-	2	35.404	321	37.217	3	3	3	1	1	1	0.5	0.5	23.889	24.104	23.838	0.037	0.314	0.167	-0.215±0.229	0.052±0.132	0.267±0.261	0.331251	0.778113	-	-	-	-	23.87	-	23.9483	-	23.85	24.557	-	23.9131	-	23.8431	24.0281	-	23.8926
Stmn1	Immunostaining	Cerebral cortex, glial cells	Uhlén M et. al.	2015	Human Protein Atlas	Stathmin 1	-	-	-	2	107.48	961	25.316	5	5	5	1.6	2.08333	2.1	0.43	0.5	22.076	22.507	22.733	0.709	0.236	0.467	-0.432±0.372	-0.658±0.425	-0.226±0.283	0.643575	0.427609	-	-	-	-	21.7028	22.9536	20.9436	22.3418	22.4356	22.5517	22.9009	22.0582	22.4248	22.6011	23.0812	23.3842	21.9216
Strap	Immunostaining	Cerebral cortex, glial cells	Uhlén M et. al.	2015	Human Protein Atlas	Serine/Threonine Kinase Receptor Associated Protein	-	-	-	2	38.371	338	154.75	1	1	1	5.5	6	5.25	0.51	0.53	-	-	-	-	-	-	-	-	-	-	-	-	-	-	-	-	-	-	26.6095	-	-	-	-	26.6359	-	-	-	-
Stx18	Immunostaining	Cerebral cortex, glial cells	Uhlén M et. al.	2015	Human Protein Atlas	Syntaxin 18	-	-	-	2	150.66	1366	92.139	5	5	5	7.1	7.35	6.5	0.52	0.53	26.062	26.233	25.96	0.159	0.217	0.361	-0.171±0.158	0.102±0.22	0.273±0.236	0.358453	0.773483	-	-	-	-	25.9106	25.8855	26.4173	26.0389	26.0581	26.2323	25.9529	26.7055	26.1128	26.1632	25.4518	25.9447	26.6695
Stx1a	Immunostaining	Hippocampus, glial cells	Uhlén M et. al.	2015	Human Protein Atlas	Syntaxin 1A	-	-	-	1	132.38	1194	16.601	0	2	1	0	1	1	0	0.5	-	20.62	-	-	0.111	-	-	-	-	-	-	-	-	-	-	-	-	-	-	-	20.7276	-	20.5121	-	-	-	-	20.2233
Sugp2	Immunostaining	Cerebral cortex, glial cells	Uhlén M et. al.	2015	Human Protein Atlas	SURP And G-Patch Domain Containing 2	-	-	-	1	189.51	1722	86.097	2	3	2	1	1	1	0.5	0.5	-	20.912	21.234	-	0.771	0.407	-	-	-0.322±0.679	-	-	-	-	-	-	-	20.7417	-	-	-	-	20.3288	21.4949	-	-	-	20.8856	21.582
Sulf2	Microarray	Oligodendrocyte Precursor Cells	Sim FJ et. al.	2011	-	Sulfatase 2	-	-	-	2	81.319	729	8.4423	5	5	5	2.8	2.3	2.4	0.54	0.49	24.423	23.927	24.247	0.642	0.108	0.258	0.496±0.327	0.176±0.353	-0.32±0.162	0.572602	0.533327	-	-	-	-	23.5461	23.9529	24.9301	25.3165	24.3667	23.8432	23.9175	24.1383	23.9856	23.7479	24.2275	23.9164	24.2993
Sun1	Immunostaining	Cerebral cortex, glial cells	Uhlén M et. al.	2015	Human Protein Atlas	Sad1 And UNC84 Domain Containing 1	-	-	-	6	59.683	543	323.31	4	4	4	7.25	7.125	8	0.48	0.47	29.972	29.925	30.087	0.299	0.184	0.301	0.047±0.224	-0.115±0.268	-0.162±0.226	0.102131	0.944389	-	-	-	-	29.5868	-	30.4546	30.065	29.7814	29.8698	-	30.2817	29.7472	29.8	29.9271	-	30.6208
Sun2	Immunostaining	Cerebral cortex, glial cells	Uhlén M et. al.	2015	Human Protein Atlas	Sad1 And UNC84 Domain Containing 2	-	-	-	1	55.9	529	180.71	5	5	5	5.7	5.05	5.5	0.51	0.48	26.513	26.257	26.511	0.398	0.383	0.424	0.255±0.301	0.002±0.314	-0.254±0.309	0.190636	0.867997	-	-	-	-	26.0525	26.3422	27.3328	26.4613	26.375	25.6718	26.1861	26.9811	26.2461	26.2011	25.948	26.2446	27.2249
Supt6h	Immunostaining	Lateral ventricle, glial cells	Uhlén M et. al.	2015	Human Protein Atlas	SPT6 Homolog, Histone Chaperone	-	-	-	3	70.503	654	195.19	5	5	5	1.83333	1.25	1.51667	0.55	0.45	24.217	23.674	23.848	0.254	0.111	0.113	0.543±0.161	0.369±0.162	-0.174±0.097	2.11314	0.125867	-	-	-	-	23.8375	24.2411	24.07	24.2079	24.7284	23.5951	23.7169	23.9199	23.5413	23.5982	23.9313	23.9021	23.9717
Syncrip	Immunostaining	Cerebral cortex, glial cells	Uhlén M et. al.	2015	Human Protein Atlas	Synaptotagmin Binding Cytoplasmic RNA Interacting Protein	-	-	-	2	33.835	311	44.942	2	2	2	6.625	6.25	6.5	0.5	0.49	28.045	28.061	27.982	0.103	0.115	0.218	-0.016±0.149	0.063±0.224	0.079±0.229	0.0354787	0.986769	-	-	-	-	-	-	-	28.1446	27.9446	-	-	-	28.172	27.9501	-	-	-
Syt12	Immunostaining	Cerebral cortex, glial cells	Uhlén M et. al.	2015	Human Protein Atlas	Synaptotagmin 12	-	-	-	1	31.454	286	92.952	5	5	5	2.4	2.7	2.95	0.45	0.48	23.807	24.024	24.014	0.325	0.164	0.192	-0.216±0.206	-0.207±0.214	0.009±0.15	0.329651	0.808355	-	-	-	-	23.7881	23.9454	23.1305	24.2032	23.9695	23.9391	23.9211	23.7578	24.2637	24.2367	24.2603	24.0068	23.6073
Syt6	Immunostaining	Cerebral cortex, glial cells	Uhlén M et. al.	2015	Human Protein Atlas	Synaptotagmin 6	-	-	-	2	34.136	314	294.56	4	4	4	13.25	13.625	13.6875	0.49	0.5	28.28	28.336	28.368	0.063	0.085	0.186	-0.056±0.073	-0.088±0.13	-0.032±0.136	0.121715	0.967124	-	-	-	-	28.168	28.3232	28.2587	28.37	-	28.3952	28.415	28.3716	28.1624	-	28.3188	28.4636	28.634
Syvn1	Immunostaining	Cerebral cortex, glial cells	Uhlén M et. al.	2015	Human Protein Atlas	Synoviolin 1	-	-	-	1	74.382	675	9.6412	3	3	3	1.75	1	1.33333	0.57	0.43	25.984	26	25.789	0.093	0.127	0.073	-0.016±0.124	0.195±0.094	0.211±0.115	0.718054	0.676587	-	-	-	-	-	-	25.8358	26.0602	26.0551	-	-	25.9784	26.1812	25.8395	-	-	25.6813
Taco1	Immunostaining	Cerebral cortex, glial cells	Uhlén M et. al.	2015	Human Protein Atlas	Translational Activator Of Cytochrome C Oxidase I	-	-	-	1	34.17	320	212.89	4	4	4	5.625	5.375	5.6875	0.5	0.49	27.552	27.987	27.72	0.154	0.095	0.312	-0.435±0.122	-0.168±0.222	0.267±0.207	0.91919	0.409063	-	-	-	-	27.2563	27.7284	-	27.5825	27.6413	27.9523	28.1725	-	27.8644	27.9585	27.2596	28.183	-
Taf15	Immunostaining	Cerebral cortex, glial cells	Uhlén M et. al.	2015	Human Protein Atlas	TATA-Box Binding Protein Associated Factor 15	-	-	-	1	13.484	124	1.4962	0	1	1	0	1	1	0	0.5	-	-	-	-	-	-	-	-	-	-	-	-	-	-	-	-	-	-	-	-	-	-	-	24.8102	-	-	-	-
Taf9	Immunostaining	Cerebral cortex, glial cells	Uhlén M et. al.	2015	Human Protein Atlas	TATA-Box Binding Protein Associated Factor 9	-	-	-	4	73.113	653	20.999	5	5	5	2.1	2.6	2.3	0.48	0.53	23.06	23.211	23.165	0.365	0.364	0.429	-0.151±0.284	-0.105±0.306	0.046±0.305	0.057685	0.96528	-	-	-	-	22.7123	23.3262	22.4501	23.4542	23.3554	23.376	23.4147	22.4214	23.5272	23.313	23.0536	23.7685	22.4073
Tagln2	Microarray	Myelinating oligodendrocytes and oligodendrocyte precursor cells (adult)	Dougherty JD et. al.	2012	-	Transgelin 2	-	-	-	6	125.67	1117	5.1618	0	1	0	0	1	0	NaN	1	-	-	-	-	-	-	-	-	-	-	-	-	-	-	-	-	-	-	-	-	21.0949	-	-	-	-	-	-	-
Tap1	Immunostaining	Lateral ventricle, glial cells	Uhlén M et. al.	2015	Human Protein Atlas	Transporter 1, ATP-Binding Cassette, Sub-Family B (MDR/TAP)	-	-	-	3	136.63	1234	10.704	4	5	4	1.125	1.13333	1.27083	0.47	0.47	22.296	21.788	22.704	0.338	1.109	0.66	0.508±0.578	-0.408±0.422	-0.916±0.651	-	-	-	-	-	-	22.2537	21.751	-	22.7595	22.4188	20.8473	20.8839	-	22.5195	22.9013	22.9358	21.636	23.2976
Tardbp	Immunostaining	Cerebral cortex, glial cells	Uhlén M et. al.	2015	Human Protein Atlas	TAR DNA Binding Protein	-	-	-	3	122.96	1094	239.88	5	5	5	4.35	4.05	4.75	0.48	0.46	26.027	26.264	26.168	0.364	0.207	0.188	-0.236±0.234	-0.14±0.229	0.096±0.165	0.260839	0.848585	-	-	-	-	25.3711	26.3597	25.8738	26.5132	26.0183	26.0837	26.7387	26.1644	26.2298	26.1018	26.051	26.4672	26.2998
Tbc1d15	Immunostaining	Cerebral cortex, glial cells	Uhlén M et. al.	2015	Human Protein Atlas	TBC1 Domain Family Member 15	-	-	-	1	57.671	530	45.401	2	2	2	1	1	1	0.5	0.5	21.645	21.537	21.313	0.464	0.091	0.01	0.108±0.399	0.332±0.389	0.224±0.089	0.200233	0.836967	-	-	-	-	22.0337	21.2556	-	-	-	21.6252	21.4477	-	-	-	21.3231	21.3022	-
Tbc1d23	Immunostaining	Cerebral cortex, glial cells	Uhlén M et. al.	2015	Human Protein Atlas	TBC1 Domain Family Member 23	-	-	-	1	55.441	502	117.08	5	5	5	4.95	5.6	5.5	0.47	0.5	27.354	27.471	27.719	0.979	0.934	0.729	-0.117±0.612	-0.365±0.564	-0.248±0.553	0.0891136	0.92314	-	-	-	-	25.8101	27.0213	27.9524	28.3159	27.6686	25.9405	27.1718	28.0917	28.2714	27.8787	27.191	27.0891	28.7355
Tbca	Immunostaining	Cerebral cortex, glial cells	Uhlén M et. al.	2015	Human Protein Atlas	Tubulin Folding Cofactor A	-	-	-	1	38.83	356	75.621	3	3	3	4.33333	3.25	4.66667	0.48	0.41	25.714	25.445	25.923	0.2	0.359	0.284	0.269±0.298	-0.209±0.258	-0.478±0.33	0.470678	0.597385	-	-	-	-	25.5448	-	25.5798	26.0178	-	25.9246	-	25.0514	25.3581	-	25.5536	-	25.9398
Tbl1x	Immunostaining	Cerebral cortex, glial cells	Uhlén M et. al.	2015	Human Protein Atlas	Transducin (Beta)-Like 1X-Linked	-	-	-	1	77.798	696	3.8483	5	5	5	1.16667	1.15	1.05	0.53	0.52	22.261	22.149	22.445	0.403	0.21	0.422	0.112±0.251	-0.183±0.315	-0.296±0.258	0.242044	0.823864	-	-	-	-	22.2462	22.752	22.7525	21.7387	21.8158	22.0923	22.569	22.2387	21.846	21.9989	22.1689	22.9944	22.3499
Tbl1xr1	Immunostaining	Cerebral cortex, glial cells	Uhlén M et. al.	2015	Human Protein Atlas	Transducin (Beta)-Like 1 X-Linked Receptor 1	-	-	-	1	109.23	979	14.51	5	5	5	1.55	1.95	1.3	0.54	0.6	22.266	22.425	21.629	0.32	0.297	0.296	-0.159±0.245	0.637±0.245	0.796±0.237	1.8139	0.0837811	-	-	-	-	22.7777	22.5166	22.1292	22.18	21.7274	22.7803	22.5454	22.679	22.2758	21.8449	21.2747	22.1559	21.5762
Tceb3	Immunostaining	Lateral ventricle, glial cells	Uhlén M et. al.	2015	Human Protein Atlas	Transcription Elongation Factor B Subunit 3	-	-	-	1	35.027	306	11.13	5	5	5	1.35	1.5	1.63333	0.45	0.48	23.74	24.516	23.843	0.757	1.64	0.45	-0.776±0.81	-0.103±0.449	0.672±0.673	-	-	-	-	-	-	23.7854	22.5885	-	24.1475	24.4391	23.5998	23.3568	24.6719	26.4341	-	23.6456	23.4427	24.7277
Tcf25	Immunostaining	Lateral ventricle, glial cells	Uhlén M et. al.	2015	Human Protein Atlas	Transcription Factor 25	-	-	-	4	181.4	1613	165.67	5	5	5	3	3.11667	3.75	0.44	0.45	24.245	24.427	24.687	0.187	0.119	0.197	-0.182±0.132	-0.442±0.16	-0.26±0.137	1.53138	0.262557	-	-	-	-	24.0196	24.1219	24.2199	24.6634	24.1998	24.3781	24.2523	24.6239	24.5698	24.3107	24.3542	24.7232	24.6906
Tdg	Immunostaining	Cerebral cortex, glial cells	Uhlén M et. al.	2015	Human Protein Atlas	Thymine DNA Glycosylase	-	-	-	3	116.65	995	82.836	5	5	5	3.35	4.4	3.75	0.47	0.54	23.873	24.404	24.08	0.221	0.19	0.477	-0.531±0.171	-0.207±0.283	0.324±0.275	0.85238	0.382148	-	-	-	-	24.3302	23.8768	23.5562	23.8811	23.7209	24.2697	24.4525	24.7605	24.0852	24.4517	23.6605	24.1025	24.9323
Terf2	Immunostaining	Cerebral cortex, glial cells	Uhlén M et. al.	2015	Human Protein Atlas	Telomeric Repeat Binding Factor 2	-	-	-	1	43.158	376	33.045	5	5	5	1.68333	1.51667	1.46667	0.53	0.51	23.1	23.033	22.791	0.137	0.183	0.22	0.068±0.136	0.31±0.152	0.242±0.168	0.836128	0.544823	-	-	-	-	23.2454	23.2268	22.7912	23.0764	23.1609	23.1805	22.8503	22.698	23.2103	23.224	22.9179	23.186	22.7947
Terf2ip	Immunostaining	Cerebral cortex, glial cells	Uhlén M et. al.	2015	Human Protein Atlas	TERF2 Interacting Protein	↓	-	yes	2	124.28	1130	24.969	5	5	5	1.15	1.7	1.71667	0.4	0.5	21.965	23.096	23.151	0.201	0.166	0.184	-1.131±0.173	-1.186±0.183	-0.055±0.147	4.03462	0.00331034	yes	yes	-	yes	22.0958	21.6609	-	-	22.1385	23.2083	22.8751	23.1597	23.3737	22.865	23.2026	22.7237	23.2227
Tfe3	Immunostaining	Cerebral cortex, glial cells	Uhlén M et. al.	2015	Human Protein Atlas	Transcription Factor Binding To IGHM Enhancer 3	-	-	-	1	58.26	515	46.072	5	5	5	1.3	1.36667	1.3	0.5	0.51	23.231	23.156	22.83	0.288	0.186	0.225	0.075±0.197	0.401±0.209	0.326±0.171	0.888388	0.434497	-	-	-	-	23.0968	23.4448	22.8105	23.7445	23.0585	22.7413	23.3543	23.1832	23.1718	23.3313	22.5092	23.034	23.2029
Tgfb2	Microarray	Optic nerve head astrocytes	McCall MN et. al.	2011	Barcode U133A database	Transforming Growth Factor Beta 2	-	-	-	5	42.688	375	120.07	5	5	5	6.3	6.4	6.35	0.5	0.5	25.889	25.906	25.897	0.157	0.192	0.144	-0.017±0.147	-0.007±0.128	0.01±0.143	0.0031968	0.996128	-	-	-	-	25.5728	25.8144	26.0955	25.9075	26.0564	25.5253	25.7859	26.0408	26.1665	26.0126	25.591	25.9041	26.1012
Thap11	Immunostaining	Cerebral cortex, glial cells	Uhlén M et. al.	2015	Human Protein Atlas	THAP Domain Containing 11	-	-	-	2	143.2	1233	89.595	5	5	5	6.15	7.05	7.55	0.45	0.48	25.736	25.77	25.771	0.106	0.316	0.136	-0.033±0.189	-0.034±0.105	-0.001±0.196	0.0116256	0.993798	-	-	-	-	25.7741	25.5256	25.6628	25.8226	25.897	25.3622	25.3171	26.1387	25.994	26.0363	25.7482	25.6857	25.6296
Thoc7	Immunostaining	Cerebral cortex, glial cells	Uhlén M et. al.	2015	Human Protein Atlas	THO Complex 7	-	-	-	2	57.543	513	43.345	5	5	5	3.5	3.9	4.2	0.45	0.48	25.188	25.384	25.357	0.126	0.167	0.176	-0.196±0.126	-0.169±0.13	0.028±0.144	0.500612	0.773983	-	-	-	-	25.2214	25.3322	25.0221	25.3648	24.9981	25.6451	25.5451	25.1287	25.4137	25.1883	25.3547	25.7257	25.0876
Thrap3	Immunostaining	Cerebral cortex, glial cells	Uhlén M et. al.	2015	Human Protein Atlas	Thyroid Hormone Receptor Associated Protein 3	-	-	-	2	23.315	206	323.31	5	5	5	2.2	2.15	2.1	0.51	0.51	26.569	26.919	26.494	0.28	0.297	0.2	-0.349±0.231	0.075±0.198	0.424±0.205	0.840231	0.433657	-	-	-	-	27.0456	26.6903	26.6835	26.2339	26.1939	27.3284	27.0106	27.1735	26.6735	26.4075	26.6387	26.797	26.5955
Timm8a	Immunostaining	Hippocampus, glial cells	Uhlén M et. al.	2015	Human Protein Atlas	Translocase Of Inner Mitochondrial Membrane 8 Homolog A (Yeast)	↓	-	yes	2	29.099	257	24.172	5	5	5	2	3.1	2.6	0.43	0.54	23.934	24.833	24.473	0.314	0.102	0.195	-0.899±0.187	-0.539±0.21	0.36±0.131	2.97134	0.0212184	yes	yes	-	yes	23.7194	24.1088	24.5127	23.4862	23.8433	24.9243	24.9528	24.9267	24.665	24.6963	24.1222	24.6581	24.6525
Timm9	Immunostaining	Cerebral cortex, glial cells	Uhlén M et. al.	2015	Human Protein Atlas	Translocase Of Inner Mitochondrial Membrane 9	-	-	-	1	93.865	919	323.31	3	3	2	1	1	1	0.5	0.5	22.171	21.608	21.706	0.541	0.191	0.376	0.564±0.476	0.465±0.548	-0.099±0.371	0.283549	0.708824	-	-	-	-	-	-	-	22.6127	21.73	-	-	-	21.786	21.4289	-	-	-
Timp2	Microarray	Epiblast stem cell-derived oligodendrocytes	Najm FJ et. al.	2011	-	TIMP Metallopeptidase Inhibitor 2	-	-	-	1	39.353	358	323.31	5	5	5	6.65	6.25	5.85	0.53	0.52	26.939	26.863	26.767	0.166	0.067	0.177	0.076±0.107	0.172±0.144	0.096±0.113	0.397397	0.849668	-	-	-	-	27.1619	26.8319	27.1937	26.7371	26.7693	26.9418	26.9453	26.888	26.8107	26.728	26.4666	27.1019	26.6469
Tjp2	Immunostaining	Cerebral cortex, glial cells	Uhlén M et. al.	2015	Human Protein Atlas	Tight Junction Protein 2	-	-	-	2	28.317	255	57.176	4	4	4	2.75	1.75	1.875	0.59	0.48	23.519	22.62	22.581	0.537	0.482	0.315	0.898±0.421	0.937±0.368	0.039±0.346	1.22206	0.137616	-	-	-	-	22.6583	-	23.4841	24.047	23.8847	22.2928	-	22.1452	22.6257	23.417	22.2584	-	22.2427
Tkt	Immunostaining	Cerebral cortex, glial cells	Uhlén M et. al.	2015	Human Protein Atlas	Transketolase	-	-	-	2	13.916	126	80.064	1	1	1	2.75	2.75	2.75	0.5	0.5	-	-	-	-	-	-	-	-	-	-	-	-	-	-	-	-	-	-	26.7476	-	-	-	-	26.7727	-	-	-	-
Tln1	Immunostaining	Cerebral cortex, glial cells	Uhlén M et. al.	2015	Human Protein Atlas	Talin 1	-	-	-	1	61.463	536	115.6	5	5	5	7.1	7.25	7.45	0.49	0.49	27.372	27.314	27.478	0.122	0.159	0.204	0.058±0.121	-0.106±0.141	-0.163±0.153	0.293147	0.880328	-	-	-	-	27.421	27.5511	27.3766	27.4105	27.1006	27.4368	27.6043	27.1618	27.2976	27.0713	27.3096	27.8355	27.6464
Tmcc3	Microarray	Myelinating oligodendrocyte cells (adult)	Bellesi M et. al.	2013	-	Transmembrane And Coiled-Coil Domain Family 3	-	-	-	1	38.848	344	68.079	4	5	4	1.25	1.2	1.27083	0.5	0.49	23.305	23.503	23.241	0.257	0.203	0.303	-0.198±0.224	0.064±0.291	0.262±0.243	0.257104	0.81996	-	-	-	-	-	23.6757	23.195	23.0444	-	23.3602	23.8556	23.5505	23.2458	-	-	23.6711	23.1116
Tmed10	Immunostaining	Cerebral cortex, glial cells	Uhlén M et. al.	2015	Human Protein Atlas	Transmembrane P24 Trafficking Protein 10	-	-	-	2	64.145	545	15.79	5	5	5	3.25	3.75	3.75	0.46	0.5	24.336	24.865	24.921	0.572	0.141	0.425	-0.529±0.304	-0.585±0.371	-0.056±0.244	0.801547	0.353855	-	-	-	-	23.5521	24.9611	24.8281	24.6172	23.7221	24.6045	25.0594	24.9705	24.961	24.7299	24.0409	25.2427	25.3014
Tmed7	Immunostaining	Cerebral cortex, glial cells	Uhlén M et. al.	2015	Human Protein Atlas	Transmembrane P24 Trafficking Protein 7	-	-	-	3	266.12	2446	323.31	5	5	5	22	22.65	22.4	0.5	0.5	28.649	28.76	28.703	0.094	0.078	0.108	-0.112±0.076	-0.055±0.088	0.057±0.082	0.372681	0.912754	-	-	-	-	28.6219	28.8121	28.6969	28.6588	28.4538	28.7136	28.8762	28.8773	28.6786	28.6563	28.5938	28.927	28.7583
Tmem100	Microarray	Protoplasmic astrocytes and neurons (P7)	Cahoy JD et. al.	2008	-	Transmembrane Protein 100	-	-	-	4	143.37	1290	201.3	5	5	5	1.91667	1.75	1.71667	0.53	0.5	23.838	23.643	23.544	0.241	0.23	0.167	0.196±0.193	0.294±0.171	0.099±0.167	0.555488	0.671659	-	-	-	-	23.4983	23.9426	24.2954	23.843	23.6116	23.8864	23.4989	24.0327	23.3455	23.4497	23.333	23.5914	23.5741
Tmem115	Immunostaining	Lateral ventricle, glial cells	Uhlén M et. al.	2015	Human Protein Atlas	Transmembrane Protein 115	-	-	-	4	134.14	1196	54.874	5	5	5	8.6	9	7.75	0.53	0.54	26.667	26.693	26.226	0.426	0.408	0.403	-0.026±0.318	0.442±0.316	0.467±0.311	0.543283	0.541901	-	-	-	-	27.2206	26.5678	27.1043	26.4877	25.9548	26.9742	26.6119	27.3068	26.5852	25.9858	25.749	26.519	26.8818
Tmem130	Immunostaining	Cerebral cortex, glial cells	Uhlén M et. al.	2015	Human Protein Atlas	Transmembrane Protein 130	-	-	-	1	129.97	1168	17.68	5	5	5	3.7	2.75	3.35	0.52	0.45	24.035	23.753	23.863	0.207	0.242	0.147	0.282±0.185	0.171±0.15	-0.111±0.166	0.560614	0.681802	-	-	-	-	23.8783	24.3216	23.6441	24.179	24.1502	23.8731	23.969	23.1983	23.8718	23.8503	23.7252	24.1376	23.6338
Tmem56	Microarray	Epiblast stem cell-derived oligodendrocytes	Najm FJ et. al.	2011	-	Transmembrane Protein 56	-	-	-	2	91.109	825	59.349	5	5	5	6.3	7.9	6.8	0.48	0.54	26.904	27.49	27.109	0.264	0.321	0.214	-0.586±0.235	-0.205±0.196	0.381±0.219	1.26421	0.234389	-	-	-	-	27.0851	27.2643	27.072	26.4644	26.6355	27.8391	27.6886	27.8104	27.1161	26.997	27.0706	27.2079	27.5298
Tmem87a	Immunostaining	Cerebral cortex, glial cells	Uhlén M et. al.	2015	Human Protein Atlas	Transmembrane Protein 87A	-	-	-	3	87.318	787	10.688	5	4	5	2.1	1.64583	1.68333	0.56	0.49	23.936	23.461	23.729	0.169	0.238	0.351	0.475±0.177	0.207±0.219	-0.268±0.259	0.809939	0.434485	-	-	-	-	23.8483	24.2383	23.6304	23.9243	24.0376	-	23.2654	23.1479	23.6146	23.8147	23.8579	23.8915	22.9564
Tmpo	Immunostaining	Cerebral cortex, glial cells	Uhlén M et. al.	2015	Human Protein Atlas	Thymopoietin	-	-	-	1	34.296	301	275.51	5	5	5	9.7	9.45	9.35	0.51	0.5	30.437	30.208	30.335	0.224	0.288	0.309	0.229±0.209	0.101±0.217	-0.127±0.238	0.2224	0.875798	-	-	-	-	30.3539	30.921	30.1408	30.3364	30.4314	30.3699	30.6763	29.7878	30.3132	29.8928	30.3383	30.9538	29.8822
Tmx4	Immunostaining	Cerebral cortex, glial cells	Uhlén M et. al.	2015	Human Protein Atlas	Thioredoxin Related Transmembrane Protein 4	-	-	-	2	57.334	524	53.457	5	5	5	2.41667	2.4	1.96667	0.55	0.55	24.364	23.314	23.526	0.451	0.495	0.366	1.05±0.353	0.838±0.313	-0.212±0.329	1.715	0.0640342	-	-	-	-	24.7997	24.9179	23.605	24.0863	24.4088	23.7005	23.9103	22.3981	23.2999	23.2588	23.7351	24.1598	23.2826
Tnc	Microarray	Protoplasmic astrocytes and neurons (P7)	Cahoy JD et. al.	2008	-	Tenascin C	-	-	-	1	20.327	180	12.286	5	5	5	2.1	2.2	2.25	0.48	0.49	25.218	25.131	25.154	0.16	0.147	0.247	0.087±0.13	0.063±0.171	-0.023±0.168	0.069683	0.974243	-	-	-	-	25.1661	25.5716	25.0541	25.0511	25.2454	25.1556	25.2281	24.8433	25.3725	25.0547	25.3109	25.3792	24.597
Tnfaip1	Microarray	Optic nerve head astrocytes	McCall MN et. al.	2011	Barcode U133A database	TNF Alpha Induced Protein 1	-	-	-	5	392.57	3579	11.932	4	5	5	1.625	2.45	2.15	0.43	0.53	23.114	23.481	23.592	0.482	0.44	0.429	-0.367±0.365	-0.478±0.383	-0.111±0.35	0.354135	0.6804	-	-	-	-	-	22.3702	23.688	23.3843	23.0124	23.0461	22.978	24.2636	23.7024	23.4155	-	22.9272	24.1386
Tnfaip8	Microarray	Protoplasmic astrocytes and neurons (P7)	Cahoy JD et. al.	2008	-	TNF Alpha Induced Protein 8	-	-	-	1	41.598	382	7.7538	3	2	3	1.11111	1.125	1	0.53	0.53	21.38	21.13	-	0.088	0.272	-	0.251±0.26	-	-	-	-	-	-	-	-	-	-	-	21.4657	21.2944	-	-	-	20.8838	21.3752	-	-	-
Tnfrsf1a	Microarray	Myelinating oligodendrocytes and oligodendrocyte precursor cells (adult)	Dougherty JD et. al.	2012	-	Tumor Necrosis Factor Receptor Superfamily Member 1A	-	-	-	2	90.756	807	115.37	5	5	5	5.15	5.15	5.15	0.5	0.5	25.388	25.27	25.187	0.295	0.103	0.195	0.118±0.178	0.202±0.203	0.084±0.131	0.281634	0.863459	-	-	-	-	25.0642	25.3867	25.0063	25.9086	25.5753	25.2757	25.2383	25.0682	25.4616	25.3076	25.4106	24.8244	25.0741
Tnks	Immunostaining	Cerebral cortex, glial cells	Uhlén M et. al.	2015	Human Protein Atlas	Tankyrase	-	-	-	2	47.681	439	323.31	4	4	4	2	2	2	0.5	0.5	28.746	28.741	28.55	0.222	0.224	0.639	0.005±0.205	0.196±0.384	0.191±0.385	0.0936763	0.940661	-	-	-	-	28.3316	-	28.9525	28.761	28.9375	29.1629	-	28.6783	28.5004	28.6217	27.6952	-	29.4388
Tnpo1	Immunostaining	Cerebral cortex, glial cells	Uhlén M et. al.	2015	Human Protein Atlas	Transportin 1	-	-	-	1	74.651	670	39.958	3	3	4	1	1.33333	1	0.5	0.57	-	-	-	-	-	-	-	-	-	-	-	-	-	-	-	-	-	-	23.6738	-	-	-	-	-	22.8523	-	-	-
Tnr	Microarray	Epiblast stem cell-derived oligodendrocytes	Najm FJ et. al.	2011	-	Tenascin R	-	-	-	2	76.947	681	44.981	5	5	5	2.05	2.35	1.91667	0.52	0.55	22.938	23.275	22.777	0.616	0.529	0.303	-0.337±0.413	0.161±0.354	0.498±0.323	0.389368	0.647985	-	-	-	-	23.3555	21.9537	22.7699	23.7943	22.8166	24.2062	22.9798	22.5483	23.2368	23.4028	23.1786	22.294	23.1121
Tns3	Microarray	Oligodendrocyte Precursor Cells	Sim FJ et. al.	2011	-	Tensin 3	-	-	-	1	102.43	908	7.0266	2	2	2	1.16667	1.125	1	0.54	0.53	-	22.537	-	-	0.013	-	-	-	-	-	-	-	-	-	-	-	-	-	22.2675	-	22.5244	-	-	22.5498	-	-	-	-
Tollip	Immunostaining	Cerebral cortex, glial cells	Uhlén M et. al.	2015	Human Protein Atlas	Toll Interacting Protein	-	-	-	2	295.1	2707	323.31	4	4	4	11.75	15.75	15.4375	0.43	0.51	27.413	27.838	28.106	0.057	0.146	0.333	-0.425±0.106	-0.693±0.211	-0.268±0.23	1.78978	0.110803	-	-	-	-	27.3659	27.3746	27.379	27.5332	-	27.6346	27.8038	28.1076	27.8058	-	27.9194	27.7003	28.6677
Tomm40	Immunostaining	Lateral ventricle, glial cells	Uhlén M et. al.	2015	Human Protein Atlas	Translocase Of Outer Mitochondrial Membrane 40	-	-	-	1	53.099	476	32.118	4	4	4	5.3125	5.3125	5.3125	0.5	0.5	26.065	26.342	26.104	0.085	0.105	0.182	-0.277±0.093	-0.039±0.134	0.238±0.141	0.97156	0.530912	-	-	-	-	25.9909	26.1824	25.9401	26.1473	-	26.405	26.4136	26.1256	26.4234	-	25.8547	26.357	25.9458
Top2b	Immunostaining	Cerebral cortex, glial cells	Uhlén M et. al.	2015	Human Protein Atlas	Topoisomerase (DNA) II Beta	-	-	-	1	25.476	221	4.9429	1	1	1	1.33333	1.75	2	0.4	0.47	-	-	-	-	-	-	-	-	-	-	-	-	-	-	-	-	-	25.9259	-	-	-	-	26.3332	-	-	-	-	26.9169
Tor1b	Immunostaining	Lateral ventricle, glial cells	Uhlén M et. al.	2015	Human Protein Atlas	Torsin Family 1 Member B	-	-	-	1	39.025	339	32.685	3	3	3	3.91667	4.41667	4.08333	0.49	0.52	25.939	25.937	26.035	0.246	0.073	0.151	0.002±0.192	-0.096±0.217	-0.098±0.131	0.0785859	0.965591	-	-	-	-	26.204	25.5881	-	26.0251	-	25.8343	25.9416	-	26.0361	-	25.925	25.9114	-
Tp53bp1	Immunostaining	Cerebral cortex, glial cells	Uhlén M et. al.	2015	Human Protein Atlas	Tumor Protein P53 Binding Protein 1	-	-	-	4	47.786	415	153.96	4	4	4	12.6875	11.875	11.4375	0.53	0.51	28.228	28.169	28.095	0.251	0.255	0.411	0.059±0.23	0.133±0.296	0.074±0.298	0.0495296	0.974056	-	-	-	-	-	28.5413	27.8535	28.0673	28.449	-	28.4831	27.7103	28.2003	28.2819	-	28.7129	27.622
Tpp1	Immunostaining	Cerebral cortex, glial cells	Uhlén M et. al.	2015	Human Protein Atlas	Tripeptidyl Peptidase 1	-	-	-	2	20.452	183	4.0355	3	3	4	1	1	1	0.5	0.5	23.38	22.937	23.572	2.817	2.075	0.782	0.443±1.456	-0.192±1.215	-0.635±1.052	-	-	-	-	-	-	-	21.165	-	24.7239	24.2503	-	21.0661	-	23.9124	23.8318	-	-	22.7593
Tpp2	Immunostaining	Lateral ventricle, glial cells	Uhlén M et. al.	2015	Human Protein Atlas	Tripeptidyl Peptidase 2	-	-	-	2	141.31	1231	41.831	2	2	2	4.375	4.25	4.25	0.51	0.5	24.172	23.765	23.894	0.186	0.124	0.019	0.407±0.21	0.277±0.175	-0.129±0.121	0.701057	0.486225	-	-	-	-	-	-	-	24.3452	23.998	-	-	-	23.8838	23.6459	-	-	-
Tppp	Immunostaining	Cerebral cortex, glial cells	Uhlén M et. al.	2015	Human Protein Atlas	Tubulin Polymerization Promoting Protein	-	-	-	1	59.591	547	210.12	5	5	5	8.65	9.25	9	0.49	0.51	27.965	28.108	27.892	0.128	0.065	0.14	-0.143±0.088	0.072±0.115	0.215±0.094	0.887055	0.673149	-	-	-	-	27.7147	28.0275	27.8738	28.0398	28.1673	28.1342	28.231	28.0564	27.9895	28.1281	27.7538	28.1661	27.6869
Tpr	Immunostaining	Cerebral cortex, glial cells	Uhlén M et. al.	2015	Human Protein Atlas	Translocated Promoter Region, Nuclear Basket Protein	-	-	-	1	48.511	424	8.8681	4	5	4	1.39583	1.31667	1.3125	0.52	0.5	22.935	22.113	22.847	0.22	0.245	0.011	0.823±0.271	0.089±0.214	-0.734±0.224	1.28236	0.134483	-	-	-	-	22.6046	23.0827	-	-	23.1186	-	21.8892	-	-	22.3363	-	22.8357	-
Trap1	Immunostaining	Cerebral cortex, glial cells	Uhlén M et. al.	2015	Human Protein Atlas	TNF Receptor Associated Protein 1	-	-	-	2	54.127	489	118.33	1	3	2	1	1	1	0.5	0.5	-	-	-	-	-	-	-	-	-	-	-	-	-	-	-	25.501	-	-	-	-	25.0902	-	-	-	-	25.0049	-	-
Trim2	Immunostaining	Cerebral cortex, glial cells	Uhlén M et. al.	2015	Human Protein Atlas	Tripartite Motif Containing 2	-	↑	yes	2	46.809	419	29.769	5	5	5	1.6	1.75	1.3	0.55	0.57	22.726	23.502	22.626	0.291	0.254	0.253	-0.776±0.22	0.1±0.22	0.875±0.206	2.53923	0.0273273	yes	-	yes	yes	22.444	22.9503	22.2339	23.102	22.8998	23.4121	23.9953	23.0877	23.5416	23.4726	22.1642	23.0581	22.5452
Trim28	Immunostaining	Cerebral cortex, glial cells	Uhlén M et. al.	2015	Human Protein Atlas	Tripartite Motif Containing 28	-	-	-	1	53.758	464	2.0999	2	1	1	1	1	1.5	0.4	0.4	-	-	-	-	-	-	-	-	-	-	-	-	-	-	-	22.2574	-	-	-	-	-	-	-	-	-	-	22.2818	-
Tsc1	Immunostaining	Cerebral cortex, glial cells	Uhlén M et. al.	2015	Human Protein Atlas	Tuberous Sclerosis 1	-	-	-	2	14.637	126	66.47	3	3	3	2.16667	2.25	2.41667	0.47	0.48	26.677	26.926	27.015	0.489	0.198	0.261	-0.25±0.364	-0.338±0.384	-0.089±0.245	0.216694	0.822915	-	-	-	-	26.055	-	-	26.7877	27.1871	26.6507	-	-	26.9603	27.1674	26.6724	-	-
Tsc22d4	Microarray	Protoplasmic astrocytes and neurons (P7)	Cahoy JD et. al.	2008	-	TSC22 Domain Family Member 4	-	-	-	2	38.456	350	323.31	5	5	5	12.95	12.5	12.4	0.51	0.5	28.791	28.68	28.647	0.221	0.206	0.275	0.111±0.177	0.144±0.203	0.033±0.198	0.129145	0.940429	-	-	-	-	28.878	28.9045	28.3691	28.6679	29.1349	28.7456	28.8062	28.2389	28.6533	28.9559	28.6128	28.9462	28.0892
Tst	Immunostaining	Lateral ventricle, glial cells	Uhlén M et. al.	2015	Human Protein Atlas	Thiosulfate Sulfurtransferase	-	-	-	1	38.512	334	52.276	5	5	5	2.7	2.95	3.55	0.43	0.45	24.004	24.472	24.922	0.291	0.251	0.546	-0.468±0.219	-0.919±0.326	-0.451±0.316	1.5747	0.101901	-	-	-	-	23.5435	24.3368	24.1351	24.3211	23.6821	24.3877	24.506	24.8301	24.6589	23.9746	24.0629	25.359	25.6635
Ttc33	Immunostaining	Cerebral cortex, glial cells	Uhlén M et. al.	2015	Human Protein Atlas	Tetratricopeptide Repeat Domain 33	-	-	-	2	33.152	288	323.31	2	2	2	6.25	7.125	7	0.47	0.5	26.983	27.979	27.678	0.535	0.769	0.484	-0.995±0.728	-0.695±0.594	0.301±0.708	0.365767	0.564437	-	-	-	-	-	-	27.4201	26.5462	-	-	-	28.5607	27.3963	-	-	-	28.0804
Ttyh2	Microarray	Myelinating oligodendrocyte cells (adult)	Bellesi M et. al.	2013	-	Tweety Family Member 2	-	-	-	3	67.568	594	26.943	5	5	5	1.4	1.45	1.4	0.5	0.51	25.957	26.399	26.081	0.742	0.874	0.701	-0.441±0.541	-0.124±0.496	0.318±0.531	0.159652	0.855784	-	-	-	-	26.0781	26.3097	26.8111	25.9329	24.6551	26.6236	27.253	27.186	25.7304	25.2001	25.6805	26.8106	26.9826
Tubb4a	Immunostaining	Cerebral cortex, glial cells	Uhlén M et. al.	2015	Human Protein Atlas	Tubulin Beta 4A Class IVa	↓	-	yes	1	118.05	1068	33.844	5	5	4	1.85	3	2	0.48	0.6	22.611	23.499	23.684	0.262	0.205	0.568	-0.888±0.201	-1.073±0.365	-0.185±0.316	1.91848	0.0459654	yes	yes	-	yes	-	22.5469	22.7187	22.9897	22.1875	23.8379	23.1621	23.4847	23.6804	23.3307	-	24.2184	24.249
Txn2	Immunostaining	Cerebral cortex, glial cells	Uhlén M et. al.	2015	Human Protein Atlas	Thioredoxin 2	-	-	-	4	99.487	866	49.787	5	5	5	4.7	4.45	4.9	0.49	0.48	25.889	25.619	25.877	0.242	0.493	0.301	0.27±0.294	0.012±0.22	-0.258±0.31	0.250776	0.817667	-	-	-	-	25.7942	25.4381	25.8615	26.2581	26.0947	25.3074	24.7476	25.9756	26.1178	25.946	26.0694	25.2418	26.0223
Txnl1	Immunostaining	Cerebral cortex, glial cells	Uhlén M et. al.	2015	Human Protein Atlas	Thioredoxin Like 1	-	-	-	1	84.788	757	9.935	4	5	5	1.33333	1.78333	1.83333	0.42	0.49	22.031	22.73	23.006	0.455	0.349	0.363	-0.699±0.344	-0.976±0.351	-0.276±0.278	1.33465	0.133705	-	-	-	-	21.4803	22.0493	22.5629	-	-	22.6508	22.2787	23.4299	22.5177	22.774	23.0447	22.7943	23.7541
U2af1	Immunostaining	Lateral ventricle, glial cells	Uhlén M et. al.	2015	Human Protein Atlas	U2 Small Nuclear RNA Auxiliary Factor 1	-	-	-	2	78.233	698	98.184	5	5	5	6.3	5.65	6.7	0.48	0.46	25.522	25.28	25.639	0.356	0.347	0.298	0.243±0.275	-0.117±0.259	-0.36±0.256	0.390771	0.708745	-	-	-	-	24.8424	26.0315	25.4149	25.6252	25.6965	24.9387	25.8551	24.8184	25.5563	25.229	25.5763	26.2608	25.3467
Uba2	Immunostaining	Cerebral cortex, glial cells	Uhlén M et. al.	2015	Human Protein Atlas	Ubiquitin Like Modifier Activating Enzyme 2	-	-	-	3	199.01	1726	35.84	5	5	5	3.16667	3.8	3.83333	0.45	0.5	23.468	23.985	23.949	0.692	0.43	0.414	-0.517±0.41	-0.482±0.406	0.036±0.321	0.456197	0.576985	-	-	-	-	22.3653	24.3551	23.2233	23.4373	23.957	23.171	24.5561	23.8813	24.1107	24.2062	23.1004	24.2186	24.3881
Ube2k	Immunostaining	Cerebral cortex, glial cells	Uhlén M et. al.	2015	Human Protein Atlas	Ubiquitin Conjugating Enzyme E2 K	-	-	-	1	73.987	704	323.31	4	4	4	1.5625	1.8125	1.5	0.51	0.55	24.785	25.095	24.619	0.182	0.281	0.385	-0.31±0.216	0.165±0.264	0.476±0.295	0.633098	0.508743	-	-	-	-	-	25.0652	24.749	24.8403	24.4834	-	25.4887	25.3066	24.8142	24.7704	-	25.2444	24.1187
Ubqln1	Immunostaining	Cerebral cortex, glial cells	Uhlén M et. al.	2015	Human Protein Atlas	Ubiquilin 1	-	-	-	3	60.827	564	323.31	5	5	5	1.8	1.95	1.86667	0.49	0.51	23.585	24.059	23.63	0.228	0.224	0.303	-0.474±0.186	-0.045±0.216	0.43±0.215	1.12424	0.29544	-	-	-	-	23.3669	23.7809	23.6441	23.9281	23.2048	24.3845	24.2626	24.046	23.9738	23.63	23.2949	24.0569	23.9699
Ubtf	Immunostaining	Cerebral cortex, glial cells	Uhlén M et. al.	2015	Human Protein Atlas	Upstream Binding Transcription Factor, RNA Polymerase I	-	-	-	2	57.423	511	291.05	3	3	3	6	5.41667	5.58333	0.52	0.49	27.701	27.647	27.71	0.109	0.058	0.134	0.054±0.098	-0.009±0.135	-0.062±0.115	0.0706289	0.98269	-	-	-	-	-	-	27.8523	27.5544	27.6954	-	-	27.5692	27.7313	27.6407	-	-	27.5609
Ugt1a6	Immunostaining	Lateral ventricle, glial cells	Uhlén M et. al.	2015	Human Protein Atlas	UDP Glucuronosyltransferase Family 1 Member A6	-	-	-	8	142.07	1284	323.31	0	1	0	0	1	0	NaN	1	-	-	-	-	-	-	-	-	-	-	-	-	-	-	-	-	-	-	-	-	-	-	24.2148	-	-	-	-	-
Unc5b	Microarray	Myelinating oligodendrocyte cells (adult)	Bellesi M et. al.	2013	-	Unc-5 Netrin Receptor B	-	-	-	1	46.607	421	34.407	5	5	5	1.85	2.45	1.9	0.49	0.56	23.447	23.866	23.335	0.498	0.585	0.502	-0.42±0.395	0.112±0.37	0.531±0.396	0.418676	0.60953	-	-	-	-	23.9152	22.9992	24.1244	23.4406	22.7532	24.6542	23.7775	24.434	23.3097	23.1552	23.7205	22.9239	24.1805
Upf1	Immunostaining	Cerebral cortex, glial cells	Uhlén M et. al.	2015	Human Protein Atlas	UPF1, RNA Helicase And ATPase	↑	-	yes	3	57.293	511	13.358	5	5	5	2.55	1.6	2.05	0.55	0.44	23.475	22.428	22.661	0.349	0.045	0.347	1.047±0.195	0.814±0.273	-0.233±0.194	2.87211	0.0152987	yes	yes	-	yes	22.8919	23.6481	24.0404	23.5468	23.2458	22.4305	22.4051	22.5231	22.3475	22.4321	22.4882	23.2957	22.1909
Usf1	Immunostaining	Cerebral cortex, glial cells	Uhlén M et. al.	2015	Human Protein Atlas	Upstream Transcription Factor 1	-	-	-	2	66.872	608	20.566	5	5	5	2.55	2.75	2.75	0.48	0.5	25.022	25.34	25.334	0.144	0.295	0.429	-0.319±0.188	-0.312±0.246	0.007±0.285	0.447587	0.674826	-	-	-	-	24.7394	25.1734	25.2038	25.0764	24.915	25.2586	25.2805	25.9742	25.2041	24.9849	25.4195	25.2053	26.145
Usp10	Immunostaining	Cerebral cortex, glial cells	Uhlén M et. al.	2015	Human Protein Atlas	Ubiquitin Specific Peptidase 10	-	-	-	2	32.754	295	16.727	2	2	3	1.5	1	1	0.6	0.5	-	-	-	-	-	-	-	-	-	-	-	-	-	-	-	-	22.2743	-	-	-	-	22.0513	-	-	-	-	23.1273	-
Ust	Microarray	Oligodendrocyte Precursor Cells	Sim FJ et. al.	2011	-	Uronyl 2-Sulfotransferase	-	-	-	6	58.252	553	251.12	5	5	5	1.36667	1.55	1.46667	0.48	0.51	25.225	25.055	25.386	0.444	0.569	0.531	0.169±0.375	-0.161±0.363	-0.33±0.4	0.159499	0.87713	-	-	-	-	25.2583	24.546	25.9177	25.5022	24.8985	24.2873	24.6107	25.8405	25.581	24.9566	25.1421	24.8221	26.1497
Utp6	Immunostaining	Cerebral cortex, glial cells	Uhlén M et. al.	2015	Human Protein Atlas	UTP6, Small Subunit Processome Component	↑	-	yes	6	17.367	155	2.4138	5	4	4	1.1	1.1875	1.125	0.49	0.51	22.334	21.367	20.75	0.316	0.309	0.356	0.968±0.277	1.584±0.316	0.616±0.313	2.59266	0.0117895	yes	yes	-	yes	22.26	22.7903	21.8403	-	22.4462	21.136	21.7965	20.9543	-	21.5795	-	21.2151	20.693
Vamp7	Immunostaining	Cerebral cortex, glial cells	Uhlén M et. al.	2015	Human Protein Atlas	Vesicle Associated Membrane Protein 7	-	-	-	1	22.393	199	113.82	5	5	5	3.4	2.5	2.65	0.56	0.49	24.753	23.811	24.332	0.278	0.756	0.549	0.942±0.396	0.421±0.324	-0.521±0.46	1.00473	0.214598	-	-	-	-	24.4355	24.8014	24.7053	24.4955	25.3261	22.8328	23.1485	23.9465	24.3523	24.775	23.2697	24.8749	24.4008
Vapa	Immunostaining	Cerebral cortex, glial cells	Uhlén M et. al.	2015	Human Protein Atlas	VAMP Associated Protein A	-	-	-	1	114.62	992	12.356	4	4	4	1	1	1	0.5	0.5	22.67	22.166	22.719	1.562	2.575	1.728	0.504±1.142	-0.049±0.992	-0.553±1.17	-	-	-	-	-	-	20.6466	-	23.5199	23.3618	23.1518	19.4094	-	23.0534	23.1072	23.0955	20.5698	-	23.2681
Vapb	Immunostaining	Cerebral cortex, glial cells	Uhlén M et. al.	2015	Human Protein Atlas	VAMP (Vesicle-Associated Membrane Protein)-Associated Protein B And C	-	-	-	13	72.564	664	4.8458	1	1	0	1	1	0	1	1	-	-	-	-	-	-	-	-	-	-	-	-	-	-	-	-	-	-	-	-	-	22.9109	-	-	-	-	-	-
Vasp	Immunostaining	Cerebral cortex, glial cells	Uhlén M et. al.	2015	Human Protein Atlas	Vasodilator-Stimulated Phosphoprotein	-	-	-	1	32.147	285	266.82	2	2	2	9.75	9.625	9.625	0.5	0.5	29.887	29.791	29.891	0.193	0.151	0.06	0.096±0.23	-0.005±0.19	-0.1±0.155	0.0700991	0.967533	-	-	-	-	-	-	-	30.0664	29.7066	-	-	-	29.9341	29.6479	-	-	-
Vbp1	Immunostaining	Cerebral cortex, glial cells	Uhlén M et. al.	2015	Human Protein Atlas	Von Hippel-Lindau Binding Protein 1	-	-	-	3	76.574	671	2.2723	3	3	3	1	1.16667	1.41667	0.41	0.45	-	-	20.383	-	-	0.17	-	-	-	-	-	-	-	-	-	-	-	-	-	21.411	-	19.8253	-	-	-	-	20.5429	20.2223
Vcam1	Microarray	Protoplasmic astrocytes and neurons (P7)	Cahoy JD et. al.	2008	-	Vascular Cell Adhesion Molecule 1	-	-	-	1	76.565	684	9.2712	3	3	3	1.16667	1.25	1.33333	0.47	0.48	23.361	23.387	23.181	0.654	0.147	0.069	-0.026±0.41	0.18±0.389	0.206±0.127	0.120011	0.918786	-	-	-	-	22.8483	-	-	-	23.8746	23.5915	23.1969	-	-	23.3738	23.0695	23.2449	-
Vcp	Immunostaining	Cerebral cortex, glial cells	Uhlén M et. al.	2015	Human Protein Atlas	Valosin Containing Protein	-	-	-	4	11.085	93	14.969	4	5	5	3.375	3	3.05	0.53	0.5	26.312	25.487	25.627	0.607	0.552	0.659	0.825±0.44	0.685±0.477	-0.14±0.433	0.673171	0.363894	-	-	-	-	25.3082	-	26.6452	26.825	26.4689	24.7722	24.8169	25.9693	26.0036	25.8737	25.4615	24.5025	26.1856
Vezt	Immunostaining	Hippocampus, glial cells	Uhlén M et. al.	2015	Human Protein Atlas	Vezatin, Adherens Junctions Transmembrane Protein	-	-	-	2	56.802	527	33.786	4	3	3	1	1	1	0.5	0.5	22.287	22.454	-	0.532	0.049	-	-0.167±0.438	-	-	-	-	-	-	-	-	-	-	-	21.8516	22.722	-	-	-	22.5025	22.4056	-	-	-
Wasf1	Immunostaining	Cerebral cortex, glial cells	Uhlén M et. al.	2015	Human Protein Atlas	WAS Protein Family Member 1	-	-	-	1	55.67	514	15.064	4	4	5	1.08333	1	1	0.52	0.5	22.433	22.363	22.823	0.352	0.341	0.257	0.07±0.304	-0.39±0.254	-0.46±0.25	0.677991	0.465885	-	-	-	-	21.9598	22.1671	-	22.773	22.8299	22.1595	21.9341	-	22.4402	22.9176	22.6375	22.4444	23.3175
Wasl	Immunostaining	Cerebral cortex, glial cells	Uhlén M et. al.	2015	Human Protein Atlas	Wiskott-Aldrich Syndrome Like	-	-	-	2	87.231	773	73.802	5	5	5	2.85	2.26667	2.85	0.5	0.44	24.254	23.737	23.84	0.559	0.587	0.305	0.516±0.413	0.413±0.334	-0.103±0.344	0.444762	0.595327	-	-	-	-	24.6947	23.3004	24.1168	24.9726	24.1835	23.0301	23.1807	23.9057	24.6954	23.8753	23.3038	24.3657	23.8831
Whsc1l1	Immunostaining	Cerebral cortex, glial cells	Uhlén M et. al.	2015	Human Protein Atlas	Wolf-Hirschhorn Syndrome Candidate 1-Like 1	-	-	-	2	68.219	600	95.576	5	5	5	1.6	1.85	2.05	0.44	0.47	23.22	23.391	23.551	0.25	0.209	0.261	-0.17±0.189	-0.33±0.208	-0.16±0.194	0.549005	0.647226	-	-	-	-	22.7581	23.3875	23.026	23.3778	23.5526	23.3025	23.5485	22.9962	23.726	23.3808	23.1746	23.9731	23.3819
Wipf2	Immunostaining	Cerebral cortex, glial cells	Uhlén M et. al.	2015	Human Protein Atlas	WAS/WASL Interacting Protein Family Member 2	-	-	-	4	42.41	385	4.0899	5	5	5	1.45	1.45	1.13333	0.56	0.56	23.899	24.07	23.562	0.368	0.219	0.196	-0.17±0.239	0.338±0.233	0.508±0.172	1.01087	0.331323	-	-	-	-	24.4188	23.5668	23.3263	23.9616	24.2232	24.2278	24.0065	23.6993	24.4547	23.9599	23.9886	23.5632	23.413
Wipi1	Immunostaining	Cerebral cortex, glial cells	Uhlén M et. al.	2015	Human Protein Atlas	WD Repeat Domain, Phosphoinositide Interacting 1	-	-	-	3	56.127	497	29.96	5	5	5	3.05	2.9	2.95	0.51	0.5	24.258	24.247	24.453	0.229	0.211	0.169	0.011±0.181	-0.195±0.167	-0.206±0.159	0.377589	0.792552	-	-	-	-	24.0339	23.9435	24.2009	24.6617	24.4513	24.1293	24.1518	23.9053	24.4489	24.6003	24.1131	24.7239	24.5541
Wnk1	Immunostaining	Cerebral cortex, glial cells	Uhlén M et. al.	2015	Human Protein Atlas	WNK Lysine Deficient Protein Kinase 1	-	-	-	1	43.418	393	293.27	5	5	5	6.05	6.4	5.8	0.51	0.52	25.963	26.004	25.795	0.148	0.15	0.478	-0.041±0.127	0.168±0.267	0.208±0.268	0.192172	0.88403	-	-	-	-	25.9364	26.141	25.6377	26.0985	26.0006	26.0338	26.1748	25.7038	26.1909	25.914	25.2621	26.7025	25.3935
Wrnip1	Immunostaining	Cerebral cortex, glial cells	Uhlén M et. al.	2015	Human Protein Atlas	Werner Helicase Interacting Protein 1	-	-	-	4	57.861	538	38.124	4	4	1	1.16667	1.08333	1.33333	0.47	0.45	22.864	22.62	-	0.562	0.5	-	0.244±0.553	-	-	-	-	-	-	-	-	-	23.3184	22.4085	-	-	22.3369	23.2925	22.229	-	-	-	-	-
Wtap	Immunostaining	Cerebral cortex, glial cells	Uhlén M et. al.	2015	Human Protein Atlas	Wilms Tumor 1 Associated Protein	-	-	-	4	47.727	414	63.349	5	5	5	3.2	3.7	3.9	0.45	0.49	25.983	26.056	26.131	0.289	0.288	0.235	-0.072±0.231	-0.147±0.213	-0.075±0.213	0.0963676	0.951769	-	-	-	-	25.447	26.3914	25.8739	26.2463	25.958	25.9175	26.5182	25.5326	26.2134	26.0961	26.0298	26.2027	25.7868
Xpo1	Immunostaining	Lateral ventricle, glial cells	Uhlén M et. al.	2015	Human Protein Atlas	Exportin 1	-	-	-	1	33.635	308	3.9346	5	5	5	1.1	1.2	1.2	0.48	0.5	-	22.605	23.229	-	0.525	0.447	-	-	-0.623±0.511	-	-	-	-	-	-	-	23.1345	-	-	-	22.1747	23.0362	-	-	-	22.8849	23.842	22.9585
Xrcc4	Immunostaining	Cerebral cortex, glial cells	Uhlén M et. al.	2015	Human Protein Atlas	X-Ray Repair Complementing Defective Repair In Chinese Hamster Cells 4	-	-	-	1	23.124	198	2.4725	3	2	1	1	1	1	0.5	0.5	-	21.237	-	-	0.871	-	-	-	-	-	-	-	-	-	-	-	-	-	-	21.5308	-	20.5976	-	-	21.876	-	-	-
Xrn2	Immunostaining	Cerebral cortex, glial cells	Uhlén M et. al.	2015	Human Protein Atlas	5'-3' Exoribonuclease 2	-	-	-	2	108.25	951	77.56	2	2	2	6	7.5	7.25	0.45	0.51	26.747	27.083	27.001	0.02	0.004	0.242	-0.336±0.021	-0.255±0.222	0.081±0.221	0.527779	0.624913	-	-	-	-	26.7673	-	26.726	-	-	27.0786	-	27.0867	-	-	26.7805	-	27.2223
Yaf2	Immunostaining	Cerebral cortex, glial cells	Uhlén M et. al.	2015	Human Protein Atlas	YY1 Associated Factor 2	-	-	-	4	11.042	97	32.806	5	5	5	2.05	2	2.05	0.5	0.49	26.483	26.437	26.476	0.155	0.145	0.285	0.046±0.128	0.007±0.187	-0.039±0.184	0.0185194	0.991327	-	-	-	-	26.3627	26.7377	26.4502	26.6411	26.2219	26.2873	26.7208	26.2216	26.481	26.4743	25.9438	26.8449	26.3093
Yars	Immunostaining	Cerebral cortex, glial cells	Uhlén M et. al.	2015	Human Protein Atlas	Tyrosyl-TRNA Synthetase	-	-	-	1	10.376	89	39.751	2	2	2	2.25	2	1.75	0.56	0.53	25.943	25.577	25.69	0.09	0.21	0.079	0.366±0.213	0.254±0.117	-0.112±0.209	0.561307	0.584989	-	-	-	-	-	-	25.8554	26.0315	-	-	-	25.7717	25.383	-	-	-	25.7666
Ybx1	Immunostaining	Cerebral cortex, glial cells	Uhlén M et. al.	2015	Human Protein Atlas	Y-Box Binding Protein 1	-	-	-	1	24.356	220	145.62	5	5	5	5.05	5.45	4.8	0.51	0.53	27.014	27.364	27.038	0.209	0.33	0.165	-0.35±0.221	-0.024±0.157	0.325±0.209	0.733266	0.524365	-	-	-	-	27.2513	26.6782	27.274	27.0905	26.7759	27.3861	26.8963	27.8931	27.6178	27.0247	26.9139	26.8034	27.2847
Yipf5	Microarray	Optic nerve head astrocytes	McCall MN et. al.	2011	Barcode U133A database	Yip1 Domain Family Member 5	-	-	-	2	131.36	1164	116.13	5	5	5	11.8	11.4	12.4	0.49	0.48	27.569	27.553	27.647	0.432	0.314	0.316	0.016±0.291	-0.078±0.292	-0.094±0.25	0.0280648	0.985258	-	-	-	-	26.8994	27.2597	27.5227	28.1101	28.0548	27.1654	27.4593	27.2076	27.9654	27.967	27.3594	27.4818	27.25
Ykt6	Immunostaining	Cerebral cortex, glial cells	Uhlén M et. al.	2015	Human Protein Atlas	YKT6 V-SNARE Homolog (S. Cerevisiae)	-	-	-	1	71.158	655	323.31	5	5	5	1	1	1	0.5	0.5	23.048	23.078	23.153	0.486	0.29	0.137	-0.03±0.304	-0.104±0.269	-0.074±0.184	0.0377174	0.983068	-	-	-	-	22.2908	22.6601	23.1256	23.5304	23.6336	22.7477	22.7704	22.9279	23.4376	23.5075	22.953	22.968	23.2718
Ywhab	Immunostaining	Cerebral cortex, glial cells	Uhlén M et. al.	2015	Human Protein Atlas	Tyrosine 3-Monooxygenase/Tryptophan 5-Monooxygenase Activation Protein Beta	-	-	-	3	269.67	2541	323.31	5	5	5	23.95	22.1	25.85	0.48	0.46	27.399	27.524	27.977	2.176	0.458	0.257	-0.125±0.784	-0.578±0.76	-0.453±0.285	-	-	-	-	-	-	24.5252	28.1652	27.3858	28.58	28.3372	27.3441	27.7252	26.6567	27.9857	27.9069	28.1502	28.056	27.4675
Ywhag	Immunostaining	Cerebral cortex, glial cells	Uhlén M et. al.	2015	Human Protein Atlas	Tyrosine 3-Monooxygenase/Tryptophan 5-Monooxygenase Activation Protein Gamma	-	-	-	1	53.578	477	9.9853	5	5	5	1.25	1.2	1.1	0.53	0.52	22.29	22.259	22.264	0.223	0.158	0.216	0.031±0.161	0.026±0.181	-0.005±0.158	0.00858225	0.995845	-	-	-	-	21.8184	22.4969	22.2082	22.4097	22.5179	22.163	22.4347	21.9391	22.316	22.444	22.1035	22.4289	21.8768
Zbtb11	Immunostaining	Cerebral cortex, glial cells	Uhlén M et. al.	2015	Human Protein Atlas	Zinc Finger And BTB Domain Containing 11	-	-	-	1	24.857	219	193.66	5	5	5	6.75	6.8	6.4	0.51	0.52	28.05	28.166	27.996	0.178	0.174	0.213	-0.116±0.148	0.054±0.164	0.17±0.162	0.251475	0.884229	-	-	-	-	27.6936	28.3025	28.0152	28.2226	28.0134	27.7814	28.1893	28.1936	28.3994	28.2656	27.5724	28.3003	28.0394
Zbtb20	Immunostaining	Cerebral cortex, glial cells	Uhlén M et. al.	2015	Human Protein Atlas	Zinc Finger And BTB Domain Containing 20	-	-	-	1	25.479	226	156.97	5	5	5	4.85	4.75	4.9	0.5	0.49	26.788	26.789	26.82	0.302	0.24	0.271	-0.001±0.22	-0.032±0.23	-0.031±0.208	0.00606928	0.996085	-	-	-	-	26.9931	27.2925	26.2895	26.6027	26.7611	26.9113	27.1673	26.3363	26.6594	26.8697	27.178	27.1785	26.4035
Zc3h15	Immunostaining	Cerebral cortex, glial cells	Uhlén M et. al.	2015	Human Protein Atlas	Zinc Finger CCCH-Type Containing 15	-	-	-	1	14.352	134	2.701	4	2	2	1	1	1	0.5	0.5	23.258	22.9	22.858	0.905	1.356	1.79	0.357±0.951	0.399±1.044	0.042±1.364	-	-	-	-	-	-	-	22.2093	-	23.58	23.9836	-	22.0262	-	23.7743	-	-	21.8113	-
Zc3h18	Immunostaining	Cerebral cortex, glial cells	Uhlén M et. al.	2015	Human Protein Atlas	Zinc Finger CCCH-Type Containing 18	-	-	-	3	38.053	350	20.419	5	5	5	2.05	2.25	2.2	0.48	0.51	24.296	24.367	24.392	0.214	0.107	0.135	-0.071±0.141	-0.096±0.15	-0.024±0.105	0.117671	0.961789	-	-	-	-	24.2321	24.5586	23.8444	24.4729	24.3722	24.1618	24.3694	24.3932	24.3387	24.5729	24.0955	24.5146	24.5357
Zcchc24	Microarray	Oligodendrocyte Precursor Cells	Sim FJ et. al.	2011	-	Zinc Finger CCHC-Type Containing 24	-	-	-	2	47.322	424	11.717	5	5	5	2.4	2.75	2.65	0.48	0.51	23.968	24.472	24.224	0.367	0.283	0.53	-0.504±0.258	-0.256±0.341	0.248±0.318	0.526901	0.556273	-	-	-	-	24.1165	24.1388	24.5397	23.6534	23.3894	24.6073	24.9237	24.6151	24.168	24.0451	23.9841	24.7855	24.9726
Zcchc8	Immunostaining	Cerebral cortex, glial cells	Uhlén M et. al.	2015	Human Protein Atlas	Zinc Finger CCHC-Type Containing 8	-	-	-	1	30.097	263	9.8928	4	4	4	1.64583	1.75	2.04167	0.45	0.46	23.458	23.54	23.857	0.241	0.257	0.286	-0.082±0.227	-0.399±0.239	-0.317±0.245	0.587882	0.559881	-	-	-	-	-	23.3475	23.7816	23.6266	23.0767	-	23.3137	24.0212	23.3375	23.4864	-	23.8525	24.3471
Zdhhc20	Immunostaining	Lateral ventricle, glial cells	Uhlén M et. al.	2015	Human Protein Atlas	Zinc Finger DHHC-Type Containing 20	-	-	-	4	63.842	559	57.505	5	5	5	5.45	5.7	5.4	0.5	0.51	25.819	26.035	25.848	0.254	0.169	0.097	-0.215±0.177	-0.029±0.158	0.186±0.117	0.464538	0.763028	-	-	-	-	25.8861	26.3499	25.7009	25.5015	25.6584	26.2729	26.2752	25.9597	25.8406	25.8248	25.8247	26.0462	25.7774
Zdhhc9	Microarray	Myelinating oligodendrocyte cells (adult)	Bellesi M et. al.	2013	-	Zinc Finger DHHC-Type Containing 9	-	-	-	2	50.277	452	260.9	4	4	4	7.75	7.625	7	0.53	0.52	26.357	26.371	26.015	0.203	0.234	0.481	-0.014±0.202	0.342±0.313	0.356±0.321	0.395336	0.683143	-	-	-	-	26.1401	26.7464	26.2786	26.2637	-	26.4181	26.6713	25.9481	26.4457	-	25.5664	26.8117	25.6605
Zeb1	Immunostaining	Cerebral cortex, glial cells	Uhlén M et. al.	2015	Human Protein Atlas	Zinc Finger E-Box Binding Homeobox 1	-	-	-	2	37.54	336	164.32	5	5	5	4.35	4.4	4.25	0.51	0.51	25.474	25.834	25.582	0.672	0.471	0.521	-0.36±0.415	-0.108±0.428	0.252±0.368	0.175842	0.856639	-	-	-	-	26.2284	26.3084	25.1875	24.855	24.7896	26.3778	26.4867	25.5726	25.4511	25.2832	25.7055	26.453	25.7225
Zeb2	Immunostaining	Cerebral cortex, glial cells	Uhlén M et. al.	2015	Human Protein Atlas	Zinc Finger E-Box Binding Homeobox 2	-	-	-	3	221.52	2018	2.8075	1	0	3	1	0	1	0.5	0	-	-	-	-	-	-	-	-	-	-	-	-	-	-	-	22.4024	-	-	-	-	-	-	-	-	-	-	-	22.498
Zfp36l1	Microarray	Myelinating oligodendrocytes and oligodendrocyte precursor cells (adult)	Dougherty JD et. al.	2012	-	ZFP36 Ring Finger Protein-Like 1	-	-	-	2	36.046	316	4.023	1	1	0	1	1	0	1	1	-	-	-	-	-	-	-	-	-	-	-	-	-	-	-	-	-	-	-	22.8514	-	-	-	-	-	-	-	-
Zfpl1	Immunostaining	Cerebral cortex, glial cells	Uhlén M et. al.	2015	Human Protein Atlas	Zinc Finger Protein Like 1	-	-	-	1	19.419	166	11.024	1	1	1	1	1	1	0.5	0.5	-	-	-	-	-	-	-	-	-	-	-	-	-	-	-	21.684	-	-	-	-	-	-	-	-	-	-	-	19.6747
Zmpste24	Immunostaining	Cerebral cortex, glial cells	Uhlén M et. al.	2015	Human Protein Atlas	Zinc Metallopeptidase STE24	-	-	-	1	50.969	461	9.2216	4	4	5	1.3125	1	1.18333	0.53	0.46	23.613	23.516	24.01	0.542	0.045	0.37	0.097±0.371	-0.397±0.358	-0.494±0.272	0.495052	0.556319	-	-	-	-	23.969	22.6834	23.9863	-	23.8126	-	-	23.4901	23.5886	23.4688	23.5519	23.7311	24.5294
Znf148	Immunostaining	Cerebral cortex, glial cells	Uhlén M et. al.	2015	Human Protein Atlas	Zinc Finger Protein 148	-	-	-	2	140.76	1317	18.287	5	5	5	2.4	2.01667	1.91667	0.56	0.51	23.371	23.674	23.178	0.127	0.473	0.292	-0.303±0.261	0.194±0.183	0.496±0.309	0.702954	0.468328	-	-	-	-	23.3342	23.613	23.2313	23.2003	23.477	23.6615	24.1864	22.8992	23.9481	-	23.4474	23.6331	23.1769
Znf365	Microarray	Oligodendrocyte Precursor Cells	Sim FJ et. al.	2011	-	Zinc Finger Protein 365	-	-	-	2	102.14	897	114.06	5	5	5	7.75	8.6	7.9	0.5	0.52	26.697	26.881	26.829	0.5	0.207	0.224	-0.184±0.288	-0.132±0.292	0.052±0.178	0.114635	0.936543	-	-	-	-	25.8378	26.9358	26.4548	26.8636	27.3939	26.7141	26.9829	26.5028	27.0202	27.1862	26.8981	27.1016	26.3697
Zwint	Immunostaining	Lateral ventricle, glial cells	Uhlén M et. al.	2015	Human Protein Atlas	ZW10 Interacting Kinetochore Protein	↓	-	yes	4	139.43	1266	146.03	4	5	5	1.5	2.4	2.6	0.37	0.48	22.474	23.518	23.946	0.408	0.125	0.372	-1.044±0.233	-1.472±0.317	-0.428±0.218	3.28779	0.00477922	yes	yes	-	yes	-	21.9665	22.3286	23.1467	22.4538	23.3505	23.6726	23.4496	23.7259	23.391	23.525	23.5188	24.5217
[truncated: 2 more columns]

## Sheet: Differentially reg. glial genes
Gene symbol	Method	Experiment / Large Scale Dataset	Author	Year	Database	Name	Bic / Untd [↑↓]	TTX / Untd [↑↓]	Regulated in Bic / TTX	Number of proteins	Mol. weight [kDa]	Sequence length	Score	Bic: number of biological replicates	TTX: number of biological replicates	Untd: number of biological replicates	Bic: mean unique peptides	TTX: mean unique peptides	Untd: mean unique peptides	Peptide ratio Bic/Untd	Peptide ratio TTX/Untd	Bic: mean Log2 LFQ	TTX: mean Log2 LFQ	Untd: mean Log2 LFQ	Bic: coefficient of variation	TTX: coefficient of variation	Untd: coefficient of variation	Log2 fold change Bic-TTX (±pooled standard error)	Log2 fold change Bic-Untd (±pooled standard error)	Log2 fold change TTX-Untd (±pooled standard error)	-Log ANOVA p value	ANOVA q-value	ANOVA significant	Fisher LSD test Bic-Untd	Fisher LSD test TTX-Untd	Fisher LSD test Bic-TTX	Log2 LFQ intensity Bic_A	Log2 LFQ intensity Bic_B	Log2 LFQ intensity Bic_C	Log2 LFQ intensity Bic_D	Log2 LFQ intensity Bic_E	Log2 LFQ intensity TTX_A	Log2 LFQ intensity TTX_B	Log2 LFQ intensity TTX_C	Log2 LFQ intensity TTX_D	Log2 LFQ intensity TTX_E	Log2 LFQ intensity Untd_A	Log2 LFQ intensity Untd_B	Log2 LFQ intensity Untd_C
Arhgef11	Immunostaining	Hippocampus, glial cells	Uhlén M et. al.	2015	Human Protein Atlas	Rho Guanine Nucleotide Exchange Factor 11	-	↑	yes	2	168.52	1526	6.9486	3	5	4	1.11111	1.58333	1.08333	0.51	0.59	20.747	21.253	20.593	0.178	0.087	0.062	-0.506±0.126	0.154±0.178	0.66±0.096	2.60632	0.0316485	yes	-	yes	yes	-	20.5801	20.9137	-	-	21.2049	21.1592	21.2239	21.2111	21.4647	-	20.6547	20.5315
Atg7	Microarray	Myelinating oligodendrocyte cells, adult	Bellesi M et. al.	2013	-	Autophagy Related 7	↑	-	yes	1	77.435	698	7.3574	5	5	5	1.8	2.05	1.75	0.51	0.54	22.135	21.337	21.337	0.296	0.174	0.285	0.799±0.197	0.798±0.248	-0.001±0.198	2.4199	0.0318017	yes	yes	-	yes	22.0514	22.5063	21.5333	22.251	22.3351	21.3891	21.275	21.0575	21.2715	21.6907	-	21.638	21.077
Axl	Microarray	Trunk neural crest cells- (E9) and Schwann cells- (E12, E16, P0)	Buchstaller J et. al.	2004	-	AXL Receptor Tyrosine Kinase	↓	-	yes	6	97.19	879	7.1463	5	4	4	1	1.08333	1.125	0.47	0.49	20.353	22.377	21.648	0.358	0.039	0.261	-2.025±0.315	-1.296±0.341	0.729±0.251	2.08462	0.0174937	yes	yes	-	yes	-	-	20.0404	20.665	-	-	22.3388	22.4161	-	-	-	-	21.5399
Bag3	Immunostaining	Hippocampus, glial cells Lateral ventricle, glial cells	Uhlén M et. al.	2015	Human Protein Atlas	BCL2 Associated Athanogene 3	-	↓	yes	1	61.49	574	323.31	5	5	5	1.6	1.15	1.46667	0.52	0.44	23.49	22.285	23.459	0.399	0.257	0.39	1.205±0.262	0.031±0.303	-1.174±0.259	2.92567	0.00976577	yes	-	yes	yes	23.3064	22.7751	24.0692	23.7003	23.6	22.2261	21.831	22.2831	22.3281	22.7585	23.6443	22.7618	23.8537
Brsk1	Immunostaining	Lateral ventricle, glial cells	Uhlén M et. al.	2015	Human Protein Atlas	BR Serine/Threonine Kinase 1	↓	↑	yes	1	85.182	778	80.707	4	4	3	1.6875	3	2.58333	0.4	0.54	21.723	23.475	22.589	0.272	0.154	0.19	-1.753±0.208	-0.866±0.248	0.886±0.172	3.73768	0.00266667	yes	yes	yes	yes	-	21.3624	22.056	21.7491	-	23.771	23.413	23.4258	23.2905	-	-	22.4986	22.8732
Ccdc51	Immunostaining	Cerebral cortex, glial cells Hippocampus, glial cells	Uhlén M et. al.	2015	Human Protein Atlas	Coiled-Coil Domain Containing 51	↓	-	yes	1	45.813	410	53.799	5	5	5	3.1	4.65	4.25	0.42	0.52	25.166	25.825	25.7	0.209	0.181	0.105	-0.659±0.163	-0.534±0.139	0.125±0.125	2.85382	0.0402647	yes	yes	-	yes	25.4444	25.0185	25.2411	25.358	24.7671	25.9879	25.7765	26.0587	25.8583	25.442	25.8831	25.6278	25.806
Cdh11	Microarray	Epiblast stem cell-derived oligodendrocytes	Najm FJ et. al.	2011	-	Cadherin 11	↓	↓	-	1	88.035	796	14.502	5	5	5	1.65	1.86667	1.5	0.52	0.55	22.523	22.489	23.328	0.199	0.251	0.14	0.034±0.186	-0.805±0.144	-0.839±0.167	3.40837	0.0128615	yes	yes	yes	-	22.7146	22.3127	22.7582	22.1747	22.6549	22.7752	22.4625	22.3914	22.8021	22.0116	23.1839	23.6041	23.1524
Dnpep	Immunostaining	Cerebral cortex, glial cells Hippocampus, glial cells Lateral ventricle, glial cells	Uhlén M et. al.	2015	Human Protein Atlas	Aspartyl Aminopeptidase	↓	↑	yes	1	52.555	475	73.131	4	4	4	5.5	5.5625	5.6875	0.49	0.49	25.525	26.315	25.935	0.185	0.063	0.184	-0.79±0.13	-0.41±0.173	0.379±0.129	2.83842	0.0281067	yes	yes	yes	yes	-	25.3466	25.3314	25.5666	25.8553	-	26.3007	26.1949	26.3807	26.3818	-	26.229	25.8077
Fam136a	Immunostaining	Cerebral cortex, glial cells	Uhlén M et. al.	2015	Human Protein Atlas	Family With Sequence Similarity 136 Member A	↓	↓	-	1	15.625	138	5.543	4	4	4	1.3125	1.14583	1.39583	0.48	0.45	22.616	22.294	23.271	0.342	0.241	0.227	0.322±0.263	-0.655±0.259	-0.977±0.214	2.02282	0.0462603	yes	yes	yes	-	22.2427	-	22.9087	23.0519	22.2618	21.8549	22.5543	22.3018	22.4655	-	-	23.1265	22.9396
Fem1a	Microarray	Trunk neural crest cells- (E9) and Schwann cells- (E12, E16, P0)	Buchstaller J et. al.	2004	-	Fem-1 Homolog A	↓	↓	-	1	72.117	654	18.05	5	5	4	1.05	1.13333	1.9375	0.35	0.37	21.077	20.962	21.85	0.253	0.147	0.247	0.115±0.191	-0.772±0.228	-0.887±0.188	2.45695	0.0278027	yes	yes	yes	-	-	21.5011	20.7183	21.107	20.9826	20.9537	-	20.6857	21.1017	21.1082	-	22.1439	22.0788
Fgfr2	Microarray, KO	Myelinating oligodendrocyte cells (adult)	Bellesi M et. al.	2013	-	Fibroblast Growth Factor Receptor 2	-	↓	yes	17	94.017	840	5.8561	4	4	5	1.5	1.25	1.4	0.52	0.47	22.793	21.077	23.422	0.378	0.787	0.22	1.716±0.552	-0.629±0.259	-2.345±0.392	3.06502	0.00286792	yes	-	yes	yes	23.3273	-	22.5267	22.5248	-	20.5949	20.592	-	22.0442	-	23.6048	23.1419	23.1645
Fmnl2	Immunostaining	Cerebral cortex, glial cells Hippocampus, glial cells Lateral ventricle, glial cells	Uhlén M et. al.	2015	Human Protein Atlas	Formin Like 2	↑	-	yes	6	118.66	1042	7.278	5	5	5	1.7	1.55	1.4	0.55	0.53	23.273	22.565	22.179	0.289	0.226	0.259	0.708±0.21	1.094±0.221	0.386±0.198	3.1317	0.0119675	yes	yes	-	yes	22.7602	23.7881	23.3469	23.2197	23.2488	22.349	23.0651	22.3525	22.512	22.5473	21.9436	22.7217	21.9887
Galnt1	Immunostaining	Cerebral cortex, glial cells Hippocampus, glial cells Lateral ventricle, glial cells	Uhlén M et. al.	2015	Human Protein Atlas	Polypeptide N-Acetylgalactosaminyltransferase 1	↓	↓	-	1	64.228	559	49.45	5	5	5	3.55	3.5	4.5	0.44	0.44	25.288	25.052	25.876	0.312	0.107	0.222	0.236±0.187	-0.588±0.218	-0.823±0.145	2.62094	0.0318857	yes	yes	yes	-	25.1036	25.7913	25.3122	25.4838	24.7502	25.038	25.3065	24.9422	24.9759	24.9997	25.4055	25.8625	26.1878
Hbegf	Microarray	Epiblast stem cell-derived oligodendrocytes	Najm FJ et. al.	2011	-	Heparin Binding EGF Like Growth Factor	-	↓	yes	1	22.842	208	29.984	5	5	5	1.35	1.3	1.75	0.44	0.43	23.192	22.257	23.688	0.289	0.436	0.752	0.935±0.285	-0.497±0.397	-1.432±0.43	2.10844	0.0245743	yes	-	yes	yes	23.028	23.0695	23.8313	23.1236	22.906	21.6584	22.599	22.905	22.3006	21.8195	22.5139	24.0377	24.0423
Iqgap2	Microarray	Trunk neural crest cells- (E9) and Schwann cells- (E12, E16, P0)	Buchstaller J et. al.	2004	-	IQ Motif Containing GTPase Activating Protein 2	↓	↓	yes	1	180.65	1575	23.508	2	3	3	1.5	1.5	1.72222	0.47	0.47	20.041	21.237	22.045	0.038	0.301	0.023	-1.195±0.271	-2.004±0.044	-0.808±0.269	2.18162	0.0144	yes	yes	yes	yes	20.0788	20.0033	-	-	-	21.5049	20.9681	-	-	-	22.0675	22.022	-
Jam2	Microarray	Epiblast stem cell-derived oligodendrocytes Protoplasmic astrocytes and neurons (P7)	Najm FJ et. al.	2011	-	Junctional Adhesion Molecule 2	↑	↓	yes	2	33.057	298	88.09	5	5	5	1.8	1.4	1.4	0.56	0.5	23.897	22.762	23.219	0.158	0.202	0.262	1.135±0.158	0.678±0.178	-0.456±0.206	3.59915	0.00604651	yes	yes	yes	yes	23.6394	24.0548	23.703	23.9845	24.1042	-	23.1425	22.6944	22.6873	22.5255	23.0275	23.7947	23.0861
Kifap3	Immunostaining	Cerebral cortex, glial cells Hippocampus, glial cells Lateral ventricle, glial cells	Uhlén M et. al.	2015	Human Protein Atlas	Kinesin Associated Protein 3	-	↑	yes	1	84.402	728	62.026	5	5	5	2.5	2.95	3	0.45	0.5	23.345	24.104	23.556	0.061	0.241	0.271	-0.759±0.144	-0.211±0.159	0.547±0.208	2.59975	0.0392862	yes	-	yes	yes	23.4203	23.2602	23.4183	23.2475	23.3793	24.4458	23.7008	24.3914	23.9816	23.999	23.3828	23.3865	24.1219
Lemd2	Immunostaining	Cerebral cortex, glial cells Lateral ventricle, glial cells	Uhlén M et. al.	2015	Human Protein Atlas	LEM Domain Containing 2	-	↓	yes	1	36.243	313	7.1966	4	5	5	1.54167	1.2	1.51667	0.5	0.44	23.455	22.697	23.833	0.392	0.111	0.315	0.758±0.224	-0.377±0.29	-1.136±0.189	2.9048	0.0127874	yes	-	yes	yes	22.8132	23.9145	23.3974	23.6958	-	22.8172	22.5896	22.6951	22.8741	22.5086	24.1182	23.8091	23.7347
Lrig1	Microarray	Protoplasmic astrocytes and neurons (P7)	Cahoy JD et. al.	2008	-	Leucine-Rich Repeats And Immunoglobulin Like Domains 1	-	↓	yes	2	105.95	964	54.121	5	5	5	6	4.35	5.8	0.51	0.43	25.318	24.448	25.199	0.15	0.351	0.262	0.87±0.214	0.119±0.175	-0.751±0.246	2.51503	0.029048	yes	-	yes	yes	25.3563	25.355	25.4932	25.4125	24.9713	23.8464	24.8405	24.6538	24.7631	24.1356	24.7392	25.5892	24.9868
Mapk8ip1	Microarray	Myelinating oligodendrocyte cells (adult)	Bellesi M et. al.	2013	-	Mitogen-Activated Protein Kinase 8 Interacting Protein 1	↓	↑	yes	4	77.303	708	49.124	5	5	5	5	8.6	6.8	0.42	0.56	25.367	26.704	26.04	0.211	0.423	0.334	-1.336±0.259	-0.673±0.223	0.664±0.294	3.02755	0.00926733	yes	yes	yes	yes	25.4029	25.4913	25.7377	25.1796	25.0256	26.8641	26.963	27.3201	26.2999	26.0716	25.8202	26.2155	26.6935
Mapk8ip3	Immunostaining	Cerebral cortex, glial cells Hippocampus, glial cells Lateral ventricle, glial cells	Uhlén M et. al.	2015	Human Protein Atlas	Mitogen-Activated Protein Kinase 8 Interacting Protein 3	-	-	yes	2	145.65	1322	323.31	5	5	5	11.2	16.25	14.1	0.44	0.54	26.957	27.875	27.436	0.262	0.337	0.282	-0.918±0.24	-0.479±0.22	0.439±0.247	2.13068	0.0487043	yes	-	-	yes	27.347	26.9944	27.2025	26.6905	26.5499	28.2422	28.0262	28.2513	27.4702	27.3855	27.4884	27.6195	27.8988
Mdga2	Microarray	Epiblast stem cell-derived oligodendrocytes	Najm FJ et. al.	2011	-	MAM Domain Containing Glycosylphosphatidylinositol Anchor 2	↑	-	yes	1	106.72	949	1.8604	4	4	4	1.0625	1	1	0.52	0.5	25.257	21.62	21.428	0.385	0.297	0.104	3.637±0.301	3.829±0.245	0.192±0.201	6.86451	0	yes	yes	-	yes	25.1138	-	24.9561	25.0027	25.9538	22.1189	-	21.5421	21.6075	21.2109	21.488	-	21.2501
Mthfd1	Immunostaining	Cerebral cortex, glial cells Hippocampus, glial cells Lateral ventricle, glial cells	Uhlén M et. al.	2015	Human Protein Atlas	Methylenetetrahydrofolate Dehydrogenase (NADP+ Dependent) 1, Methenyltetrahydrofolate Cyclohydrolase, Formyltetrahydrofolate Synthetase	↓	↓	-	4	100.98	935	7.2015	5	5	5	1.4	1.45	1.53333	0.48	0.49	22.56	22.977	23.66	0.216	0.224	0.428	-0.417±0.182	-1.1±0.268	-0.683±0.27	2.51145	0.0230486	yes	yes	yes	-	22.461	22.7878	22.481	22.18	22.8877	22.8766	22.9663	22.7447	22.8173	23.4783	23.8625	23.0359	24.2412
Plod1	Microarray	Myelinating oligodendrocyte cells (adult) Optic nerve head astrocytes	Bellesi M et. al. McCall MN et. al.	2013 2011	- Barcode U133A database	Procollagen-Lysine,2-Oxoglutarate 5-Dioxygenase 1	-	↑	yes	2	83.612	728	19.828	5	5	5	2.83333	2	1.96667	0.59	0.5	23.612	25.164	23.268	0.46	0.366	0.213	-1.552±0.317	0.344±0.274	1.896±0.237	4.39724	0.00128571	yes	-	yes	yes	23.7225	24.2101	23.0848	23.0068	24.0353	25.1636	25.6836	24.7138	25.5378	24.7186	23.3933	23.6997	23.1389
Pogz	Immunostaining	Cerebral cortex, glial cells Hippocampus, glial cells Lateral ventricle, glial cells	Uhlén M et. al.	2015	Human Protein Atlas	Pogo Transposable Element With ZNF Domain	↑	-	yes	1	149.85	1357	45.563	5	5	5	3.8	4.18333	3.55	0.52	0.54	25.476	24.661	24.425	0.22	0.413	0.324	0.815±0.257	1.05±0.222	0.236±0.287	2.4231	0.02476	yes	yes	-	yes	25.2496	25.7033	25.5688	25.7554	25.1018	24.2685	25.2324	25.0633	24.6721	24.0684	24.1495	24.4807	24.9627
Polr2a	Immunostaining	Cerebral cortex, glial cells Hippocampus, glial cells Lateral ventricle, glial cells	Uhlén M et. al.	2015	Human Protein Atlas	Polymerase (RNA) II Subunit A	↓	↓	-	2	213.51	1932	7.3472	4	4	4	1	1	1.125	0.47	0.47	21.294	21.829	22.597	0.029	0.157	0.287	-0.536±0.158	-1.304±0.272	-0.768±0.243	2.12084	0.0244729	yes	yes	yes	-	-	-	-	21.3227	21.2642	-	-	22.0708	21.7302	21.687	22.6984	-	22.8999
Ppie	Immunostaining	Cerebral cortex, glial cells Hippocampus, glial cells Lateral ventricle, glial cells	Uhlén M et. al.	2015	Human Protein Atlas	Peptidylprolyl Isomerase E	-	↓	yes	2	33.369	301	8.9385	5	5	4	1.15	1.05	1.125	0.51	0.48	21.93	21.096	22.101	0.098	0.314	0.36	0.834±0.186	-0.171±0.206	-1.005±0.279	2.72161	0.0183273	yes	-	yes	yes	21.7195	22.0974	21.9443	21.946	21.9413	20.5798	21.6263	21.3036	21.0366	20.9333	-	22.7576	21.9777
Ppp1r8	Immunostaining	Cerebral cortex, glial cells Hippocampus, glial cells Lateral ventricle, glial cells	Uhlén M et. al.	2015	Human Protein Atlas	Protein Phosphatase 1 Regulatory Subunit 8	↑	-	yes	1	38.539	351	28.331	5	5	5	1.76667	1.4	1.35	0.57	0.51	24.093	23.039	23.195	0.309	0.51	0.331	1.053±0.318	0.898±0.253	-0.156±0.324	2.05237	0.037117	yes	yes	-	yes	24.226	24.6151	24.1903	23.6133	23.8184	23.7338	23.6059	22.4033	22.6567	22.7963	22.9733	23.9231	22.9586
Ptprg	Microarray	Optic nerve head astrocytes	McCall MN et. al.	2011	Barcode U133A database	Protein Tyrosine Phosphatase, Receptor Type G	↓	-	yes	5	130.03	1168	7.6633	5	5	5	1.2	1.8	1.71667	0.41	0.51	21.066	22.211	22.404	0.163	0.209	0.203	-1.144±0.157	-1.338±0.154	-0.194±0.171	5.33275	0.00103704	yes	yes	-	yes	20.8357	21.4243	21.03	21.0632	20.9781	22.213	22.1681	22.6693	21.9848	22.0172	22.142	22.4665	22.7032
Ptprn2	Immunostaining	Cerebral cortex, glial cells	Uhlén M et. al.	2015	Human Protein Atlas	Protein Tyrosine Phosphatase, Receptor Type N2	-	↑	yes	2	111.86	1004	196.09	5	5	5	7.9	13.9	9.05	0.47	0.61	26.127	27.357	26.27	0.242	0.25	0.36	-1.23±0.201	-0.143±0.243	1.087±0.245	3.50868	0.00448649	yes	-	yes	yes	26.4102	26.1784	26.3103	26.1334	25.6025	27.6833	27.3226	27.6797	27.1309	26.9691	25.8438	26.5288	26.8952
Pxn	Immunostaining	Cerebral cortex, glial cells	Uhlén M et. al.	2015	Human Protein Atlas	Paxillin	↓	-	yes	2	60.915	557	7.7115	3	3	4	1.16667	1.33333	1.39583	0.46	0.49	22.177	22.88	23.096	0.213	0.067	0.071	-0.703±0.17	-0.92±0.171	-0.216±0.079	2.74331	0.0198107	yes	yes	-	yes	22.033	22.4977	21.9994	-	-	22.7926	22.9782	22.8691	-	-	23.2062	23.0704	23.0123
Sema6d	Microarray	Epiblast stem cell-derived oligodendrocytes	Najm FJ et. al.	2011	-	Semaphorin 6D	-	↓	yes	1	110.8	990	39.213	5	5	5	5.4	4.5	5.95	0.48	0.43	24.953	24.139	25.09	0.197	0.376	0.22	0.814±0.236	-0.136±0.173	-0.951±0.243	2.70648	0.0210909	yes	-	yes	yes	25.1552	24.7734	25.2216	25.0102	24.606	23.6155	23.857	24.3793	24.7943	24.0481	25.169	25.4201	24.6603
Smarcc2	Immunostaining	Cerebral cortex, glial cells Hippocampus, glial cells Lateral ventricle, glial cells	Uhlén M et. al.	2015	Human Protein Atlas	SWI/SNF Related, Matrix Associated, Actin Dependent Regulator Of Chromatin Subfamily C Member 2	↓	-	yes	2	124.28	1130	24.969	5	5	5	1.15	1.7	1.71667	0.4	0.5	21.965	23.096	23.151	0.201	0.166	0.184	-1.131±0.173	-1.186±0.183	-0.055±0.147	4.03462	0.00331034	yes	yes	-	yes	22.0958	21.6609	-	-	22.1385	23.2083	22.8751	23.1597	23.3737	22.865	23.2026	22.7237	23.2227
Snap29	Immunostaining	Cerebral cortex, glial cells Hippocampus, glial cells Lateral ventricle, glial cells	Uhlén M et. al.	2015	Human Protein Atlas	Synaptosome Associated Protein 29kDa	↓	-	yes	2	29.099	257	24.172	5	5	5	2	3.1	2.6	0.43	0.54	23.934	24.833	24.473	0.314	0.102	0.195	-0.899±0.187	-0.539±0.21	0.36±0.131	2.97134	0.0212184	yes	yes	-	yes	23.7194	24.1088	24.5127	23.4862	23.8433	24.9243	24.9528	24.9267	24.665	24.6963	24.1222	24.6581	24.6525
Stk24	Immunostaining	Cerebral cortex, glial cells	Uhlén M et. al.	2015	Human Protein Atlas	Serine/Threonine Kinase 24	-	↑	yes	2	46.809	419	29.769	5	5	5	1.6	1.75	1.3	0.55	0.57	22.726	23.502	22.626	0.291	0.254	0.253	-0.776±0.22	0.1±0.22	0.875±0.206	2.53923	0.0273273	yes	-	yes	yes	22.444	22.9503	22.2339	23.102	22.8998	23.4121	23.9953	23.0877	23.5416	23.4726	22.1642	23.0581	22.5452
Sugp2	Immunostaining	Cerebral cortex, glial cells Hippocampus, glial cells Lateral ventricle, glial cells	Uhlén M et. al.	2015	Human Protein Atlas	SURP And G-Patch Domain Containing 2	↓	-	yes	1	118.05	1068	33.844	5	5	4	1.85	3	2	0.48	0.6	22.611	23.499	23.684	0.262	0.205	0.568	-0.888±0.201	-1.073±0.365	-0.185±0.316	1.91848	0.0459654	yes	yes	-	yes	-	22.5469	22.7187	22.9897	22.1875	23.8379	23.1621	23.4847	23.6804	23.3307	-	24.2184	24.249
Syt6	Immunostaining	Cerebral cortex, glial cells Hippocampus, glial cells Lateral ventricle, glial cells	Uhlén M et. al.	2015	Human Protein Atlas	Synaptotagmin 6	↑	-	yes	3	57.293	511	13.358	5	5	5	2.55	1.6	2.05	0.55	0.44	23.475	22.428	22.661	0.349	0.045	0.347	1.047±0.195	0.814±0.273	-0.233±0.194	2.87211	0.0152987	yes	yes	-	yes	22.8919	23.6481	24.0404	23.5468	23.2458	22.4305	22.4051	22.5231	22.3475	22.4321	22.4882	23.2957	22.1909
Taf9	Immunostaining	Cerebral cortex, glial cells	Uhlén M et. al.	2015	Human Protein Atlas	TATA-Box Binding Protein Associated Factor 9	↑	-	yes	6	17.367	155	2.4138	5	4	4	1.1	1.1875	1.125	0.49	0.51	22.334	21.367	20.75	0.316	0.309	0.356	0.968±0.277	1.584±0.316	0.616±0.313	2.59266	0.0117895	yes	yes	-	yes	22.26	22.7903	21.8403	-	22.4462	21.136	21.7965	20.9543	-	21.5795	-	21.2151	20.693
Tnr	Microarray	Epiblast stem cell-derived oligodendrocytes	Najm FJ et. al.	2011	-	Tenascin R	↓	-	yes	4	139.43	1266	146.03	4	5	5	1.5	2.4	2.6	0.37	0.48	22.474	23.518	23.946	0.408	0.125	0.372	-1.044±0.233	-1.472±0.317	-0.428±0.218	3.28779	0.00477922	yes	yes	-	yes	-	21.9665	22.3286	23.1467	22.4538	23.3505	23.6726	23.4496	23.7259	23.391	23.525	23.5188	24.5217
Vasp	Immunostaining	Cerebral cortex, glial cells	Uhlén M et. al.	2015	Human Protein Atlas	Vasodilator-Stimulated Phosphoprotein	↓	↓	-	2	39.709	376	36.542	5	5	5	1.55	1.3	1.45	0.52	0.47	23.438	23.342	24.117	0.125	0.097	0.045	0.096±0.116	-0.679±0.129	-0.775±0.105	2.8201	0.0293565	yes	yes	yes	-	23.3619	23.4267	23.2229	23.4982	23.6817	-	23.2258	-	23.4875	23.314	-	24.072	-
Vezt	Immunostaining	Hippocampus, glial cells	Uhlén M et. al.	2015	Human Protein Atlas	Vezatin, Adherens Junctions Transmembrane Protein	↓	↓	-	1	88.693	782	8.6113	5	5	5	1.45	1.48333	1.46667	0.5	0.5	21.902	22.257	22.829	0.333	0.119	0.263	-0.356±0.199	-0.927±0.239	-0.572±0.167	2.64088	0.0256604	yes	yes	yes	-	21.5038	22.4557	22.0806	21.9911	21.4763	22.0988	22.4919	22.3536	22.1876	22.1532	22.3363	22.6962	23.23
Zfp36l1	Microarray	Myelinating oligodendrocytes and oligodendrocyte precursor cells (adult)	Dougherty JD et. al.	2012	-	ZFP36 Ring Finger Protein-Like 1	↓	↓	yes	2	34.081	331	10.242	5	5	5	1.45	1.58333	1.61667	0.47	0.49	24.942	24.334	25.562	0.247	0.422	0.308	0.608±0.268	-0.62±0.235	-1.228±0.309	2.44237	0.0211299	yes	yes	yes	yes	24.9164	24.4709	25.174	24.8567	25.2929	23.8364	23.7635	24.621	24.5368	24.9128	-	25.0836	25.771
[truncated: 2 more columns]
