# Supplementary material for: Nascent Proteome Remodeling following Homeostatic Scaling at Hippocampal Synapses
Source: Neuron. 2016 Oct 19;92(2):358–71. doi: 10.1016/j.neuron.2016.09.058 (PMC5078608; doi:10.1016/j.neuron.2016.09.058)
Supplement: Table S7. Newly Synthesized Significantly Regulated Proteins Associated with Some Neurodegenerative, Neuropsychiatric and Neurodevelopmental Disorders [file mmc8.xlsx]

## Sheet: Schizophrenia
Gene symbol(s)	Protein ID(s)	Name	Bic / Untd [↑↓]	TTX / Untd [↑↓]	Regulated in Bic / TTX	Number of proteins	Mol. weight [kDa]	Sequence length	Score	Bic: number of biological replicates	TTX: number of biological replicates	Untd: number of biological replicates	Bic: mean unique peptides	TTX: mean unique peptides	Untd: mean unique peptides	Peptide ratio Bic/Untd	Peptide ratio TTX/Untd	Bic: mean Log2 LFQ	TTX: mean Log2 LFQ	Untd: mean Log2 LFQ	Bic: coefficient of variation	TTX: coefficient of variation	Untd: coefficient of variation	Log2 fold change Bic-TTX (±pooled standard error)	Log2 fold change Bic-Untd (±pooled standard error)	Log2 fold change TTX-Untd (±pooled standard error)	-Log ANOVA p value	ANOVA q-value	ANOVA significant	Fisher LSD test Bic-Untd	Fisher LSD test TTX-Untd	Fisher LSD test Bic-TTX	Log2 LFQ intensity Bic_A	Log2 LFQ intensity Bic_B	Log2 LFQ intensity Bic_C	Log2 LFQ intensity Bic_D	Log2 LFQ intensity Bic_E	Log2 LFQ intensity TTX_A	Log2 LFQ intensity TTX_B	Log2 LFQ intensity TTX_C	Log2 LFQ intensity TTX_D	Log2 LFQ intensity TTX_E	Log2 LFQ intensity Untd_A	Log2 LFQ intensity Untd_B	Log2 LFQ intensity Untd_C	Log2 LFQ intensity Untd_D	Log2 LFQ intensity Untd_E
Abcb1	Q9JK64, Q6PSM0, Q8R427, G3V9J6, P43245, Q924L6, D4A0Y9	Multidrug resistance protein 1a	-	↓	yes	13	140.33	1272	36.294	5	5	5	1.95	1.2	2.31667	0.46	0.34	23.205	22.297	23.645	0.687	0.413	0.209	0.908±0.404	-0.44±0.359	-1.348±0.254	2.19711	0.0233265	yes	-	yes	yes	21.882	23.3869	23.7466	23.6012	23.4061	22.0152	22.5623	21.5728	22.5146	22.8191	23.5141	23.8074	23.315	24.0207	23.5655
Acly	G3V9G4, G3V888, P16638-2, P16638	ATP Citrate Lyase	↓	↑	yes	4	119.71	1091	323.31	4	4	4	18.125	21.875	18.5	0.49	0.54	27.63	28.337	27.945	0.038	0.14	0.203	-0.707±0.098	-0.315±0.136	0.392±0.163	2.73708	0.040059	yes	yes	yes	yes	27.6009	27.681	-	27.6675	27.5684	28.4813	28.5146	-	28.2093	28.1425	27.9963	28.2794	-	27.6411	27.8629
Adarb1	P51400, G3V649	Adenosine Deaminase, RNA Specific B1	-	↑	yes	2	77.924	711	47.953	5	5	5	2.61667	4.05	2.4	0.52	0.63	23.483	24.375	23.589	0.32	0.171	0.316	-0.892±0.206	-0.106±0.252	0.786±0.204	2.49918	0.0278378	yes	-	yes	yes	23.3923	23.5708	23.3933	24.0825	22.9748	24.392	24.6246	24.381	24.4694	24.0076	22.9945	23.927	23.9539	23.4331	23.6369
Adrbk1	P26817, F1LMA4	Adrenergic, Beta, Receptor Kinase 1	↓	↑	yes	3	79.784	689	6.9782	5	5	5	1.2	2.95	1.66667	0.42	0.64	21.923	23.842	22.878	0.193	0.229	0.058	-1.919±0.175	-0.955±0.119	0.964±0.138	7.121	0	yes	yes	yes	yes	22.1797	21.6871	22.2075	21.8403	21.7009	24.2541	23.5121	24.037	23.6987	23.7079	22.7637	22.8347	22.9762	22.9146	22.9014
Ap3b2	D4AE00	Adaptor Related Protein Complex 3 Beta 2 Subunit	↓	↑	yes	1	119.14	1082	192.75	4	4	4	9.5	12.4375	11.3125	0.46	0.52	26.114	26.874	26.392	0.039	0.082	0.106	-0.76±0.063	-0.278±0.078	0.482±0.092	4.80151	0.00671111	yes	yes	yes	yes	26.0753	26.1067	26.1929	26.0799	-	26.9115	26.8605	26.9967	26.7264	-	26.2738	26.4192	26.5864	26.2869	-
Ap3m2	P53678, V9GZ82	Adaptor Related Protein Complex 3 Mu 2 Subunit	-	↑	yes	2	46.874	418	77.909	5	5	5	1.98333	2.85	2.18333	0.48	0.57	23.819	24.52	23.697	0.121	0.136	0.213	-0.701±0.11	0.121±0.145	0.822±0.149	3.95696	0.00895413	yes	-	yes	yes	23.9178	23.7447	23.9095	23.5633	23.9577	24.8332	24.5135	24.4627	24.4239	24.3651	23.4633	24.0003	23.9959	23.4554	23.5719
Arhgef11	F1LQS9, Q9ES67	Rho Guanine Nucleotide Exchange Factor 11	-	↑	yes	2	168.52	1526	6.9486	3	5	4	1.11111	1.58333	1.08333	0.51	0.59	20.747	21.253	20.593	0.178	0.087	0.062	-0.506±0.126	0.154±0.178	0.66±0.096	2.60632	0.0316485	yes	-	yes	yes	-	20.5801	20.9137	-	-	21.2049	21.1592	21.2239	21.2111	21.4647	-	20.6547	20.5315	-	-
Arvcf	B4F7F3	Armadillo Repeat Gene Deleted In Velocardiofacial Syndrome	↑	↑	yes	1	105.49	973	22.025	4	5	4	1.5	2.55	1.5625	0.49	0.62	21.801	22.231	21.169	0.146	0.203	0.196	-0.43±0.16	0.631±0.162	1.062±0.177	3.5701	0.00696774	yes	yes	yes	yes	-	22.0098	21.8659	21.5401	21.7863	22.1833	22.5248	22.3605	22.2762	21.8103	-	21.4539	21.2925	20.8626	21.0682
Asns	P49088	Asparagine Synthetase (Glutamine-Hydrolyzing)	-	↑	yes	1	64.246	561	40.646	5	5	5	4.6	8.1	4.8	0.49	0.63	24.726	25.954	24.71	0.668	0.264	0.531	-1.227±0.363	0.016±0.429	1.243±0.314	2.08577	0.0257089	yes	-	yes	yes	25.1814	24.8759	23.7631	24.214	25.5975	26.2559	26.2397	25.4667	25.7565	26.0491	24.8939	25.551	24.5031	23.8582	24.7447
Atn1	G3V7W3, P54258	Atrophin 1	-	↓	yes	2	124.91	1184	13.706	5	5	4	1.33333	1.15	1.625	0.45	0.41	21.785	20.508	22.702	0.223	0.23	0.768	1.277±0.24	-0.917±0.484	-2.194±0.487	2.1034	0.0148725	yes	-	yes	yes	-	-	21.4768	21.826	22.053	-	-	20.2244	20.4806	20.82	23.2835	22.121	-	-	-
Bag3	Q5U2U8	BCL2 Associated Athanogene 3	-	↓	yes	1	61.49	574	323.31	5	5	5	1.6	1.15	1.46667	0.52	0.44	23.49	22.285	23.459	0.399	0.257	0.39	1.205±0.262	0.031±0.303	-1.174±0.259	2.92567	0.00976577	yes	-	yes	yes	23.3064	22.7751	24.0692	23.7003	23.6	22.2261	21.831	22.2831	22.3281	22.7585	23.6443	22.7618	23.8537	23.8487	23.1861
Brd1	D3ZUW8	Bromodomain Containing 1	↓	-	yes	1	119.77	1058	8.0405	5	5	5	1.38333	1.85	1.88333	0.42	0.5	21.891	22.888	22.901	0.19	0.177	0.156	-0.997±0.154	-1.01±0.157	-0.013±0.151	4.41211	0.0025098	yes	yes	-	yes	22.2635	21.6273	21.9361	21.6908	21.9355	22.7937	23.0177	23.0613	23.0523	22.5146	-	23.1	22.92	22.6086	22.9745
Cadm3	Q1WIM3	Cell Adhesion Molecule 3	-	↑	yes	1	42.906	396	323.31	5	5	5	7.5	8.95	7.75	0.49	0.54	27.176	27.945	27.528	0.207	0.201	0.218	-0.768±0.169	-0.352±0.176	0.416±0.173	2.53897	0.0439858	yes	-	yes	yes	27.4446	27.4284	27.2072	26.9611	26.8406	28.1025	28.1678	28.1198	27.7631	27.5702	27.2243	27.8164	27.7746	27.5864	27.2398
Cpne3	D3ZLA3	Copine 3	↓	↓	-	1	59.685	533	23.401	5	4	4	1.7	1.91667	2.25	0.43	0.46	23.503	23.827	24.341	0.191	0.143	0.213	-0.324±0.159	-0.838±0.188	-0.515±0.169	2.53945	0.0321116	yes	yes	yes	-	23.3702	23.5745	-	23.2445	23.8224	23.9523	23.7686	-	23.5806	24.0054	24.6329	24.1076	-	24.0983	24.5265
Crh	P01143	Corticotropin Releasing Hormone	↑	-	yes	1	20.68	187	6.5444	4	4	5	1.1875	1	1	0.54	0.5	22.28	21.242	21.116	0.441	0.319	0.371	1.038±0.33	1.164±0.327	0.126±0.29	2.08033	0.0297607	yes	yes	-	yes	-	22.6913	21.5181	22.351	22.5586	21.4871	20.9629	-	20.8467	21.6709	21.3755	21.0739	20.7281	20.6556	21.7453
Csnk1e	Q9JJ76, Q99PS2	Casein Kinase 1 Epsilon	-	↑	yes	2	47.291	416	5.975	4	3	4	1	1.55556	1.25	0.44	0.55	20.877	22.849	21.316	0.402	0.228	0.307	-1.971±0.33	-0.439±0.36	1.532±0.281	2.6691	0.00588235	yes	-	yes	yes	-	-	21.4348	20.5275	20.6698	-	-	23.181	22.7518	22.6126	-	-	21.4451	21.622	20.8814
Exoc4	Q62824	Exocyst Complex Component 4	↓	↑	yes	3	110.55	975	34.076	5	5	5	5	6.15	5.7	0.47	0.52	24.148	24.839	24.47	0.19	0.102	0.115	-0.691±0.128	-0.322±0.132	0.369±0.094	3.47343	0.02525	yes	yes	yes	yes	24.2381	23.9565	23.9542	24.045	24.5461	24.8884	24.6367	24.7793	24.8809	25.0098	24.5472	24.3974	24.6849	24.267	24.4531
Fbxo41	D3ZT20	F-Box Protein 41	-	-	yes	1	93.854	870	20.498	4	4	3	1.0625	1.89583	1.66667	0.39	0.53	20.887	22.688	21.988	0.015	0.34	0.738	-1.801±0.317	-1.101±0.564	0.7±0.469	1.681	0.032873	yes	-	-	yes	-	-	20.9026	20.8713	-	22.8371	23.124	22.6697	22.12	-	-	-	22.5518	21.4242	-
Fgfr2	F1LNW0, F1LN06, F1LRU8, F1LSG7, Q64334	Fibroblast Growth Factor Receptor 2	-	↓	yes	17	94.017	840	5.8561	4	4	5	1.5	1.25	1.4	0.52	0.47	22.793	21.077	23.422	0.378	0.787	0.22	1.716±0.552	-0.629±0.259	-2.345±0.392	3.06502	0.00286792	yes	-	yes	yes	23.3273	-	22.5267	22.5248	-	20.5949	20.592	-	22.0442	-	23.6048	23.1419	23.1645	23.3922	23.8089
Fos	P12841, Q63752, Q5G6W3, Q9EQC2	FBJ Murine Osteosarcoma Viral Oncogene Homolog	↑	-	yes	4	40.926	380	109.69	5	5	5	2.55	1.23333	1.5	0.63	0.45	24.387	22.608	23.009	0.535	0.389	0.447	1.779±0.348	1.378±0.365	-0.401±0.319	3.22359	0.0037377	yes	yes	-	yes	24.914	23.8481	24.2181	23.802	25.1541	23.3284	22.3085	22.0767	22.6649	22.662	23.9098	22.6167	22.9736	22.6016	22.9432
Fyn	Q62844	FYN Proto-Oncogene, Src Family Tyrosine Kinase	↓	-	yes	2	60.701	537	218.99	4	5	4	1.3125	1.65	1.8125	0.42	0.48	23.943	24.682	25.213	0.348	0.302	0.413	-0.739±0.291	-1.27±0.361	-0.531±0.292	1.8876	0.0427194	yes	yes	-	yes	-	-	24.3036	23.466	24.0584	24.3691	24.8787	25.2417	24.3317	24.5884	-	25.0413	25.9564	24.9343	24.9178
Ggnbp2	Q6GVH5	Gametogenetin Binding Protein 2	↑	↓	yes	1	79.009	696	11.137	4	4	3	1.5	1	1.27778	0.54	0.44	22.622	20.833	21.804	0.142	0.447	0.117	1.789±0.272	0.817±0.137	-0.971±0.305	3.09833	0.0040597	yes	yes	yes	yes	-	22.7727	22.4924	22.4228	22.7983	-	20.4558	-	21.2101	-	-	21.9114	21.8808	21.6202	-
Gigyf2	A0A096MKC0, B2RYE6	GRB10 Interacting GYF Protein 2	-	↓	yes	2	83.432	740	27.885	5	4	5	1.15	1.35417	1.55	0.43	0.47	23.021	21.844	23.276	0.165	0.173	0.235	1.177±0.172	-0.256±0.197	-1.432±0.221	3.37065	0.0040625	yes	-	yes	yes	22.8707	22.7941	-	23.1832	23.2341	-	21.7084	22.1099	21.7126	-	23.3492	-	23.538	22.9411	-
Gria3	G3V6Z5, G3V8Y9, P19492-2, P19492	Glutamate Ionotropic Receptor AMPA Type Subunit 3	↓	-	yes	4	96.987	854	57.37	5	5	5	1.16667	1.7	1.68333	0.41	0.5	20.78	22.111	22.111	0.314	0.428	0.328	-1.331±0.313	-1.331±0.284	0±0.317	2.67003	0.0117565	yes	yes	-	yes	-	21.249	20.2854	20.8216	20.7633	22.4345	22.3119	22.5092	22.0521	21.2449	-	22.5392	22.2432	21.5611	22.1006
Grid1	Q62640, F1LUR6	Glutamate Ionotropic Receptor Delta Type Subunit 1	↓	-	yes	2	112.12	1009	6.592	5	5	5	1.05	1.4	1.35	0.44	0.51	21.459	22.288	22.143	0.148	0.196	0.259	-0.829±0.146	-0.684±0.173	0.145±0.188	3.08081	0.0196959	yes	yes	-	yes	21.3075	21.7663	21.5074	21.4545	21.2598	22.4582	22.619	21.9809	22.2765	22.1045	21.7861	22.2557	22.4417	21.7927	22.4401
Grik2	F1M855, P42260	Glutamate Ionotropic Receptor Kainate Type Subunit 2	-	↑	yes	7	98.413	872	12.818	5	5	5	1.21667	1.95	1.71667	0.41	0.53	21.036	22.038	21.476	0.149	0.271	0.309	-1.002±0.179	-0.439±0.196	0.562±0.233	2.88738	0.0183659	yes	-	yes	yes	21.2935	21.1598	20.9851	20.9771	20.7661	21.8737	22.1448	22.5864	21.8892	21.697	21.2138	21.6201	22.0915	21.3062	21.1473
Hars2	F1M9C9, Q5EB72	Histidyl-TRNA Synthetase 2, Mitochondrial	↓	↓	-	2	57.327	507	12.307	5	5	5	1.98333	2.25	2.43333	0.45	0.48	23.001	23.16	23.715	0.163	0.182	0.146	-0.159±0.145	-0.714±0.131	-0.555±0.139	3.21237	0.0249082	yes	yes	yes	-	23.1231	23.2807	22.7759	23.0356	22.7911	23.3818	23.371	23.0974	23.1602	22.7914	23.5489	23.9913	23.8095	23.7157	23.5097
Hdac4	Q99P99, B0BNL3	Histone Deacetylase 4	-	↑	yes	2	118.65	1077	58.326	4	4	4	3.02083	4.375	3.375	0.47	0.56	23.427	24.375	23.827	0.173	0.098	0.323	-0.947±0.133	-0.4±0.232	0.548±0.213	2.49276	0.0272579	yes	-	yes	yes	23.1597	-	23.6395	23.3121	23.5976	24.4519	-	24.5111	24.2104	24.3244	23.5964	-	24.4131	23.5308	23.7667
Hsd11b1	Q8CIY7, Q6TUH9, P16232-2, P16232	Hydroxysteroid (11-Beta) Dehydrogenase 1	-	↓	yes	4	27.577	252	12.711	5	5	5	1.3	1.16667	1.5	0.46	0.44	22.685	21.734	23.095	0.298	0.289	0.389	0.951±0.248	-0.41±0.302	-1.361±0.279	2.8548	0.009	yes	-	yes	yes	-	22.7417	23.136	22.2213	22.6397	21.1038	21.9847	21.9676	21.879	21.7339	-	23.6449	23.2974	22.5651	22.872
Kif3c	G3V7J8, O55165	Kinesin Family Member 3C	↓	-	yes	2	89.843	796	323.31	5	5	5	5.55	8	7	0.44	0.53	24.809	25.756	25.496	0.365	0.32	0.218	-0.948±0.269	-0.688±0.238	0.26±0.22	2.22692	0.0378277	yes	yes	-	yes	25.3782	24.1513	24.8847	24.9641	24.6648	25.6948	25.1385	26.2026	25.9979	25.7473	25.7359	25.0565	25.649	25.6779	25.3625
Kif5a	F1M8F2, Q6QLM7	Kinesin Family Member 5A	-	↑	yes	2	116.93	1027	225.77	5	5	5	4.25	4.65	3.3	0.56	0.58	23.911	24.719	23.545	0.192	0.31	0.308	-0.809±0.208	0.366±0.207	1.175±0.246	3.2386	0.00906122	yes	-	yes	yes	24.1282	24.0575	24.0235	23.8485	23.4953	25.1177	24.7612	25.0582	24.4504	24.2091	23.3142	24.0843	23.8157	23.3354	23.1729
Kifap3	D3ZWA5	Kinesin Associated Protein 3	-	↑	yes	1	84.402	728	62.026	5	5	5	2.5	2.95	3	0.45	0.5	23.345	24.104	23.556	0.061	0.241	0.271	-0.759±0.144	-0.211±0.159	0.547±0.208	2.59975	0.0392862	yes	-	yes	yes	23.4203	23.2602	23.4183	23.2475	23.3793	24.4458	23.7008	24.3914	23.9816	23.999	23.3828	23.3865	24.1219	23.2515	23.6385
Lamb2	M0R6K0, P15800, Q5M7W9	Laminin Subunit Beta 2	-	↓	yes	3	196.53	1801	161.31	5	5	5	4.55	2.4	4.95	0.48	0.33	25.394	22.891	25.105	0.668	0.713	0.589	2.503±0.479	0.289±0.445	-2.214±0.458	3.57248	0.002125	yes	-	yes	yes	25.0664	24.5437	25.0357	26.3037	26.0204	21.9068	22.23	23.2287	23.6844	23.4046	24.3364	24.5759	25.508	25.9731	25.1293
Lpl	Q06000	Lipoprotein Lipase	↓	↑	yes	1	53.082	474	2.9951	2	5	5	1	1	1	0.5	0.5	20.699	24.926	24.316	0.129	0.19	0.388	-4.228±0.203	-3.617±0.363	0.611±0.268	5.1426	0	yes	yes	yes	yes	20.575	-	-	-	20.8225	24.8551	24.6179	25.2055	25.0273	-	-	24.4692	24.8812	23.7686	24.1444
Macf1	M9MMM9, D3ZHV2	Microtubule-Actin Crosslinking Factor 1	↓	-	yes	2	619.63	5430	323.31	5	5	5	19.35	32.3	32.55	0.37	0.5	26.372	27.507	27.536	0.844	0.195	0.239	-1.134±0.411	-1.164±0.418	-0.029±0.18	2.01902	0.0315333	yes	yes	-	yes	24.8434	26.4588	26.6275	26.9905	26.942	27.3346	27.1956	27.8671	27.5793	27.5578	27.5145	27.2183	28.0379	27.5412	27.3683
Mapk3	P21708, P21708-2	Mitogen-Activated Protein Kinase 3	↓	-	yes	4	43.08	380	10.306	5	5	5	2.31667	4.5	3.8	0.38	0.54	23.506	24.999	24.684	0.212	0.216	0.142	-1.492±0.177	-1.177±0.151	0.315±0.152	5.72738	0.000173913	yes	yes	-	yes	23.2579	23.6515	23.2795	23.4271	23.9158	25.2017	24.7329	25.2735	24.6609	25.1235	24.5535	24.4228	24.8309	24.8797	24.7311
Mthfd1	Q5EBC3, G3V6S5, P27653, D3ZZM8	Methylenetetrahydrofolate Dehydrogenase (NADP+ Dependent) 1, Methenyltetrahydrofolate Cyclohydrolase, Formyltetrahydrofolate Synthetase	↓	↓	-	4	100.98	935	7.2015	5	5	5	1.4	1.45	1.53333	0.48	0.49	22.56	22.977	23.66	0.216	0.224	0.428	-0.417±0.182	-1.1±0.268	-0.683±0.27	2.51145	0.0230486	yes	yes	yes	-	22.461	22.7878	22.481	22.18	22.8877	22.8766	22.9663	22.7447	22.8173	23.4783	23.8625	23.0359	24.2412	-	23.5003
Mt-Nd5	Q8SEZ0, Q06QK5, Q06QG6, Q06QA1, A0A096XKT9, P11661	Mitochondrially Encoded NADH:Ubiquinone Oxidoreductase Core Subunit 5	↓	-	yes	9	68.617	609	7.846	3	5	3	1	1.25	1.41667	0.41	0.47	20.525	23.119	23.42	0.161	0.239	0.602	-2.594±0.25	-2.895±0.519	-0.301±0.376	3.03687	0.00284444	yes	yes	-	yes	-	20.6769	20.373	-	-	22.8466	22.88	23.2623	-	23.4873	22.9081	23.16	24.1916	-	-
Nck1	B2RZ33, G3V7X3	NCK Adaptor Protein 1	↑	↑	-	2	42.876	377	22.433	5	5	3	1.23333	1.3	1.38889	0.47	0.48	22.772	23.086	21.623	0.269	0.142	0.066	-0.314±0.179	1.149±0.26	1.463±0.148	3.39431	0.00433333	yes	yes	yes	-	-	22.9638	22.5148	22.4524	23.1571	23.1945	22.8194	23.3263	23.0022	23.0869	-	21.6879	-	-	21.5577
Nfkb1	D3ZN11, F1LQH2, D3ZY21	Nuclear Factor Kappa B Subunit 1	↑	-	yes	4	97.451	895	6.6708	2	5	5	1.875	1.06667	1.11667	0.63	0.49	23.064	22.125	22.021	0.122	0.182	0.206	0.939±0.194	1.043±0.215	0.104±0.181	2.37944	0.0256075	yes	yes	-	yes	-	22.9468	-	-	23.181	22.1407	22.0314	21.8798	-	22.4485	22.0847	22.2867	21.6432	22.0688	-
Ngef	G3V856, Q5BKC9	Neuronal Guanine Nucleotide Exchange Factor	↓	-	yes	3	70.841	616	30.935	5	5	3	1.2	1.4	1.66667	0.42	0.46	20.918	21.692	21.891	0.349	0.245	0.184	-0.774±0.239	-0.972±0.277	-0.199±0.215	2.24419	0.0315685	yes	yes	-	yes	21.4459	21.3105	20.7439	20.594	20.4975	22.1474	21.8964	21.5221	21.4216	21.4726	22.1691	21.7158	21.7868	-	-
Nlgn2	D3ZJH3, F1LQ41, Q62888-2, Q62888	Neuroligin 2	-	↑	yes	4	88.724	817	4.5362	2	2	3	1	1.5	1.16667	0.46	0.56	21.322	23.199	21.342	0.119	0.641	0.103	-1.878±0.518	-0.02±0.152	1.858±0.515	1.45644	0.0468418	yes	-	yes	yes	21.2073	21.4363	-	-	-	22.694	23.7047	-	-	-	21.4412	-	21.242	-	-
Nt5c2	D3ZMY7	5'-Nucleotidase, Cytosolic II	↓	-	yes	2	61.258	529	24.913	5	5	5	1.45	1.95	1.7	0.46	0.53	22.323	23.213	23.017	0.244	0.156	0.153	-0.89±0.169	-0.694±0.168	0.196±0.131	3.5852	0.0118291	yes	yes	-	yes	22.6569	22.3477	21.8021	22.4218	22.3861	23.2588	23.5471	22.9992	23.1617	23.1002	23.2433	23.2283	22.9054	22.7974	22.9106
Ntrk3	Q03351-2, Q03351-3, Q03351-4, Q03351, Q68G04, Q03351-8, Q03351-7, Q03351-6, Q03351-5	Neurotrophic Receptor Tyrosine Kinase 3	↓	-	yes	9	92.759	825	41.707	4	5	5	1.5625	1.95	1.7	0.48	0.53	25.083	26.403	25.924	0.225	0.362	0.356	-1.321±0.26	-0.842±0.258	0.479±0.28	2.73635	0.0135455	yes	yes	-	yes	25.3702	25.3003	24.8257	24.8339	-	26.8971	26.4714	26.5327	25.6775	26.437	26.1066	26.2355	26.3718	25.4381	25.4692
Nvl	D3ZTY9	Nuclear VCP-Like	↓	↓	-	1	94.446	855	14.163	4	2	2	1	1	1.79167	0.36	0.36	20.91	20.716	21.925	0.081	0.068	0.053	0.194±0.104	-1.015±0.095	-1.209±0.085	2.70101	0.0135704	yes	yes	yes	-	-	-	-	20.989	20.8306	-	20.6488	-	20.7827	-	-	21.9775	-	21.8717	-
Pard6a	D4A2F2, F1LPM7, E9PT71, A3F6Q3, Q6B4M5-2, Q6B4M5	Par-6 Family Cell Polarity Regulator	↑	↓	yes	7	40.95	372	1.8378	4	5	4	1.5	1.11667	1.3125	0.53	0.46	23.935	22.921	23.289	0.098	0.111	0.218	1.014±0.111	0.645±0.18	-0.368±0.161	3.14099	0.0134436	yes	yes	yes	yes	24.09	23.8562	-	-	23.8572	22.7504	23.0503	-	22.8346	23.0471	23.1196	23.6743	-	23.0364	23.3257
Pik3ca	F1M6Y0, Q91XL6	Phosphatidylinositol-4,5-Bisphosphate 3-Kinase Catalytic Subunit Alpha	↓	↓	-	2	124.28	1067	7.4137	5	5	5	1.45	1.6	1.7	0.46	0.48	21.781	22.031	22.621	0.17	0.165	0.32	-0.25±0.141	-0.841±0.206	-0.59±0.204	2.6728	0.0293448	yes	yes	yes	-	21.6206	22.1623	21.6337	21.6745	21.8116	21.9536	22.3146	21.7111	22.0829	22.0913	22.9831	23.0678	22.1288	22.3678	22.5581
Pja1	Q66HF7	Praja Ring Finger Ubiquitin Ligase 1	-	↑	yes	1	45.225	406	48.394	5	5	5	1	1.13333	1	0.5	0.53	21.519	23.035	21.444	0.44	0.863	0.642	-1.516±0.52	0.075±0.43	1.591±0.535	1.78203	0.0320494	yes	-	yes	yes	21.4885	20.8666	-	21.5672	22.1528	-	21.7351	23.14	23.6546	23.61	20.9757	20.4102	21.9048	21.9385	21.9921
Psen1	P97887	Presenilin	↓	↓	yes	2	50.051	448	8.3872	5	5	5	1.1	1.3	1.21667	0.47	0.52	21.098	21.417	22.374	0.179	0.096	0.255	-0.319±0.122	-1.276±0.198	-0.957±0.159	4.26245	0.00256	yes	yes	yes	yes	21.4545	21.1404	21.0769	21.0238	20.7947	21.3361	21.5151	21.4245	21.5676	21.2428	-	-	22.7314	22.0864	22.3039
Psen2	O88777	Presenilin	↓	↓	yes	2	50.051	448	8.3872	5	5	5	1.1	1.3	1.21667	0.47	0.52	21.098	21.417	22.374	0.179	0.096	0.255	-0.319±0.122	-1.276±0.198	-0.957±0.159	4.26245	0.00256	yes	yes	yes	yes	21.4545	21.1404	21.0769	21.0238	20.7947	21.3361	21.5151	21.4245	21.5676	21.2428	-	-	22.7314	22.0864	22.3039
Ptprg	Q8CIN1, Q8CIN2, Q8CIN3, F1LP13, Q8CIN0	Protein Tyrosine Phosphatase, Receptor Type G	↓	-	yes	5	130.03	1168	7.6633	5	5	5	1.2	1.8	1.71667	0.41	0.51	21.066	22.211	22.404	0.163	0.209	0.203	-1.144±0.157	-1.338±0.154	-0.194±0.171	5.33275	0.00103704	yes	yes	-	yes	20.8357	21.4243	21.03	21.0632	20.9781	22.213	22.1681	22.6693	21.9848	22.0172	22.142	22.4665	22.7032	22.1123	22.5975
Ptprn2	Q63475	Protein Tyrosine Phosphatase, Receptor Type N2	-	↑	yes	2	111.86	1004	196.09	5	5	5	7.9	13.9	9.05	0.47	0.61	26.127	27.357	26.27	0.242	0.25	0.36	-1.23±0.201	-0.143±0.243	1.087±0.245	3.50868	0.00448649	yes	-	yes	yes	26.4102	26.1784	26.3103	26.1334	25.6025	27.6833	27.3226	27.6797	27.1309	26.9691	25.8438	26.5288	26.8952	26.1875	25.896
Rb1cc1	D3ZHK4	RB1 Inducible Coiled-Coil 1	↓	-	yes	1	182.23	1588	18.865	3	3	3	1.38889	1.47222	1.19444	0.54	0.55	22.08	22.985	23.561	0.162	0.413	0.05	-0.905±0.314	-1.481±0.166	-0.576±0.373	1.89443	0.0292189	yes	yes	-	yes	22.1493	-	-	22.254	21.8366	23.4765	-	-	22.4801	22.9975	-	-	-	23.5116	23.6107
Rft1	D4A6W4	RFT1 Homolog	↑	↓	yes	1	60.333	541	2.7061	4	4	4	1.1875	1.0625	1.125	0.51	0.49	22.792	22.067	22.5	0.096	0.193	0.028	0.725±0.148	0.292±0.069	-0.433±0.114	2.91686	0.0336094	yes	yes	yes	yes	-	22.6708	22.6929	22.8592	22.9435	-	21.8866	22.2465	-	-	-	22.4552	22.5199	22.4793	22.545
Rnh1	E2RUH2, P29315	Ribonuclease/Angiogenin Inhibitor 1	-	↓	yes	2	49.919	456	19.233	4	4	5	1.125	1.5	1.65	0.41	0.48	23.779	20.589	23.138	0.33	0.633	0.614	3.19±0.579	0.641±0.539	-2.549±0.58	2.27574	0.00825	yes	-	yes	yes	-	-	-	23.4881	24.0697	20.0887	21.089	-	-	-	23.0203	23.8781	22.3401	22.6361	23.8134
Rptor	D3ZDU2	Regulatory Associated Protein Of MTOR Complex 1	↓	-	yes	1	149.49	1335	13.409	5	5	4	1.8	2.13333	2.125	0.46	0.5	22.037	23.184	22.888	0.392	0.133	0.201	-1.148±0.255	-0.851±0.31	0.296±0.166	2.42996	0.0193095	yes	yes	-	yes	-	22.7107	21.6872	22.0371	21.7114	-	23.2687	23.0886	23.3914	22.9885	-	23.0492	23.0312	22.5838	-
Slc12a5	Q63633-2, Q63633, D3ZGI9, F1LNP4	Solute Carrier Family 12 Member 5	-	↑	yes	4	123.56	1116	131.61	5	5	5	6.8	10.1	8.3	0.45	0.55	25.863	26.948	26.263	0.285	0.263	0.409	-1.085±0.221	-0.4±0.274	0.685±0.268	2.42745	0.0246766	yes	-	yes	yes	26.094	25.7329	26.3101	25.8148	25.3625	26.9791	26.7803	27.4955	26.8803	26.6025	26.0029	26.2766	27.0678	26.2167	25.751
Smarcc1	D3ZJU5	SWI/SNF Related, Matrix Associated, Actin Dependent Regulator Of Chromatin Subfamily C Member 1	↑	↑	-	1	120.5	1078	28.03	5	5	5	1.7	2.35	1.8	0.49	0.57	24.143	24.43	23.544	0.293	0.098	0.185	-0.287±0.176	0.599±0.216	0.886±0.127	2.79475	0.024451	yes	yes	yes	-	24.3123	23.9768	24.0317	23.709	24.6839	24.2542	24.5659	24.3306	24.4582	24.542	-	23.7295	23.3866	23.2857	23.7749
Snap29	Q9JI56, Q9Z2P6	Synaptosome Associated Protein 29kDa	↓	-	yes	2	29.099	257	24.172	5	5	5	2	3.1	2.6	0.43	0.54	23.934	24.833	24.473	0.314	0.102	0.195	-0.899±0.187	-0.539±0.21	0.36±0.131	2.97134	0.0212184	yes	yes	-	yes	23.7194	24.1088	24.5127	23.4862	23.8433	24.9243	24.9528	24.9267	24.665	24.6963	24.1222	24.6581	24.6525	24.2734	24.6572
Snx29	D3ZMN5	Sorting Nexin 29	↑	↑	yes	1	91.551	818	3.6516	5	4	3	1.1	1.16667	1.08333	0.5	0.52	25.155	22.962	21.389	0.513	0.222	0.147	2.193±0.332	3.766±0.366	1.573±0.196	5.11129	0.000363636	yes	yes	yes	yes	26.0157	24.7393	24.7609	25.1046	-	22.6593	23.0053	22.8424	23.3409	-	-	21.6128	21.3191	21.2359	-
Sptbn4	F1LSL8	Spectrin Beta, Non-Erythrocytic 4	↓	-	yes	2	288.68	2561	126.18	5	5	5	2.9	7.8	4.96667	0.37	0.61	23.338	25.886	26.295	0.462	0.371	0.877	-2.549±0.319	-2.957±0.474	-0.408±0.454	4.58699	0.000210526	yes	yes	-	yes	23.7909	22.7543	24.0055	23.2495	22.8881	26.1277	25.6563	26.5734	25.5784	25.4954	25.3913	25.3965	27.2903	27.1228	26.2714
Stk24	H9KVF3, B0LT89	Serine/Threonine Kinase 24	-	↑	yes	2	46.809	419	29.769	5	5	5	1.6	1.75	1.3	0.55	0.57	22.726	23.502	22.626	0.291	0.254	0.253	-0.776±0.22	0.1±0.22	0.875±0.206	2.53923	0.0273273	yes	-	yes	yes	22.444	22.9503	22.2339	23.102	22.8998	23.4121	23.9953	23.0877	23.5416	23.4726	22.1642	23.0581	22.5452	22.6099	22.7547
Synrg	Q9JKC9-3, Q9JKC9-2, Q9JKC9-4, Q9JKC9, D3ZEJ7, D4AB94, A0A096MJZ7	Synergin, Gamma	-	↑	yes	8	121.85	1138	50.389	5	5	5	2.55	4.05	3.05	0.46	0.57	24.43	25.235	24.519	0.175	0.203	0.167	-0.806±0.158	-0.089±0.144	0.716±0.155	3.47045	0.014156	yes	-	yes	yes	24.5927	24.6785	24.0856	24.3358	24.4551	25.5416	25.2671	24.8393	25.1409	25.3881	24.5629	24.862	24.2509	24.4826	24.4365
Tagln3	P37805	Transgelin 3	↓	↑	yes	1	22.5	199	27.756	5	5	5	3	4.35	3.75	0.44	0.54	23.973	25.292	24.529	0.176	0.337	0.38	-1.319±0.214	-0.556±0.233	0.763±0.28	3.23262	0.00668132	yes	yes	yes	yes	24.2879	24.0602	24.0279	23.7013	23.786	26.0089	25.1783	25.2778	24.9799	25.0149	24.6964	25.0826	24.7754	24.0683	24.0212
Tamm41	D3ZKT0	TAM41 Mitochondrial Translocator Assembly And Maintenance Homolog	-	↑	yes	1	37.785	337	7.6582	5	5	4	1.06667	1.15	1.08333	0.5	0.51	22.897	23.855	23.051	0.104	0.155	0.198	-0.957±0.168	-0.154±0.21	0.803±0.193	2.2869	0.0234404	yes	-	yes	yes	-	-	-	22.7965	22.9983	23.9711	23.9132	-	23.5463	23.9881	-	23.2355	-	22.8674	-
Tbcd	F1M1D5	Tubulin Folding Cofactor D	↓	↓	-	1	133.1	1192	9.3149	4	5	3	1.08333	1.1	1.5	0.42	0.42	22.472	21.803	23.889	0.337	0.021	0.538	0.669±0.312	-1.416±0.432	-2.086±0.463	1.98349	0.0185868	yes	yes	yes	-	22.3343	-	22.9424	-	22.1404	-	21.7813	21.8247	-	-	23.2564	23.9113	24.4981	-	-
Tnr	F1LQ63, A0A096MJE6, Q05546-2, Q05546	Tenascin R	↓	-	yes	4	139.43	1266	146.03	4	5	5	1.5	2.4	2.6	0.37	0.48	22.474	23.518	23.946	0.408	0.125	0.372	-1.044±0.233	-1.472±0.317	-0.428±0.218	3.28779	0.00477922	yes	yes	-	yes	-	21.9665	22.3286	23.1467	22.4538	23.3505	23.6726	23.4496	23.7259	23.391	23.525	23.5188	24.5217	24.3123	23.8517
Trim3	G3V8D6, O70277	Tripartite Motif Containing 3	-	↑	yes	2	80.76	744	148.59	5	5	5	4.18333	5.5	3.95	0.51	0.58	24.445	25.284	24.438	0.181	0.106	0.357	-0.839±0.125	0.007±0.224	0.846±0.207	3.00927	0.0176604	yes	-	yes	yes	24.1864	24.5557	24.1847	24.6535	24.6433	25.1258	25.309	25.2121	25.5136	25.2595	23.6709	24.6918	24.7535	24.4953	24.578
Usp4	M0R851, B2GUZ1	Ubiquitin Specific Peptidase 4	↑	-	yes	2	103.71	914	15.067	5	5	4	1.45	1.65	1.60417	0.47	0.51	23.255	22.478	22.17	0.148	0.311	0.183	0.777±0.196	1.085±0.147	0.308±0.225	3.34553	0.00925253	yes	yes	-	yes	23.4676	23.2263	22.9849	23.4331	23.1616	21.9967	23.0513	22.5401	22.2709	22.5321	-	22.42	21.8639	22.1004	22.2956
Utrn	O55147, G3V7L1	Utrophin	↑	↓	yes	2	391.07	3419	17.572	4	5	5	1.4375	1.3	1.85	0.44	0.41	23.11	21.484	22.18	0.134	0.474	0.014	1.626±0.295	0.93±0.091	-0.696±0.284	3.64281	0.00261224	yes	yes	yes	yes	-	22.8954	23.0882	23.3368	23.1203	20.8296	22.3741	21.3552	21.4959	21.3645	-	22.1907	22.1782	22.153	22.1991
Wwox	D3ZG54	WW Domain Containing Oxidoreductase	↑	↑	yes	1	40.178	356	6.7773	5	4	4	1.45	1.54167	1.5625	0.48	0.5	23.426	22.761	22.301	0.002	0.277	0.125	0.666±0.263	1.125±0.128	0.46±0.198	2.35056	0.0233814	yes	yes	yes	yes	-	23.4282	-	23.424	-	-	22.8911	22.3615	23.0292	-	-	22.526	22.1368	22.3319	22.2094

## Sheet: Alzheimer´s disease
Gene symbol(s)	Protein ID(s)	Name	Bic / Untd [↑↓]	TTX / Untd [↑↓]	Regulated in Bic / TTX	Number of proteins	Mol. weight [kDa]	Sequence length	Score	Bic: number of biological replicates	TTX: number of biological replicates	Untd: number of biological replicates	Bic: mean unique peptides	TTX: mean unique peptides	Untd: mean unique peptides	Peptide ratio Bic/Untd	Peptide ratio TTX/Untd	Bic: mean Log2 LFQ	TTX: mean Log2 LFQ	Untd: mean Log2 LFQ	Bic: coefficient of variation	TTX: coefficient of variation	Untd: coefficient of variation	Log2 fold change Bic-TTX (±pooled standard error)	Log2 fold change Bic-Untd (±pooled standard error)	Log2 fold change TTX-Untd (±pooled standard error)	-Log ANOVA p value	ANOVA q-value	ANOVA significant	Fisher LSD test Bic-Untd	Fisher LSD test TTX-Untd	Fisher LSD test Bic-TTX	Log2 LFQ intensity Bic_A	Log2 LFQ intensity Bic_B	Log2 LFQ intensity Bic_C	Log2 LFQ intensity Bic_D	Log2 LFQ intensity Bic_E	Log2 LFQ intensity TTX_A	Log2 LFQ intensity TTX_B	Log2 LFQ intensity TTX_C	Log2 LFQ intensity TTX_D	Log2 LFQ intensity TTX_E	Log2 LFQ intensity Untd_A	Log2 LFQ intensity Untd_B	Log2 LFQ intensity Untd_C	Log2 LFQ intensity Untd_D	Log2 LFQ intensity Untd_E
Abcb1	Q9JK64, Q6PSM0, Q8R427, G3V9J6, P43245, Q924L6, D4A0Y9	Multidrug resistance protein 1a	-	↓	yes	13	140.33	1272	36.294	5	5	5	1.95	1.2	2.31667	0.46	0.34	23.205	22.297	23.645	0.687	0.413	0.209	0.908±0.404	-0.44±0.359	-1.348±0.254	2.19711	0.0233265	yes	-	yes	yes	21.882	23.3869	23.7466	23.6012	23.4061	22.0152	22.5623	21.5728	22.5146	22.8191	23.5141	23.8074	23.315	24.0207	23.5655
Adap1	Q9QUI9, O88768, Q63629	ArfGAP With Dual PH Domains 1	-	↑	yes	4	43.383	374	27.39	5	5	5	3.75	5.15	3.85	0.49	0.57	24.392	25.686	24.899	0.271	0.275	0.444	-1.295±0.22	-0.507±0.283	0.787±0.284	2.88954	0.0118621	yes	-	yes	yes	24.6507	24.5958	24.5718	24.3245	23.815	25.9771	25.8023	25.9593	25.5545	25.1376	24.2901	25.1466	25.6043	24.9879	24.4648
Adrbk1	P26817, F1LMA4	Adrenergic, Beta, Receptor Kinase 1	↓	↑	yes	3	79.784	689	6.9782	5	5	5	1.2	2.95	1.66667	0.42	0.64	21.923	23.842	22.878	0.193	0.229	0.058	-1.919±0.175	-0.955±0.119	0.964±0.138	7.121	0	yes	yes	yes	yes	22.1797	21.6871	22.2075	21.8403	21.7009	24.2541	23.5121	24.037	23.6987	23.7079	22.7637	22.8347	22.9762	22.9146	22.9014
Ank1	D3Z9Z0	Ankyrin 1	↑	↓	yes	1	187.12	1707	3.7938	3	4	3	1	1.6875	1.33333	0.43	0.56	25.741	23.731	24.413	0.093	0.219	0.224	2.01±0.223	1.327±0.228	-0.682±0.236	2.93492	0.00439437	yes	yes	yes	yes	25.8316	-	25.6494	-	-	-	24.0527	23.6293	23.5098	-	24.3002	24.7447	24.194	-	-
Arhgap12	D3ZDI5	Rho GTPase Activating Protein 12	↑	-	yes	1	56.557	494	4.8487	3	3	3	1.44444	1.11111	1	0.59	0.53	22.185	21.591	21.322	0.145	0.168	0.168	0.594±0.172	0.863±0.171	0.269±0.183	2.15419	0.0439859	yes	yes	-	yes	-	22.0723	-	22.0719	22.41	-	21.5882	-	21.8158	21.3675	-	21.5676	-	21.1293	21.2686
Arhgap21	F1LXQ7	Rho GTPase Activating Protein 21	↓	-	yes	1	213.04	1927	139.45	5	5	5	3.15	4.35	4.15	0.43	0.51	23.365	24.115	23.885	0.216	0.177	0.218	-0.749±0.164	-0.519±0.179	0.23±0.165	2.59173	0.041927	yes	yes	-	yes	23.5056	23.5039	23.4881	23.4689	22.8603	23.8504	24.1556	24.4415	24.1984	23.9272	23.5241	23.849	24.3125	23.7992	23.9385
Arvcf	B4F7F3	Armadillo Repeat Gene Deleted In Velocardiofacial Syndrome	↑	↑	yes	1	105.49	973	22.025	4	5	4	1.5	2.55	1.5625	0.49	0.62	21.801	22.231	21.169	0.146	0.203	0.196	-0.43±0.16	0.631±0.162	1.062±0.177	3.5701	0.00696774	yes	yes	yes	yes	-	22.0098	21.8659	21.5401	21.7863	22.1833	22.5248	22.3605	22.2762	21.8103	-	21.4539	21.2925	20.8626	21.0682
Bag3	Q5U2U8	BCL2 Associated Athanogene 3	-	↓	yes	1	61.49	574	323.31	5	5	5	1.6	1.15	1.46667	0.52	0.44	23.49	22.285	23.459	0.399	0.257	0.39	1.205±0.262	0.031±0.303	-1.174±0.259	2.92567	0.00976577	yes	-	yes	yes	23.3064	22.7751	24.0692	23.7003	23.6	22.2261	21.831	22.2831	22.3281	22.7585	23.6443	22.7618	23.8537	23.8487	23.1861
Bid	A8ASI9, Q9JLT6	BH3 Interacting Domain Death Agonist	↑	↑	-	2	22.249	196	36.539	3	5	4	1.16667	1.15	1.125	0.51	0.51	22.282	22.865	21.37	0.303	0.077	0.268	-0.583±0.216	0.912±0.363	1.495±0.198	2.0318	0.023087	yes	yes	yes	-	-	-	-	22.0118	22.5519	22.7665	-	-	22.8506	22.9783	-	-	-	21.1272	21.6124
Crh	P01143	Corticotropin Releasing Hormone	↑	-	yes	1	20.68	187	6.5444	4	4	5	1.1875	1	1	0.54	0.5	22.28	21.242	21.116	0.441	0.319	0.371	1.038±0.33	1.164±0.327	0.126±0.29	2.08033	0.0297607	yes	yes	-	yes	-	22.6913	21.5181	22.351	22.5586	21.4871	20.9629	-	20.8467	21.6709	21.3755	21.0739	20.7281	20.6556	21.7453
Dip2c	D3ZZB0	Disco Interacting Protein 2 Homolog C	↓	-	yes	1	176.89	1612	63.756	5	5	5	5.8	8.3	7.4	0.44	0.53	24.707	25.591	25.449	0.322	0.176	0.204	-0.884±0.209	-0.742±0.216	0.142±0.159	2.81931	0.0216889	yes	yes	-	yes	24.6587	24.9828	24.9676	24.9014	24.0244	25.7079	25.6912	25.7992	25.5567	25.2016	25.1972	25.7352	25.722	25.3928	25.1977
Dnajc13	D3ZN27, D3ZNI6	DnaJ Heat Shock Protein Family (Hsp40) Member C13	↓	↓	-	2	254.51	2243	7.4542	5	5	5	1.55	1.95	2.45	0.39	0.44	21.135	21.78	24.665	0.175	0.216	0.613	-0.645±0.171	-3.53±0.325	-2.885±0.371	6.5825	0	yes	yes	yes	-	21.0213	21.3941	20.8556	21.3578	21.0462	-	22.1289	21.8569	21.6725	21.4629	25.838	24.5942	24.5177	24.3398	24.0371
Dock3	F1M4N6	Dedicator Of Cytokinesis 3	-	↑	yes	1	233.35	2030	22.554	4	5	3	1	1.95	1.08333	0.48	0.64	21.22	22.456	20.663	0.459	0.318	0.649	-1.236±0.381	0.557±0.639	1.793±0.432	1.70064	0.0306329	yes	-	yes	yes	-	20.8344	-	21.6051	-	22.1002	22.1243	22.7595	22.839	-	-	20.1527	-	21.1727	-
Epn2	F1LQ45, Q505I9, Q9Z1Z3	Epsin 2	↓	-	yes	3	62.315	583	315.59	5	5	5	3.25	4.55	4.1	0.44	0.53	24.974	25.705	25.411	0.027	0.183	0.277	-0.731±0.11	-0.437±0.159	0.294±0.192	2.70586	0.0411575	yes	yes	-	yes	24.9436	24.9628	24.9579	24.9637	25.0422	26.0966	25.5448	25.4662	25.7049	25.7119	25.6617	25.3863	25.3183	25.8004	24.8864
Exoc4	Q62824	Exocyst Complex Component 4	↓	↑	yes	3	110.55	975	34.076	5	5	5	5	6.15	5.7	0.47	0.52	24.148	24.839	24.47	0.19	0.102	0.115	-0.691±0.128	-0.322±0.132	0.369±0.094	3.47343	0.02525	yes	yes	yes	yes	24.2381	23.9565	23.9542	24.045	24.5461	24.8884	24.6367	24.7793	24.8809	25.0098	24.5472	24.3974	24.6849	24.267	24.4531
Fgfr2	F1LNW0, F1LN06, F1LRU8, F1LSG7, Q64334	Fibroblast Growth Factor Receptor 2	-	↓	yes	17	94.017	840	5.8561	4	4	5	1.5	1.25	1.4	0.52	0.47	22.793	21.077	23.422	0.378	0.787	0.22	1.716±0.552	-0.629±0.259	-2.345±0.392	3.06502	0.00286792	yes	-	yes	yes	23.3273	-	22.5267	22.5248	-	20.5949	20.592	-	22.0442	-	23.6048	23.1419	23.1645	23.3922	23.8089
Fos	P12841, Q63752, Q5G6W3, Q9EQC2	FBJ Murine Osteosarcoma Viral Oncogene Homolog	↑	-	yes	4	40.926	380	109.69	5	5	5	2.55	1.23333	1.5	0.63	0.45	24.387	22.608	23.009	0.535	0.389	0.447	1.779±0.348	1.378±0.365	-0.401±0.319	3.22359	0.0037377	yes	yes	-	yes	24.914	23.8481	24.2181	23.802	25.1541	23.3284	22.3085	22.0767	22.6649	22.662	23.9098	22.6167	22.9736	22.6016	22.9432
Fyn	Q62844	FYN Proto-Oncogene, Src Family Tyrosine Kinase	↓	-	yes	2	60.701	537	218.99	4	5	4	1.3125	1.65	1.8125	0.42	0.48	23.943	24.682	25.213	0.348	0.302	0.413	-0.739±0.291	-1.27±0.361	-0.531±0.292	1.8876	0.0427194	yes	yes	-	yes	-	-	24.3036	23.466	24.0584	24.3691	24.8787	25.2417	24.3317	24.5884	-	25.0413	25.9564	24.9343	24.9178
Gria3	G3V6Z5, G3V8Y9, P19492-2, P19492	Glutamate Ionotropic Receptor AMPA Type Subunit 3	↓	-	yes	4	96.987	854	57.37	5	5	5	1.16667	1.7	1.68333	0.41	0.5	20.78	22.111	22.111	0.314	0.428	0.328	-1.331±0.313	-1.331±0.284	0±0.317	2.67003	0.0117565	yes	yes	-	yes	-	21.249	20.2854	20.8216	20.7633	22.4345	22.3119	22.5092	22.0521	21.2449	-	22.5392	22.2432	21.5611	22.1006
Grid1	Q62640, F1LUR6	Glutamate Ionotropic Receptor Delta Type Subunit 1	↓	-	yes	2	112.12	1009	6.592	5	5	5	1.05	1.4	1.35	0.44	0.51	21.459	22.288	22.143	0.148	0.196	0.259	-0.829±0.146	-0.684±0.173	0.145±0.188	3.08081	0.0196959	yes	yes	-	yes	21.3075	21.7663	21.5074	21.4545	21.2598	22.4582	22.619	21.9809	22.2765	22.1045	21.7861	22.2557	22.4417	21.7927	22.4401
Grik2	F1M855, P42260	Glutamate Ionotropic Receptor Kainate Type Subunit 2	-	↑	yes	7	98.413	872	12.818	5	5	5	1.21667	1.95	1.71667	0.41	0.53	21.036	22.038	21.476	0.149	0.271	0.309	-1.002±0.179	-0.439±0.196	0.562±0.233	2.88738	0.0183659	yes	-	yes	yes	21.2935	21.1598	20.9851	20.9771	20.7661	21.8737	22.1448	22.5864	21.8892	21.697	21.2138	21.6201	22.0915	21.3062	21.1473
Hpcal1	P62749	Hippocalcin Like 1	-	↑	yes	1	22.338	193	8.1022	5	5	5	2.25	3.35	2.15	0.51	0.61	24.04	24.977	23.936	0.142	0.2	0.143	-0.937±0.145	0.104±0.121	1.041±0.146	4.98072	0.00248649	yes	-	yes	yes	24.1449	23.7967	24.2889	24.045	23.9227	25.381	24.8252	25.1008	24.8321	24.7465	24.0014	23.8673	24.0469	24.1289	23.6348
Hsd11b1	Q8CIY7, Q6TUH9, P16232-2, P16232	Hydroxysteroid (11-Beta) Dehydrogenase 1	-	↓	yes	4	27.577	252	12.711	5	5	5	1.3	1.16667	1.5	0.46	0.44	22.685	21.734	23.095	0.298	0.289	0.389	0.951±0.248	-0.41±0.302	-1.361±0.279	2.8548	0.009	yes	-	yes	yes	-	22.7417	23.136	22.2213	22.6397	21.1038	21.9847	21.9676	21.879	21.7339	-	23.6449	23.2974	22.5651	22.872
Igf2R	Q63002, G3V824	Insulin Like Growth Factor 2 Receptor	-	↑	yes	2	273.4	2479	46.506	5	5	5	3.26667	4.8	3.98333	0.45	0.55	23.953	25.062	24.455	0.202	0.224	0.427	-1.109±0.177	-0.502±0.258	0.607±0.264	2.72167	0.0184	yes	-	yes	yes	24.1541	24.2701	23.7247	23.9613	23.6532	25.4207	25.0123	24.7832	25.3034	24.7899	24.5613	24.4892	25.2376	23.9816	24.006
Insr	T2CB11, F1LN53, F1LPL6, P15127-2, P15127	Insulin Receptor	↑	↑	-	7	156.89	1384	41.936	3	2	3	1.41667	2	1.36111	0.51	0.6	22.05	21.751	21.106	0.272	0.129	0.018	0.299±0.275	0.944±0.201	0.646±0.095	1.95392	0.0431286	yes	yes	yes	-	-	21.6547	22.1878	22.3079	-	-	21.6272	21.8756	-	-	-	21.0767	21.1263	21.1144	-
Itpr1	C7E1V2, P29994-8, P29994-7, P29994-6, P29994-5, P29994-4, P29994-2, P29994-3, P29994, A0A0A0MY31, F1LNT1, F1LQX8, F1LQS8	Inositol 1,4,5-Trisphosphate Receptor Type 1	-	↓	yes	15	313	2748	7.073	5	3	4	1.3	1.66667	1.5	0.46	0.53	23.665	22.253	23.92	0.102	0.325	0.342	1.413±0.213	-0.254±0.212	-1.667±0.376	2.86856	0.00507317	yes	-	yes	yes	23.747	-	23.5306	23.8207	23.5635	22.658	21.8466	22.2531	-	-	-	-	23.6195	24.2196	-
Itpr2	Q6W3E4, P29995, F1LQR8	Inositol 1,4,5-Trisphosphate Receptor Type 2	↓	↓	-	3	306.91	2701	3.6476	3	4	4	1	1	1.08333	0.48	0.48	20.518	20.361	21.956	0.332	0.199	0.084	0.157±0.283	-1.438±0.248	-1.595±0.165	3.02076	0.00443836	yes	yes	yes	-	-	20.937	-	20.5071	20.1102	20.0788	20.4081	-	20.5967	-	-	22.0693	21.8378	21.9618	-
Kif11	F1MAB8	Kinesin Family Member 11	-	↓	yes	2	118.29	1056	61.704	5	3	4	1.85	1.16667	1.75	0.51	0.4	22.916	21.016	22.219	0.329	0.144	0.413	1.9±0.316	0.697±0.359	-1.203±0.379	2.42088	0.00975	yes	-	yes	yes	22.8523	23.3509	22.2553	23.0887	23.0329	-	21.1536	20.8784	-	-	-	22.5714	-	21.866	-
Lemd2	Q4KM57	LEM Domain Containing 2	-	↓	yes	1	36.243	313	7.1966	4	5	5	1.54167	1.2	1.51667	0.5	0.44	23.455	22.697	23.833	0.392	0.111	0.315	0.758±0.224	-0.377±0.29	-1.136±0.189	2.9048	0.0127874	yes	-	yes	yes	22.8132	23.9145	23.3974	23.6958	-	22.8172	22.5896	22.6951	22.8741	22.5086	24.1182	23.8091	23.7347	24.26	23.2408
Lpl	Q06000	Lipoprotein Lipase	↓	↑	yes	1	53.082	474	2.9951	2	5	5	1	1	1	0.5	0.5	20.699	24.926	24.316	0.129	0.19	0.388	-4.228±0.203	-3.617±0.363	0.611±0.268	5.1426	0	yes	yes	yes	yes	20.575	-	-	-	20.8225	24.8551	24.6179	25.2055	25.0273	-	-	24.4692	24.8812	23.7686	24.1444
Madd	O08873	MAP Kinase Activating Death Domain	-	↑	yes	1	177.99	1602	82.289	5	5	5	4.8	5.95	5.2	0.48	0.53	23.766	24.695	24.166	0.195	0.212	0.301	-0.928±0.169	-0.4±0.205	0.529±0.21	2.76369	0.0233927	yes	-	yes	yes	23.5999	23.4659	24.0903	23.9625	23.7129	24.816	24.2278	24.8946	24.8785	24.6569	24.2087	24.1364	24.7399	24.0626	23.6824
Mapk3	P21708, P21708-2	Mitogen-Activated Protein Kinase 3	↓	-	yes	4	43.08	380	10.306	5	5	5	2.31667	4.5	3.8	0.38	0.54	23.506	24.999	24.684	0.212	0.216	0.142	-1.492±0.177	-1.177±0.151	0.315±0.152	5.72738	0.000173913	yes	yes	-	yes	23.2579	23.6515	23.2795	23.4271	23.9158	25.2017	24.7329	25.2735	24.6609	25.1235	24.5535	24.4228	24.8309	24.8797	24.7311
Mapk8ip1	B0VXR5, Q9R237-2, Q9R237, Q9R237-3	Mitogen-Activated Protein Kinase 8 Interacting Protein 1	↓	↑	yes	4	77.303	708	49.124	5	5	5	5	8.6	6.8	0.42	0.56	25.367	26.704	26.04	0.211	0.423	0.334	-1.336±0.259	-0.673±0.223	0.664±0.294	3.02755	0.00926733	yes	yes	yes	yes	25.4029	25.4913	25.7377	25.1796	25.0256	26.8641	26.963	27.3201	26.2999	26.0716	25.8202	26.2155	26.6935	25.7346	25.7362
Mms19	M0R6T4	MMS19 Homolog, Cytosolic Iron-Sulfur Assembly Component	-	↑	yes	1	112.93	1031	4.3733	3	5	4	1	1.06667	1.1875	0.46	0.47	20.027	20.781	20.142	0.023	0.215	0.254	-0.754±0.168	-0.115±0.189	0.639±0.217	2.18895	0.0451228	yes	-	yes	yes	-	-	20.0095	20.0647	20.0064	20.8911	20.2951	20.805	20.9018	21.0122	-	19.7931	20.4395	20.1934	-
Mthfd1	Q5EBC3, G3V6S5, P27653, D3ZZM8	Methylenetetrahydrofolate Dehydrogenase (NADP+ Dependent) 1, Methenyltetrahydrofolate Cyclohydrolase, Formyltetrahydrofolate Synthetase	↓	↓	-	4	100.98	935	7.2015	5	5	5	1.4	1.45	1.53333	0.48	0.49	22.56	22.977	23.66	0.216	0.224	0.428	-0.417±0.182	-1.1±0.268	-0.683±0.27	2.51145	0.0230486	yes	yes	yes	-	22.461	22.7878	22.481	22.18	22.8877	22.8766	22.9663	22.7447	22.8173	23.4783	23.8625	23.0359	24.2412	-	23.5003
Mt-Nd5	Q8SEZ0, Q06QK5, Q06QG6, Q06QA1, A0A096XKT9, P11661	Mitochondrially Encoded NADH:Ubiquinone Oxidoreductase Core Subunit 5	↓	-	yes	9	68.617	609	7.846	3	5	3	1	1.25	1.41667	0.41	0.47	20.525	23.119	23.42	0.161	0.239	0.602	-2.594±0.25	-2.895±0.519	-0.301±0.376	3.03687	0.00284444	yes	yes	-	yes	-	20.6769	20.373	-	-	22.8466	22.88	23.2623	-	23.4873	22.9081	23.16	24.1916	-	-
Nck1	B2RZ33, G3V7X3	NCK Adaptor Protein 1	↑	↑	-	2	42.876	377	22.433	5	5	3	1.23333	1.3	1.38889	0.47	0.48	22.772	23.086	21.623	0.269	0.142	0.066	-0.314±0.179	1.149±0.26	1.463±0.148	3.39431	0.00433333	yes	yes	yes	-	-	22.9638	22.5148	22.4524	23.1571	23.1945	22.8194	23.3263	23.0022	23.0869	-	21.6879	-	-	21.5577
Nckipsd	D3ZWX4	NCK Interacting Protein With SH3 Domain	↓	↑	yes	1	55.312	512	3.2183	5	5	4	1	1.1	1	0.5	0.52	20.698	22.466	21.463	0.41	0.367	0.14	-1.768±0.316	-0.764±0.307	1.003±0.28	3.27698	0.00307143	yes	yes	yes	yes	20.6087	20.944	21.1937	-	20.0468	22.9904	21.9151	22.3822	22.8529	22.1892	21.3868	21.3237	21.6776	-	-
Ncoa4	B1H215	Nuclear Receptor Coactivator 4	↓	↓	yes	1	70.283	622	121.2	5	5	5	10.3	9.85	10.85	0.49	0.48	27.142	26.809	27.615	0.15	0.103	0.141	0.334±0.11	-0.472±0.124	-0.806±0.106	4.31692	0.00904673	yes	yes	yes	yes	27.0265	27.2174	27.4628	27.0329	26.9726	26.6775	27.0393	26.7782	26.8299	26.7196	27.3455	27.7417	27.5446	27.6018	27.8392
Nfkb1	D3ZN11, F1LQH2, D3ZY21	Nuclear Factor Kappa B Subunit 1	↑	-	yes	4	97.451	895	6.6708	2	5	5	1.875	1.06667	1.11667	0.63	0.49	23.064	22.125	22.021	0.122	0.182	0.206	0.939±0.194	1.043±0.215	0.104±0.181	2.37944	0.0256075	yes	yes	-	yes	-	22.9468	-	-	23.181	22.1407	22.0314	21.8798	-	22.4485	22.0847	22.2867	21.6432	22.0688	-
Nt5c2	D3ZMY7	5'-Nucleotidase, Cytosolic II	↓	-	yes	2	61.258	529	24.913	5	5	5	1.45	1.95	1.7	0.46	0.53	22.323	23.213	23.017	0.244	0.156	0.153	-0.89±0.169	-0.694±0.168	0.196±0.131	3.5852	0.0118291	yes	yes	-	yes	22.6569	22.3477	21.8021	22.4218	22.3861	23.2588	23.5471	22.9992	23.1617	23.1002	23.2433	23.2283	22.9054	22.7974	22.9106
Ntrk3	Q03351-2, Q03351-3, Q03351-4, Q03351, Q68G04, Q03351-8, Q03351-7, Q03351-6, Q03351-5	Neurotrophic Receptor Tyrosine Kinase 3	↓	-	yes	9	92.759	825	41.707	4	5	5	1.5625	1.95	1.7	0.48	0.53	25.083	26.403	25.924	0.225	0.362	0.356	-1.321±0.26	-0.842±0.258	0.479±0.28	2.73635	0.0135455	yes	yes	-	yes	25.3702	25.3003	24.8257	24.8339	-	26.8971	26.4714	26.5327	25.6775	26.437	26.1066	26.2355	26.3718	25.4381	25.4692
Ogt	G3V6F4, P56558	O-Linked N-Acetylglucosamine (GlcNAc) Transferase	↓	-	yes	3	115.73	1036	44.17	4	5	5	2.02083	4.1	2.98333	0.4	0.58	22.88	24.521	24.232	0.258	0.371	0.553	-1.641±0.273	-1.352±0.358	0.289±0.362	2.87258	0.00597701	yes	yes	-	yes	23.324	22.9245	22.7048	22.5656	-	25.0697	24.8133	24.5733	24.2146	23.9325	-	24.8993	24.6156	23.8847	23.5274
Parvb	D3ZKG5	Parvin Beta	↑	-	yes	2	41.701	365	19.715	4	5	4	3.125	1.7	2.20833	0.59	0.43	23.47	22.203	22.541	0.742	0.3	0.17	1.267±0.401	0.929±0.416	-0.339±0.216	1.89979	0.0371034	yes	yes	-	yes	-	23.5668	22.9959	22.7596	24.5588	22.2736	22.6101	21.6088	22.1128	22.4087	-	22.6676	22.2069	22.5979	22.6931
Pigq	Q642B8	Phosphatidylinositol Glycan Anchor Biosynthesis Class Q	↓	↓	-	1	65.9	581	4.134	3	5	4	1.16667	1.13333	1.33333	0.47	0.46	21.785	21.69	22.821	0.19	0.145	0.205	0.095±0.168	-1.036±0.2	-1.131±0.166	3.53373	0.0044	yes	yes	yes	-	-	21.6906	-	22.0699	21.5941	21.5094	21.9671	-	21.6359	21.6457	23.154	22.9245	-	22.6118	22.5936
Pik3ca	F1M6Y0, Q91XL6	Phosphatidylinositol-4,5-Bisphosphate 3-Kinase Catalytic Subunit Alpha	↓	↓	-	2	124.28	1067	7.4137	5	5	5	1.45	1.6	1.7	0.46	0.48	21.781	22.031	22.621	0.17	0.165	0.32	-0.25±0.141	-0.841±0.206	-0.59±0.204	2.6728	0.0293448	yes	yes	yes	-	21.6206	22.1623	21.6337	21.6745	21.8116	21.9536	22.3146	21.7111	22.0829	22.0913	22.9831	23.0678	22.1288	22.3678	22.5581
Plekha6	D3ZFB1	Pleckstrin Homology Domain Containing A6	↓	↑	yes	1	65.572	580	6.8981	4	5	4	1.6875	1.65	1.4375	0.54	0.53	22.125	23.553	22.79	0.164	0.088	0.545	-1.428±0.125	-0.665±0.332	0.763±0.32	2.70068	0.0119322	yes	yes	yes	yes	22.2775	21.8067	22.1549	22.2612	-	23.6758	23.4337	23.4649	23.6384	-	23.3381	22.7988	23.1148	21.9094	-
Plod1	D3ZQ74, Q63321	Procollagen-Lysine,2-Oxoglutarate 5-Dioxygenase 1	-	↑	yes	2	83.612	728	19.828	5	5	5	2.83333	2	1.96667	0.59	0.5	23.612	25.164	23.268	0.46	0.366	0.213	-1.552±0.317	0.344±0.274	1.896±0.237	4.39724	0.00128571	yes	-	yes	yes	23.7225	24.2101	23.0848	23.0068	24.0353	25.1636	25.6836	24.7138	25.5378	24.7186	23.3933	23.6997	23.1389	23.0516	23.0554
Ppp1r8	B1WC70	Protein Phosphatase 1 Regulatory Subunit 8	↑	-	yes	1	38.539	351	28.331	5	5	5	1.76667	1.4	1.35	0.57	0.51	24.093	23.039	23.195	0.309	0.51	0.331	1.053±0.318	0.898±0.253	-0.156±0.324	2.05237	0.037117	yes	yes	-	yes	24.226	24.6151	24.1903	23.6133	23.8184	23.7338	23.6059	22.4033	22.6567	22.7963	22.9733	23.9231	22.9586	23.1231	22.996
Prkcb	P68403-2, F1LS42, P68403, F1LS36	Protein Kinase C Beta	-	-	yes	5	76.893	673	11.263	5	5	5	2.01667	2.91667	2.2	0.48	0.57	22.457	23.896	23.256	0.411	0.351	0.707	-1.439±0.31	-0.799±0.459	0.641±0.404	1.90473	0.032	yes	-	-	yes	-	22.6361	22.974	22.4249	21.7936	24.047	24.2849	24.2329	23.6617	23.2551	22.4081	23.7998	24.009	22.8057	-
Prune2	Q5BJR4	Prune Homolog 2 (Drosophila)	↓	-	yes	1	36.98	322	4.81	5	5	5	1.18333	1.35	1.4	0.46	0.49	20.8	21.751	22.392	0.239	0.252	0.805	-0.951±0.224	-1.592±0.453	-0.641±0.456	2.04326	0.0234583	yes	yes	-	yes	21.0139	21.0617	-	20.3902	20.7342	22.225	21.4968	21.6763	-	21.6046	21.2856	22.9476	23.1639	-	22.1694
Psen1	P97887	Presenilin	↓	↓	yes	2	50.051	448	8.3872	5	5	5	1.1	1.3	1.21667	0.47	0.52	21.098	21.417	22.374	0.179	0.096	0.255	-0.319±0.122	-1.276±0.198	-0.957±0.159	4.26245	0.00256	yes	yes	yes	yes	21.4545	21.1404	21.0769	21.0238	20.7947	21.3361	21.5151	21.4245	21.5676	21.2428	-	-	22.7314	22.0864	22.3039
Psen2	O88777	Presenilin	↓	↓	yes	2	50.051	448	8.3872	5	5	5	1.1	1.3	1.21667	0.47	0.52	21.098	21.417	22.374	0.179	0.096	0.255	-0.319±0.122	-1.276±0.198	-0.957±0.159	4.26245	0.00256	yes	yes	yes	yes	21.4545	21.1404	21.0769	21.0238	20.7947	21.3361	21.5151	21.4245	21.5676	21.2428	-	-	22.7314	22.0864	22.3039
Pxn	Q1EG89, Q66H76	Paxillin	↓	-	yes	2	60.915	557	7.7115	3	3	4	1.16667	1.33333	1.39583	0.46	0.49	22.177	22.88	23.096	0.213	0.067	0.071	-0.703±0.17	-0.92±0.171	-0.216±0.079	2.74331	0.0198107	yes	yes	-	yes	22.033	22.4977	21.9994	-	-	22.7926	22.9782	22.8691	-	-	23.2062	23.0704	23.0123	-	-
Ralb	P36860, F1LQ62	V-Ral Simian Leukemia Viral Oncogene Homolog B	↓	-	yes	2	23.317	206	12.171	4	5	5	1.20833	1.3	1.3	0.48	0.5	21.229	22.572	22.659	0.228	0.178	0.367	-1.342±0.188	-1.43±0.303	-0.087±0.232	3.24783	0.00458667	yes	yes	-	yes	-	-	21.3135	21.4747	20.8997	22.2181	22.8386	22.7051	22.6126	22.4843	-	23.0926	22.2509	23.004	22.2893
Rb1cc1	D3ZHK4	RB1 Inducible Coiled-Coil 1	↓	-	yes	1	182.23	1588	18.865	3	3	3	1.38889	1.47222	1.19444	0.54	0.55	22.08	22.985	23.561	0.162	0.413	0.05	-0.905±0.314	-1.481±0.166	-0.576±0.373	1.89443	0.0292189	yes	yes	-	yes	22.1493	-	-	22.254	21.8366	23.4765	-	-	22.4801	22.9975	-	-	-	23.5116	23.6107
Rcan2	Q8CH27, Q8CH27-2	Regulator Of Calcineurin 2	-	-	yes	2	21.991	197	8.76	5	3	5	1.41667	1.11111	1.26667	0.53	0.47	23.383	22.327	22.854	0.185	0.516	0.188	1.057±0.292	0.53±0.165	-0.527±0.325	2.05852	0.0398963	yes	-	-	yes	23.3532	23.2935	23.2757	23.8068	23.1863	21.7103	-	-	22.3593	22.9102	-	22.6426	22.904	23.185	22.6827
Rrp1	Q5M9F3	Ribosomal RNA Processing 1	-	↓	yes	1	50.161	443	10.814	5	5	4	1.1	1.06667	1.3125	0.46	0.45	22.017	21.334	22.342	0.267	0.167	0.29	0.682±0.182	-0.325±0.236	-1.007±0.197	2.83554	0.0182963	yes	-	yes	yes	22.0826	22.0581	21.4728	22.0501	22.419	21.0368	21.4971	21.2912	21.6053	21.2411	-	22.8479	21.9696	22.2633	22.286
Samd8	Q641X0	Sterile Alpha Motif Domain Containing 8	-	-	yes	1	54.679	478	10.005	5	5	5	1	1.38333	1.15	0.47	0.55	21.325	23.146	22.017	0.404	0.297	0.62	-1.82±0.356	-0.691±0.517	1.129±0.461	1.75822	0.0281786	yes	-	-	yes	-	21.7815	21.3854	20.8087	-	-	-	23.4867	23.2066	22.7435	-	21.5244	22.509	-	-
Scg5	P27682, G3V714	Secretogranin V	-	↑	yes	2	23.683	210	323.31	5	5	5	4.9	5.25	4.95	0.5	0.51	26.559	27.323	26.67	0.211	0.259	0.231	-0.764±0.193	-0.111±0.182	0.653±0.2	2.43087	0.0422527	yes	-	yes	yes	26.7791	26.6724	26.8003	26.3742	26.1707	27.809	27.4209	27.2862	27.1979	26.9011	26.41	27.1728	26.6977	26.5629	26.5061
Slc30a5	D3ZY54	Solute Carrier Family 30 Member 5	-	↓	yes	1	83.664	760	8.3941	4	5	4	1.41667	1	1.375	0.51	0.42	22.815	21.214	22.654	0.343	0.044	0.014	1.602±0.32	0.162±0.252	-1.44±0.036	2.67006	0.00908738	yes	-	yes	yes	22.4789	23.1581	23.2067	22.4175	-	21.2576	21.1694	-	-	-	22.6662	22.6641	-	-	22.6303
Slk	O08815, G3V7I8	STE20 Like Kinase	↓	-	yes	3	137.89	1206	38.684	5	5	5	1.8	2.6	2.6	0.41	0.5	22.241	23.67	23.445	0.286	0.226	0.341	-1.428±0.209	-1.204±0.249	0.225±0.23	4.0403	0.00273171	yes	yes	-	yes	21.7352	22.5602	22.1227	22.1613	22.6264	24.0324	23.8906	23.3386	23.4358	23.6503	23.7491	23.9704	23.2927	22.8881	23.3233
Smpd2	Q9ET64	Sphingomyelin Phosphodiesterase 2	-	↓	yes	1	47.644	422	6.3319	5	4	3	1.2	1.08333	1.5	0.44	0.42	22.774	19.454	23.012	0.113	0.232	0.081	3.321±0.196	-0.238±0.13	-3.558±0.227	4.09566	0.00064	yes	-	yes	yes	-	-	22.9528	22.6976	22.6729	19.6666	19.2411	-	-	-	-	-	22.9326	23.092	-
Stk24	H9KVF3, B0LT89	Serine/Threonine Kinase 24	-	↑	yes	2	46.809	419	29.769	5	5	5	1.6	1.75	1.3	0.55	0.57	22.726	23.502	22.626	0.291	0.254	0.253	-0.776±0.22	0.1±0.22	0.875±0.206	2.53923	0.0273273	yes	-	yes	yes	22.444	22.9503	22.2339	23.102	22.8998	23.4121	23.9953	23.0877	23.5416	23.4726	22.1642	23.0581	22.5452	22.6099	22.7547
Ubxn4	Q5HZY0	UBX Domain Protein 4	-	↓	yes	4	56.393	506	323.31	5	5	5	7.55	6.7	7.45	0.5	0.47	28.353	27.925	28.466	0.097	0.119	0.139	0.427±0.094	-0.114±0.103	-0.541±0.111	3.31582	0.0486887	yes	-	yes	yes	28.2514	28.3545	28.4095	28.5419	28.2057	27.8723	27.8485	27.7255	28.1236	28.0567	28.3094	28.6026	28.2385	28.6758	28.5052
Wwox	D3ZG54	WW Domain Containing Oxidoreductase	↑	↑	yes	1	40.178	356	6.7773	5	4	4	1.45	1.54167	1.5625	0.48	0.5	23.426	22.761	22.301	0.002	0.277	0.125	0.666±0.263	1.125±0.128	0.46±0.198	2.35056	0.0233814	yes	yes	yes	yes	-	23.4282	-	23.424	-	-	22.8911	22.3615	23.0292	-	-	22.526	22.1368	22.3319	22.2094

## Sheet: Epilepsy
Gene symbol(s)	Protein ID(s)	Name	Bic / Untd [↑↓]	TTX / Untd [↑↓]	Regulated in Bic / TTX	Number of proteins	Mol. weight [kDa]	Sequence length	Score	Bic: number of biological replicates	TTX: number of biological replicates	Untd: number of biological replicates	Bic: mean unique peptides	TTX: mean unique peptides	Untd: mean unique peptides	Peptide ratio Bic/Untd	Peptide ratio TTX/Untd	Bic: mean Log2 LFQ	TTX: mean Log2 LFQ	Untd: mean Log2 LFQ	Bic: coefficient of variation	TTX: coefficient of variation	Untd: coefficient of variation	Log2 fold change Bic-TTX (±pooled standard error)	Log2 fold change Bic-Untd (±pooled standard error)	Log2 fold change TTX-Untd (±pooled standard error)	-Log ANOVA p value	ANOVA q-value	ANOVA significant	Fisher LSD test Bic-Untd	Fisher LSD test TTX-Untd	Fisher LSD test Bic-TTX	Log2 LFQ intensity Bic_A	Log2 LFQ intensity Bic_B	Log2 LFQ intensity Bic_C	Log2 LFQ intensity Bic_D	Log2 LFQ intensity Bic_E	Log2 LFQ intensity TTX_A	Log2 LFQ intensity TTX_B	Log2 LFQ intensity TTX_C	Log2 LFQ intensity TTX_D	Log2 LFQ intensity TTX_E	Log2 LFQ intensity Untd_A	Log2 LFQ intensity Untd_B	Log2 LFQ intensity Untd_C	Log2 LFQ intensity Untd_D	Log2 LFQ intensity Untd_E
Abcb1	Q9JK64, Q6PSM0, Q8R427, G3V9J6, P43245, Q924L6, D4A0Y9	Multidrug resistance protein 1a	-	↓	yes	13	140.33	1272	36.294	5	5	5	1.95	1.2	2.31667	0.46	0.34	23.205	22.297	23.645	0.687	0.413	0.209	0.908±0.404	-0.44±0.359	-1.348±0.254	2.19711	0.0233265	yes	-	yes	yes	21.882	23.3869	23.7466	23.6012	23.4061	22.0152	22.5623	21.5728	22.5146	22.8191	23.5141	23.8074	23.315	24.0207	23.5655
Ank1	D3Z9Z0	Ankyrin 1	↑	↓	yes	1	187.12	1707	3.7938	3	4	3	1	1.6875	1.33333	0.43	0.56	25.741	23.731	24.413	0.093	0.219	0.224	2.01±0.223	1.327±0.228	-0.682±0.236	2.93492	0.00439437	yes	yes	yes	yes	25.8316	-	25.6494	-	-	-	24.0527	23.6293	23.5098	-	24.3002	24.7447	24.194	-	-
Ap3m2	P53678, V9GZ82	Adaptor Related Protein Complex 3 Mu 2 Subunit	-	↑	yes	2	46.874	418	77.909	5	5	5	1.98333	2.85	2.18333	0.48	0.57	23.819	24.52	23.697	0.121	0.136	0.213	-0.701±0.11	0.121±0.145	0.822±0.149	3.95696	0.00895413	yes	-	yes	yes	23.9178	23.7447	23.9095	23.5633	23.9577	24.8332	24.5135	24.4627	24.4239	24.3651	23.4633	24.0003	23.9959	23.4554	23.5719
Appl2	B4F779	Adaptor Protein, Phosphotyrosine Interacting With PH Domain And Leucine Zipper 2	-	↓	yes	1	74.116	662	11.991	5	4	5	1.56667	1.45833	1.38333	0.53	0.51	23.671	22.096	23.859	0.195	0.346	0.31	1.575±0.237	-0.188±0.209	-1.763±0.294	3.98373	0.00251429	yes	-	yes	yes	23.7578	23.4287	23.9968	23.3904	23.7812	22.252	22.4253	-	-	21.6108	23.3616	24.2397	24.2703	23.734	23.6877
Arvcf	B4F7F3	Armadillo Repeat Gene Deleted In Velocardiofacial Syndrome	↑	↑	yes	1	105.49	973	22.025	4	5	4	1.5	2.55	1.5625	0.49	0.62	21.801	22.231	21.169	0.146	0.203	0.196	-0.43±0.16	0.631±0.162	1.062±0.177	3.5701	0.00696774	yes	yes	yes	yes	-	22.0098	21.8659	21.5401	21.7863	22.1833	22.5248	22.3605	22.2762	21.8103	-	21.4539	21.2925	20.8626	21.0682
Asns	P49088	Asparagine Synthetase (Glutamine-Hydrolyzing)	-	↑	yes	1	64.246	561	40.646	5	5	5	4.6	8.1	4.8	0.49	0.63	24.726	25.954	24.71	0.668	0.264	0.531	-1.227±0.363	0.016±0.429	1.243±0.314	2.08577	0.0257089	yes	-	yes	yes	25.1814	24.8759	23.7631	24.214	25.5975	26.2559	26.2397	25.4667	25.7565	26.0491	24.8939	25.551	24.5031	23.8582	24.7447
Atg7	Q641Y5	Autophagy Related 7	↑	-	yes	1	77.435	698	7.3574	5	5	5	1.8	2.05	1.75	0.51	0.54	22.135	21.337	21.337	0.296	0.174	0.285	0.799±0.197	0.798±0.248	-0.001±0.198	2.4199	0.0318017	yes	yes	-	yes	22.0514	22.5063	21.5333	22.251	22.3351	21.3891	21.275	21.0575	21.2715	21.6907	-	21.638	21.077	20.9747	21.6597
Atn1	G3V7W3, P54258	Atrophin 1	-	↓	yes	2	124.91	1184	13.706	5	5	4	1.33333	1.15	1.625	0.45	0.41	21.785	20.508	22.702	0.223	0.23	0.768	1.277±0.24	-0.917±0.484	-2.194±0.487	2.1034	0.0148725	yes	-	yes	yes	-	-	21.4768	21.826	22.053	-	-	20.2244	20.4806	20.82	23.2835	22.121	-	-	-
Axl	E9PSX9, E9PSY0, Q8VI99, Q8VIA0	AXL Receptor Tyrosine Kinase	↓	-	yes	6	97.19	879	7.1463	5	4	4	1	1.08333	1.125	0.47	0.49	20.353	22.377	21.648	0.358	0.039	0.261	-2.025±0.315	-1.296±0.341	0.729±0.251	2.08462	0.0174937	yes	yes	-	yes	-	-	20.0404	20.665	-	-	22.3388	22.4161	-	-	-	-	21.5399	22.0243	21.3808
Cacnb4	D4A055	Calcium Voltage-Gated Channel Auxiliary Subunit Beta 4	-	↑	-	1	54.619	486	20.604	5	5	5	2.45	2.7	1.75	0.58	0.61	23.912	24.46	23.183	0.46	0.562	0.465	-0.549±0.377	0.728±0.347	1.277±0.379	1.819	0.0457143	yes	-	yes	-	24.1257	24.3677	24.391	23.4884	23.1845	25.0078	24.9093	24.8372	23.9608	23.5855	22.8745	23.7919	23.7178	22.5279	23.0042
Chd1	D4AAG9	Chromodomain Helicase DNA Binding Protein 1	↑	-	yes	1	196.38	1711	7.9228	4	5	5	2.1875	1.65	1.4	0.61	0.54	23.686	22.248	21.618	0.653	0.241	0.442	1.437±0.355	2.068±0.449	0.63±0.281	3.13129	0.00353333	yes	yes	-	yes	-	24.3485	22.6948	24.0744	23.6254	21.8828	22.6619	22.013	22.4174	22.2672	-	22.1264	21.0318	21.3158	21.9984
Crh	P01143	Corticotropin Releasing Hormone	↑	-	yes	1	20.68	187	6.5444	4	4	5	1.1875	1	1	0.54	0.5	22.28	21.242	21.116	0.441	0.319	0.371	1.038±0.33	1.164±0.327	0.126±0.29	2.08033	0.0297607	yes	yes	-	yes	-	22.6913	21.5181	22.351	22.5586	21.4871	20.9629	-	20.8467	21.6709	21.3755	21.0739	20.7281	20.6556	21.7453
Cul4b	D3ZK73	Cullin 4B	↓	↓	-	1	110.81	971	55.696	5	5	5	4.6	4.6	4.7	0.49	0.49	24.242	24.178	25.929	0.25	0.202	0.358	0.063±0.187	-1.687±0.244	-1.75±0.231	5.30836	0.000190476	yes	yes	yes	-	23.8484	24.2419	24.1278	24.2515	24.7379	23.9158	24.3453	23.9215	24.1837	24.5246	25.6982	26.4285	25.6411	25.4928	26.3823
Etl4	M0R5H1, M0R618, M0RBU6, F1M6H0, M0R6Y9, F1M3L5, F1LTY3	Epilepsy, Occipitotemporal Lobe, And Migraine With Aura	↓	-	yes	7	210.16	1920	8.0512	5	3	5	1.26667	1.66667	1.11667	0.53	0.6	21.988	23.181	22.81	0.243	0.274	0.089	-1.193±0.271	-0.823±0.243	0.371±0.268	1.91873	0.0322105	yes	yes	-	yes	22.2683	-	21.6489	22.0463	-	22.9275	-	23.5792	23.0366	-	-	22.7235	-	22.8973	-
Fgfr2	F1LNW0, F1LN06, F1LRU8, F1LSG7, Q64334	Fibroblast Growth Factor Receptor 2	-	↓	yes	17	94.017	840	5.8561	4	4	5	1.5	1.25	1.4	0.52	0.47	22.793	21.077	23.422	0.378	0.787	0.22	1.716±0.552	-0.629±0.259	-2.345±0.392	3.06502	0.00286792	yes	-	yes	yes	23.3273	-	22.5267	22.5248	-	20.5949	20.592	-	22.0442	-	23.6048	23.1419	23.1645	23.3922	23.8089
Flrt3	B1H234	Fibronectin Leucine Rich Transmembrane Protein 3	↓	-	yes	2	72.91	649	5.8944	5	4	4	1.15	2.625	2.5625	0.31	0.51	22.705	24.235	24.141	0.239	0.171	0.104	-1.529±0.192	-1.435±0.17	0.094±0.134	4.96586	0.000615385	yes	yes	-	yes	-	22.7931	22.6588	23.0552	22.3137	24.4648	23.9972	24.3908	24.0851	-	24.3169	23.9745	24.1024	24.1683	-
Fos	P12841, Q63752, Q5G6W3, Q9EQC2	FBJ Murine Osteosarcoma Viral Oncogene Homolog	↑	-	yes	4	40.926	380	109.69	5	5	5	2.55	1.23333	1.5	0.63	0.45	24.387	22.608	23.009	0.535	0.389	0.447	1.779±0.348	1.378±0.365	-0.401±0.319	3.22359	0.0037377	yes	yes	-	yes	24.914	23.8481	24.2181	23.802	25.1541	23.3284	22.3085	22.0767	22.6649	22.662	23.9098	22.6167	22.9736	22.6016	22.9432
Ggnbp2	Q6GVH5	Gametogenetin Binding Protein 2	↑	↓	yes	1	79.009	696	11.137	4	4	3	1.5	1	1.27778	0.54	0.44	22.622	20.833	21.804	0.142	0.447	0.117	1.789±0.272	0.817±0.137	-0.971±0.305	3.09833	0.0040597	yes	yes	yes	yes	-	22.7727	22.4924	22.4228	22.7983	-	20.4558	-	21.2101	-	-	21.9114	21.8808	21.6202	-
Gna11	G3V6Q6, Q9JID2	G Protein Subunit Alpha 11	-	↑	yes	3	42.044	359	108.47	5	5	5	2.35	3.5	1.95	0.55	0.64	23.555	24.365	23.776	0.193	0.224	0.272	-0.811±0.173	-0.221±0.193	0.59±0.203	2.5117	0.037	yes	-	yes	yes	23.1234	23.7936	23.6671	23.5709	23.6177	24.0002	24.3819	24.7167	24.5697	24.1587	23.4797	24.0353	23.8332	24.1677	23.3637
Gria3	G3V6Z5, G3V8Y9, P19492-2, P19492	Glutamate Ionotropic Receptor AMPA Type Subunit 3	↓	-	yes	4	96.987	854	57.37	5	5	5	1.16667	1.7	1.68333	0.41	0.5	20.78	22.111	22.111	0.314	0.428	0.328	-1.331±0.313	-1.331±0.284	0±0.317	2.67003	0.0117565	yes	yes	-	yes	-	21.249	20.2854	20.8216	20.7633	22.4345	22.3119	22.5092	22.0521	21.2449	-	22.5392	22.2432	21.5611	22.1006
Grik2	F1M855, P42260	Glutamate Ionotropic Receptor Kainate Type Subunit 2	-	↑	yes	7	98.413	872	12.818	5	5	5	1.21667	1.95	1.71667	0.41	0.53	21.036	22.038	21.476	0.149	0.271	0.309	-1.002±0.179	-0.439±0.196	0.562±0.233	2.88738	0.0183659	yes	-	yes	yes	21.2935	21.1598	20.9851	20.9771	20.7661	21.8737	22.1448	22.5864	21.8892	21.697	21.2138	21.6201	22.0915	21.3062	21.1473
Hars2	F1M9C9, Q5EB72	Histidyl-TRNA Synthetase 2, Mitochondrial	↓	↓	-	2	57.327	507	12.307	5	5	5	1.98333	2.25	2.43333	0.45	0.48	23.001	23.16	23.715	0.163	0.182	0.146	-0.159±0.145	-0.714±0.131	-0.555±0.139	3.21237	0.0249082	yes	yes	yes	-	23.1231	23.2807	22.7759	23.0356	22.7911	23.3818	23.371	23.0974	23.1602	22.7914	23.5489	23.9913	23.8095	23.7157	23.5097
Hdac4	Q99P99, B0BNL3	Histone Deacetylase 4	-	↑	yes	2	118.65	1077	58.326	4	4	4	3.02083	4.375	3.375	0.47	0.56	23.427	24.375	23.827	0.173	0.098	0.323	-0.947±0.133	-0.4±0.232	0.548±0.213	2.49276	0.0272579	yes	-	yes	yes	23.1597	-	23.6395	23.3121	23.5976	24.4519	-	24.5111	24.2104	24.3244	23.5964	-	24.4131	23.5308	23.7667
Igf2r	Q63002, G3V824	Insulin Like Growth Factor 2 Receptor	-	↑	yes	2	273.4	2479	46.506	5	5	5	3.26667	4.8	3.98333	0.45	0.55	23.953	25.062	24.455	0.202	0.224	0.427	-1.109±0.177	-0.502±0.258	0.607±0.264	2.72167	0.0184	yes	-	yes	yes	24.1541	24.2701	23.7247	23.9613	23.6532	25.4207	25.0123	24.7832	25.3034	24.7899	24.5613	24.4892	25.2376	23.9816	24.006
Insr	T2CB11, F1LN53, F1LPL6, P15127-2, P15127	Insulin Receptor	↑	↑	-	7	156.89	1384	41.936	3	2	3	1.41667	2	1.36111	0.51	0.6	22.05	21.751	21.106	0.272	0.129	0.018	0.299±0.275	0.944±0.201	0.646±0.095	1.95392	0.0431286	yes	yes	yes	-	-	21.6547	22.1878	22.3079	-	-	21.6272	21.8756	-	-	-	21.0767	21.1263	21.1144	-
Kif11	F1MAB8	Kinesin Family Member 11	-	↓	yes	2	118.29	1056	61.704	5	3	4	1.85	1.16667	1.75	0.51	0.4	22.916	21.016	22.219	0.329	0.144	0.413	1.9±0.316	0.697±0.359	-1.203±0.379	2.42088	0.00975	yes	-	yes	yes	22.8523	23.3509	22.2553	23.0887	23.0329	-	21.1536	20.8784	-	-	-	22.5714	-	21.866	-
Kif5a	F1M8F2, Q6QLM7	Kinesin Family Member 5A	-	↑	yes	2	116.93	1027	225.77	5	5	5	4.25	4.65	3.3	0.56	0.58	23.911	24.719	23.545	0.192	0.31	0.308	-0.809±0.208	0.366±0.207	1.175±0.246	3.2386	0.00906122	yes	-	yes	yes	24.1282	24.0575	24.0235	23.8485	23.4953	25.1177	24.7612	25.0582	24.4504	24.2091	23.3142	24.0843	23.8157	23.3354	23.1729
Kirrel3	E9PTD7, Q09GS6	Kin Of IRRE Like 3 (Drosophila)	-	↑	yes	2	79.355	725	30.003	5	5	5	1.95	3.25	1.6	0.55	0.67	22.883	23.947	22.91	0.339	0.458	0.271	-1.064±0.308	-0.026±0.244	1.037±0.288	2.44158	0.021236	yes	-	yes	yes	22.6811	22.9284	23.5946	22.6536	22.5576	23.9836	23.9426	24.7628	23.8035	23.2418	22.6943	23.2962	23.2152	22.8651	22.4764
Lamb2	M0R6K0, P15800, Q5M7W9	Laminin Subunit Beta 2	-	↓	yes	3	196.53	1801	161.31	5	5	5	4.55	2.4	4.95	0.48	0.33	25.394	22.891	25.105	0.668	0.713	0.589	2.503±0.479	0.289±0.445	-2.214±0.458	3.57248	0.002125	yes	-	yes	yes	25.0664	24.5437	25.0357	26.3037	26.0204	21.9068	22.23	23.2287	23.6844	23.4046	24.3364	24.5759	25.508	25.9731	25.1293
Lss	P48450	Lanosterol Synthase (2,3-Oxidosqualene-Lanosterol Cyclase)	↓	-	yes	3	83.3	733	56.667	4	5	4	1.1875	1.15	1.125	0.51	0.51	23.462	25.657	25.584	0.216	0.15	0.253	-2.195±0.2	-2.121±0.249	0.073±0.221	4.00438	0.00124138	yes	yes	-	yes	23.4234	23.7619	-	23.2009	-	-	-	25.8886	25.523	25.5591	-	-	25.6977	25.836	25.2166
Mapk3	P21708, P21708-2	Mitogen-Activated Protein Kinase 3	↓	-	yes	4	43.08	380	10.306	5	5	5	2.31667	4.5	3.8	0.38	0.54	23.506	24.999	24.684	0.212	0.216	0.142	-1.492±0.177	-1.177±0.151	0.315±0.152	5.72738	0.000173913	yes	yes	-	yes	23.2579	23.6515	23.2795	23.4271	23.9158	25.2017	24.7329	25.2735	24.6609	25.1235	24.5535	24.4228	24.8309	24.8797	24.7311
Mpi	Q68FX1	Mannose Phosphate Isomerase	-	↑	yes	1	46.423	423	38.62	5	5	5	3.3	4.3	3.7	0.47	0.54	24.159	24.941	24.372	0.085	0.152	0.281	-0.782±0.105	-0.213±0.168	0.569±0.184	3.05656	0.023798	yes	-	yes	yes	23.9624	24.1748	24.2761	24.2049	24.1789	25.103	25.1022	25.0475	24.8057	24.6486	23.8461	24.7939	24.5794	24.2606	24.3801
Mthfd1	Q5EBC3, G3V6S5, P27653, D3ZZM8	Methylenetetrahydrofolate Dehydrogenase (NADP+ Dependent) 1, Methenyltetrahydrofolate Cyclohydrolase, Formyltetrahydrofolate Synthetase	↓	↓	-	4	100.98	935	7.2015	5	5	5	1.4	1.45	1.53333	0.48	0.49	22.56	22.977	23.66	0.216	0.224	0.428	-0.417±0.182	-1.1±0.268	-0.683±0.27	2.51145	0.0230486	yes	yes	yes	-	22.461	22.7878	22.481	22.18	22.8877	22.8766	22.9663	22.7447	22.8173	23.4783	23.8625	23.0359	24.2412	-	23.5003
Mt-Nd5	Q8SEZ0, Q06QK5, Q06QG6, Q06QA1, A0A096XKT9, P11661	Mitochondrially Encoded NADH:Ubiquinone Oxidoreductase Core Subunit 5	↓	-	yes	9	68.617	609	7.846	3	5	3	1	1.25	1.41667	0.41	0.47	20.525	23.119	23.42	0.161	0.239	0.602	-2.594±0.25	-2.895±0.519	-0.301±0.376	3.03687	0.00284444	yes	yes	-	yes	-	20.6769	20.373	-	-	22.8466	22.88	23.2623	-	23.4873	22.9081	23.16	24.1916	-	-
Ndst1	Q02353	N-Deacetylase/N-Sulfotransferase 1	-	↑	yes	2	100.78	882	17.133	5	5	5	2.31667	3.1	1.85	0.56	0.63	22.91	23.56	22.767	0.152	0.121	0.126	-0.651±0.118	0.142±0.119	0.793±0.106	4.46386	0.00678261	yes	-	yes	yes	22.6973	23.0456	22.8497	23.1905	22.765	23.7683	23.6817	23.3521	23.5139	23.4849	22.711	22.7039	22.5426	22.9314	22.9472
Nedd4l	D7NIW0, F1LRN8, Q5U1Z5	Neural Precursor Cell Expressed, Developmentally Down-Regulated 4-Like, E3 Ubiquitin Protein Ligase	↓	-	yes	4	111.49	968	25.541	5	5	5	3.2	4.5	4.25	0.43	0.51	25.436	25.853	26.208	0.07	0.065	0.38	-0.417±0.06	-0.772±0.212	-0.355±0.212	2.48951	0.0457778	yes	yes	-	yes	25.278	25.4668	25.5187	25.4093	25.5077	25.8353	25.8194	25.8741	25.7459	25.9919	25.8435	26.1017	26.7399	26.6444	25.7126
Nfkb1	D3ZN11, F1LQH2, D3ZY21	Nuclear Factor Kappa B Subunit 1	↑	-	yes	4	97.451	895	6.6708	2	5	5	1.875	1.06667	1.11667	0.63	0.49	23.064	22.125	22.021	0.122	0.182	0.206	0.939±0.194	1.043±0.215	0.104±0.181	2.37944	0.0256075	yes	yes	-	yes	-	22.9468	-	-	23.181	22.1407	22.0314	21.8798	-	22.4485	22.0847	22.2867	21.6432	22.0688	-
Nipa1	F1M5J3	Non Imprinted In Prader-Willi/Angelman Syndrome 1	↓	-	yes	1	29.031	270	30.761	4	4	2	1	1.0625	1.5	0.4	0.41	20.629	22.322	23.186	0.002	0.425	0.074	-1.694±0.383	-2.557±0.073	-0.863±0.386	2.46363	0.00711579	yes	yes	-	yes	-	20.6261	-	20.6311	-	22.8224	21.8315	22.6999	-	21.9355	-	23.1126	23.2587	-	-
Nop2	D4ACW1	NOP2 Nucleolar Protein	↓	-	yes	1	84.969	772	40.675	4	5	5	1.47917	1.6	2.11667	0.41	0.43	22.518	23.56	23.281	0.229	0.409	0.283	-1.042±0.289	-0.763±0.224	0.279±0.284	2.03488	0.0428674	yes	yes	-	yes	22.7084	22.7852	22.1282	22.4483	-	23.8331	24.0497	-	23.4327	22.9244	23.3396	23.6898	22.7504	23.1345	23.4891
Pigq	Q642B8	Phosphatidylinositol Glycan Anchor Biosynthesis Class Q	↓	↓	-	1	65.9	581	4.134	3	5	4	1.16667	1.13333	1.33333	0.47	0.46	21.785	21.69	22.821	0.19	0.145	0.205	0.095±0.168	-1.036±0.2	-1.131±0.166	3.53373	0.0044	yes	yes	yes	-	-	21.6906	-	22.0699	21.5941	21.5094	21.9671	-	21.6359	21.6457	23.154	22.9245	-	22.6118	22.5936
Pik3ca	F1M6Y0, Q91XL6	Phosphatidylinositol-4,5-Bisphosphate 3-Kinase Catalytic Subunit Alpha	↓	↓	-	2	124.28	1067	7.4137	5	5	5	1.45	1.6	1.7	0.46	0.48	21.781	22.031	22.621	0.17	0.165	0.32	-0.25±0.141	-0.841±0.206	-0.59±0.204	2.6728	0.0293448	yes	yes	yes	-	21.6206	22.1623	21.6337	21.6745	21.8116	21.9536	22.3146	21.7111	22.0829	22.0913	22.9831	23.0678	22.1288	22.3678	22.5581
Pnpla6	D3ZRF6, M0R715	Patatin Like Phospholipase Domain Containing 6	↑	↑	yes	2	148.37	1343	21.849	5	5	5	1.41667	2	1.4	0.5	0.59	23.704	22.636	21.751	0.565	0.314	0.441	1.068±0.339	1.953±0.373	0.885±0.294	3.48418	0.00281818	yes	yes	yes	yes	23.4105	24.8243	23.4539	23.6385	23.1906	22.824	23.1518	22.5212	22.5988	22.0828	20.9005	22.3094	22.027	21.7374	21.7783
Pogz	D3ZV33	Pogo Transposable Element With ZNF Domain	↑	-	yes	1	149.85	1357	45.563	5	5	5	3.8	4.18333	3.55	0.52	0.54	25.476	24.661	24.425	0.22	0.413	0.324	0.815±0.257	1.05±0.222	0.236±0.287	2.4231	0.02476	yes	yes	-	yes	25.2496	25.7033	25.5688	25.7554	25.1018	24.2685	25.2324	25.0633	24.6721	24.0684	24.1495	24.4807	24.9627	24.6124	23.9213
Prkar1b	P81377, Q3SWU5, F1M9X5, Q5BJR2	Protein Kinase CAMP-Dependent Type I Regulatory Subunit Beta	-	↑	yes	4	43.282	381	323.31	5	5	5	8.75	9.95	8.75	0.5	0.53	28.028	28.561	27.863	0.204	0.118	0.249	-0.533±0.14	0.165±0.187	0.698±0.16	2.5524	0.0485619	yes	-	yes	yes	28.4745	27.8777	28.027	27.9807	27.7777	28.778	28.3865	28.639	28.5808	28.4202	27.6509	27.9315	28.3269	27.9182	27.4858
Prkcb	P68403-2, F1LS42, P68403, F1LS36	Protein Kinase C Beta	-	-	yes	5	76.893	673	11.263	5	5	5	2.01667	2.91667	2.2	0.48	0.57	22.457	23.896	23.256	0.411	0.351	0.707	-1.439±0.31	-0.799±0.459	0.641±0.404	1.90473	0.032	yes	-	-	yes	-	22.6361	22.974	22.4249	21.7936	24.047	24.2849	24.2329	23.6617	23.2551	22.4081	23.7998	24.009	22.8057	-
Psen1	P97887	Presenilin	↓	↓	yes	2	50.051	448	8.3872	5	5	5	1.1	1.3	1.21667	0.47	0.52	21.098	21.417	22.374	0.179	0.096	0.255	-0.319±0.122	-1.276±0.198	-0.957±0.159	4.26245	0.00256	yes	yes	yes	yes	21.4545	21.1404	21.0769	21.0238	20.7947	21.3361	21.5151	21.4245	21.5676	21.2428	-	-	22.7314	22.0864	22.3039
Psen2	O88777	Presenilin	↓	↓	yes	2	50.051	448	8.3872	5	5	5	1.1	1.3	1.21667	0.47	0.52	21.098	21.417	22.374	0.179	0.096	0.255	-0.319±0.122	-1.276±0.198	-0.957±0.159	4.26245	0.00256	yes	yes	yes	yes	21.4545	21.1404	21.0769	21.0238	20.7947	21.3361	21.5151	21.4245	21.5676	21.2428	-	-	22.7314	22.0864	22.3039
Ranbp2	D4A054, M0R3M4	RAN Binding Protein 2	↓	-	yes	2	341.03	3055	323.31	5	5	5	16.95	23.4	21.3	0.44	0.52	26.544	27.262	27.078	0.152	0.108	0.224	-0.718±0.113	-0.533±0.159	0.185±0.146	3.14475	0.0266791	yes	yes	-	yes	26.8627	26.5673	26.5385	26.4424	26.3097	27.2689	27.2932	27.4866	27.1071	27.1554	26.6251	27.1273	27.4355	27.1388	27.061
Rb1cc1	D3ZHK4	RB1 Inducible Coiled-Coil 1	↓	-	yes	1	182.23	1588	18.865	3	3	3	1.38889	1.47222	1.19444	0.54	0.55	22.08	22.985	23.561	0.162	0.413	0.05	-0.905±0.314	-1.481±0.166	-0.576±0.373	1.89443	0.0292189	yes	yes	-	yes	22.1493	-	-	22.254	21.8366	23.4765	-	-	22.4801	22.9975	-	-	-	23.5116	23.6107
Rft1	D4A6W4	RFT1 Homolog	↑	↓	yes	1	60.333	541	2.7061	4	4	4	1.1875	1.0625	1.125	0.51	0.49	22.792	22.067	22.5	0.096	0.193	0.028	0.725±0.148	0.292±0.069	-0.433±0.114	2.91686	0.0336094	yes	yes	yes	yes	-	22.6708	22.6929	22.8592	22.9435	-	21.8866	22.2465	-	-	-	22.4552	22.5199	22.4793	22.545
Rptor	D3ZDU2	Regulatory Associated Protein Of MTOR Complex 1	↓	-	yes	1	149.49	1335	13.409	5	5	4	1.8	2.13333	2.125	0.46	0.5	22.037	23.184	22.888	0.392	0.133	0.201	-1.148±0.255	-0.851±0.31	0.296±0.166	2.42996	0.0193095	yes	yes	-	yes	-	22.7107	21.6872	22.0371	21.7114	-	23.2687	23.0886	23.3914	22.9885	-	23.0492	23.0312	22.5838	-
Slc12a5	Q63633-2, Q63633, D3ZGI9, F1LNP4	Solute Carrier Family 12 Member 5	-	↑	yes	4	123.56	1116	131.61	5	5	5	6.8	10.1	8.3	0.45	0.55	25.863	26.948	26.263	0.285	0.263	0.409	-1.085±0.221	-0.4±0.274	0.685±0.268	2.42745	0.0246766	yes	-	yes	yes	26.094	25.7329	26.3101	25.8148	25.3625	26.9791	26.7803	27.4955	26.8803	26.6025	26.0029	26.2766	27.0678	26.2167	25.751
Slc25a17	B2GUY8	Solute Carrier Family 25 Member 17	↓	-	yes	1	34.34	307	3.5625	5	5	5	1.05	1.75	1.6	0.4	0.52	21.693	23.308	22.9	0.281	0.415	0.28	-1.615±0.275	-1.207±0.226	0.408±0.275	3.91141	0.0026	yes	yes	-	yes	21.8734	22.2341	21.3804	21.4511	21.526	23.8429	23.798	22.7094	23.2132	22.9747	23.2513	23.3002	22.767	22.5055	22.6743
Smad1	Q6P7A6	SMAD Family Member 1	-	↓	yes	1	52.532	468	101.64	2	2	2	1.375	1	1.45833	0.49	0.41	23.005	20.127	22.8	0.054	0.343	0.838	2.878±0.306	0.204±0.623	-2.674±0.69	1.60604	0.0270185	yes	-	yes	yes	-	23.0577	22.9512	-	-	-	19.8253	20.4277	-	-	-	23.4212	22.1795	-	-
Smarcc2	D4A510, D3ZPF5	SWI/SNF Related, Matrix Associated, Actin Dependent Regulator Of Chromatin Subfamily C Member 2	↓	-	yes	2	124.28	1130	24.969	5	5	5	1.15	1.7	1.71667	0.4	0.5	21.965	23.096	23.151	0.201	0.166	0.184	-1.131±0.173	-1.186±0.183	-0.055±0.147	4.03462	0.00331034	yes	yes	-	yes	22.0958	21.6609	-	-	22.1385	23.2083	22.8751	23.1597	23.3737	22.865	23.2026	22.7237	23.2227	23.274	23.3319
Snap29	Q9JI56, Q9Z2P6	Synaptosome Associated Protein 29kDa	↓	-	yes	2	29.099	257	24.172	5	5	5	2	3.1	2.6	0.43	0.54	23.934	24.833	24.473	0.314	0.102	0.195	-0.899±0.187	-0.539±0.21	0.36±0.131	2.97134	0.0212184	yes	yes	-	yes	23.7194	24.1088	24.5127	23.4862	23.8433	24.9243	24.9528	24.9267	24.665	24.6963	24.1222	24.6581	24.6525	24.2734	24.6572
Synrg	Q9JKC9-3, Q9JKC9-2, Q9JKC9-4, Q9JKC9, D3ZEJ7, D4AB94, A0A096MJZ7	Synergin, Gamma	-	↑	yes	8	121.85	1138	50.389	5	5	5	2.55	4.05	3.05	0.46	0.57	24.43	25.235	24.519	0.175	0.203	0.167	-0.806±0.158	-0.089±0.144	0.716±0.155	3.47045	0.014156	yes	-	yes	yes	24.5927	24.6785	24.0856	24.3358	24.4551	25.5416	25.2671	24.8393	25.1409	25.3881	24.5629	24.862	24.2509	24.4826	24.4365
Tbcd	F1M1D5	Tubulin Folding Cofactor D	↓	↓	-	1	133.1	1192	9.3149	4	5	3	1.08333	1.1	1.5	0.42	0.42	22.472	21.803	23.889	0.337	0.021	0.538	0.669±0.312	-1.416±0.432	-2.086±0.463	1.98349	0.0185868	yes	yes	yes	-	22.3343	-	22.9424	-	22.1404	-	21.7813	21.8247	-	-	23.2564	23.9113	24.4981	-	-
Wwox	D3ZG54	WW Domain Containing Oxidoreductase	↑	↑	yes	1	40.178	356	6.7773	5	4	4	1.45	1.54167	1.5625	0.48	0.5	23.426	22.761	22.301	0.002	0.277	0.125	0.666±0.263	1.125±0.128	0.46±0.198	2.35056	0.0233814	yes	yes	yes	yes	-	23.4282	-	23.424	-	-	22.8911	22.3615	23.0292	-	-	22.526	22.1368	22.3319	22.2094
Zfp36l1	F1LQB9, P17431	ZFP36 Ring Finger Protein-Like 1	↓	↓	yes	2	34.081	331	10.242	5	5	5	1.45	1.58333	1.61667	0.47	0.49	24.942	24.334	25.562	0.247	0.422	0.308	0.608±0.268	-0.62±0.235	-1.228±0.309	2.44237	0.0211299	yes	yes	yes	yes	24.9164	24.4709	25.174	24.8567	25.2929	23.8364	23.7635	24.621	24.5368	24.9128	-	25.0836	25.771	25.4303	25.9633

## Sheet: Parkinson´s disease
Gene symbol(s)	Protein ID(s)	Name	Bic / Untd [↑↓]	TTX / Untd [↑↓]	Regulated in Bic / TTX	Number of proteins	Mol. weight [kDa]	Sequence length	Score	Bic: number of biological replicates	TTX: number of biological replicates	Untd: number of biological replicates	Bic: mean unique peptides	TTX: mean unique peptides	Untd: mean unique peptides	Peptide ratio Bic/Untd	Peptide ratio TTX/Untd	Bic: mean Log2 LFQ	TTX: mean Log2 LFQ	Untd: mean Log2 LFQ	Bic: coefficient of variation	TTX: coefficient of variation	Untd: coefficient of variation	Log2 fold change Bic-TTX (±pooled standard error)	Log2 fold change Bic-Untd (±pooled standard error)	Log2 fold change TTX-Untd (±pooled standard error)	-Log ANOVA p value	ANOVA q-value	ANOVA significant	Fisher LSD test Bic-Untd	Fisher LSD test TTX-Untd	Fisher LSD test Bic-TTX	Log2 LFQ intensity Bic_A	Log2 LFQ intensity Bic_B	Log2 LFQ intensity Bic_C	Log2 LFQ intensity Bic_D	Log2 LFQ intensity Bic_E	Log2 LFQ intensity TTX_A	Log2 LFQ intensity TTX_B	Log2 LFQ intensity TTX_C	Log2 LFQ intensity TTX_D	Log2 LFQ intensity TTX_E	Log2 LFQ intensity Untd_A	Log2 LFQ intensity Untd_B	Log2 LFQ intensity Untd_C	Log2 LFQ intensity Untd_D	Log2 LFQ intensity Untd_E
Abcb1	Q9JK64, Q6PSM0, Q8R427, G3V9J6, P43245, Q924L6, D4A0Y9	Multidrug resistance protein 1a	-	↓	yes	13	140.33	1272	36.294	5	5	5	1.95	1.2	2.31667	0.46	0.34	23.205	22.297	23.645	0.687	0.413	0.209	0.908±0.404	-0.44±0.359	-1.348±0.254	2.19711	0.0233265	yes	-	yes	yes	21.882	23.3869	23.7466	23.6012	23.4061	22.0152	22.5623	21.5728	22.5146	22.8191	23.5141	23.8074	23.315	24.0207	23.5655
Adrbk1	P26817, F1LMA4	Adrenergic, Beta, Receptor Kinase 1	↓	↑	yes	3	79.784	689	6.9782	5	5	5	1.2	2.95	1.66667	0.42	0.64	21.923	23.842	22.878	0.193	0.229	0.058	-1.919±0.175	-0.955±0.119	0.964±0.138	7.121	0	yes	yes	yes	yes	22.1797	21.6871	22.2075	21.8403	21.7009	24.2541	23.5121	24.037	23.6987	23.7079	22.7637	22.8347	22.9762	22.9146	22.9014
Atg7	Q641Y5	Autophagy Related 7	↑	-	yes	1	77.435	698	7.3574	5	5	5	1.8	2.05	1.75	0.51	0.54	22.135	21.337	21.337	0.296	0.174	0.285	0.799±0.197	0.798±0.248	-0.001±0.198	2.4199	0.0318017	yes	yes	-	yes	22.0514	22.5063	21.5333	22.251	22.3351	21.3891	21.275	21.0575	21.2715	21.6907	-	21.638	21.077	20.9747	21.6597
Atn1	G3V7W3, P54258	Atrophin 1	-	↓	yes	2	124.91	1184	13.706	5	5	4	1.33333	1.15	1.625	0.45	0.41	21.785	20.508	22.702	0.223	0.23	0.768	1.277±0.24	-0.917±0.484	-2.194±0.487	2.1034	0.0148725	yes	-	yes	yes	-	-	21.4768	21.826	22.053	-	-	20.2244	20.4806	20.82	23.2835	22.121	-	-	-
Bag3	Q5U2U8	BCL2 Associated Athanogene 3	-	↓	yes	1	61.49	574	323.31	5	5	5	1.6	1.15	1.46667	0.52	0.44	23.49	22.285	23.459	0.399	0.257	0.39	1.205±0.262	0.031±0.303	-1.174±0.259	2.92567	0.00976577	yes	-	yes	yes	23.3064	22.7751	24.0692	23.7003	23.6	22.2261	21.831	22.2831	22.3281	22.7585	23.6443	22.7618	23.8537	23.8487	23.1861
Bid	A8ASI9, Q9JLT6	BH3 Interacting Domain Death Agonist	↑	↑	-	2	22.249	196	36.539	3	5	4	1.16667	1.15	1.125	0.51	0.51	22.282	22.865	21.37	0.303	0.077	0.268	-0.583±0.216	0.912±0.363	1.495±0.198	2.0318	0.023087	yes	yes	yes	-	-	-	-	22.0118	22.5519	22.7665	-	-	22.8506	22.9783	-	-	-	21.1272	21.6124
Coasy	Q5XIA5	Coenzyme A Synthase	-	↑	yes	1	62.187	563	97.017	5	5	5	1.75	2.75	2.25	0.44	0.55	22.645	23.647	22.625	0.266	0.489	0.51	-1.003±0.299	0.02±0.307	1.023±0.37	1.89456	0.0456495	yes	-	yes	yes	22.3112	23.2011	22.6273	22.6457	22.4386	23.0081	24.5426	23.7196	23.6421	23.3246	21.8663	23.4241	22.9668	22.3595	22.5068
Crh	P01143	Corticotropin Releasing Hormone	↑	-	yes	1	20.68	187	6.5444	4	4	5	1.1875	1	1	0.54	0.5	22.28	21.242	21.116	0.441	0.319	0.371	1.038±0.33	1.164±0.327	0.126±0.29	2.08033	0.0297607	yes	yes	-	yes	-	22.6913	21.5181	22.351	22.5586	21.4871	20.9629	-	20.8467	21.6709	21.3755	21.0739	20.7281	20.6556	21.7453
Daam1	D4ABM3	Dishevelled Associated Activator Of Morphogenesis 1	↓	-	yes	2	112.64	968	81.193	5	5	5	6.1	9	8.45	0.42	0.52	25.388	26.138	25.975	0.115	0.14	0.276	-0.75±0.11	-0.587±0.172	0.163±0.179	2.95947	0.0271781	yes	yes	-	yes	25.6462	25.4261	25.2599	25.3161	25.2921	26.0753	26.2935	26.3245	26.1416	25.8559	25.5132	26.3252	26.2866	26.0195	25.7302
Ddx41	B2RYL8	DEAD-Box Helicase 41	-	↓	yes	1	69.798	622	6.4112	4	3	2	1.4375	1	1.91667	0.43	0.34	21.663	20.965	21.949	0.107	0.068	0.165	0.697±0.12	-0.286±0.16	-0.984±0.17	2.10865	0.0372319	yes	-	yes	yes	21.8307	21.56	21.5973	-	-	20.8983	-	21.0324	-	-	-	21.7931	22.1049	-	-
Dnajc13	D3ZN27, D3ZNI6	DnaJ Heat Shock Protein Family (Hsp40) Member C13	↓	↓	-	2	254.51	2243	7.4542	5	5	5	1.55	1.95	2.45	0.39	0.44	21.135	21.78	24.665	0.175	0.216	0.613	-0.645±0.171	-3.53±0.325	-2.885±0.371	6.5825	0	yes	yes	yes	-	21.0213	21.3941	20.8556	21.3578	21.0462	-	22.1289	21.8569	21.6725	21.4629	25.838	24.5942	24.5177	24.3398	24.0371
Dock3	F1M4N6	Dedicator Of Cytokinesis 3	-	↑	yes	1	233.35	2030	22.554	4	5	3	1	1.95	1.08333	0.48	0.64	21.22	22.456	20.663	0.459	0.318	0.649	-1.236±0.381	0.557±0.639	1.793±0.432	1.70064	0.0306329	yes	-	yes	yes	-	20.8344	-	21.6051	-	22.1002	22.1243	22.7595	22.839	-	-	20.1527	-	21.1727	-
Fbxo41	D3ZT20	F-Box Protein 41	-	-	yes	1	93.854	870	20.498	4	4	3	1.0625	1.89583	1.66667	0.39	0.53	20.887	22.688	21.988	0.015	0.34	0.738	-1.801±0.317	-1.101±0.564	0.7±0.469	1.681	0.032873	yes	-	-	yes	-	-	20.9026	20.8713	-	22.8371	23.124	22.6697	22.12	-	-	-	22.5518	21.4242	-
Fbxo42	D4AE47	F-Box Protein 42	↓	↓	-	1	38.902	352	4.136	3	3	3	1.11111	1	1	0.53	0.5	21.159	20.984	22.529	0.39	0.11	0.093	0.175±0.352	-1.37±0.348	-1.545±0.14	1.60856	0.0418909	yes	yes	yes	-	-	-	-	21.4953	20.8236	-	20.8775	-	21.0911	-	-	22.6199	-	22.4389	-
Fyn	Q62844	FYN Proto-Oncogene, Src Family Tyrosine Kinase	↓	-	yes	2	60.701	537	218.99	4	5	4	1.3125	1.65	1.8125	0.42	0.48	23.943	24.682	25.213	0.348	0.302	0.413	-0.739±0.291	-1.27±0.361	-0.531±0.292	1.8876	0.0427194	yes	yes	-	yes	-	-	24.3036	23.466	24.0584	24.3691	24.8787	25.2417	24.3317	24.5884	-	25.0413	25.9564	24.9343	24.9178
Gigyf2	A0A096MKC0, B2RYE6	GRB10 Interacting GYF Protein 2	-	↓	yes	2	83.432	740	27.885	5	4	5	1.15	1.35417	1.55	0.43	0.47	23.021	21.844	23.276	0.165	0.173	0.235	1.177±0.172	-0.256±0.197	-1.432±0.221	3.37065	0.0040625	yes	-	yes	yes	22.8707	22.7941	-	23.1832	23.2341	-	21.7084	22.1099	21.7126	-	23.3492	-	23.538	22.9411	-
Gria3	G3V6Z5, G3V8Y9, P19492-2, P19492	Glutamate Ionotropic Receptor AMPA Type Subunit 3	↓	-	yes	4	96.987	854	57.37	5	5	5	1.16667	1.7	1.68333	0.41	0.5	20.78	22.111	22.111	0.314	0.428	0.328	-1.331±0.313	-1.331±0.284	0±0.317	2.67003	0.0117565	yes	yes	-	yes	-	21.249	20.2854	20.8216	20.7633	22.4345	22.3119	22.5092	22.0521	21.2449	-	22.5392	22.2432	21.5611	22.1006
Grik2	F1M855, P42260	Glutamate Ionotropic Receptor Kainate Type Subunit 2	-	↑	yes	7	98.413	872	12.818	5	5	5	1.21667	1.95	1.71667	0.41	0.53	21.036	22.038	21.476	0.149	0.271	0.309	-1.002±0.179	-0.439±0.196	0.562±0.233	2.88738	0.0183659	yes	-	yes	yes	21.2935	21.1598	20.9851	20.9771	20.7661	21.8737	22.1448	22.5864	21.8892	21.697	21.2138	21.6201	22.0915	21.3062	21.1473
Igf2r	Q63002, G3V824	Insulin Like Growth Factor 2 Receptor	-	↑	yes	2	273.4	2479	46.506	5	5	5	3.26667	4.8	3.98333	0.45	0.55	23.953	25.062	24.455	0.202	0.224	0.427	-1.109±0.177	-0.502±0.258	0.607±0.264	2.72167	0.0184	yes	-	yes	yes	24.1541	24.2701	23.7247	23.9613	23.6532	25.4207	25.0123	24.7832	25.3034	24.7899	24.5613	24.4892	25.2376	23.9816	24.006
Kif11	F1MAB8	Kinesin Family Member 11	-	↓	yes	2	118.29	1056	61.704	5	3	4	1.85	1.16667	1.75	0.51	0.4	22.916	21.016	22.219	0.329	0.144	0.413	1.9±0.316	0.697±0.359	-1.203±0.379	2.42088	0.00975	yes	-	yes	yes	22.8523	23.3509	22.2553	23.0887	23.0329	-	21.1536	20.8784	-	-	-	22.5714	-	21.866	-
Kif5a	F1M8F2, Q6QLM7	Kinesin Family Member 5A	-	↑	yes	2	116.93	1027	225.77	5	5	5	4.25	4.65	3.3	0.56	0.58	23.911	24.719	23.545	0.192	0.31	0.308	-0.809±0.208	0.366±0.207	1.175±0.246	3.2386	0.00906122	yes	-	yes	yes	24.1282	24.0575	24.0235	23.8485	23.4953	25.1177	24.7612	25.0582	24.4504	24.2091	23.3142	24.0843	23.8157	23.3354	23.1729
Kifap3	D3ZWA5	Kinesin Associated Protein 3	-	↑	yes	1	84.402	728	62.026	5	5	5	2.5	2.95	3	0.45	0.5	23.345	24.104	23.556	0.061	0.241	0.271	-0.759±0.144	-0.211±0.159	0.547±0.208	2.59975	0.0392862	yes	-	yes	yes	23.4203	23.2602	23.4183	23.2475	23.3793	24.4458	23.7008	24.3914	23.9816	23.999	23.3828	23.3865	24.1219	23.2515	23.6385
Lpl	Q06000	Lipoprotein Lipase	↓	↑	yes	1	53.082	474	2.9951	2	5	5	1	1	1	0.5	0.5	20.699	24.926	24.316	0.129	0.19	0.388	-4.228±0.203	-3.617±0.363	0.611±0.268	5.1426	0	yes	yes	yes	yes	20.575	-	-	-	20.8225	24.8551	24.6179	25.2055	25.0273	-	-	24.4692	24.8812	23.7686	24.1444
Map4k4	F1M754	Mitogen-Activated Protein Kinase Kinase Kinase Kinase 4	-	↑	yes	1	135.05	1178	98.123	5	5	5	1.38333	1.75	1.48333	0.48	0.54	22.266	23.477	22.645	0.247	0.147	0.237	-1.211±0.168	-0.379±0.198	0.832±0.163	4.23739	0.00269231	yes	-	yes	yes	22.1998	22.5679	22.2617	22.5271	21.7733	23.799	23.4464	23.3724	23.4906	23.2759	22.4138	23.1802	22.5635	22.4821	22.5841
Mapk3	P21708, P21708-2	Mitogen-Activated Protein Kinase 3	↓	-	yes	4	43.08	380	10.306	5	5	5	2.31667	4.5	3.8	0.38	0.54	23.506	24.999	24.684	0.212	0.216	0.142	-1.492±0.177	-1.177±0.151	0.315±0.152	5.72738	0.000173913	yes	yes	-	yes	23.2579	23.6515	23.2795	23.4271	23.9158	25.2017	24.7329	25.2735	24.6609	25.1235	24.5535	24.4228	24.8309	24.8797	24.7311
Mapk8ip1	B0VXR5, Q9R237-2, Q9R237, Q9R237-3	Mitogen-Activated Protein Kinase 8 Interacting Protein 1	↓	↑	yes	4	77.303	708	49.124	5	5	5	5	8.6	6.8	0.42	0.56	25.367	26.704	26.04	0.211	0.423	0.334	-1.336±0.259	-0.673±0.223	0.664±0.294	3.02755	0.00926733	yes	yes	yes	yes	25.4029	25.4913	25.7377	25.1796	25.0256	26.8641	26.963	27.3201	26.2999	26.0716	25.8202	26.2155	26.6935	25.7346	25.7362
Mthfd1	Q5EBC3, G3V6S5, P27653, D3ZZM8	Methylenetetrahydrofolate Dehydrogenase (NADP+ Dependent) 1, Methenyltetrahydrofolate Cyclohydrolase, Formyltetrahydrofolate Synthetase	↓	↓	-	4	100.98	935	7.2015	5	5	5	1.4	1.45	1.53333	0.48	0.49	22.56	22.977	23.66	0.216	0.224	0.428	-0.417±0.182	-1.1±0.268	-0.683±0.27	2.51145	0.0230486	yes	yes	yes	-	22.461	22.7878	22.481	22.18	22.8877	22.8766	22.9663	22.7447	22.8173	23.4783	23.8625	23.0359	24.2412	-	23.5003
Mt-Nd5	Q8SEZ0, Q06QK5, Q06QG6, Q06QA1, A0A096XKT9, P11661	Mitochondrially Encoded NADH:Ubiquinone Oxidoreductase Core Subunit 5	↓	-	yes	9	68.617	609	7.846	3	5	3	1	1.25	1.41667	0.41	0.47	20.525	23.119	23.42	0.161	0.239	0.602	-2.594±0.25	-2.895±0.519	-0.301±0.376	3.03687	0.00284444	yes	yes	-	yes	-	20.6769	20.373	-	-	22.8466	22.88	23.2623	-	23.4873	22.9081	23.16	24.1916	-	-
Nfkb1	D3ZN11, F1LQH2, D3ZY21	Nuclear Factor Kappa B Subunit 1	↑	-	yes	4	97.451	895	6.6708	2	5	5	1.875	1.06667	1.11667	0.63	0.49	23.064	22.125	22.021	0.122	0.182	0.206	0.939±0.194	1.043±0.215	0.104±0.181	2.37944	0.0256075	yes	yes	-	yes	-	22.9468	-	-	23.181	22.1407	22.0314	21.8798	-	22.4485	22.0847	22.2867	21.6432	22.0688	-
Ogt	G3V6F4, P56558	O-Linked N-Acetylglucosamine (GlcNAc) Transferase	↓	-	yes	3	115.73	1036	44.17	4	5	5	2.02083	4.1	2.98333	0.4	0.58	22.88	24.521	24.232	0.258	0.371	0.553	-1.641±0.273	-1.352±0.358	0.289±0.362	2.87258	0.00597701	yes	yes	-	yes	23.324	22.9245	22.7048	22.5656	-	25.0697	24.8133	24.5733	24.2146	23.9325	-	24.8993	24.6156	23.8847	23.5274
Pik3ca	F1M6Y0, Q91XL6	Phosphatidylinositol-4,5-Bisphosphate 3-Kinase Catalytic Subunit Alpha	↓	↓	-	2	124.28	1067	7.4137	5	5	5	1.45	1.6	1.7	0.46	0.48	21.781	22.031	22.621	0.17	0.165	0.32	-0.25±0.141	-0.841±0.206	-0.59±0.204	2.6728	0.0293448	yes	yes	yes	-	21.6206	22.1623	21.6337	21.6745	21.8116	21.9536	22.3146	21.7111	22.0829	22.0913	22.9831	23.0678	22.1288	22.3678	22.5581
Psen1	P97887	Presenilin	↓	↓	yes	2	50.051	448	8.3872	5	5	5	1.1	1.3	1.21667	0.47	0.52	21.098	21.417	22.374	0.179	0.096	0.255	-0.319±0.122	-1.276±0.198	-0.957±0.159	4.26245	0.00256	yes	yes	yes	yes	21.4545	21.1404	21.0769	21.0238	20.7947	21.3361	21.5151	21.4245	21.5676	21.2428	-	-	22.7314	22.0864	22.3039
Psen2	O88777	Presenilin	↓	↓	yes	2	50.051	448	8.3872	5	5	5	1.1	1.3	1.21667	0.47	0.52	21.098	21.417	22.374	0.179	0.096	0.255	-0.319±0.122	-1.276±0.198	-0.957±0.159	4.26245	0.00256	yes	yes	yes	yes	21.4545	21.1404	21.0769	21.0238	20.7947	21.3361	21.5151	21.4245	21.5676	21.2428	-	-	22.7314	22.0864	22.3039
Rptor	D3ZDU2	Regulatory Associated Protein Of MTOR Complex 1	↓	-	yes	1	149.49	1335	13.409	5	5	4	1.8	2.13333	2.125	0.46	0.5	22.037	23.184	22.888	0.392	0.133	0.201	-1.148±0.255	-0.851±0.31	0.296±0.166	2.42996	0.0193095	yes	yes	-	yes	-	22.7107	21.6872	22.0371	21.7114	-	23.2687	23.0886	23.3914	22.9885	-	23.0492	23.0312	22.5838	-
Slc2a13	Q921A2	Solute Carrier Family 2 Member 13	↑	↑	-	1	69.149	637	93.945	5	5	5	3.6	2.9	2.2	0.62	0.57	25.052	24.754	24.285	0.142	0.193	0.18	0.298±0.143	0.767±0.137	0.469±0.156	3.14984	0.0247839	yes	yes	yes	-	25.0656	25.2509	25.2271	24.8889	24.8278	24.7492	24.9338	25.0601	24.4178	24.6086	23.9936	24.4503	24.4942	24.43	24.0581
Tiam1	D3ZWV8	T-Cell Lymphoma Invasion And Metastasis 1	↓	↓	-	1	176.7	1589	4.9939	4	5	4	1.1875	1.4	1.375	0.46	0.5	21.158	21.547	23.59	0.083	0.484	0.227	-0.388±0.293	-2.432±0.159	-2.043±0.317	4.93595	0.000235294	yes	yes	yes	-	20.9916	21.2578	21.1902	21.1929	-	22.0792	21.209	22.1169	21.5394	20.7885	23.4068	23.7518	23.9178	23.2822	-
Usp24	F1LSM0	Ubiquitin Specific Peptidase 24	↓	↓	-	1	294.03	2617	2.8339	3	3	4	1	1	1.16667	0.46	0.46	19.981	20.515	21.57	0.26	0.28	0.211	-0.534±0.345	-1.588±0.27	-1.055±0.279	1.94634	0.0233895	yes	yes	yes	-	-	-	20.2167	19.7454	-	-	20.2627	20.767	-	-	-	21.7388	21.7184	21.2513	-
Vangl1	D3ZKC8	VANGL Planar Cell Polarity Protein 1	↓	-	yes	1	60.104	526	17.331	4	4	4	1.16667	1.08333	1.625	0.42	0.4	20.6	23.106	22.511	0.156	0.281	0.65	-2.506±0.288	-1.91±0.55	0.596±0.465	2.08812	0.0137842	yes	yes	-	yes	-	20.7477	-	20.4527	-	23.0416	22.7854	-	-	23.4916	-	22.6951	21.7138	-	23.1228
Wwox	D3ZG54	WW Domain Containing Oxidoreductase	↑	↑	yes	1	40.178	356	6.7773	5	4	4	1.45	1.54167	1.5625	0.48	0.5	23.426	22.761	22.301	0.002	0.277	0.125	0.666±0.263	1.125±0.128	0.46±0.198	2.35056	0.0233814	yes	yes	yes	yes	-	23.4282	-	23.424	-	-	22.8911	22.3615	23.0292	-	-	22.526	22.1368	22.3319	22.2094

## Sheet: Autism
Gene symbol(s)	Protein ID(s)	Name	Bic / Untd [↑↓]	TTX / Untd [↑↓]	Regulated in Bic / TTX	Number of proteins	Mol. weight [kDa]	Sequence length	Score	Bic: number of biological replicates	TTX: number of biological replicates	Untd: number of biological replicates	Bic: mean unique peptides	TTX: mean unique peptides	Untd: mean unique peptides	Peptide ratio Bic/Untd	Peptide ratio TTX/Untd	Bic: mean Log2 LFQ	TTX: mean Log2 LFQ	Untd: mean Log2 LFQ	Bic: coefficient of variation	TTX: coefficient of variation	Untd: coefficient of variation	Log2 fold change Bic-TTX (±pooled standard error)	Log2 fold change Bic-Untd (±pooled standard error)	Log2 fold change TTX-Untd (±pooled standard error)	-Log ANOVA p value	ANOVA q-value	ANOVA significant	Fisher LSD test Bic-Untd	Fisher LSD test TTX-Untd	Fisher LSD test Bic-TTX	Log2 LFQ intensity Bic_A	Log2 LFQ intensity Bic_B	Log2 LFQ intensity Bic_C	Log2 LFQ intensity Bic_D	Log2 LFQ intensity Bic_E	Log2 LFQ intensity TTX_A	Log2 LFQ intensity TTX_B	Log2 LFQ intensity TTX_C	Log2 LFQ intensity TTX_D	Log2 LFQ intensity TTX_E	Log2 LFQ intensity Untd_A	Log2 LFQ intensity Untd_B	Log2 LFQ intensity Untd_C	Log2 LFQ intensity Untd_D	Log2 LFQ intensity Untd_E
Abcb1	Q9JK64, Q6PSM0, Q8R427, G3V9J6, P43245, Q924L6, D4A0Y9	Multidrug resistance protein 1a	-	↓	yes	13	140.33	1272	36.294	5	5	5	1.95	1.2	2.31667	0.46	0.34	23.205	22.297	23.645	0.687	0.413	0.209	0.908±0.404	-0.44±0.359	-1.348±0.254	2.19711	0.0233265	yes	-	yes	yes	21.882	23.3869	23.7466	23.6012	23.4061	22.0152	22.5623	21.5728	22.5146	22.8191	23.5141	23.8074	23.315	24.0207	23.5655
Amot	D4A9Q2	Angiomotin	↓	-	yes	1	121.32	1131	7.8607	3	3	4	2.02778	1.66667	1.41667	0.59	0.54	23.549	24.171	24.167	0.057	0.133	0.075	-0.622±0.112	-0.618±0.076	0.004±0.123	2.67047	0.0320968	yes	yes	-	yes	-	-	23.466	23.5565	23.6249	-	-	24.0434	24.2988	-	-	-	24.0889	24.286	24.1261
Appl2	B4F779	Adaptor Protein, Phosphotyrosine Interacting With PH Domain And Leucine Zipper 2	-	↓	yes	1	74.116	662	11.991	5	4	5	1.56667	1.45833	1.38333	0.53	0.51	23.671	22.096	23.859	0.195	0.346	0.31	1.575±0.237	-0.188±0.209	-1.763±0.294	3.98373	0.00251429	yes	-	yes	yes	23.7578	23.4287	23.9968	23.3904	23.7812	22.252	22.4253	-	-	21.6108	23.3616	24.2397	24.2703	23.734	23.6877
Arvcf	B4F7F3	Armadillo Repeat Gene Deleted In Velocardiofacial Syndrome	↑	↑	yes	1	105.49	973	22.025	4	5	4	1.5	2.55	1.5625	0.49	0.62	21.801	22.231	21.169	0.146	0.203	0.196	-0.43±0.16	0.631±0.162	1.062±0.177	3.5701	0.00696774	yes	yes	yes	yes	-	22.0098	21.8659	21.5401	21.7863	22.1833	22.5248	22.3605	22.2762	21.8103	-	21.4539	21.2925	20.8626	21.0682
Csnk1e	Q9JJ76, Q99PS2	Casein Kinase 1 Epsilon	-	↑	yes	2	47.291	416	5.975	4	3	4	1	1.55556	1.25	0.44	0.55	20.877	22.849	21.316	0.402	0.228	0.307	-1.971±0.33	-0.439±0.36	1.532±0.281	2.6691	0.00588235	yes	-	yes	yes	-	-	21.4348	20.5275	20.6698	-	-	23.181	22.7518	22.6126	-	-	21.4451	21.622	20.8814
Dnpep	Q4V8H5	Aspartyl Aminopeptidase	↓	↑	yes	1	52.555	475	73.131	4	4	4	5.5	5.5625	5.6875	0.49	0.49	25.525	26.315	25.935	0.185	0.063	0.184	-0.79±0.13	-0.41±0.173	0.379±0.129	2.83842	0.0281067	yes	yes	yes	yes	-	25.3466	25.3314	25.5666	25.8553	-	26.3007	26.1949	26.3807	26.3818	-	26.229	25.8077	25.6771	26.0266
Dock3	F1M4N6	Dedicator Of Cytokinesis 3	-	↑	yes	1	233.35	2030	22.554	4	5	3	1	1.95	1.08333	0.48	0.64	21.22	22.456	20.663	0.459	0.318	0.649	-1.236±0.381	0.557±0.639	1.793±0.432	1.70064	0.0306329	yes	-	yes	yes	-	20.8344	-	21.6051	-	22.1002	22.1243	22.7595	22.839	-	-	20.1527	-	21.1727	-
Fmnl2	M0R655, M0R9R1, F1M2F8, F1M2S1	Formin Like 2	↑	-	yes	6	118.66	1042	7.278	5	5	5	1.7	1.55	1.4	0.55	0.53	23.273	22.565	22.179	0.289	0.226	0.259	0.708±0.21	1.094±0.221	0.386±0.198	3.1317	0.0119675	yes	yes	-	yes	22.7602	23.7881	23.3469	23.2197	23.2488	22.349	23.0651	22.3525	22.512	22.5473	21.9436	22.7217	21.9887	21.9664	22.2745
Gcc1	D3ZPA1	GRIP And Coiled-Coil Domain Containing 1	↑	↑	-	1	87.747	778	8.4339	3	3	4	1.66667	1.88889	1.25	0.57	0.6	21.847	22.035	20.28	0.312	0.036	0.043	-0.187±0.228	1.567±0.294	1.755±0.05	2.88551	0.00521519	yes	yes	yes	-	-	21.5388	-	21.7151	22.2882	-	22.0816	-	21.9801	22.0423	-	20.3232	-	20.2367	-
Ggnbp2	Q6GVH5	Gametogenetin Binding Protein 2	↑	↓	yes	1	79.009	696	11.137	4	4	3	1.5	1	1.27778	0.54	0.44	22.622	20.833	21.804	0.142	0.447	0.117	1.789±0.272	0.817±0.137	-0.971±0.305	3.09833	0.0040597	yes	yes	yes	yes	-	22.7727	22.4924	22.4228	22.7983	-	20.4558	-	21.2101	-	-	21.9114	21.8808	21.6202	-
Gria3	G3V6Z5, G3V8Y9, P19492-2, P19492	Glutamate Ionotropic Receptor AMPA Type Subunit 3	↓	-	yes	4	96.987	854	57.37	5	5	5	1.16667	1.7	1.68333	0.41	0.5	20.78	22.111	22.111	0.314	0.428	0.328	-1.331±0.313	-1.331±0.284	0±0.317	2.67003	0.0117565	yes	yes	-	yes	-	21.249	20.2854	20.8216	20.7633	22.4345	22.3119	22.5092	22.0521	21.2449	-	22.5392	22.2432	21.5611	22.1006
Grik2	F1M855, P42260	Glutamate Ionotropic Receptor Kainate Type Subunit 2	-	↑	yes	7	98.413	872	12.818	5	5	5	1.21667	1.95	1.71667	0.41	0.53	21.036	22.038	21.476	0.149	0.271	0.309	-1.002±0.179	-0.439±0.196	0.562±0.233	2.88738	0.0183659	yes	-	yes	yes	21.2935	21.1598	20.9851	20.9771	20.7661	21.8737	22.1448	22.5864	21.8892	21.697	21.2138	21.6201	22.0915	21.3062	21.1473
Hdac4	Q99P99, B0BNL3	Histone Deacetylase 4	-	↑	yes	2	118.65	1077	58.326	4	4	4	3.02083	4.375	3.375	0.47	0.56	23.427	24.375	23.827	0.173	0.098	0.323	-0.947±0.133	-0.4±0.232	0.548±0.213	2.49276	0.0272579	yes	-	yes	yes	23.1597	-	23.6395	23.3121	23.5976	24.4519	-	24.5111	24.2104	24.3244	23.5964	-	24.4131	23.5308	23.7667
Hsd11b1	Q8CIY7, Q6TUH9, P16232-2, P16232	Hydroxysteroid (11-Beta) Dehydrogenase 1	-	↓	yes	4	27.577	252	12.711	5	5	5	1.3	1.16667	1.5	0.46	0.44	22.685	21.734	23.095	0.298	0.289	0.389	0.951±0.248	-0.41±0.302	-1.361±0.279	2.8548	0.009	yes	-	yes	yes	-	22.7417	23.136	22.2213	22.6397	21.1038	21.9847	21.9676	21.879	21.7339	-	23.6449	23.2974	22.5651	22.872
Kirrel3	E9PTD7, Q09GS6	Kin Of IRRE Like 3 (Drosophila)	-	↑	yes	2	79.355	725	30.003	5	5	5	1.95	3.25	1.6	0.55	0.67	22.883	23.947	22.91	0.339	0.458	0.271	-1.064±0.308	-0.026±0.244	1.037±0.288	2.44158	0.021236	yes	-	yes	yes	22.6811	22.9284	23.5946	22.6536	22.5576	23.9836	23.9426	24.7628	23.8035	23.2418	22.6943	23.2962	23.2152	22.8651	22.4764
Mapk3	P21708, P21708-2	Mitogen-Activated Protein Kinase 3	↓	-	yes	4	43.08	380	10.306	5	5	5	2.31667	4.5	3.8	0.38	0.54	23.506	24.999	24.684	0.212	0.216	0.142	-1.492±0.177	-1.177±0.151	0.315±0.152	5.72738	0.000173913	yes	yes	-	yes	23.2579	23.6515	23.2795	23.4271	23.9158	25.2017	24.7329	25.2735	24.6609	25.1235	24.5535	24.4228	24.8309	24.8797	24.7311
Mdga2	P60756	MAM Domain Containing Glycosylphosphatidylinositol Anchor 2	↑	-	yes	1	106.72	949	1.8604	4	4	4	1.0625	1	1	0.52	0.5	25.257	21.62	21.428	0.385	0.297	0.104	3.637±0.301	3.829±0.245	0.192±0.201	6.86451	0	yes	yes	-	yes	25.1138	-	24.9561	25.0027	25.9538	22.1189	-	21.5421	21.6075	21.2109	21.488	-	21.2501	21.583	21.3907
Mrpl19	D4A4A9	Mitochondrial Ribosomal Protein L19	↓	↓	-	1	33.633	292	2.4067	5	3	4	1	1	1.0625	0.48	0.48	20.284	20.366	22.119	0.062	0.196	0.438	-0.082±0.129	-1.835±0.265	-1.753±0.408	3.44009	0.00273684	yes	yes	yes	-	20.3366	20.3317	20.3134	20.1539	-	20.5479	20.1834	-	-	-	22.8147	22.0076	22.1059	21.5481	-
Mthfd1	Q5EBC3, G3V6S5, P27653, D3ZZM8	Methylenetetrahydrofolate Dehydrogenase (NADP+ Dependent) 1, Methenyltetrahydrofolate Cyclohydrolase, Formyltetrahydrofolate Synthetase	↓	↓	-	4	100.98	935	7.2015	5	5	5	1.4	1.45	1.53333	0.48	0.49	22.56	22.977	23.66	0.216	0.224	0.428	-0.417±0.182	-1.1±0.268	-0.683±0.27	2.51145	0.0230486	yes	yes	yes	-	22.461	22.7878	22.481	22.18	22.8877	22.8766	22.9663	22.7447	22.8173	23.4783	23.8625	23.0359	24.2412	-	23.5003
Mt-Nd5	Q8SEZ0, Q06QK5, Q06QG6, Q06QA1, A0A096XKT9, P11661	Mitochondrially Encoded NADH:Ubiquinone Oxidoreductase Core Subunit 5	↓	-	yes	9	68.617	609	7.846	3	5	3	1	1.25	1.41667	0.41	0.47	20.525	23.119	23.42	0.161	0.239	0.602	-2.594±0.25	-2.895±0.519	-0.301±0.376	3.03687	0.00284444	yes	yes	-	yes	-	20.6769	20.373	-	-	22.8466	22.88	23.2623	-	23.4873	22.9081	23.16	24.1916	-	-
Necab2	Q9ESB4, F1LQY6	N-Terminal EF-Hand Calcium Binding Protein 2	↓	↑	yes	2	39.444	352	16.775	5	5	5	1.35	2	1.58333	0.46	0.56	22.992	24.197	23.571	0.03	0.15	0.324	-1.205±0.092	-0.579±0.182	0.626±0.202	4.39186	0.00266667	yes	yes	yes	yes	22.9808	22.9444	23.0544	23.0093	22.9702	24.2049	24.2482	24.4921	23.948	24.0891	23.4497	23.6366	24.1777	23.0543	23.534
Nfkb1	D3ZN11, F1LQH2, D3ZY21	Nuclear Factor Kappa B Subunit 1	↑	-	yes	4	97.451	895	6.6708	2	5	5	1.875	1.06667	1.11667	0.63	0.49	23.064	22.125	22.021	0.122	0.182	0.206	0.939±0.194	1.043±0.215	0.104±0.181	2.37944	0.0256075	yes	yes	-	yes	-	22.9468	-	-	23.181	22.1407	22.0314	21.8798	-	22.4485	22.0847	22.2867	21.6432	22.0688	-
Ngef	G3V856, Q5BKC9	Neuronal Guanine Nucleotide Exchange Factor	↓	-	yes	3	70.841	616	30.935	5	5	3	1.2	1.4	1.66667	0.42	0.46	20.918	21.692	21.891	0.349	0.245	0.184	-0.774±0.239	-0.972±0.277	-0.199±0.215	2.24419	0.0315685	yes	yes	-	yes	21.4459	21.3105	20.7439	20.594	20.4975	22.1474	21.8964	21.5221	21.4216	21.4726	22.1691	21.7158	21.7868	-	-
Nlgn2	D3ZJH3, F1LQ41, Q62888-2, Q62888	Neuroligin 2	-	↑	yes	4	88.724	817	4.5362	2	2	3	1	1.5	1.16667	0.46	0.56	21.322	23.199	21.342	0.119	0.641	0.103	-1.878±0.518	-0.02±0.152	1.858±0.515	1.45644	0.0468418	yes	-	yes	yes	21.2073	21.4363	-	-	-	22.694	23.7047	-	-	-	21.4412	-	21.242	-	-
Ntrk3	Q03351-2, Q03351-3, Q03351-4, Q03351, Q68G04, Q03351-8, Q03351-7, Q03351-6, Q03351-5	Neurotrophic Receptor Tyrosine Kinase 3	↓	-	yes	9	92.759	825	41.707	4	5	5	1.5625	1.95	1.7	0.48	0.53	25.083	26.403	25.924	0.225	0.362	0.356	-1.321±0.26	-0.842±0.258	0.479±0.28	2.73635	0.0135455	yes	yes	-	yes	25.3702	25.3003	24.8257	24.8339	-	26.8971	26.4714	26.5327	25.6775	26.437	26.1066	26.2355	26.3718	25.4381	25.4692
Pigq	Q642B8	Phosphatidylinositol Glycan Anchor Biosynthesis Class Q	↓	↓	-	1	65.9	581	4.134	3	5	4	1.16667	1.13333	1.33333	0.47	0.46	21.785	21.69	22.821	0.19	0.145	0.205	0.095±0.168	-1.036±0.2	-1.131±0.166	3.53373	0.0044	yes	yes	yes	-	-	21.6906	-	22.0699	21.5941	21.5094	21.9671	-	21.6359	21.6457	23.154	22.9245	-	22.6118	22.5936
Pik3ca	F1M6Y0, Q91XL6	Phosphatidylinositol-4,5-Bisphosphate 3-Kinase Catalytic Subunit Alpha	↓	↓	-	2	124.28	1067	7.4137	5	5	5	1.45	1.6	1.7	0.46	0.48	21.781	22.031	22.621	0.17	0.165	0.32	-0.25±0.141	-0.841±0.206	-0.59±0.204	2.6728	0.0293448	yes	yes	yes	-	21.6206	22.1623	21.6337	21.6745	21.8116	21.9536	22.3146	21.7111	22.0829	22.0913	22.9831	23.0678	22.1288	22.3678	22.5581
Pogz	D3ZV33	Pogo Transposable Element With ZNF Domain	↑	-	yes	1	149.85	1357	45.563	5	5	5	3.8	4.18333	3.55	0.52	0.54	25.476	24.661	24.425	0.22	0.413	0.324	0.815±0.257	1.05±0.222	0.236±0.287	2.4231	0.02476	yes	yes	-	yes	25.2496	25.7033	25.5688	25.7554	25.1018	24.2685	25.2324	25.0633	24.6721	24.0684	24.1495	24.4807	24.9627	24.6124	23.9213
Prkcb	P68403-2, F1LS42, P68403, F1LS36	Protein Kinase C Beta	-	-	yes	5	76.893	673	11.263	5	5	5	2.01667	2.91667	2.2	0.48	0.57	22.457	23.896	23.256	0.411	0.351	0.707	-1.439±0.31	-0.799±0.459	0.641±0.404	1.90473	0.032	yes	-	-	yes	-	22.6361	22.974	22.4249	21.7936	24.047	24.2849	24.2329	23.6617	23.2551	22.4081	23.7998	24.009	22.8057	-
Psen1	O88777, P97887	Presenilin	↓	↓	yes	2	50.051	448	8.3872	5	5	5	1.1	1.3	1.21667	0.47	0.52	21.098	21.417	22.374	0.179	0.096	0.255	-0.319±0.122	-1.276±0.198	-0.957±0.159	4.26245	0.00256	yes	yes	yes	yes	21.4545	21.1404	21.0769	21.0238	20.7947	21.3361	21.5151	21.4245	21.5676	21.2428	-	-	22.7314	22.0864	22.3039
Pxn	Q1EG89, Q66H76	Paxillin	↓	-	yes	2	60.915	557	7.7115	3	3	4	1.16667	1.33333	1.39583	0.46	0.49	22.177	22.88	23.096	0.213	0.067	0.071	-0.703±0.17	-0.92±0.171	-0.216±0.079	2.74331	0.0198107	yes	yes	-	yes	22.033	22.4977	21.9994	-	-	22.7926	22.9782	22.8691	-	-	23.2062	23.0704	23.0123	-	-
Scg5	P27682, G3V714	Secretogranin V	-	↑	yes	2	23.683	210	323.31	5	5	5	4.9	5.25	4.95	0.5	0.51	26.559	27.323	26.67	0.211	0.259	0.231	-0.764±0.193	-0.111±0.182	0.653±0.2	2.43087	0.0422527	yes	-	yes	yes	26.7791	26.6724	26.8003	26.3742	26.1707	27.809	27.4209	27.2862	27.1979	26.9011	26.41	27.1728	26.6977	26.5629	26.5061
Slc12a5	Q63633-2, Q63633, D3ZGI9, F1LNP4	Solute Carrier Family 12 Member 5	-	↑	yes	4	123.56	1116	131.61	5	5	5	6.8	10.1	8.3	0.45	0.55	25.863	26.948	26.263	0.285	0.263	0.409	-1.085±0.221	-0.4±0.274	0.685±0.268	2.42745	0.0246766	yes	-	yes	yes	26.094	25.7329	26.3101	25.8148	25.3625	26.9791	26.7803	27.4955	26.8803	26.6025	26.0029	26.2766	27.0678	26.2167	25.751
Smarcc2	D4A510, D3ZPF5	SWI/SNF Related, Matrix Associated, Actin Dependent Regulator Of Chromatin Subfamily C Member 2	↓	-	yes	2	124.28	1130	24.969	5	5	5	1.15	1.7	1.71667	0.4	0.5	21.965	23.096	23.151	0.201	0.166	0.184	-1.131±0.173	-1.186±0.183	-0.055±0.147	4.03462	0.00331034	yes	yes	-	yes	22.0958	21.6609	-	-	22.1385	23.2083	22.8751	23.1597	23.3737	22.865	23.2026	22.7237	23.2227	23.274	23.3319
Snap29	Q9JI56, Q9Z2P6	Synaptosome Associated Protein 29kDa	↓	-	yes	2	29.099	257	24.172	5	5	5	2	3.1	2.6	0.43	0.54	23.934	24.833	24.473	0.314	0.102	0.195	-0.899±0.187	-0.539±0.21	0.36±0.131	2.97134	0.0212184	yes	yes	-	yes	23.7194	24.1088	24.5127	23.4862	23.8433	24.9243	24.9528	24.9267	24.665	24.6963	24.1222	24.6581	24.6525	24.2734	24.6572
Synrg	Q9JKC9-3, Q9JKC9-2, Q9JKC9-4, Q9JKC9, D3ZEJ7, D4AB94, A0A096MJZ7	Synergin, Gamma	-	↑	yes	8	121.85	1138	50.389	5	5	5	2.55	4.05	3.05	0.46	0.57	24.43	25.235	24.519	0.175	0.203	0.167	-0.806±0.158	-0.089±0.144	0.716±0.155	3.47045	0.014156	yes	-	yes	yes	24.5927	24.6785	24.0856	24.3358	24.4551	25.5416	25.2671	24.8393	25.1409	25.3881	24.5629	24.862	24.2509	24.4826	24.4365
Wwox	D3ZG54	WW Domain Containing Oxidoreductase	↑	↑	yes	1	40.178	356	6.7773	5	4	4	1.45	1.54167	1.5625	0.48	0.5	23.426	22.761	22.301	0.002	0.277	0.125	0.666±0.263	1.125±0.128	0.46±0.198	2.35056	0.0233814	yes	yes	yes	yes	-	23.4282	-	23.424	-	-	22.8911	22.3615	23.0292	-	-	22.526	22.1368	22.3319	22.2094

## Sheet: Bipolar disorder
Gene symbol(s)	Protein ID(s)	Name	Bic / Untd [↑↓]	TTX / Untd [↑↓]	Regulated in Bic / TTX	Number of proteins	Mol. weight [kDa]	Sequence length	Score	Bic: number of biological replicates	TTX: number of biological replicates	Untd: number of biological replicates	Bic: mean unique peptides	TTX: mean unique peptides	Untd: mean unique peptides	Peptide ratio Bic/Untd	Peptide ratio TTX/Untd	Bic: mean Log2 LFQ	TTX: mean Log2 LFQ	Untd: mean Log2 LFQ	Bic: coefficient of variation	TTX: coefficient of variation	Untd: coefficient of variation	Log2 fold change Bic-TTX (±pooled standard error)	Log2 fold change Bic-Untd (±pooled standard error)	Log2 fold change TTX-Untd (±pooled standard error)	-Log ANOVA p value	ANOVA q-value	ANOVA significant	Fisher LSD test Bic-Untd	Fisher LSD test TTX-Untd	Fisher LSD test Bic-TTX	Log2 LFQ intensity Bic_A	Log2 LFQ intensity Bic_B	Log2 LFQ intensity Bic_C	Log2 LFQ intensity Bic_D	Log2 LFQ intensity Bic_E	Log2 LFQ intensity TTX_A	Log2 LFQ intensity TTX_B	Log2 LFQ intensity TTX_C	Log2 LFQ intensity TTX_D	Log2 LFQ intensity TTX_E	Log2 LFQ intensity Untd_A	Log2 LFQ intensity Untd_B	Log2 LFQ intensity Untd_C	Log2 LFQ intensity Untd_D	Log2 LFQ intensity Untd_E
Abcb1	Q9JK64, Q6PSM0, Q8R427, G3V9J6, P43245, Q924L6, D4A0Y9	Multidrug resistance protein 1a	-	↓	yes	13	140.33	1272	36.294	5	5	5	1.95	1.2	2.31667	0.46	0.34	23.205	22.297	23.645	0.687	0.413	0.209	0.908±0.404	-0.44±0.359	-1.348±0.254	2.19711	0.0233265	yes	-	yes	yes	21.882	23.3869	23.7466	23.6012	23.4061	22.0152	22.5623	21.5728	22.5146	22.8191	23.5141	23.8074	23.315	24.0207	23.5655
Adrbk1	P26817, F1LMA4	Adrenergic, Beta, Receptor Kinase 1	↓	↑	yes	3	79.784	689	6.9782	5	5	5	1.2	2.95	1.66667	0.42	0.64	21.923	23.842	22.878	0.193	0.229	0.058	-1.919±0.175	-0.955±0.119	0.964±0.138	7.121	0	yes	yes	yes	yes	22.1797	21.6871	22.2075	21.8403	21.7009	24.2541	23.5121	24.037	23.6987	23.7079	22.7637	22.8347	22.9762	22.9146	22.9014
Arvcf	B4F7F3	Armadillo Repeat Gene Deleted In Velocardiofacial Syndrome	↑	↑	yes	1	105.49	973	22.025	4	5	4	1.5	2.55	1.5625	0.49	0.62	21.801	22.231	21.169	0.146	0.203	0.196	-0.43±0.16	0.631±0.162	1.062±0.177	3.5701	0.00696774	yes	yes	yes	yes	-	22.0098	21.8659	21.5401	21.7863	22.1833	22.5248	22.3605	22.2762	21.8103	-	21.4539	21.2925	20.8626	21.0682
Asns	P49088	Asparagine Synthetase (Glutamine-Hydrolyzing)	-	↑	yes	1	64.246	561	40.646	5	5	5	4.6	8.1	4.8	0.49	0.63	24.726	25.954	24.71	0.668	0.264	0.531	-1.227±0.363	0.016±0.429	1.243±0.314	2.08577	0.0257089	yes	-	yes	yes	25.1814	24.8759	23.7631	24.214	25.5975	26.2559	26.2397	25.4667	25.7565	26.0491	24.8939	25.551	24.5031	23.8582	24.7447
Brd1	D3ZUW8	Bromodomain Containing 1	↓	-	yes	1	119.77	1058	8.0405	5	5	5	1.38333	1.85	1.88333	0.42	0.5	21.891	22.888	22.901	0.19	0.177	0.156	-0.997±0.154	-1.01±0.157	-0.013±0.151	4.41211	0.0025098	yes	yes	-	yes	22.2635	21.6273	21.9361	21.6908	21.9355	22.7937	23.0177	23.0613	23.0523	22.5146	-	23.1	22.92	22.6086	22.9745
Crh	P01143	Corticotropin Releasing Hormone	↑	-	yes	1	20.68	187	6.5444	4	4	5	1.1875	1	1	0.54	0.5	22.28	21.242	21.116	0.441	0.319	0.371	1.038±0.33	1.164±0.327	0.126±0.29	2.08033	0.0297607	yes	yes	-	yes	-	22.6913	21.5181	22.351	22.5586	21.4871	20.9629	-	20.8467	21.6709	21.3755	21.0739	20.7281	20.6556	21.7453
Csnk1e	Q9JJ76, Q99PS2	Casein Kinase 1 Epsilon	-	↑	yes	2	47.291	416	5.975	4	3	4	1	1.55556	1.25	0.44	0.55	20.877	22.849	21.316	0.402	0.228	0.307	-1.971±0.33	-0.439±0.36	1.532±0.281	2.6691	0.00588235	yes	-	yes	yes	-	-	21.4348	20.5275	20.6698	-	-	23.181	22.7518	22.6126	-	-	21.4451	21.622	20.8814
Fgfr2	F1LNW0, F1LN06, F1LRU8, F1LSG7, Q64334	Fibroblast Growth Factor Receptor 2	-	↓	yes	17	94.017	840	5.8561	4	4	5	1.5	1.25	1.4	0.52	0.47	22.793	21.077	23.422	0.378	0.787	0.22	1.716±0.552	-0.629±0.259	-2.345±0.392	3.06502	0.00286792	yes	-	yes	yes	23.3273	-	22.5267	22.5248	-	20.5949	20.592	-	22.0442	-	23.6048	23.1419	23.1645	23.3922	23.8089
Fos	P12841, Q63752, Q5G6W3, Q9EQC2	FBJ Murine Osteosarcoma Viral Oncogene Homolog	↑	-	yes	4	40.926	380	109.69	5	5	5	2.55	1.23333	1.5	0.63	0.45	24.387	22.608	23.009	0.535	0.389	0.447	1.779±0.348	1.378±0.365	-0.401±0.319	3.22359	0.0037377	yes	yes	-	yes	24.914	23.8481	24.2181	23.802	25.1541	23.3284	22.3085	22.0767	22.6649	22.662	23.9098	22.6167	22.9736	22.6016	22.9432
Fyn	Q62844	FYN Proto-Oncogene, Src Family Tyrosine Kinase	↓	-	yes	2	60.701	537	218.99	4	5	4	1.3125	1.65	1.8125	0.42	0.48	23.943	24.682	25.213	0.348	0.302	0.413	-0.739±0.291	-1.27±0.361	-0.531±0.292	1.8876	0.0427194	yes	yes	-	yes	-	-	24.3036	23.466	24.0584	24.3691	24.8787	25.2417	24.3317	24.5884	-	25.0413	25.9564	24.9343	24.9178
Gria3	G3V6Z5, G3V8Y9, P19492-2, P19492	Glutamate Ionotropic Receptor AMPA Type Subunit 3	↓	-	yes	4	96.987	854	57.37	5	5	5	1.16667	1.7	1.68333	0.41	0.5	20.78	22.111	22.111	0.314	0.428	0.328	-1.331±0.313	-1.331±0.284	0±0.317	2.67003	0.0117565	yes	yes	-	yes	-	21.249	20.2854	20.8216	20.7633	22.4345	22.3119	22.5092	22.0521	21.2449	-	22.5392	22.2432	21.5611	22.1006
Grid1	Q62640, F1LUR6	Glutamate Ionotropic Receptor Delta Type Subunit 1	↓	-	yes	2	112.12	1009	6.592	5	5	5	1.05	1.4	1.35	0.44	0.51	21.459	22.288	22.143	0.148	0.196	0.259	-0.829±0.146	-0.684±0.173	0.145±0.188	3.08081	0.0196959	yes	yes	-	yes	21.3075	21.7663	21.5074	21.4545	21.2598	22.4582	22.619	21.9809	22.2765	22.1045	21.7861	22.2557	22.4417	21.7927	22.4401
Grik2	F1M855, P42260	Glutamate Ionotropic Receptor Kainate Type Subunit 2	-	↑	yes	7	98.413	872	12.818	5	5	5	1.21667	1.95	1.71667	0.41	0.53	21.036	22.038	21.476	0.149	0.271	0.309	-1.002±0.179	-0.439±0.196	0.562±0.233	2.88738	0.0183659	yes	-	yes	yes	21.2935	21.1598	20.9851	20.9771	20.7661	21.8737	22.1448	22.5864	21.8892	21.697	21.2138	21.6201	22.0915	21.3062	21.1473
Mapk3	P21708, P21708-2	Mitogen-Activated Protein Kinase 3	↓	-	yes	4	43.08	380	10.306	5	5	5	2.31667	4.5	3.8	0.38	0.54	23.506	24.999	24.684	0.212	0.216	0.142	-1.492±0.177	-1.177±0.151	0.315±0.152	5.72738	0.000173913	yes	yes	-	yes	23.2579	23.6515	23.2795	23.4271	23.9158	25.2017	24.7329	25.2735	24.6609	25.1235	24.5535	24.4228	24.8309	24.8797	24.7311
Mthfd1	Q5EBC3, G3V6S5, P27653, D3ZZM8	Methylenetetrahydrofolate Dehydrogenase (NADP+ Dependent) 1, Methenyltetrahydrofolate Cyclohydrolase, Formyltetrahydrofolate Synthetase	↓	↓	-	4	100.98	935	7.2015	5	5	5	1.4	1.45	1.53333	0.48	0.49	22.56	22.977	23.66	0.216	0.224	0.428	-0.417±0.182	-1.1±0.268	-0.683±0.27	2.51145	0.0230486	yes	yes	yes	-	22.461	22.7878	22.481	22.18	22.8877	22.8766	22.9663	22.7447	22.8173	23.4783	23.8625	23.0359	24.2412	-	23.5003
Mt-Nd5	Q8SEZ0, Q06QK5, Q06QG6, Q06QA1, A0A096XKT9, P11661	Mitochondrially Encoded NADH:Ubiquinone Oxidoreductase Core Subunit 5	↓	-	yes	9	68.617	609	7.846	3	5	3	1	1.25	1.41667	0.41	0.47	20.525	23.119	23.42	0.161	0.239	0.602	-2.594±0.25	-2.895±0.519	-0.301±0.376	3.03687	0.00284444	yes	yes	-	yes	-	20.6769	20.373	-	-	22.8466	22.88	23.2623	-	23.4873	22.9081	23.16	24.1916	-	-
Nt5c2	D3ZMY7	5'-Nucleotidase, Cytosolic II	↓	-	yes	2	61.258	529	24.913	5	5	5	1.45	1.95	1.7	0.46	0.53	22.323	23.213	23.017	0.244	0.156	0.153	-0.89±0.169	-0.694±0.168	0.196±0.131	3.5852	0.0118291	yes	yes	-	yes	22.6569	22.3477	21.8021	22.4218	22.3861	23.2588	23.5471	22.9992	23.1617	23.1002	23.2433	23.2283	22.9054	22.7974	22.9106
Ntrk3	Q03351-2, Q03351-3, Q03351-4, Q03351, Q68G04, Q03351-8, Q03351-7, Q03351-6, Q03351-5	Neurotrophic Receptor Tyrosine Kinase 3	↓	-	yes	9	92.759	825	41.707	4	5	5	1.5625	1.95	1.7	0.48	0.53	25.083	26.403	25.924	0.225	0.362	0.356	-1.321±0.26	-0.842±0.258	0.479±0.28	2.73635	0.0135455	yes	yes	-	yes	25.3702	25.3003	24.8257	24.8339	-	26.8971	26.4714	26.5327	25.6775	26.437	26.1066	26.2355	26.3718	25.4381	25.4692
Pard6b	D4A2F2, F1LPM7, E9PT71, A3F6Q3, Q6B4M5-2, Q6B4M5	Par-6 Family Cell Polarity Regulator	↑	↓	yes	7	40.95	372	1.8378	4	5	4	1.5	1.11667	1.3125	0.53	0.46	23.935	22.921	23.289	0.098	0.111	0.218	1.014±0.111	0.645±0.18	-0.368±0.161	3.14099	0.0134436	yes	yes	yes	yes	24.09	23.8562	-	-	23.8572	22.7504	23.0503	-	22.8346	23.0471	23.1196	23.6743	-	23.0364	23.3257
Ptprn2	Q63475	Protein Tyrosine Phosphatase, Receptor Type N2	-	↑	yes	2	111.86	1004	196.09	5	5	5	7.9	13.9	9.05	0.47	0.61	26.127	27.357	26.27	0.242	0.25	0.36	-1.23±0.201	-0.143±0.243	1.087±0.245	3.50868	0.00448649	yes	-	yes	yes	26.4102	26.1784	26.3103	26.1334	25.6025	27.6833	27.3226	27.6797	27.1309	26.9691	25.8438	26.5288	26.8952	26.1875	25.896
Rft1	D4A6W4	RFT1 Homolog	↑	↓	yes	1	60.333	541	2.7061	4	4	4	1.1875	1.0625	1.125	0.51	0.49	22.792	22.067	22.5	0.096	0.193	0.028	0.725±0.148	0.292±0.069	-0.433±0.114	2.91686	0.0336094	yes	yes	yes	yes	-	22.6708	22.6929	22.8592	22.9435	-	21.8866	22.2465	-	-	-	22.4552	22.5199	22.4793	22.545
Smpd2	Q9ET64	Sphingomyelin Phosphodiesterase 2	-	↓	yes	1	47.644	422	6.3319	5	4	3	1.2	1.08333	1.5	0.44	0.42	22.774	19.454	23.012	0.113	0.232	0.081	3.321±0.196	-0.238±0.13	-3.558±0.227	4.09566	0.00064	yes	-	yes	yes	-	-	22.9528	22.6976	22.6729	19.6666	19.2411	-	-	-	-	-	22.9326	23.092	-
Stk24	H9KVF3, B0LT89	Serine/Threonine Kinase 24	-	↑	yes	2	46.809	419	29.769	5	5	5	1.6	1.75	1.3	0.55	0.57	22.726	23.502	22.626	0.291	0.254	0.253	-0.776±0.22	0.1±0.22	0.875±0.206	2.53923	0.0273273	yes	-	yes	yes	22.444	22.9503	22.2339	23.102	22.8998	23.4121	23.9953	23.0877	23.5416	23.4726	22.1642	23.0581	22.5452	22.6099	22.7547
Wwox	D3ZG54	WW Domain Containing Oxidoreductase	↑	↑	yes	1	40.178	356	6.7773	5	4	4	1.45	1.54167	1.5625	0.48	0.5	23.426	22.761	22.301	0.002	0.277	0.125	0.666±0.263	1.125±0.128	0.46±0.198	2.35056	0.0233814	yes	yes	yes	yes	-	23.4282	-	23.424	-	-	22.8911	22.3615	23.0292	-	-	22.526	22.1368	22.3319	22.2094

## Sheet: Amyotrophic lateral disorder
Gene symbol(s)	Protein ID(s)	Name	Bic / Untd [↑↓]	TTX / Untd [↑↓]	Regulated in Bic / TTX	Number of proteins	Mol. weight [kDa]	Sequence length	Score	Bic: number of biological replicates	TTX: number of biological replicates	Untd: number of biological replicates	Bic: mean unique peptides	TTX: mean unique peptides	Untd: mean unique peptides	Peptide ratio Bic/Untd	Peptide ratio TTX/Untd	Bic: mean Log2 LFQ	TTX: mean Log2 LFQ	Untd: mean Log2 LFQ	Bic: coefficient of variation	TTX: coefficient of variation	Untd: coefficient of variation	Log2 fold change Bic-TTX (±pooled standard error)	Log2 fold change Bic-Untd (±pooled standard error)	Log2 fold change TTX-Untd (±pooled standard error)	-Log ANOVA p value	ANOVA q-value	ANOVA significant	Fisher LSD test Bic-Untd	Fisher LSD test TTX-Untd	Fisher LSD test Bic-TTX	Log2 LFQ intensity Bic_A	Log2 LFQ intensity Bic_B	Log2 LFQ intensity Bic_C	Log2 LFQ intensity Bic_D	Log2 LFQ intensity Bic_E	Log2 LFQ intensity TTX_A	Log2 LFQ intensity TTX_B	Log2 LFQ intensity TTX_C	Log2 LFQ intensity TTX_D	Log2 LFQ intensity TTX_E	Log2 LFQ intensity Untd_A	Log2 LFQ intensity Untd_B	Log2 LFQ intensity Untd_C	Log2 LFQ intensity Untd_D	Log2 LFQ intensity Untd_E
Adarb1	P51400, G3V649	Adenosine Deaminase, RNA Specific B1	-	↑	yes	2	77.924	711	47.953	5	5	5	2.61667	4.05	2.4	0.52	0.63	23.483	24.375	23.589	0.32	0.171	0.316	-0.892±0.206	-0.106±0.252	0.786±0.204	2.49918	0.0278378	yes	-	yes	yes	23.3923	23.5708	23.3933	24.0825	22.9748	24.392	24.6246	24.381	24.4694	24.0076	22.9945	23.927	23.9539	23.4331	23.6369
Amot	D4A9Q2	Angiomotin	↓	-	yes	1	121.32	1131	7.8607	3	3	4	2.02778	1.66667	1.41667	0.59	0.54	23.549	24.171	24.167	0.057	0.133	0.075	-0.622±0.112	-0.618±0.076	0.004±0.123	2.67047	0.0320968	yes	yes	-	yes	-	-	23.466	23.5565	23.6249	-	-	24.0434	24.2988	-	-	-	24.0889	24.286	24.1261
Ank1	D3Z9Z0	Ankyrin 1	↑	↓	yes	1	187.12	1707	3.7938	3	4	3	1	1.6875	1.33333	0.43	0.56	25.741	23.731	24.413	0.093	0.219	0.224	2.01±0.223	1.327±0.228	-0.682±0.236	2.93492	0.00439437	yes	yes	yes	yes	25.8316	-	25.6494	-	-	-	24.0527	23.6293	23.5098	-	24.3002	24.7447	24.194	-	-
Atn1	G3V7W3, P54258	Atrophin 1	-	↓	yes	2	124.91	1184	13.706	5	5	4	1.33333	1.15	1.625	0.45	0.41	21.785	20.508	22.702	0.223	0.23	0.768	1.277±0.24	-0.917±0.484	-2.194±0.487	2.1034	0.0148725	yes	-	yes	yes	-	-	21.4768	21.826	22.053	-	-	20.2244	20.4806	20.82	23.2835	22.121	-	-	-
Bid	A8ASI9, Q9JLT6	BH3 Interacting Domain Death Agonist	↑	↑	-	2	22.249	196	36.539	3	5	4	1.16667	1.15	1.125	0.51	0.51	22.282	22.865	21.37	0.303	0.077	0.268	-0.583±0.216	0.912±0.363	1.495±0.198	2.0318	0.023087	yes	yes	yes	-	-	-	-	22.0118	22.5519	22.7665	-	-	22.8506	22.9783	-	-	-	21.1272	21.6124
Dbr1	B2RYJ2	Debranching RNA Lariats 1	↓	↓	-	1	61.818	545	5.2809	4	4	4	1.0625	1.125	1.45833	0.42	0.44	21.858	22.266	25.16	0.096	0.54	0.234	-0.409±0.343	-3.303±0.19	-2.894±0.353	4.54095	0.000266667	yes	yes	yes	-	-	21.7073	-	21.9122	21.9529	-	-	-	21.8257	22.7064	24.804	25.3939	-	25.0131	25.4307
Fos	P12841, Q63752, Q5G6W3, Q9EQC2	FBJ Murine Osteosarcoma Viral Oncogene Homolog	↑	-	yes	4	40.926	380	109.69	5	5	5	2.55	1.23333	1.5	0.63	0.45	24.387	22.608	23.009	0.535	0.389	0.447	1.779±0.348	1.378±0.365	-0.401±0.319	3.22359	0.0037377	yes	yes	-	yes	24.914	23.8481	24.2181	23.802	25.1541	23.3284	22.3085	22.0767	22.6649	22.662	23.9098	22.6167	22.9736	22.6016	22.9432
Gria3	G3V6Z5, G3V8Y9, P19492-2, P19492	Glutamate Ionotropic Receptor AMPA Type Subunit 3	↓	-	yes	4	96.987	854	57.37	5	5	5	1.16667	1.7	1.68333	0.41	0.5	20.78	22.111	22.111	0.314	0.428	0.328	-1.331±0.313	-1.331±0.284	0±0.317	2.67003	0.0117565	yes	yes	-	yes	-	21.249	20.2854	20.8216	20.7633	22.4345	22.3119	22.5092	22.0521	21.2449	-	22.5392	22.2432	21.5611	22.1006
Grik2	F1M855, P42260	Glutamate Ionotropic Receptor Kainate Type Subunit 2	-	↑	yes	7	98.413	872	12.818	5	5	5	1.21667	1.95	1.71667	0.41	0.53	21.036	22.038	21.476	0.149	0.271	0.309	-1.002±0.179	-0.439±0.196	0.562±0.233	2.88738	0.0183659	yes	-	yes	yes	21.2935	21.1598	20.9851	20.9771	20.7661	21.8737	22.1448	22.5864	21.8892	21.697	21.2138	21.6201	22.0915	21.3062	21.1473
Hars2	F1M9C9, Q5EB72	Histidyl-TRNA Synthetase 2, Mitochondrial	↓	↓	-	2	57.327	507	12.307	5	5	5	1.98333	2.25	2.43333	0.45	0.48	23.001	23.16	23.715	0.163	0.182	0.146	-0.159±0.145	-0.714±0.131	-0.555±0.139	3.21237	0.0249082	yes	yes	yes	-	23.1231	23.2807	22.7759	23.0356	22.7911	23.3818	23.371	23.0974	23.1602	22.7914	23.5489	23.9913	23.8095	23.7157	23.5097
Hdac4	Q99P99, B0BNL3	Histone Deacetylase 4	-	↑	yes	2	118.65	1077	58.326	4	4	4	3.02083	4.375	3.375	0.47	0.56	23.427	24.375	23.827	0.173	0.098	0.323	-0.947±0.133	-0.4±0.232	0.548±0.213	2.49276	0.0272579	yes	-	yes	yes	23.1597	-	23.6395	23.3121	23.5976	24.4519	-	24.5111	24.2104	24.3244	23.5964	-	24.4131	23.5308	23.7667
Igf2r	Q63002, G3V824	Insulin Like Growth Factor 2 Receptor	-	↑	yes	2	273.4	2479	46.506	5	5	5	3.26667	4.8	3.98333	0.45	0.55	23.953	25.062	24.455	0.202	0.224	0.427	-1.109±0.177	-0.502±0.258	0.607±0.264	2.72167	0.0184	yes	-	yes	yes	24.1541	24.2701	23.7247	23.9613	23.6532	25.4207	25.0123	24.7832	25.3034	24.7899	24.5613	24.4892	25.2376	23.9816	24.006
Itpr2	Q6W3E4, P29995, F1LQR8	Inositol 1,4,5-Trisphosphate Receptor Type 2	↓	↓	-	3	306.91	2701	3.6476	3	4	4	1	1	1.08333	0.48	0.48	20.518	20.361	21.956	0.332	0.199	0.084	0.157±0.283	-1.438±0.248	-1.595±0.165	3.02076	0.00443836	yes	yes	yes	-	-	20.937	-	20.5071	20.1102	20.0788	20.4081	-	20.5967	-	-	22.0693	21.8378	21.9618	-
Kifap3	D3ZWA5	Kinesin Associated Protein 3	-	↑	yes	1	84.402	728	62.026	5	5	5	2.5	2.95	3	0.45	0.5	23.345	24.104	23.556	0.061	0.241	0.271	-0.759±0.144	-0.211±0.159	0.547±0.208	2.59975	0.0392862	yes	-	yes	yes	23.4203	23.2602	23.4183	23.2475	23.3793	24.4458	23.7008	24.3914	23.9816	23.999	23.3828	23.3865	24.1219	23.2515	23.6385
Lpl	Q06000	Lipoprotein Lipase	↓	↑	yes	1	53.082	474	2.9951	2	5	5	1	1	1	0.5	0.5	20.699	24.926	24.316	0.129	0.19	0.388	-4.228±0.203	-3.617±0.363	0.611±0.268	5.1426	0	yes	yes	yes	yes	20.575	-	-	-	20.8225	24.8551	24.6179	25.2055	25.0273	-	-	24.4692	24.8812	23.7686	24.1444
Lrrc8c	Q498T9	Leucine-Rich Repeat Containing 8 Family Member C	-	↑	yes	1	92.462	803	6.1163	4	3	3	1.08333	1.25	1.25	0.46	0.5	20.41	22.768	20.553	0.189	0.876	0.114	-2.357±0.513	-0.142±0.17	2.215±0.492	2.37222	0.00890722	yes	-	yes	yes	-	-	20.2245	20.311	20.6947	22.1257	23.4093	-	-	-	-	20.3765	20.6086	20.6724	-
Mthfd1	Q5EBC3, G3V6S5, P27653, D3ZZM8	Methylenetetrahydrofolate Dehydrogenase (NADP+ Dependent) 1, Methenyltetrahydrofolate Cyclohydrolase, Formyltetrahydrofolate Synthetase	↓	↓	-	4	100.98	935	7.2015	5	5	5	1.4	1.45	1.53333	0.48	0.49	22.56	22.977	23.66	0.216	0.224	0.428	-0.417±0.182	-1.1±0.268	-0.683±0.27	2.51145	0.0230486	yes	yes	yes	-	22.461	22.7878	22.481	22.18	22.8877	22.8766	22.9663	22.7447	22.8173	23.4783	23.8625	23.0359	24.2412	-	23.5003
Mt-Nd5	Q8SEZ0, Q06QK5, Q06QG6, Q06QA1, A0A096XKT9, P11661	Mitochondrially Encoded NADH:Ubiquinone Oxidoreductase Core Subunit 5	↓	-	yes	9	68.617	609	7.846	3	5	3	1	1.25	1.41667	0.41	0.47	20.525	23.119	23.42	0.161	0.239	0.602	-2.594±0.25	-2.895±0.519	-0.301±0.376	3.03687	0.00284444	yes	yes	-	yes	-	20.6769	20.373	-	-	22.8466	22.88	23.2623	-	23.4873	22.9081	23.16	24.1916	-	-
Nedd4l	D7NIW0, F1LRN8, Q5U1Z5	Neural Precursor Cell Expressed, Developmentally Down-Regulated 4-Like, E3 Ubiquitin Protein Ligase	↓	-	yes	4	111.49	968	25.541	5	5	5	3.2	4.5	4.25	0.43	0.51	25.436	25.853	26.208	0.07	0.065	0.38	-0.417±0.06	-0.772±0.212	-0.355±0.212	2.48951	0.0457778	yes	yes	-	yes	25.278	25.4668	25.5187	25.4093	25.5077	25.8353	25.8194	25.8741	25.7459	25.9919	25.8435	26.1017	26.7399	26.6444	25.7126
Nfkb1	D3ZN11, F1LQH2, D3ZY21	Nuclear Factor Kappa B Subunit 1	↑	-	yes	4	97.451	895	6.6708	2	5	5	1.875	1.06667	1.11667	0.63	0.49	23.064	22.125	22.021	0.122	0.182	0.206	0.939±0.194	1.043±0.215	0.104±0.181	2.37944	0.0256075	yes	yes	-	yes	-	22.9468	-	-	23.181	22.1407	22.0314	21.8798	-	22.4485	22.0847	22.2867	21.6432	22.0688	-
Nipa1	F1M5J3	Non Imprinted In Prader-Willi/Angelman Syndrome 1	↓	-	yes	1	29.031	270	30.761	4	4	2	1	1.0625	1.5	0.4	0.41	20.629	22.322	23.186	0.002	0.425	0.074	-1.694±0.383	-2.557±0.073	-0.863±0.386	2.46363	0.00711579	yes	yes	-	yes	-	20.6261	-	20.6311	-	22.8224	21.8315	22.6999	-	21.9355	-	23.1126	23.2587	-	-
Psen1	P97887	Presenilin	↓	↓	yes	2	50.051	448	8.3872	5	5	5	1.1	1.3	1.21667	0.47	0.52	21.098	21.417	22.374	0.179	0.096	0.255	-0.319±0.122	-1.276±0.198	-0.957±0.159	4.26245	0.00256	yes	yes	yes	yes	21.4545	21.1404	21.0769	21.0238	20.7947	21.3361	21.5151	21.4245	21.5676	21.2428	-	-	22.7314	22.0864	22.3039
Psen2	O88777	Presenilin	↓	↓	yes	2	50.051	448	8.3872	5	5	5	1.1	1.3	1.21667	0.47	0.52	21.098	21.417	22.374	0.179	0.096	0.255	-0.319±0.122	-1.276±0.198	-0.957±0.159	4.26245	0.00256	yes	yes	yes	yes	21.4545	21.1404	21.0769	21.0238	20.7947	21.3361	21.5151	21.4245	21.5676	21.2428	-	-	22.7314	22.0864	22.3039
Raver1	Q5XI28	Ribonucleoprotein, PTB Binding 1	↓	-	yes	1	79.288	748	38.716	5	5	5	1.4	1.45	1.65	0.46	0.47	22.911	24.192	24.402	0.15	0.146	0.273	-1.281±0.126	-1.491±0.18	-0.21±0.179	5.75471	0.000181818	yes	yes	-	yes	22.7903	22.9927	22.7507	23.2301	22.7905	24.2542	24.4787	24.0744	24.1968	23.9561	24.0691	24.6179	24.2437	24.1757	24.9036
Slk	O08815, G3V7I8	STE20 Like Kinase	↓	-	yes	3	137.89	1206	38.684	5	5	5	1.8	2.6	2.6	0.41	0.5	22.241	23.67	23.445	0.286	0.226	0.341	-1.428±0.209	-1.204±0.249	0.225±0.23	4.0403	0.00273171	yes	yes	-	yes	21.7352	22.5602	22.1227	22.1613	22.6264	24.0324	23.8906	23.3386	23.4358	23.6503	23.7491	23.9704	23.2927	22.8881	23.3233
Tiam1	D3ZWV8	T-Cell Lymphoma Invasion And Metastasis 1	↓	↓	-	1	176.7	1589	4.9939	4	5	4	1.1875	1.4	1.375	0.46	0.5	21.158	21.547	23.59	0.083	0.484	0.227	-0.388±0.293	-2.432±0.159	-2.043±0.317	4.93595	0.000235294	yes	yes	yes	-	20.9916	21.2578	21.1902	21.1929	-	22.0792	21.209	22.1169	21.5394	20.7885	23.4068	23.7518	23.9178	23.2822	-
Txnl4b	Q5FVI5	Thioredoxin Like 4B	↓	↓	-	1	17.054	149	7.8667	5	5	5	1.26667	1.35	1.35	0.48	0.5	22.001	22.042	22.812	0.113	0.148	0.081	-0.041±0.136	-0.811±0.11	-0.77±0.128	3.32908	0.0141972	yes	yes	yes	-	21.9275	22.1787	21.8967	-	-	21.848	22.3569	21.9656	22.1086	21.931	22.7325	22.9406	22.7622	-	-
Ubap2	D3ZF89	Ubiquitin Associated Protein 2	-	↓	yes	1	117.6	1126	17.855	5	5	5	2.5	1.9	2.36667	0.51	0.45	24.048	23.166	23.831	0.285	0.115	0.214	0.882±0.176	0.217±0.205	-0.665±0.144	3.07492	0.0182651	yes	-	yes	yes	24.2887	23.4211	24.1872	24.0641	24.2789	23.3504	22.9433	23.2479	23.2071	23.0821	23.6184	23.6813	24.0626	24.2002	23.594
Utrn	O55147, G3V7L1	Utrophin	↑	↓	yes	2	391.07	3419	17.572	4	5	5	1.4375	1.3	1.85	0.44	0.41	23.11	21.484	22.18	0.134	0.474	0.014	1.626±0.295	0.93±0.091	-0.696±0.284	3.64281	0.00261224	yes	yes	yes	yes	-	22.8954	23.0882	23.3368	23.1203	20.8296	22.3741	21.3552	21.4959	21.3645	-	22.1907	22.1782	22.153	22.1991
Uxt	Q63ZY7	Ubiquitously Expressed Prefoldin Like Chaperone	↑	-	yes	1	18.166	157	2.9064	3	5	5	1.25	1	1.06667	0.54	0.48	22.432	21.315	21.641	0.317	0.214	0.23	1.117±0.253	0.79±0.261	-0.327±0.205	2.26676	0.0271927	yes	yes	-	yes	-	-	22.0806	22.3514	22.8633	20.9917	21.318	-	21.6733	21.2751	21.4992	21.831	-	21.2932	21.9419

## Sheet: Multiple sclerosis
Gene symbol(s)	Protein ID(s)	Name	Bic / Untd [↑↓]	TTX / Untd [↑↓]	Regulated in Bic / TTX	Number of proteins	Mol. weight [kDa]	Sequence length	Score	Bic: number of biological replicates	TTX: number of biological replicates	Untd: number of biological replicates	Bic: mean unique peptides	TTX: mean unique peptides	Untd: mean unique peptides	Peptide ratio Bic/Untd	Peptide ratio TTX/Untd	Bic: mean Log2 LFQ	TTX: mean Log2 LFQ	Untd: mean Log2 LFQ	Bic: coefficient of variation	TTX: coefficient of variation	Untd: coefficient of variation	Log2 fold change Bic-TTX (±pooled standard error)	Log2 fold change Bic-Untd (±pooled standard error)	Log2 fold change TTX-Untd (±pooled standard error)	-Log ANOVA p value	ANOVA q-value	ANOVA significant	Fisher LSD test Bic-Untd	Fisher LSD test TTX-Untd	Fisher LSD test Bic-TTX	Log2 LFQ intensity Bic_A	Log2 LFQ intensity Bic_B	Log2 LFQ intensity Bic_C	Log2 LFQ intensity Bic_D	Log2 LFQ intensity Bic_E	Log2 LFQ intensity TTX_A	Log2 LFQ intensity TTX_B	Log2 LFQ intensity TTX_C	Log2 LFQ intensity TTX_D	Log2 LFQ intensity TTX_E	Log2 LFQ intensity Untd_A	Log2 LFQ intensity Untd_B	Log2 LFQ intensity Untd_C	Log2 LFQ intensity Untd_D	Log2 LFQ intensity Untd_E
Abcb1	Q9JK64, Q6PSM0, Q8R427, G3V9J6, P43245, Q924L6, D4A0Y9	Multidrug resistance protein 1a	-	↓	yes	13	140.33	1272	36.294	5	5	5	1.95	1.2	2.31667	0.46	0.34	23.205	22.297	23.645	0.687	0.413	0.209	0.908±0.404	-0.44±0.359	-1.348±0.254	2.19711	0.0233265	yes	-	yes	yes	21.882	23.3869	23.7466	23.6012	23.4061	22.0152	22.5623	21.5728	22.5146	22.8191	23.5141	23.8074	23.315	24.0207	23.5655
Adrbk1	P26817, F1LMA4	Adrenergic, Beta, Receptor Kinase 1	↓	↑	yes	3	79.784	689	6.9782	5	5	5	1.2	2.95	1.66667	0.42	0.64	21.923	23.842	22.878	0.193	0.229	0.058	-1.919±0.175	-0.955±0.119	0.964±0.138	7.121	0	yes	yes	yes	yes	22.1797	21.6871	22.2075	21.8403	21.7009	24.2541	23.5121	24.037	23.6987	23.7079	22.7637	22.8347	22.9762	22.9146	22.9014
Axl	E9PSX9, E9PSY0, Q8VI99, Q8VIA0	AXL Receptor Tyrosine Kinase	↓	-	yes	6	97.19	879	7.1463	5	4	4	1	1.08333	1.125	0.47	0.49	20.353	22.377	21.648	0.358	0.039	0.261	-2.025±0.315	-1.296±0.341	0.729±0.251	2.08462	0.0174937	yes	yes	-	yes	-	-	20.0404	20.665	-	-	22.3388	22.4161	-	-	-	-	21.5399	22.0243	21.3808
Crh	P01143	Corticotropin Releasing Hormone	↑	-	yes	1	20.68	187	6.5444	4	4	5	1.1875	1	1	0.54	0.5	22.28	21.242	21.116	0.441	0.319	0.371	1.038±0.33	1.164±0.327	0.126±0.29	2.08033	0.0297607	yes	yes	-	yes	-	22.6913	21.5181	22.351	22.5586	21.4871	20.9629	-	20.8467	21.6709	21.3755	21.0739	20.7281	20.6556	21.7453
Gas6	Q63772, Q6IRL1	Growth Arrest Specific 6	↓	-	yes	3	74.637	674	20.286	5	5	5	1.56667	1.3	1.8	0.47	0.42	21.951	22.529	22.802	0.226	0.252	0.211	-0.578±0.222	-0.851±0.192	-0.273±0.227	2.25209	0.0372061	yes	yes	-	yes	22.3029	21.6867	22.0028	22.1434	21.6166	22.2686	22.4243	22.8925	-	-	22.6268	22.5937	22.7911	23.1952	-
Hbegf	Q06175	Heparin Binding EGF Like Growth Factor	-	↓	yes	1	22.842	208	29.984	5	5	5	1.35	1.3	1.75	0.44	0.43	23.192	22.257	23.688	0.289	0.436	0.752	0.935±0.285	-0.497±0.397	-1.432±0.43	2.10844	0.0245743	yes	-	yes	yes	23.028	23.0695	23.8313	23.1236	22.906	21.6584	22.599	22.905	22.3006	21.8195	22.5139	24.0377	24.0423	24.5864	23.2608
Igf2r	Q63002, G3V824	Insulin Like Growth Factor 2 Receptor	-	↑	yes	2	273.4	2479	46.506	5	5	5	3.26667	4.8	3.98333	0.45	0.55	23.953	25.062	24.455	0.202	0.224	0.427	-1.109±0.177	-0.502±0.258	0.607±0.264	2.72167	0.0184	yes	-	yes	yes	24.1541	24.2701	23.7247	23.9613	23.6532	25.4207	25.0123	24.7832	25.3034	24.7899	24.5613	24.4892	25.2376	23.9816	24.006
Kif21b	F1M5N7	Kinesin Family Member 21B	-	↑	yes	1	182.56	1634	120.12	5	5	5	2.08333	4.55	3.6	0.37	0.56	23.214	24.636	23.905	0.127	0.402	0.646	-1.422±0.231	-0.691±0.33	0.731±0.388	2.50204	0.0154737	yes	-	yes	yes	23.407	23.0628	23.0616	23.3893	23.1499	24.5948	24.3188	25.1273	25.1159	24.0224	23.3893	23.8942	25.0761	23.9147	23.2501
Kif5a	F1M8F2, Q6QLM7	Kinesin Family Member 5A	-	↑	yes	2	116.93	1027	225.77	5	5	5	4.25	4.65	3.3	0.56	0.58	23.911	24.719	23.545	0.192	0.31	0.308	-0.809±0.208	0.366±0.207	1.175±0.246	3.2386	0.00906122	yes	-	yes	yes	24.1282	24.0575	24.0235	23.8485	23.4953	25.1177	24.7612	25.0582	24.4504	24.2091	23.3142	24.0843	23.8157	23.3354	23.1729
Lpl	Q06000	Lipoprotein Lipase	↓	↑	yes	1	53.082	474	2.9951	2	5	5	1	1	1	0.5	0.5	20.699	24.926	24.316	0.129	0.19	0.388	-4.228±0.203	-3.617±0.363	0.611±0.268	5.1426	0	yes	yes	yes	yes	20.575	-	-	-	20.8225	24.8551	24.6179	25.2055	25.0273	-	-	24.4692	24.8812	23.7686	24.1444
Mms19	M0R6T4	MMS19 Homolog, Cytosolic Iron-Sulfur Assembly Component	-	↑	yes	1	112.93	1031	4.3733	3	5	4	1	1.06667	1.1875	0.46	0.47	20.027	20.781	20.142	0.023	0.215	0.254	-0.754±0.168	-0.115±0.189	0.639±0.217	2.18895	0.0451228	yes	-	yes	yes	-	-	20.0095	20.0647	20.0064	20.8911	20.2951	20.805	20.9018	21.0122	-	19.7931	20.4395	20.1934	-
Mt-Nd5	Q8SEZ0, Q06QK5, Q06QG6, Q06QA1, A0A096XKT9, P11661	Mitochondrially Encoded NADH:Ubiquinone Oxidoreductase Core Subunit 5	↓	-	yes	9	68.617	609	7.846	3	5	3	1	1.25	1.41667	0.41	0.47	20.525	23.119	23.42	0.161	0.239	0.602	-2.594±0.25	-2.895±0.519	-0.301±0.376	3.03687	0.00284444	yes	yes	-	yes	-	20.6769	20.373	-	-	22.8466	22.88	23.2623	-	23.4873	22.9081	23.16	24.1916	-	-
Nfkb1	D3ZN11, F1LQH2, D3ZY21	Nuclear Factor Kappa B Subunit 1	↑	-	yes	4	97.451	895	6.6708	2	5	5	1.875	1.06667	1.11667	0.63	0.49	23.064	22.125	22.021	0.122	0.182	0.206	0.939±0.194	1.043±0.215	0.104±0.181	2.37944	0.0256075	yes	yes	-	yes	-	22.9468	-	-	23.181	22.1407	22.0314	21.8798	-	22.4485	22.0847	22.2867	21.6432	22.0688	-
Nipa1	F1M5J3	Non Imprinted In Prader-Willi/Angelman Syndrome 1	↓	-	yes	1	29.031	270	30.761	4	4	2	1	1.0625	1.5	0.4	0.41	20.629	22.322	23.186	0.002	0.425	0.074	-1.694±0.383	-2.557±0.073	-0.863±0.386	2.46363	0.00711579	yes	yes	-	yes	-	20.6261	-	20.6311	-	22.8224	21.8315	22.6999	-	21.9355	-	23.1126	23.2587	-	-
Smpd2	Q9ET64	Sphingomyelin Phosphodiesterase 2	-	↓	yes	1	47.644	422	6.3319	5	4	3	1.2	1.08333	1.5	0.44	0.42	22.774	19.454	23.012	0.113	0.232	0.081	3.321±0.196	-0.238±0.13	-3.558±0.227	4.09566	0.00064	yes	-	yes	yes	-	-	22.9528	22.6976	22.6729	19.6666	19.2411	-	-	-	-	-	22.9326	23.092	-
Tnr	F1LQ63, A0A096MJE6, Q05546-2, Q05546	Tenascin R	↓	-	yes	4	139.43	1266	146.03	4	5	5	1.5	2.4	2.6	0.37	0.48	22.474	23.518	23.946	0.408	0.125	0.372	-1.044±0.233	-1.472±0.317	-0.428±0.218	3.28779	0.00477922	yes	yes	-	yes	-	21.9665	22.3286	23.1467	22.4538	23.3505	23.6726	23.4496	23.7259	23.391	23.525	23.5188	24.5217	24.3123	23.8517
Utrn	O55147, G3V7L1	Utrophin	↑	↓	yes	2	391.07	3419	17.572	4	5	5	1.4375	1.3	1.85	0.44	0.41	23.11	21.484	22.18	0.134	0.474	0.014	1.626±0.295	0.93±0.091	-0.696±0.284	3.64281	0.00261224	yes	yes	yes	yes	-	22.8954	23.0882	23.3368	23.1203	20.8296	22.3741	21.3552	21.4959	21.3645	-	22.1907	22.1782	22.153	22.1991
Zfp36l1	F1LQB9, P17431	ZFP36 Ring Finger Protein-Like 1	↓	↓	yes	2	34.081	331	10.242	5	5	5	1.45	1.58333	1.61667	0.47	0.49	24.942	24.334	25.562	0.247	0.422	0.308	0.608±0.268	-0.62±0.235	-1.228±0.309	2.44237	0.0211299	yes	yes	yes	yes	24.9164	24.4709	25.174	24.8567	25.2929	23.8364	23.7635	24.621	24.5368	24.9128	-	25.0836	25.771	25.4303	25.9633

## Sheet: Depression
Gene symbol(s)	Protein ID(s)	Name	Bic / Untd [↑↓]	TTX / Untd [↑↓]	Regulated in Bic / TTX	Number of proteins	Mol. weight [kDa]	Sequence length	Score	Bic: number of biological replicates	TTX: number of biological replicates	Untd: number of biological replicates	Bic: mean unique peptides	TTX: mean unique peptides	Untd: mean unique peptides	Peptide ratio Bic/Untd	Peptide ratio TTX/Untd	Bic: mean Log2 LFQ	TTX: mean Log2 LFQ	Untd: mean Log2 LFQ	Bic: coefficient of variation	TTX: coefficient of variation	Untd: coefficient of variation	Log2 fold change Bic-TTX (±pooled standard error)	Log2 fold change Bic-Untd (±pooled standard error)	Log2 fold change TTX-Untd (±pooled standard error)	-Log ANOVA p value	ANOVA q-value	ANOVA significant	Fisher LSD test Bic-Untd	Fisher LSD test TTX-Untd	Fisher LSD test Bic-TTX	Log2 LFQ intensity Bic_A	Log2 LFQ intensity Bic_B	Log2 LFQ intensity Bic_C	Log2 LFQ intensity Bic_D	Log2 LFQ intensity Bic_E	Log2 LFQ intensity TTX_A	Log2 LFQ intensity TTX_B	Log2 LFQ intensity TTX_C	Log2 LFQ intensity TTX_D	Log2 LFQ intensity TTX_E	Log2 LFQ intensity Untd_A	Log2 LFQ intensity Untd_B	Log2 LFQ intensity Untd_C	Log2 LFQ intensity Untd_D	Log2 LFQ intensity Untd_E
Abcb1	Q9JK64, Q6PSM0, Q8R427, G3V9J6, P43245, Q924L6, D4A0Y9	Multidrug resistance protein 1a	-	↓	yes	13	140.33	1272	36.294	5	5	5	1.95	1.2	2.31667	0.46	0.34	23.205	22.297	23.645	0.687	0.413	0.209	0.908±0.404	-0.44±0.359	-1.348±0.254	2.19711	0.0233265	yes	-	yes	yes	21.882	23.3869	23.7466	23.6012	23.4061	22.0152	22.5623	21.5728	22.5146	22.8191	23.5141	23.8074	23.315	24.0207	23.5655
Adrbk1	P26817, F1LMA4	Adrenergic, Beta, Receptor Kinase 1	↓	↑	yes	3	79.784	689	6.9782	5	5	5	1.2	2.95	1.66667	0.42	0.64	21.923	23.842	22.878	0.193	0.229	0.058	-1.919±0.175	-0.955±0.119	0.964±0.138	7.121	0	yes	yes	yes	yes	22.1797	21.6871	22.2075	21.8403	21.7009	24.2541	23.5121	24.037	23.6987	23.7079	22.7637	22.8347	22.9762	22.9146	22.9014
Crh	P01143	Corticotropin Releasing Hormone	↑	-	yes	1	20.68	187	6.5444	4	4	5	1.1875	1	1	0.54	0.5	22.28	21.242	21.116	0.441	0.319	0.371	1.038±0.33	1.164±0.327	0.126±0.29	2.08033	0.0297607	yes	yes	-	yes	-	22.6913	21.5181	22.351	22.5586	21.4871	20.9629	-	20.8467	21.6709	21.3755	21.0739	20.7281	20.6556	21.7453
Fgfr2	F1LNW0, F1LN06, F1LRU8, F1LSG7, Q64334	Fibroblast Growth Factor Receptor 2	-	↓	yes	17	94.017	840	5.8561	4	4	5	1.5	1.25	1.4	0.52	0.47	22.793	21.077	23.422	0.378	0.787	0.22	1.716±0.552	-0.629±0.259	-2.345±0.392	3.06502	0.00286792	yes	-	yes	yes	23.3273	-	22.5267	22.5248	-	20.5949	20.592	-	22.0442	-	23.6048	23.1419	23.1645	23.3922	23.8089
Fos	P12841, Q63752, Q5G6W3, Q9EQC2	FBJ Murine Osteosarcoma Viral Oncogene Homolog	↑	-	yes	4	40.926	380	109.69	5	5	5	2.55	1.23333	1.5	0.63	0.45	24.387	22.608	23.009	0.535	0.389	0.447	1.779±0.348	1.378±0.365	-0.401±0.319	3.22359	0.0037377	yes	yes	-	yes	24.914	23.8481	24.2181	23.802	25.1541	23.3284	22.3085	22.0767	22.6649	22.662	23.9098	22.6167	22.9736	22.6016	22.9432
Nvl	D3ZTY9	Nuclear VCP-Like	↓	↓	-	1	94.446	855	14.163	4	2	2	1	1	1.79167	0.36	0.36	20.91	20.716	21.925	0.081	0.068	0.053	0.194±0.104	-1.015±0.095	-1.209±0.085	2.70101	0.0135704	yes	yes	yes	-	-	-	-	20.989	20.8306	-	20.6488	-	20.7827	-	-	21.9775	-	21.8717	-
Ptprg	Q8CIN1, Q8CIN2, Q8CIN3, F1LP13, Q8CIN0	Protein Tyrosine Phosphatase, Receptor Type G	↓	-	yes	5	130.03	1168	7.6633	5	5	5	1.2	1.8	1.71667	0.41	0.51	21.066	22.211	22.404	0.163	0.209	0.203	-1.144±0.157	-1.338±0.154	-0.194±0.171	5.33275	0.00103704	yes	yes	-	yes	20.8357	21.4243	21.03	21.0632	20.9781	22.213	22.1681	22.6693	21.9848	22.0172	22.142	22.4665	22.7032	22.1123	22.5975
Rasa1	G3V9H0, P50904	RAS P21 Protein Activator 1	↓	↑	yes	2	115.45	1038	17.055	5	5	5	2.35	2.9	2.65	0.47	0.52	22.515	23.135	22.912	0.089	0.106	0.123	-0.62±0.085	-0.397±0.093	0.223±0.099	4.10862	0.0228852	yes	yes	yes	yes	22.6203	22.5317	22.6277	22.4655	22.3313	22.9302	23.2299	23.2748	23.2034	23.0367	22.8041	23.0289	22.9644	22.6796	23.0837

## Sheet: Huntington´s disease
Gene symbol(s)	Protein ID(s)	Name	Bic / Untd [↑↓]	TTX / Untd [↑↓]	Regulated in Bic / TTX	Number of proteins	Mol. weight [kDa]	Sequence length	Score	Bic: number of biological replicates	TTX: number of biological replicates	Untd: number of biological replicates	Bic: mean unique peptides	TTX: mean unique peptides	Untd: mean unique peptides	Peptide ratio Bic/Untd	Peptide ratio TTX/Untd	Bic: mean Log2 LFQ	TTX: mean Log2 LFQ	Untd: mean Log2 LFQ	Bic: coefficient of variation	TTX: coefficient of variation	Untd: coefficient of variation	Log2 fold change Bic-TTX (±pooled standard error)	Log2 fold change Bic-Untd (±pooled standard error)	Log2 fold change TTX-Untd (±pooled standard error)	-Log ANOVA p value	ANOVA q-value	ANOVA significant	Fisher LSD test Bic-Untd	Fisher LSD test TTX-Untd	Fisher LSD test Bic-TTX	Log2 LFQ intensity Bic_A	Log2 LFQ intensity Bic_B	Log2 LFQ intensity Bic_C	Log2 LFQ intensity Bic_D	Log2 LFQ intensity Bic_E	Log2 LFQ intensity TTX_A	Log2 LFQ intensity TTX_B	Log2 LFQ intensity TTX_C	Log2 LFQ intensity TTX_D	Log2 LFQ intensity TTX_E	Log2 LFQ intensity Untd_A	Log2 LFQ intensity Untd_B	Log2 LFQ intensity Untd_C	Log2 LFQ intensity Untd_D	Log2 LFQ intensity Untd_E
Atg7	Q641Y5	Autophagy Related 7	↑	-	yes	1	77.435	698	7.3574	5	5	5	1.8	2.05	1.75	0.51	0.54	22.135	21.337	21.337	0.296	0.174	0.285	0.799±0.197	0.798±0.248	-0.001±0.198	2.4199	0.0318017	yes	yes	-	yes	22.0514	22.5063	21.5333	22.251	22.3351	21.3891	21.275	21.0575	21.2715	21.6907	-	21.638	21.077	20.9747	21.6597
Atn1	G3V7W3, P54258	Atrophin 1	-	↓	yes	2	124.91	1184	13.706	5	5	4	1.33333	1.15	1.625	0.45	0.41	21.785	20.508	22.702	0.223	0.23	0.768	1.277±0.24	-0.917±0.484	-2.194±0.487	2.1034	0.0148725	yes	-	yes	yes	-	-	21.4768	21.826	22.053	-	-	20.2244	20.4806	20.82	23.2835	22.121	-	-	-
Evl	F1M8I7, O08719	Enah/Vasp-Like	↓	-	yes	2	42.035	392	19.724	5	5	5	1.5	2.1	1.9	0.44	0.53	21.608	23.882	23.646	0.065	0.072	0.291	-2.274±0.071	-2.038±0.223	0.236±0.171	6.40258	0	yes	yes	-	yes	-	-	21.7067	21.5904	21.5271	24.0044	23.9322	23.8874	23.8535	23.733	23.9181	23.554	23.0423	23.9178	23.7981
Fgfr2	F1LNW0, F1LN06, F1LRU8, F1LSG7, Q64334	Fibroblast Growth Factor Receptor 2	-	↓	yes	17	94.017	840	5.8561	4	4	5	1.5	1.25	1.4	0.52	0.47	22.793	21.077	23.422	0.378	0.787	0.22	1.716±0.552	-0.629±0.259	-2.345±0.392	3.06502	0.00286792	yes	-	yes	yes	23.3273	-	22.5267	22.5248	-	20.5949	20.592	-	22.0442	-	23.6048	23.1419	23.1645	23.3922	23.8089
Gna11	G3V6Q6, Q9JID2	G Protein Subunit Alpha 11	-	↑	yes	3	42.044	359	108.47	5	5	5	2.35	3.5	1.95	0.55	0.64	23.555	24.365	23.776	0.193	0.224	0.272	-0.811±0.173	-0.221±0.193	0.59±0.203	2.5117	0.037	yes	-	yes	yes	23.1234	23.7936	23.6671	23.5709	23.6177	24.0002	24.3819	24.7167	24.5697	24.1587	23.4797	24.0353	23.8332	24.1677	23.3637
Grik2	F1M855, P42260	Glutamate Ionotropic Receptor Kainate Type Subunit 2	-	↑	yes	7	98.413	872	12.818	5	5	5	1.21667	1.95	1.71667	0.41	0.53	21.036	22.038	21.476	0.149	0.271	0.309	-1.002±0.179	-0.439±0.196	0.562±0.233	2.88738	0.0183659	yes	-	yes	yes	21.2935	21.1598	20.9851	20.9771	20.7661	21.8737	22.1448	22.5864	21.8892	21.697	21.2138	21.6201	22.0915	21.3062	21.1473
Hdac4	Q99P99, B0BNL3	Histone Deacetylase 4	-	↑	yes	2	118.65	1077	58.326	4	4	4	3.02083	4.375	3.375	0.47	0.56	23.427	24.375	23.827	0.173	0.098	0.323	-0.947±0.133	-0.4±0.232	0.548±0.213	2.49276	0.0272579	yes	-	yes	yes	23.1597	-	23.6395	23.3121	23.5976	24.4519	-	24.5111	24.2104	24.3244	23.5964	-	24.4131	23.5308	23.7667
Itpr1	C7E1V2, P29994-8, P29994-7, P29994-6, P29994-5, P29994-4, P29994-2, P29994-3, P29994, A0A0A0MY31, F1LNT1, F1LQX8, F1LQS8	Inositol 1,4,5-Trisphosphate Receptor Type 1	-	↓	yes	15	313	2748	7.073	5	3	4	1.3	1.66667	1.5	0.46	0.53	23.665	22.253	23.92	0.102	0.325	0.342	1.413±0.213	-0.254±0.212	-1.667±0.376	2.86856	0.00507317	yes	-	yes	yes	23.747	-	23.5306	23.8207	23.5635	22.658	21.8466	22.2531	-	-	-	-	23.6195	24.2196	-
Itpr2	Q6W3E4, P29995, F1LQR8	Inositol 1,4,5-Trisphosphate Receptor Type 2	↓	↓	-	3	306.91	2701	3.6476	3	4	4	1	1	1.08333	0.48	0.48	20.518	20.361	21.956	0.332	0.199	0.084	0.157±0.283	-1.438±0.248	-1.595±0.165	3.02076	0.00443836	yes	yes	yes	-	-	20.937	-	20.5071	20.1102	20.0788	20.4081	-	20.5967	-	-	22.0693	21.8378	21.9618	-
Nfkb1	D3ZN11, F1LQH2, D3ZY21	Nuclear Factor Kappa B Subunit 1	↑	-	yes	4	97.451	895	6.6708	2	5	5	1.875	1.06667	1.11667	0.63	0.49	23.064	22.125	22.021	0.122	0.182	0.206	0.939±0.194	1.043±0.215	0.104±0.181	2.37944	0.0256075	yes	yes	-	yes	-	22.9468	-	-	23.181	22.1407	22.0314	21.8798	-	22.4485	22.0847	22.2867	21.6432	22.0688	-
Polr2a	D3ZGF8, D4A5A6	Polymerase (RNA) II Subunit A	↓	↓	-	2	213.51	1932	7.3472	4	4	4	1	1	1.125	0.47	0.47	21.294	21.829	22.597	0.029	0.157	0.287	-0.536±0.158	-1.304±0.272	-0.768±0.243	2.12084	0.0244729	yes	yes	yes	-	-	-	-	21.3227	21.2642	-	-	22.0708	21.7302	21.687	22.6984	-	22.8999	-	22.1926
Polr2e	B0BNE2	Polymerase (RNA) II Subunit E	↓	↓	-	1	24.57	210	76.872	5	5	5	1	1.15	1.28333	0.44	0.47	21.48	22.039	22.712	0.287	0.231	0.45	-0.559±0.211	-1.232±0.29	-0.673±0.275	2.74413	0.0145175	yes	yes	yes	-	20.8676	21.8363	21.6078	21.5141	21.5741	21.5366	22.3121	22.04	22.2118	22.0947	22.0806	23.4511	22.5454	22.4447	23.0387
Ppp1r21	F1LYZ8	Protein Phosphatase 1 Regulatory Subunit 21	↓	-	yes	2	88.311	780	36.006	4	4	4	1.91667	2.5	2.125	0.47	0.54	22.039	23.289	23.122	0.142	0.113	0.238	-1.25±0.13	-1.083±0.205	0.167±0.173	3.61578	0.004	yes	yes	-	yes	22.1327	-	-	22.1659	21.8178	23.4643	23.3266	-	23.0897	23.2749	23.5664	23.0587	-	22.8554	23.0087
Prkcb	P68403-2, F1LS42, P68403, F1LS36	Protein Kinase C Beta	-	-	yes	5	76.893	673	11.263	5	5	5	2.01667	2.91667	2.2	0.48	0.57	22.457	23.896	23.256	0.411	0.351	0.707	-1.439±0.31	-0.799±0.459	0.641±0.404	1.90473	0.032	yes	-	-	yes	-	22.6361	22.974	22.4249	21.7936	24.047	24.2849	24.2329	23.6617	23.2551	22.4081	23.7998	24.009	22.8057	-
Qrich1	F1M4M7	Glutamine Rich 1	↓	↓	yes	1	76.121	687	14.28	5	5	5	1.48333	1.23333	1.85	0.45	0.4	23.32	22.746	23.785	0.309	0.164	0.242	0.574±0.2	-0.465±0.223	-1.039±0.171	3.09947	0.0135072	yes	yes	yes	yes	22.705	23.4146	23.7616	23.2641	23.4534	22.3979	22.7461	22.7184	22.9095	22.9566	23.5782	24.1338	23.3984	24.0587	23.7556

[truncated: 2 more sheets: Frontotemporal dementia, Genome-wide association study]
